# Supplementary material for: An Adjusted Likelihood Ratio Approach Analysing Distribution of Food Products to Assist the Investigation of Foodborne Outbreaks
Source: PLoS One. 2015 Aug 3;10(8):e0134344. doi: 10.1371/journal.pone.0134344 (PMC4523185; doi:10.1371/journal.pone.0134344)
Supplement: S1 File — “Index” = the weight of the case and “firstdate” = the date of disease onset. (TXT) [file pone.0134344.s003.txt]

Case	Municipality	Index	firstdate
1	HI	0.9	17167
1	RM	0.02	17167
1	OV	0.02	17167
1	FA	0.02	17167
1	FM	0.02	17167
1	OH	0.02	17167
2	HX	0.4	17166
2	GP	0.3	17166
2	DM	0.25	17166
2	GV	0.02	17166
2	GJ	0.015	17166
2	OC	0.015	17166
3	LF	0.25	17159
3	CG	0.25	17159
3	HY	0.25	17159
3	OH	0.25	17159
4	OV	0.14	17165
4	FA	0.02	17165
4	HI	0.7	17165
4	OH	0.14	17165
5	GT	0.4	17143
5	EQ	0.4	17143
5	FU	0.2	17143
6	MG	0.7	17177
6	LB	0.15	17177
6	BZ	0.15	17177
7	LF	0.45	17170
7	OH	0.45	17170
7	HY	0.05	17170
7	CG	0	17170
8	EF	0.34	17181
8	HI	0.33	17181
8	FM	0.33	17181
9	KB	0.34	17187
9	FA	0.33	17187
9	HI	0.33	17187
10	GV	0.7	17183
10	KB	0.3	17183
11	FA	0.34	17180
11	KB	0.33	17180
11	HI	0.33	17180
12	AY	0.45	17178
12	JW	0.45	17178
12	MN	0.1	17178
13	KB	0.34	17180
13	FA	0.33	17180
13	HI	0.33	17180
14	HT	0.9	17190
14	BW	0.03	17190
14	MX	0.04	17190
14	EG	0.03	17190
15	OH	0.9	17193
15	HI	0.05	17193
15	LF	0.05	17193
16	EP	1	17180
