# Supplementary material for: An Adjusted Likelihood Ratio Approach Analysing Distribution of Food Products to Assist the Investigation of Foodborne Outbreaks
Source: PLoS One. 2015 Aug 3;10(8):e0134344. doi: 10.1371/journal.pone.0134344 (PMC4523185; doi:10.1371/journal.pone.0134344)
Supplement: S2 File — Anonymised case files; Case = a number of the case as it were reported during the outbreak, “Municipality” = Identifier of the Municipality. “Index” = the weight of the case (here equal 1 for all cases as no weighting are included) and “firstdate” = the date of disease onset. (TXT) [file pone.0134344.s004.txt]

Case	Municipality	Index	firstdate
1	HI	1	17167
2	HX	1	17166
3	LF	1	17159
4	HI	1	17165
5	GT	1	17143
6	MG	1	17177
7	LF	1	17170
8	EF	1	17181
9	KB	1	17187
10	GV	1	17183
11	FA	1	17180
12	AY	1	17178
13	KB	1	17180
14	HT	1	17190
15	OH	1	17193
16	EP	1	17180
