# Supplementary material for: An Adjusted Likelihood Ratio Approach Analysing Distribution of Food Products to Assist the Investigation of Foodborne Outbreaks
Source: PLoS One. 2015 Aug 3;10(8):e0134344. doi: 10.1371/journal.pone.0134344 (PMC4523185; doi:10.1371/journal.pone.0134344)
Supplement: S3 File — Anonymised files of the distribution of each food product unit included in the analysis. Variables are “Municipality” = Identifier of the Municipality,”NumPackages” = Number of consumer packages delivered;”Date_delivered” = The date the food product unit has been delivered;”Date_expired” = The date given where food product unit have expired. (ZIP) [file pone.0134344.s005.zip]

Archive with 2,626 entries (2,626 files):
- prod1.txt
- prod2.txt
- prod3.txt
- prod4.txt
- prod5.txt
- prod6.txt
- prod7.txt
- prod8.txt
- prod9.txt
- prod10.txt
- prod11.txt
- prod12.txt
- prod13.txt
- prod14.txt
- prod15.txt
- prod16.txt
- prod17.txt
- prod18.txt
- prod19.txt
- prod20.txt
- prod21.txt
- prod22.txt
- prod23.txt
- prod24.txt
- prod25.txt
- prod26.txt
- prod27.txt
- prod28.txt
- prod29.txt
- prod30.txt
- prod31.txt
- prod32.txt
- prod33.txt
- prod34.txt
- prod35.txt
- prod36.txt
- prod37.txt
- prod38.txt
- prod39.txt
- prod40.txt
- prod41.txt
- prod42.txt
- prod43.txt
- prod44.txt
- prod45.txt
- prod46.txt
- prod47.txt
- prod48.txt
- prod49.txt
- prod50.txt
- prod51.txt
- prod52.txt
- prod53.txt
- prod54.txt
- prod55.txt
- prod56.txt
- prod57.txt
- prod58.txt
- prod59.txt
- prod60.txt
- prod61.txt
- prod62.txt
- prod63.txt
- prod64.txt
- prod65.txt
- prod66.txt
- prod67.txt
- prod68.txt
- prod69.txt
- prod70.txt
- prod71.txt
- prod72.txt
- prod73.txt
- prod74.txt
- prod75.txt
- prod76.txt
- prod77.txt
- prod78.txt
- prod79.txt
- prod80.txt
- prod81.txt
- prod82.txt
- prod83.txt
- prod84.txt
- prod85.txt
- prod86.txt
- prod87.txt
- prod88.txt
- prod89.txt
- prod90.txt
- prod91.txt
- prod92.txt
- prod93.txt
- prod94.txt
- prod95.txt
- prod96.txt
- prod97.txt
- prod98.txt
- prod99.txt
- prod100.txt
- prod101.txt
- prod102.txt
- prod103.txt
- prod104.txt
- prod105.txt
- prod106.txt
- prod107.txt
- prod108.txt
- prod109.txt
- prod110.txt
- prod111.txt
- prod112.txt
- prod113.txt
- prod114.txt
- prod115.txt
- prod116.txt
- prod117.txt
- prod118.txt
- prod119.txt
- prod120.txt
- prod121.txt
- prod122.txt
- prod123.txt
- prod124.txt
- prod125.txt
- prod126.txt
- prod127.txt
- prod128.txt
- prod129.txt
- prod130.txt
- prod131.txt
- prod132.txt
- prod133.txt
- prod134.txt
- prod135.txt
- prod136.txt
- prod137.txt
- prod138.txt
- prod139.txt
- prod140.txt
- prod141.txt
- prod142.txt
- prod143.txt
- prod144.txt
- prod145.txt
- prod146.txt
- prod147.txt
- prod148.txt
- prod149.txt
- prod150.txt
- prod151.txt
- prod152.txt
- prod153.txt
- prod154.txt
- prod155.txt
- prod156.txt
- prod157.txt
- prod158.txt
- prod159.txt
- prod160.txt
- prod161.txt
- prod162.txt
- prod163.txt
- prod164.txt
- prod165.txt
- prod166.txt
- prod167.txt
- prod168.txt
- prod169.txt
- prod170.txt
- prod171.txt
- prod172.txt
- prod173.txt
- prod174.txt
- prod175.txt
- prod176.txt
- prod177.txt
- prod178.txt
- prod179.txt
- prod180.txt
- prod181.txt
- prod182.txt
- prod183.txt
- prod184.txt
- prod185.txt
- prod186.txt
- prod187.txt
- prod188.txt
- prod189.txt
- prod190.txt
- prod191.txt
- prod192.txt
- prod193.txt
- prod194.txt
- prod195.txt
- prod196.txt
- prod197.txt
- prod198.txt
- prod199.txt
- prod200.txt
- prod201.txt
- prod202.txt
- prod203.txt
- prod204.txt
- prod205.txt
- prod206.txt
- prod207.txt
- prod208.txt
- prod209.txt
- prod210.txt
- prod211.txt
- prod212.txt
- prod213.txt
- prod214.txt
- prod215.txt
- prod216.txt
- prod217.txt
- prod218.txt
- prod219.txt
- prod220.txt
- prod221.txt
- prod222.txt
- prod223.txt
- prod224.txt
- prod225.txt
- prod226.txt
- prod227.txt
- prod228.txt
- prod229.txt
- prod230.txt
- prod231.txt
- prod232.txt
- prod233.txt
- prod234.txt
- prod235.txt
- prod236.txt
- prod237.txt
- prod238.txt
- prod239.txt
- prod240.txt
- prod241.txt
- prod242.txt
- prod243.txt
- prod244.txt
- prod245.txt
- prod246.txt
- prod247.txt
- prod248.txt
- prod249.txt
- prod250.txt
- prod251.txt
- prod252.txt
- prod253.txt
- prod254.txt
- prod255.txt
- prod256.txt
- prod257.txt
- prod258.txt
- prod259.txt
- prod260.txt
- prod261.txt
- prod262.txt
- prod263.txt
- prod264.txt
- prod265.txt
- prod266.txt
- prod267.txt
- prod268.txt
- prod269.txt
- prod270.txt
- prod271.txt
- prod272.txt
- prod273.txt
- prod274.txt
- prod275.txt
- prod276.txt
- prod277.txt
- prod278.txt
- prod279.txt
- prod280.txt
- prod281.txt
- prod282.txt
- prod283.txt
- prod284.txt
- prod285.txt
- prod286.txt
- prod287.txt
- prod288.txt
- prod289.txt
- prod290.txt
- prod291.txt
- prod292.txt
- prod293.txt
- prod294.txt
- prod295.txt
- prod296.txt
- prod297.txt
- prod298.txt
- prod299.txt
- prod300.txt
[truncated: 2,326 more entries]
