# Supplementary material for: An Adjusted Likelihood Ratio Approach Analysing Distribution of Food Products to Assist the Investigation of Foodborne Outbreaks
Source: PLoS One. 2015 Aug 3;10(8):e0134344. doi: 10.1371/journal.pone.0134344 (PMC4523185; doi:10.1371/journal.pone.0134344)
Supplement: S3 File — Anonymised files of the distribution of each food product unit included in the analysis. Variables are “Municipality” = Identifier of the Municipality,”NumPackages” = Number of consumer packages delivered;”Date_delivered” = The date the food product unit has been delivered;”Date_expired” = The date given where food product unit have expired. (ZIP) [file pone.0134344.s005.zip › prod1.txt]

Municipality	numPackages	Date_delivered	Date_expired
AY	30	17096	17129
BT	40	17096	17129
BU	10	17101	17129
BU	20	17097	17129
HT	4	17102	17129
HT	20	17096	17129
HT	20	17101	17129
HT	50	17095	17129
EF	30	17098	17129
EF	50	17097	17129
EF	60	17101	17129
EF	120	17096	17129
OG	10	17095	17129
OG	10	17096	17129
LF	30	17101	17129
LF	40	17097	17129
OH	10	17096	17129
OH	20	17097	17129
HY	10	17097	17129
CG	10	17097	17129
CG	10	17101	17129
MV	20	17097	17129
HI	20	17096	17129
HI	30	17097	17129
FM	10	17097	17129
FM	40	17096	17129
FM	40	17098	17129
OC	10	17098	17129
OV	10	17096	17129
KV	10	17097	17129
AD	20	17101	17129
EC	10	17096	17129
EC	10	17097	17129
LX	10	17101	17129
RJ	20	17096	17129
RN	30	17096	17129
RN	60	17101	17129
RK	10	17098	17129
RK	10	17101	17129
RK	20	17096	17129
BI	10	17096	17129
RF	10	17102	17129
PD	10	17098	17129
JI	10	17096	17129
IS	10	17097	17129
FP	10	17096	17129
FP	10	17097	17129
FP	10	17098	17129
FP	10	17101	17129
MR	10	17098	17129
MR	20	17096	17129
QN	10	17096	17129
QN	30	17097	17129
KM	10	17095	17129
KM	10	17098	17129
KM	10	17101	17129
EO	10	17095	17129
EO	10	17096	17129
EO	10	17098	17129
EO	10	17101	17129
EO	10	17102	17129
EO	20	17097	17129
JU	10	17101	17129
PX	10	17096	17129
JZ	10	17097	17129
JZ	10	17102	17129
GG	30	17102	17129
HP	30	17098	17129
CE	20	17096	17129
OY	10	17101	17129
OY	20	17097	17129
AV	10	17096	17129
EW	10	17097	17129
AJ	10	17108	17129
JQ	10	17108	17129
HB	20	17108	17129
DT	20	17109	17129
MD	10	17104	17129
MD	60	17108	17129
JV	20	17104	17129
JV	90	17108	17129
PL	40	17108	17129
JD	20	17108	17129
LU	10	17104	17129
LU	10	17108	17129
EZ	20	17094	17129
EK	10	17094	17129
EK	10	17096	17129
KL	10	17097	17129
KL	20	17099	17129
EH	20	17096	17129
AX	10	17094	17129
KW	10	17095	17129
IL	10	17094	17129
IL	10	17096	17129
AC	10	17096	17129
MI	40	17094	17129
MI	50	17099	17129
MI	60	17095	17129
MI	60	17096	17129
MI	90	17097	17129
FS	10	17094	17129
FS	10	17096	17129
MU	10	17096	17129
FJ	10	17095	17129
AQ	30	17096	17129
AM	10	17094	17129
AM	10	17095	17129
AM	10	17096	17129
AM	20	17097	17129
AM	20	17099	17129
JB	10	17094	17129
RC	30	17103	17129
MO	40	17103	17129
FG	10	17096	17129
CZ	30	17094	17129
HO	10	17104	17129
PY	10	17104	17129
EP	10	17104	17129
EP	20	17103	17129
DA	10	17103	17129
KG	10	17103	17129
CW	10	17104	17129
