# Supplementary material for: An Adjusted Likelihood Ratio Approach Analysing Distribution of Food Products to Assist the Investigation of Foodborne Outbreaks
Source: PLoS One. 2015 Aug 3;10(8):e0134344. doi: 10.1371/journal.pone.0134344 (PMC4523185; doi:10.1371/journal.pone.0134344)
Supplement: S3 File — Anonymised files of the distribution of each food product unit included in the analysis. Variables are “Municipality” = Identifier of the Municipality,”NumPackages” = Number of consumer packages delivered;”Date_delivered” = The date the food product unit has been delivered;”Date_expired” = The date given where food product unit have expired. (ZIP) [file pone.0134344.s005.zip › prod2.txt]

Municipality	numPackages	Date_delivered	Date_expired
AY	30	17110	17143
BT	40	17110	17143
BU	10	17115	17143
BU	20	17111	17143
HT	4	17116	17143
HT	20	17110	17143
HT	20	17115	17143
HT	50	17109	17143
EF	30	17112	17143
EF	50	17111	17143
EF	60	17115	17143
EF	120	17110	17143
OG	10	17109	17143
OG	10	17110	17143
LF	30	17115	17143
LF	40	17111	17143
OH	10	17110	17143
OH	20	17111	17143
HY	10	17111	17143
CG	10	17111	17143
CG	10	17115	17143
MV	20	17111	17143
HI	20	17110	17143
HI	30	17111	17143
FM	10	17111	17143
FM	40	17110	17143
FM	40	17112	17143
OC	10	17112	17143
OV	10	17110	17143
KV	10	17111	17143
AD	20	17115	17143
EC	10	17110	17143
EC	10	17111	17143
LX	10	17115	17143
RJ	20	17110	17143
RN	30	17110	17143
RN	60	17115	17143
RK	10	17112	17143
RK	10	17115	17143
RK	20	17110	17143
BI	10	17110	17143
RF	10	17116	17143
PD	10	17112	17143
JI	10	17110	17143
IS	10	17111	17143
FP	10	17110	17143
FP	10	17111	17143
FP	10	17112	17143
FP	10	17115	17143
MR	10	17112	17143
MR	20	17110	17143
QN	10	17110	17143
QN	30	17111	17143
KM	10	17109	17143
KM	10	17112	17143
KM	10	17115	17143
EO	10	17109	17143
EO	10	17110	17143
EO	10	17112	17143
EO	10	17115	17143
EO	10	17116	17143
EO	20	17111	17143
JU	10	17115	17143
PX	10	17110	17143
JZ	10	17111	17143
JZ	10	17116	17143
GG	30	17116	17143
HP	30	17112	17143
CE	20	17110	17143
OY	10	17115	17143
OY	20	17111	17143
AV	10	17110	17143
EW	10	17111	17143
AJ	10	17122	17143
JQ	10	17122	17143
HB	20	17122	17143
DT	20	17123	17143
MD	10	17118	17143
MD	60	17122	17143
JV	20	17118	17143
JV	90	17122	17143
PL	40	17122	17143
JD	20	17122	17143
LU	10	17118	17143
LU	10	17122	17143
EZ	20	17108	17143
EK	10	17108	17143
EK	10	17110	17143
KL	10	17111	17143
KL	20	17113	17143
EH	20	17110	17143
AX	10	17108	17143
KW	10	17109	17143
IL	10	17108	17143
IL	10	17110	17143
AC	10	17110	17143
MI	40	17108	17143
MI	50	17113	17143
MI	60	17109	17143
MI	60	17110	17143
MI	90	17111	17143
FS	10	17108	17143
FS	10	17110	17143
MU	10	17110	17143
FJ	10	17109	17143
AQ	30	17110	17143
AM	10	17108	17143
AM	10	17109	17143
AM	10	17110	17143
AM	20	17111	17143
AM	20	17113	17143
JB	10	17108	17143
RC	30	17117	17143
MO	40	17117	17143
FG	10	17110	17143
CZ	30	17108	17143
HO	10	17118	17143
PY	10	17118	17143
EP	10	17118	17143
EP	20	17117	17143
DA	10	17117	17143
KG	10	17117	17143
CW	10	17118	17143
