# Supplementary material for: An Adjusted Likelihood Ratio Approach Analysing Distribution of Food Products to Assist the Investigation of Foodborne Outbreaks
Source: PLoS One. 2015 Aug 3;10(8):e0134344. doi: 10.1371/journal.pone.0134344 (PMC4523185; doi:10.1371/journal.pone.0134344)
Supplement: S3 File — Anonymised files of the distribution of each food product unit included in the analysis. Variables are “Municipality” = Identifier of the Municipality,”NumPackages” = Number of consumer packages delivered;”Date_delivered” = The date the food product unit has been delivered;”Date_expired” = The date given where food product unit have expired. (ZIP) [file pone.0134344.s005.zip › prod3.txt]

Municipality	numPackages	Date_delivered	Date_expired
AY	30	17124	17157
BT	40	17124	17157
BU	10	17129	17157
BU	20	17125	17157
HT	4	17130	17157
HT	20	17124	17157
HT	20	17129	17157
HT	50	17123	17157
EF	30	17126	17157
EF	50	17125	17157
EF	60	17129	17157
EF	120	17124	17157
OG	10	17123	17157
OG	10	17124	17157
LF	30	17129	17157
LF	40	17125	17157
OH	10	17124	17157
OH	20	17125	17157
HY	10	17125	17157
CG	10	17125	17157
CG	10	17129	17157
MV	20	17125	17157
HI	20	17124	17157
HI	30	17125	17157
FM	10	17125	17157
FM	40	17124	17157
FM	40	17126	17157
OC	10	17126	17157
OV	10	17124	17157
KV	10	17125	17157
AD	20	17129	17157
EC	10	17124	17157
EC	10	17125	17157
LX	10	17129	17157
RJ	20	17124	17157
RN	30	17124	17157
RN	60	17129	17157
RK	10	17126	17157
RK	10	17129	17157
RK	20	17124	17157
BI	10	17124	17157
RF	10	17130	17157
PD	10	17126	17157
JI	10	17124	17157
IS	10	17125	17157
FP	10	17124	17157
FP	10	17125	17157
FP	10	17126	17157
FP	10	17129	17157
MR	10	17126	17157
MR	20	17124	17157
QN	10	17124	17157
QN	30	17125	17157
KM	10	17123	17157
KM	10	17126	17157
KM	10	17129	17157
EO	10	17123	17157
EO	10	17124	17157
EO	10	17126	17157
EO	10	17129	17157
EO	10	17130	17157
EO	20	17125	17157
JU	10	17129	17157
PX	10	17124	17157
JZ	10	17125	17157
JZ	10	17130	17157
GG	30	17130	17157
HP	30	17126	17157
CE	20	17124	17157
OY	10	17129	17157
OY	20	17125	17157
AV	10	17124	17157
EW	10	17125	17157
AJ	10	17136	17157
JQ	10	17136	17157
HB	20	17136	17157
DT	20	17137	17157
MD	10	17132	17157
MD	60	17136	17157
JV	20	17132	17157
JV	90	17136	17157
PL	40	17136	17157
JD	20	17136	17157
LU	10	17132	17157
LU	10	17136	17157
EZ	20	17122	17157
EK	10	17122	17157
EK	10	17124	17157
KL	10	17125	17157
KL	20	17127	17157
EH	20	17124	17157
AX	10	17122	17157
KW	10	17123	17157
IL	10	17122	17157
IL	10	17124	17157
AC	10	17124	17157
MI	40	17122	17157
MI	50	17127	17157
MI	60	17123	17157
MI	60	17124	17157
MI	90	17125	17157
FS	10	17122	17157
FS	10	17124	17157
MU	10	17124	17157
FJ	10	17123	17157
AQ	30	17124	17157
AM	10	17122	17157
AM	10	17123	17157
AM	10	17124	17157
AM	20	17125	17157
AM	20	17127	17157
JB	10	17122	17157
RC	30	17131	17157
MO	40	17131	17157
FG	10	17124	17157
CZ	30	17122	17157
HO	10	17132	17157
PY	10	17132	17157
EP	10	17132	17157
EP	20	17131	17157
DA	10	17131	17157
KG	10	17131	17157
CW	10	17132	17157
