# Supplementary material for: An Adjusted Likelihood Ratio Approach Analysing Distribution of Food Products to Assist the Investigation of Foodborne Outbreaks
Source: PLoS One. 2015 Aug 3;10(8):e0134344. doi: 10.1371/journal.pone.0134344 (PMC4523185; doi:10.1371/journal.pone.0134344)
Supplement: S3 File — Anonymised files of the distribution of each food product unit included in the analysis. Variables are “Municipality” = Identifier of the Municipality,”NumPackages” = Number of consumer packages delivered;”Date_delivered” = The date the food product unit has been delivered;”Date_expired” = The date given where food product unit have expired. (ZIP) [file pone.0134344.s005.zip › prod4.txt]

Municipality	numPackages	Date_delivered	Date_expired
AY	30	17138	17171
BT	40	17138	17171
BU	10	17143	17171
BU	20	17139	17171
HT	4	17144	17171
HT	20	17138	17171
HT	20	17143	17171
HT	50	17137	17171
EF	30	17140	17171
EF	50	17139	17171
EF	60	17143	17171
EF	120	17138	17171
OG	10	17137	17171
OG	10	17138	17171
LF	30	17143	17171
LF	40	17139	17171
OH	10	17138	17171
OH	20	17139	17171
HY	10	17139	17171
CG	10	17139	17171
CG	10	17143	17171
MV	20	17139	17171
HI	20	17138	17171
HI	30	17139	17171
FM	10	17139	17171
FM	40	17138	17171
FM	40	17140	17171
OC	10	17140	17171
OV	10	17138	17171
KV	10	17139	17171
AD	20	17143	17171
EC	10	17138	17171
EC	10	17139	17171
LX	10	17143	17171
RJ	20	17138	17171
RN	30	17138	17171
RN	60	17143	17171
RK	10	17140	17171
RK	10	17143	17171
RK	20	17138	17171
BI	10	17138	17171
RF	10	17144	17171
PD	10	17140	17171
JI	10	17138	17171
IS	10	17139	17171
FP	10	17138	17171
FP	10	17139	17171
FP	10	17140	17171
FP	10	17143	17171
MR	10	17140	17171
MR	20	17138	17171
QN	10	17138	17171
QN	30	17139	17171
KM	10	17137	17171
KM	10	17140	17171
KM	10	17143	17171
EO	10	17137	17171
EO	10	17138	17171
EO	10	17140	17171
EO	10	17143	17171
EO	10	17144	17171
EO	20	17139	17171
JU	10	17143	17171
PX	10	17138	17171
JZ	10	17139	17171
JZ	10	17144	17171
GG	30	17144	17171
HP	30	17140	17171
CE	20	17138	17171
OY	10	17143	17171
OY	20	17139	17171
AV	10	17138	17171
EW	10	17139	17171
AJ	10	17150	17171
JQ	10	17150	17171
HB	20	17150	17171
DT	20	17151	17171
MD	10	17146	17171
MD	60	17150	17171
JV	20	17146	17171
JV	90	17150	17171
PL	40	17150	17171
JD	20	17150	17171
LU	10	17146	17171
LU	10	17150	17171
EZ	20	17136	17171
EK	10	17136	17171
EK	10	17138	17171
KL	10	17139	17171
KL	20	17141	17171
EH	20	17138	17171
AX	10	17136	17171
KW	10	17137	17171
IL	10	17136	17171
IL	10	17138	17171
AC	10	17138	17171
MI	40	17136	17171
MI	50	17141	17171
MI	60	17137	17171
MI	60	17138	17171
MI	90	17139	17171
FS	10	17136	17171
FS	10	17138	17171
MU	10	17138	17171
FJ	10	17137	17171
AQ	30	17138	17171
AM	10	17136	17171
AM	10	17137	17171
AM	10	17138	17171
AM	20	17139	17171
AM	20	17141	17171
JB	10	17136	17171
RC	30	17145	17171
MO	40	17145	17171
FG	10	17138	17171
CZ	30	17136	17171
HO	10	17146	17171
PY	10	17146	17171
EP	10	17146	17171
EP	20	17145	17171
DA	10	17145	17171
KG	10	17145	17171
CW	10	17146	17171
