# Supplementary material for: An Adjusted Likelihood Ratio Approach Analysing Distribution of Food Products to Assist the Investigation of Foodborne Outbreaks
Source: PLoS One. 2015 Aug 3;10(8):e0134344. doi: 10.1371/journal.pone.0134344 (PMC4523185; doi:10.1371/journal.pone.0134344)
Supplement: S3 File — Anonymised files of the distribution of each food product unit included in the analysis. Variables are “Municipality” = Identifier of the Municipality,”NumPackages” = Number of consumer packages delivered;”Date_delivered” = The date the food product unit has been delivered;”Date_expired” = The date given where food product unit have expired. (ZIP) [file pone.0134344.s005.zip › prod5.txt]

Municipality	numPackages	Date_delivered	Date_expired
AY	30	17152	17185
BT	40	17152	17185
BU	10	17157	17185
BU	20	17153	17185
HT	4	17158	17185
HT	20	17152	17185
HT	20	17157	17185
HT	50	17151	17185
EF	30	17154	17185
EF	50	17153	17185
EF	60	17157	17185
EF	120	17152	17185
OG	10	17151	17185
OG	10	17152	17185
LF	30	17157	17185
LF	40	17153	17185
OH	10	17152	17185
OH	20	17153	17185
HY	10	17153	17185
CG	10	17153	17185
CG	10	17157	17185
MV	20	17153	17185
HI	20	17152	17185
HI	30	17153	17185
FM	10	17153	17185
FM	40	17152	17185
FM	40	17154	17185
OC	10	17154	17185
OV	10	17152	17185
KV	10	17153	17185
AD	20	17157	17185
EC	10	17152	17185
EC	10	17153	17185
LX	10	17157	17185
RJ	20	17152	17185
RN	30	17152	17185
RN	60	17157	17185
RK	10	17154	17185
RK	10	17157	17185
RK	20	17152	17185
BI	10	17152	17185
RF	10	17158	17185
PD	10	17154	17185
JI	10	17152	17185
IS	10	17153	17185
FP	10	17152	17185
FP	10	17153	17185
FP	10	17154	17185
FP	10	17157	17185
MR	10	17154	17185
MR	20	17152	17185
QN	10	17152	17185
QN	30	17153	17185
KM	10	17151	17185
KM	10	17154	17185
KM	10	17157	17185
EO	10	17151	17185
EO	10	17152	17185
EO	10	17154	17185
EO	10	17157	17185
EO	10	17158	17185
EO	20	17153	17185
JU	10	17157	17185
PX	10	17152	17185
JZ	10	17153	17185
JZ	10	17158	17185
GG	30	17158	17185
HP	30	17154	17185
CE	20	17152	17185
OY	10	17157	17185
OY	20	17153	17185
AV	10	17152	17185
EW	10	17153	17185
AJ	10	17164	17185
JQ	10	17164	17185
HB	20	17164	17185
DT	20	17165	17185
MD	10	17160	17185
MD	60	17164	17185
JV	20	17160	17185
JV	90	17164	17185
PL	40	17164	17185
JD	20	17164	17185
LU	10	17160	17185
LU	10	17164	17185
EZ	20	17150	17185
EK	10	17150	17185
EK	10	17152	17185
KL	10	17153	17185
KL	20	17155	17185
EH	20	17152	17185
AX	10	17150	17185
KW	10	17151	17185
IL	10	17150	17185
IL	10	17152	17185
AC	10	17152	17185
MI	40	17150	17185
MI	50	17155	17185
MI	60	17151	17185
MI	60	17152	17185
MI	90	17153	17185
FS	10	17150	17185
FS	10	17152	17185
MU	10	17152	17185
FJ	10	17151	17185
AQ	30	17152	17185
AM	10	17150	17185
AM	10	17151	17185
AM	10	17152	17185
AM	20	17153	17185
AM	20	17155	17185
JB	10	17150	17185
RC	30	17159	17185
MO	40	17159	17185
FG	10	17152	17185
CZ	30	17150	17185
HO	10	17160	17185
PY	10	17160	17185
EP	10	17160	17185
EP	20	17159	17185
DA	10	17159	17185
KG	10	17159	17185
CW	10	17160	17185
