# Supplementary material for: An Adjusted Likelihood Ratio Approach Analysing Distribution of Food Products to Assist the Investigation of Foodborne Outbreaks
Source: PLoS One. 2015 Aug 3;10(8):e0134344. doi: 10.1371/journal.pone.0134344 (PMC4523185; doi:10.1371/journal.pone.0134344)
Supplement: S3 File — Anonymised files of the distribution of each food product unit included in the analysis. Variables are “Municipality” = Identifier of the Municipality,”NumPackages” = Number of consumer packages delivered;”Date_delivered” = The date the food product unit has been delivered;”Date_expired” = The date given where food product unit have expired. (ZIP) [file pone.0134344.s005.zip › prod6.txt]

Municipality	numPackages	Date_delivered	Date_expired
AY	30	17166	17199
BT	40	17166	17199
BU	10	17171	17199
BU	20	17167	17199
HT	4	17172	17199
HT	20	17166	17199
HT	20	17171	17199
HT	50	17165	17199
EF	30	17168	17199
EF	50	17167	17199
EF	60	17171	17199
EF	120	17166	17199
OG	10	17165	17199
OG	10	17166	17199
LF	30	17171	17199
LF	40	17167	17199
OH	10	17166	17199
OH	20	17167	17199
HY	10	17167	17199
CG	10	17167	17199
CG	10	17171	17199
MV	20	17167	17199
HI	20	17166	17199
HI	30	17167	17199
FM	10	17167	17199
FM	40	17166	17199
FM	40	17168	17199
OC	10	17168	17199
OV	10	17166	17199
KV	10	17167	17199
AD	20	17171	17199
EC	10	17166	17199
EC	10	17167	17199
LX	10	17171	17199
RJ	20	17166	17199
RN	30	17166	17199
RN	60	17171	17199
RK	10	17168	17199
RK	10	17171	17199
RK	20	17166	17199
BI	10	17166	17199
RF	10	17172	17199
PD	10	17168	17199
JI	10	17166	17199
IS	10	17167	17199
FP	10	17166	17199
FP	10	17167	17199
FP	10	17168	17199
FP	10	17171	17199
MR	10	17168	17199
MR	20	17166	17199
QN	10	17166	17199
QN	30	17167	17199
KM	10	17165	17199
KM	10	17168	17199
KM	10	17171	17199
EO	10	17165	17199
EO	10	17166	17199
EO	10	17168	17199
EO	10	17171	17199
EO	10	17172	17199
EO	20	17167	17199
JU	10	17171	17199
PX	10	17166	17199
JZ	10	17167	17199
JZ	10	17172	17199
GG	30	17172	17199
HP	30	17168	17199
CE	20	17166	17199
OY	10	17171	17199
OY	20	17167	17199
AV	10	17166	17199
EW	10	17167	17199
AJ	10	17178	17199
JQ	10	17178	17199
HB	20	17178	17199
DT	20	17179	17199
MD	10	17174	17199
MD	60	17178	17199
JV	20	17174	17199
JV	90	17178	17199
PL	40	17178	17199
JD	20	17178	17199
LU	10	17174	17199
LU	10	17178	17199
EZ	20	17164	17199
EK	10	17164	17199
EK	10	17166	17199
KL	10	17167	17199
KL	20	17169	17199
EH	20	17166	17199
AX	10	17164	17199
KW	10	17165	17199
IL	10	17164	17199
IL	10	17166	17199
AC	10	17166	17199
MI	40	17164	17199
MI	50	17169	17199
MI	60	17165	17199
MI	60	17166	17199
MI	90	17167	17199
FS	10	17164	17199
FS	10	17166	17199
MU	10	17166	17199
FJ	10	17165	17199
AQ	30	17166	17199
AM	10	17164	17199
AM	10	17165	17199
AM	10	17166	17199
AM	20	17167	17199
AM	20	17169	17199
JB	10	17164	17199
RC	30	17173	17199
MO	40	17173	17199
FG	10	17166	17199
CZ	30	17164	17199
HO	10	17174	17199
PY	10	17174	17199
EP	10	17174	17199
EP	20	17173	17199
DA	10	17173	17199
KG	10	17173	17199
CW	10	17174	17199
