# Supplementary material for: An Adjusted Likelihood Ratio Approach Analysing Distribution of Food Products to Assist the Investigation of Foodborne Outbreaks
Source: PLoS One. 2015 Aug 3;10(8):e0134344. doi: 10.1371/journal.pone.0134344 (PMC4523185; doi:10.1371/journal.pone.0134344)
Supplement: S3 File — Anonymised files of the distribution of each food product unit included in the analysis. Variables are “Municipality” = Identifier of the Municipality,”NumPackages” = Number of consumer packages delivered;”Date_delivered” = The date the food product unit has been delivered;”Date_expired” = The date given where food product unit have expired. (ZIP) [file pone.0134344.s005.zip › prod7.txt]

Municipality	numPackages	Date_delivered	Date_expired
AY	30	17180	17213
BT	40	17180	17213
BU	10	17185	17213
BU	20	17181	17213
HT	4	17186	17213
HT	20	17180	17213
HT	20	17185	17213
HT	50	17179	17213
EF	30	17182	17213
EF	50	17181	17213
EF	60	17185	17213
EF	120	17180	17213
OG	10	17179	17213
OG	10	17180	17213
LF	30	17185	17213
LF	40	17181	17213
OH	10	17180	17213
OH	20	17181	17213
HY	10	17181	17213
CG	10	17181	17213
CG	10	17185	17213
MV	20	17181	17213
HI	20	17180	17213
HI	30	17181	17213
FM	10	17181	17213
FM	40	17180	17213
FM	40	17182	17213
OC	10	17182	17213
OV	10	17180	17213
KV	10	17181	17213
AD	20	17185	17213
EC	10	17180	17213
EC	10	17181	17213
LX	10	17185	17213
RJ	20	17180	17213
RN	30	17180	17213
RN	60	17185	17213
RK	10	17182	17213
RK	10	17185	17213
RK	20	17180	17213
BI	10	17180	17213
RF	10	17186	17213
PD	10	17182	17213
JI	10	17180	17213
IS	10	17181	17213
FP	10	17180	17213
FP	10	17181	17213
FP	10	17182	17213
FP	10	17185	17213
MR	10	17182	17213
MR	20	17180	17213
QN	10	17180	17213
QN	30	17181	17213
KM	10	17179	17213
KM	10	17182	17213
KM	10	17185	17213
EO	10	17179	17213
EO	10	17180	17213
EO	10	17182	17213
EO	10	17185	17213
EO	10	17186	17213
EO	20	17181	17213
JU	10	17185	17213
PX	10	17180	17213
JZ	10	17181	17213
JZ	10	17186	17213
GG	30	17186	17213
HP	30	17182	17213
CE	20	17180	17213
OY	10	17185	17213
OY	20	17181	17213
AV	10	17180	17213
EW	10	17181	17213
AJ	10	17192	17213
JQ	10	17192	17213
HB	20	17192	17213
DT	20	17193	17213
MD	10	17188	17213
MD	60	17192	17213
JV	20	17188	17213
JV	90	17192	17213
PL	40	17192	17213
JD	20	17192	17213
LU	10	17188	17213
LU	10	17192	17213
EZ	20	17178	17213
EK	10	17178	17213
EK	10	17180	17213
KL	10	17181	17213
KL	20	17183	17213
EH	20	17180	17213
AX	10	17178	17213
KW	10	17179	17213
IL	10	17178	17213
IL	10	17180	17213
AC	10	17180	17213
MI	40	17178	17213
MI	50	17183	17213
MI	60	17179	17213
MI	60	17180	17213
MI	90	17181	17213
FS	10	17178	17213
FS	10	17180	17213
MU	10	17180	17213
FJ	10	17179	17213
AQ	30	17180	17213
AM	10	17178	17213
AM	10	17179	17213
AM	10	17180	17213
AM	20	17181	17213
AM	20	17183	17213
JB	10	17178	17213
RC	30	17187	17213
MO	40	17187	17213
FG	10	17180	17213
CZ	30	17178	17213
HO	10	17188	17213
PY	10	17188	17213
EP	10	17188	17213
EP	20	17187	17213
DA	10	17187	17213
KG	10	17187	17213
CW	10	17188	17213
