# Supplementary material for: An Adjusted Likelihood Ratio Approach Analysing Distribution of Food Products to Assist the Investigation of Foodborne Outbreaks
Source: PLoS One. 2015 Aug 3;10(8):e0134344. doi: 10.1371/journal.pone.0134344 (PMC4523185; doi:10.1371/journal.pone.0134344)
Supplement: S3 File — Anonymised files of the distribution of each food product unit included in the analysis. Variables are “Municipality” = Identifier of the Municipality,”NumPackages” = Number of consumer packages delivered;”Date_delivered” = The date the food product unit has been delivered;”Date_expired” = The date given where food product unit have expired. (ZIP) [file pone.0134344.s005.zip › prod8.txt]

Municipality	numPackages	Date_delivered	Date_expired
AY	30	17194	17227
BT	40	17194	17227
BU	10	17199	17227
BU	20	17195	17227
HT	4	17200	17227
HT	20	17194	17227
HT	20	17199	17227
HT	50	17193	17227
EF	30	17196	17227
EF	50	17195	17227
EF	60	17199	17227
EF	120	17194	17227
OG	10	17193	17227
OG	10	17194	17227
LF	30	17199	17227
LF	40	17195	17227
OH	10	17194	17227
OH	20	17195	17227
HY	10	17195	17227
CG	10	17195	17227
CG	10	17199	17227
MV	20	17195	17227
HI	20	17194	17227
HI	30	17195	17227
FM	10	17195	17227
FM	40	17194	17227
FM	40	17196	17227
OC	10	17196	17227
OV	10	17194	17227
KV	10	17195	17227
AD	20	17199	17227
EC	10	17194	17227
EC	10	17195	17227
LX	10	17199	17227
RJ	20	17194	17227
RN	30	17194	17227
RN	60	17199	17227
RK	10	17196	17227
RK	10	17199	17227
RK	20	17194	17227
BI	10	17194	17227
RF	10	17200	17227
PD	10	17196	17227
JI	10	17194	17227
IS	10	17195	17227
FP	10	17194	17227
FP	10	17195	17227
FP	10	17196	17227
FP	10	17199	17227
MR	10	17196	17227
MR	20	17194	17227
QN	10	17194	17227
QN	30	17195	17227
KM	10	17193	17227
KM	10	17196	17227
KM	10	17199	17227
EO	10	17193	17227
EO	10	17194	17227
EO	10	17196	17227
EO	10	17199	17227
EO	10	17200	17227
EO	20	17195	17227
JU	10	17199	17227
PX	10	17194	17227
JZ	10	17195	17227
JZ	10	17200	17227
GG	30	17200	17227
HP	30	17196	17227
CE	20	17194	17227
OY	10	17199	17227
OY	20	17195	17227
AV	10	17194	17227
EW	10	17195	17227
AJ	10	17206	17227
JQ	10	17206	17227
HB	20	17206	17227
DT	20	17207	17227
MD	10	17202	17227
MD	60	17206	17227
JV	20	17202	17227
JV	90	17206	17227
PL	40	17206	17227
JD	20	17206	17227
LU	10	17202	17227
LU	10	17206	17227
EZ	20	17192	17227
EK	10	17192	17227
EK	10	17194	17227
KL	10	17195	17227
KL	20	17197	17227
EH	20	17194	17227
AX	10	17192	17227
KW	10	17193	17227
IL	10	17192	17227
IL	10	17194	17227
AC	10	17194	17227
MI	40	17192	17227
MI	50	17197	17227
MI	60	17193	17227
MI	60	17194	17227
MI	90	17195	17227
FS	10	17192	17227
FS	10	17194	17227
MU	10	17194	17227
FJ	10	17193	17227
AQ	30	17194	17227
AM	10	17192	17227
AM	10	17193	17227
AM	10	17194	17227
AM	20	17195	17227
AM	20	17197	17227
JB	10	17192	17227
RC	30	17201	17227
MO	40	17201	17227
FG	10	17194	17227
CZ	30	17192	17227
HO	10	17202	17227
PY	10	17202	17227
EP	10	17202	17227
EP	20	17201	17227
DA	10	17201	17227
KG	10	17201	17227
CW	10	17202	17227
