# Supplementary material for: An Adjusted Likelihood Ratio Approach Analysing Distribution of Food Products to Assist the Investigation of Foodborne Outbreaks
Source: PLoS One. 2015 Aug 3;10(8):e0134344. doi: 10.1371/journal.pone.0134344 (PMC4523185; doi:10.1371/journal.pone.0134344)
Supplement: S3 File — Anonymised files of the distribution of each food product unit included in the analysis. Variables are “Municipality” = Identifier of the Municipality,”NumPackages” = Number of consumer packages delivered;”Date_delivered” = The date the food product unit has been delivered;”Date_expired” = The date given where food product unit have expired. (ZIP) [file pone.0134344.s005.zip › prod9.txt]

Municipality	numPackages	Date_delivered	Date_expired
KQ	10	17094	17123
JW	10	17094	17123
KR	20	17090	17123
AY	20	17090	17123
QD	10	17094	17123
CU	10	17094	17123
BT	10	17094	17123
PP	10	17090	17123
KU	10	17090	17123
BU	10	17094	17123
GZ	20	17094	17123
OL	30	17090	17123
QV	30	17094	17123
QV	40	17090	17123
ML	10	17090	17123
MX	10	17090	17123
EF	40	17090	17123
EF	90	17094	17123
JQ	30	17101	17123
KH	10	17101	17123
DC	20	17101	17123
DY	40	17101	17123
HB	30	17101	17123
EN	10	17101	17123
CS	20	17101	17123
FU	10	17095	17123
FU	70	17096	17123
FU	70	17097	17123
FU	80	17101	17123
MS	40	17096	17123
LJ	20	17096	17123
MW	10	17096	17123
MW	10	17101	17123
JT	30	17101	17123
QB	20	17101	17123
EQ	20	17097	17123
BZ	10	17101	17123
IB	20	17101	17123
MI	70	17102	17123
