# Supplementary material for: An Adjusted Likelihood Ratio Approach Analysing Distribution of Food Products to Assist the Investigation of Foodborne Outbreaks
Source: PLoS One. 2015 Aug 3;10(8):e0134344. doi: 10.1371/journal.pone.0134344 (PMC4523185; doi:10.1371/journal.pone.0134344)
Supplement: S3 File — Anonymised files of the distribution of each food product unit included in the analysis. Variables are “Municipality” = Identifier of the Municipality,”NumPackages” = Number of consumer packages delivered;”Date_delivered” = The date the food product unit has been delivered;”Date_expired” = The date given where food product unit have expired. (ZIP) [file pone.0134344.s005.zip › prod10.txt]

Municipality	numPackages	Date_delivered	Date_expired
KQ	10	17108	17137
JW	10	17108	17137
KR	20	17104	17137
AY	20	17104	17137
QD	10	17108	17137
CU	10	17108	17137
BT	10	17108	17137
PP	10	17104	17137
KU	10	17104	17137
BU	10	17108	17137
GZ	20	17108	17137
OL	30	17104	17137
QV	30	17108	17137
QV	40	17104	17137
ML	10	17104	17137
MX	10	17104	17137
EF	40	17104	17137
EF	90	17108	17137
JQ	30	17115	17137
KH	10	17115	17137
DC	20	17115	17137
DY	40	17115	17137
HB	30	17115	17137
EN	10	17115	17137
CS	20	17115	17137
FU	10	17109	17137
FU	70	17110	17137
FU	70	17111	17137
FU	80	17115	17137
MS	40	17110	17137
LJ	20	17110	17137
MW	10	17110	17137
MW	10	17115	17137
JT	30	17115	17137
QB	20	17115	17137
EQ	20	17111	17137
BZ	10	17115	17137
IB	20	17115	17137
MI	70	17116	17137
