# Supplementary material for: An Adjusted Likelihood Ratio Approach Analysing Distribution of Food Products to Assist the Investigation of Foodborne Outbreaks
Source: PLoS One. 2015 Aug 3;10(8):e0134344. doi: 10.1371/journal.pone.0134344 (PMC4523185; doi:10.1371/journal.pone.0134344)
Supplement: S3 File — Anonymised files of the distribution of each food product unit included in the analysis. Variables are “Municipality” = Identifier of the Municipality,”NumPackages” = Number of consumer packages delivered;”Date_delivered” = The date the food product unit has been delivered;”Date_expired” = The date given where food product unit have expired. (ZIP) [file pone.0134344.s005.zip › prod11.txt]

Municipality	numPackages	Date_delivered	Date_expired
KQ	10	17122	17151
JW	10	17122	17151
KR	20	17118	17151
AY	20	17118	17151
QD	10	17122	17151
CU	10	17122	17151
BT	10	17122	17151
PP	10	17118	17151
KU	10	17118	17151
BU	10	17122	17151
GZ	20	17122	17151
OL	30	17118	17151
QV	30	17122	17151
QV	40	17118	17151
ML	10	17118	17151
MX	10	17118	17151
EF	40	17118	17151
EF	90	17122	17151
JQ	30	17129	17151
KH	10	17129	17151
DC	20	17129	17151
DY	40	17129	17151
HB	30	17129	17151
EN	10	17129	17151
CS	20	17129	17151
FU	10	17123	17151
FU	70	17124	17151
FU	70	17125	17151
FU	80	17129	17151
MS	40	17124	17151
LJ	20	17124	17151
MW	10	17124	17151
MW	10	17129	17151
JT	30	17129	17151
QB	20	17129	17151
EQ	20	17125	17151
BZ	10	17129	17151
IB	20	17129	17151
MI	70	17130	17151
