# Supplementary material for: An Adjusted Likelihood Ratio Approach Analysing Distribution of Food Products to Assist the Investigation of Foodborne Outbreaks
Source: PLoS One. 2015 Aug 3;10(8):e0134344. doi: 10.1371/journal.pone.0134344 (PMC4523185; doi:10.1371/journal.pone.0134344)
Supplement: S3 File — Anonymised files of the distribution of each food product unit included in the analysis. Variables are “Municipality” = Identifier of the Municipality,”NumPackages” = Number of consumer packages delivered;”Date_delivered” = The date the food product unit has been delivered;”Date_expired” = The date given where food product unit have expired. (ZIP) [file pone.0134344.s005.zip › prod12.txt]

Municipality	numPackages	Date_delivered	Date_expired
KQ	10	17136	17165
JW	10	17136	17165
KR	20	17132	17165
AY	20	17132	17165
QD	10	17136	17165
CU	10	17136	17165
BT	10	17136	17165
PP	10	17132	17165
KU	10	17132	17165
BU	10	17136	17165
GZ	20	17136	17165
OL	30	17132	17165
QV	30	17136	17165
QV	40	17132	17165
ML	10	17132	17165
MX	10	17132	17165
EF	40	17132	17165
EF	90	17136	17165
JQ	30	17143	17165
KH	10	17143	17165
DC	20	17143	17165
DY	40	17143	17165
HB	30	17143	17165
EN	10	17143	17165
CS	20	17143	17165
FU	10	17137	17165
FU	70	17138	17165
FU	70	17139	17165
FU	80	17143	17165
MS	40	17138	17165
LJ	20	17138	17165
MW	10	17138	17165
MW	10	17143	17165
JT	30	17143	17165
QB	20	17143	17165
EQ	20	17139	17165
BZ	10	17143	17165
IB	20	17143	17165
MI	70	17144	17165
