# Supplementary material for: An Adjusted Likelihood Ratio Approach Analysing Distribution of Food Products to Assist the Investigation of Foodborne Outbreaks
Source: PLoS One. 2015 Aug 3;10(8):e0134344. doi: 10.1371/journal.pone.0134344 (PMC4523185; doi:10.1371/journal.pone.0134344)
Supplement: S3 File — Anonymised files of the distribution of each food product unit included in the analysis. Variables are “Municipality” = Identifier of the Municipality,”NumPackages” = Number of consumer packages delivered;”Date_delivered” = The date the food product unit has been delivered;”Date_expired” = The date given where food product unit have expired. (ZIP) [file pone.0134344.s005.zip › prod13.txt]

Municipality	numPackages	Date_delivered	Date_expired
KQ	10	17150	17179
JW	10	17150	17179
KR	20	17146	17179
AY	20	17146	17179
QD	10	17150	17179
CU	10	17150	17179
BT	10	17150	17179
PP	10	17146	17179
KU	10	17146	17179
BU	10	17150	17179
GZ	20	17150	17179
OL	30	17146	17179
QV	30	17150	17179
QV	40	17146	17179
ML	10	17146	17179
MX	10	17146	17179
EF	40	17146	17179
EF	90	17150	17179
JQ	30	17157	17179
KH	10	17157	17179
DC	20	17157	17179
DY	40	17157	17179
HB	30	17157	17179
EN	10	17157	17179
CS	20	17157	17179
FU	10	17151	17179
FU	70	17152	17179
FU	70	17153	17179
FU	80	17157	17179
MS	40	17152	17179
LJ	20	17152	17179
MW	10	17152	17179
MW	10	17157	17179
JT	30	17157	17179
QB	20	17157	17179
EQ	20	17153	17179
BZ	10	17157	17179
IB	20	17157	17179
MI	70	17158	17179
