# Supplementary material for: An Adjusted Likelihood Ratio Approach Analysing Distribution of Food Products to Assist the Investigation of Foodborne Outbreaks
Source: PLoS One. 2015 Aug 3;10(8):e0134344. doi: 10.1371/journal.pone.0134344 (PMC4523185; doi:10.1371/journal.pone.0134344)
Supplement: S3 File — Anonymised files of the distribution of each food product unit included in the analysis. Variables are “Municipality” = Identifier of the Municipality,”NumPackages” = Number of consumer packages delivered;”Date_delivered” = The date the food product unit has been delivered;”Date_expired” = The date given where food product unit have expired. (ZIP) [file pone.0134344.s005.zip › prod14.txt]

Municipality	numPackages	Date_delivered	Date_expired
KQ	10	17164	17193
JW	10	17164	17193
KR	20	17160	17193
AY	20	17160	17193
QD	10	17164	17193
CU	10	17164	17193
BT	10	17164	17193
PP	10	17160	17193
KU	10	17160	17193
BU	10	17164	17193
GZ	20	17164	17193
OL	30	17160	17193
QV	30	17164	17193
QV	40	17160	17193
ML	10	17160	17193
MX	10	17160	17193
EF	40	17160	17193
EF	90	17164	17193
JQ	30	17171	17193
KH	10	17171	17193
DC	20	17171	17193
DY	40	17171	17193
HB	30	17171	17193
EN	10	17171	17193
CS	20	17171	17193
FU	10	17165	17193
FU	70	17166	17193
FU	70	17167	17193
FU	80	17171	17193
MS	40	17166	17193
LJ	20	17166	17193
MW	10	17166	17193
MW	10	17171	17193
JT	30	17171	17193
QB	20	17171	17193
EQ	20	17167	17193
BZ	10	17171	17193
IB	20	17171	17193
MI	70	17172	17193
