# Supplementary material for: An Adjusted Likelihood Ratio Approach Analysing Distribution of Food Products to Assist the Investigation of Foodborne Outbreaks
Source: PLoS One. 2015 Aug 3;10(8):e0134344. doi: 10.1371/journal.pone.0134344 (PMC4523185; doi:10.1371/journal.pone.0134344)
Supplement: S3 File — Anonymised files of the distribution of each food product unit included in the analysis. Variables are “Municipality” = Identifier of the Municipality,”NumPackages” = Number of consumer packages delivered;”Date_delivered” = The date the food product unit has been delivered;”Date_expired” = The date given where food product unit have expired. (ZIP) [file pone.0134344.s005.zip › prod15.txt]

Municipality	numPackages	Date_delivered	Date_expired
KQ	10	17178	17207
JW	10	17178	17207
KR	20	17174	17207
AY	20	17174	17207
QD	10	17178	17207
CU	10	17178	17207
BT	10	17178	17207
PP	10	17174	17207
KU	10	17174	17207
BU	10	17178	17207
GZ	20	17178	17207
OL	30	17174	17207
QV	30	17178	17207
QV	40	17174	17207
ML	10	17174	17207
MX	10	17174	17207
EF	40	17174	17207
EF	90	17178	17207
JQ	30	17185	17207
KH	10	17185	17207
DC	20	17185	17207
DY	40	17185	17207
HB	30	17185	17207
EN	10	17185	17207
CS	20	17185	17207
FU	10	17179	17207
FU	70	17180	17207
FU	70	17181	17207
FU	80	17185	17207
MS	40	17180	17207
LJ	20	17180	17207
MW	10	17180	17207
MW	10	17185	17207
JT	30	17185	17207
QB	20	17185	17207
EQ	20	17181	17207
BZ	10	17185	17207
IB	20	17185	17207
MI	70	17186	17207
