# Supplementary material for: An Adjusted Likelihood Ratio Approach Analysing Distribution of Food Products to Assist the Investigation of Foodborne Outbreaks
Source: PLoS One. 2015 Aug 3;10(8):e0134344. doi: 10.1371/journal.pone.0134344 (PMC4523185; doi:10.1371/journal.pone.0134344)
Supplement: S3 File — Anonymised files of the distribution of each food product unit included in the analysis. Variables are “Municipality” = Identifier of the Municipality,”NumPackages” = Number of consumer packages delivered;”Date_delivered” = The date the food product unit has been delivered;”Date_expired” = The date given where food product unit have expired. (ZIP) [file pone.0134344.s005.zip › prod16.txt]

Municipality	numPackages	Date_delivered	Date_expired
KQ	10	17192	17221
JW	10	17192	17221
KR	20	17188	17221
AY	20	17188	17221
QD	10	17192	17221
CU	10	17192	17221
BT	10	17192	17221
PP	10	17188	17221
KU	10	17188	17221
BU	10	17192	17221
GZ	20	17192	17221
OL	30	17188	17221
QV	30	17192	17221
QV	40	17188	17221
ML	10	17188	17221
MX	10	17188	17221
EF	40	17188	17221
EF	90	17192	17221
JQ	30	17199	17221
KH	10	17199	17221
DC	20	17199	17221
DY	40	17199	17221
HB	30	17199	17221
EN	10	17199	17221
CS	20	17199	17221
FU	10	17193	17221
FU	70	17194	17221
FU	70	17195	17221
FU	80	17199	17221
MS	40	17194	17221
LJ	20	17194	17221
MW	10	17194	17221
MW	10	17199	17221
JT	30	17199	17221
QB	20	17199	17221
EQ	20	17195	17221
BZ	10	17199	17221
IB	20	17199	17221
MI	70	17200	17221
