# Supplementary material for: An Adjusted Likelihood Ratio Approach Analysing Distribution of Food Products to Assist the Investigation of Foodborne Outbreaks
Source: PLoS One. 2015 Aug 3;10(8):e0134344. doi: 10.1371/journal.pone.0134344 (PMC4523185; doi:10.1371/journal.pone.0134344)
Supplement: S3 File — Anonymised files of the distribution of each food product unit included in the analysis. Variables are “Municipality” = Identifier of the Municipality,”NumPackages” = Number of consumer packages delivered;”Date_delivered” = The date the food product unit has been delivered;”Date_expired” = The date given where food product unit have expired. (ZIP) [file pone.0134344.s005.zip › prod17.txt]

Municipality	numPackages	Date_delivered	Date_expired
KQ	10	17101	17130
KQ	10	17102	17130
JW	10	17101	17130
KR	10	17101	17130
AY	20	17101	17130
AY	30	17102	17130
MK	10	17102	17130
MZ	10	17102	17130
MN	10	17102	17130
PP	10	17102	17130
KU	10	17102	17130
FH	30	17102	17130
BU	10	17101	17130
BU	30	17102	17130
QU	10	17101	17130
EA	20	17101	17130
MP	20	17102	17130
QV	20	17101	17130
QV	80	17102	17130
CL	20	17102	17130
ML	10	17102	17130
EG	30	17102	17130
MX	10	17102	17130
EF	70	17102	17130
EF	160	17101	17130
EF	160	17103	17130
HY	10	17108	17130
MV	10	17108	17130
RN	20	17105	17130
RK	20	17103	17130
RH	30	17102	17130
MT	10	17102	17130
MT	10	17103	17130
BI	10	17108	17130
PD	30	17105	17130
FP	10	17105	17130
MR	10	17103	17130
KM	10	17105	17130
JZ	10	17105	17130
GG	20	17105	17130
CV	20	17108	17130
AJ	40	17108	17130
JQ	120	17108	17130
AO	20	17108	17130
KH	20	17108	17130
DC	20	17108	17130
DY	120	17108	17130
HB	30	17108	17130
FY	20	17108	17130
LW	20	17108	17130
JG	10	17108	17130
EN	30	17108	17130
QP	20	17108	17130
DT	40	17108	17130
MD	20	17108	17130
JV	70	17108	17130
PL	40	17108	17130
PL	40	17109	17130
JD	10	17108	17130
IU	10	17108	17130
IU	20	17109	17130
BS	20	17108	17130
OM	20	17108	17130
FU	10	17109	17130
FU	30	17103	17130
FU	30	17108	17130
FU	100	17105	17130
FU	230	17104	17130
FZ	20	17109	17130
BE	10	17104	17130
CO	20	17104	17130
LJ	40	17104	17130
GH	10	17104	17130
MW	30	17108	17130
GI	10	17104	17130
JT	10	17108	17130
JT	30	17104	17130
QB	20	17104	17130
QB	40	17108	17130
KX	20	17104	17130
GT	10	17109	17130
EQ	10	17105	17130
EQ	10	17108	17130
EQ	20	17104	17130
BZ	10	17108	17130
IB	20	17108	17130
MI	30	17106	17130
MI	70	17108	17130
MI	100	17109	17130
RO	10	17108	17130
FS	20	17108	17130
FJ	10	17108	17130
AQ	30	17108	17130
AM	10	17109	17130
JB	10	17108	17130
RC	10	17105	17130
RC	20	17104	17130
FG	10	17108	17130
FG	10	17110	17130
GN	10	17108	17130
HO	10	17104	17130
KJ	70	17104	17130
EP	10	17104	17130
CW	10	17104	17130
FR	10	17105	17130
GU	10	17104	17130
OF	10	17105	17130
