# Supplementary material for: An Adjusted Likelihood Ratio Approach Analysing Distribution of Food Products to Assist the Investigation of Foodborne Outbreaks
Source: PLoS One. 2015 Aug 3;10(8):e0134344. doi: 10.1371/journal.pone.0134344 (PMC4523185; doi:10.1371/journal.pone.0134344)
Supplement: S3 File — Anonymised files of the distribution of each food product unit included in the analysis. Variables are “Municipality” = Identifier of the Municipality,”NumPackages” = Number of consumer packages delivered;”Date_delivered” = The date the food product unit has been delivered;”Date_expired” = The date given where food product unit have expired. (ZIP) [file pone.0134344.s005.zip › prod18.txt]

Municipality	numPackages	Date_delivered	Date_expired
KQ	10	17115	17144
KQ	10	17116	17144
JW	10	17115	17144
KR	10	17115	17144
AY	20	17115	17144
AY	30	17116	17144
MK	10	17116	17144
MZ	10	17116	17144
MN	10	17116	17144
PP	10	17116	17144
KU	10	17116	17144
FH	30	17116	17144
BU	10	17115	17144
BU	30	17116	17144
QU	10	17115	17144
EA	20	17115	17144
MP	20	17116	17144
QV	20	17115	17144
QV	80	17116	17144
CL	20	17116	17144
ML	10	17116	17144
EG	30	17116	17144
MX	10	17116	17144
EF	70	17116	17144
EF	160	17115	17144
EF	160	17117	17144
HY	10	17122	17144
MV	10	17122	17144
RN	20	17119	17144
RK	20	17117	17144
RH	30	17116	17144
MT	10	17116	17144
MT	10	17117	17144
BI	10	17122	17144
PD	30	17119	17144
FP	10	17119	17144
MR	10	17117	17144
KM	10	17119	17144
JZ	10	17119	17144
GG	20	17119	17144
CV	20	17122	17144
AJ	40	17122	17144
JQ	120	17122	17144
AO	20	17122	17144
KH	20	17122	17144
DC	20	17122	17144
DY	120	17122	17144
HB	30	17122	17144
FY	20	17122	17144
LW	20	17122	17144
JG	10	17122	17144
EN	30	17122	17144
QP	20	17122	17144
DT	40	17122	17144
MD	20	17122	17144
JV	70	17122	17144
PL	40	17122	17144
PL	40	17123	17144
JD	10	17122	17144
IU	10	17122	17144
IU	20	17123	17144
BS	20	17122	17144
OM	20	17122	17144
FU	10	17123	17144
FU	30	17117	17144
FU	30	17122	17144
FU	100	17119	17144
FU	230	17118	17144
FZ	20	17123	17144
BE	10	17118	17144
CO	20	17118	17144
LJ	40	17118	17144
GH	10	17118	17144
MW	30	17122	17144
GI	10	17118	17144
JT	10	17122	17144
JT	30	17118	17144
QB	20	17118	17144
QB	40	17122	17144
KX	20	17118	17144
GT	10	17123	17144
EQ	10	17119	17144
EQ	10	17122	17144
EQ	20	17118	17144
BZ	10	17122	17144
IB	20	17122	17144
MI	30	17120	17144
MI	70	17122	17144
MI	100	17123	17144
RO	10	17122	17144
FS	20	17122	17144
FJ	10	17122	17144
AQ	30	17122	17144
AM	10	17123	17144
JB	10	17122	17144
RC	10	17119	17144
RC	20	17118	17144
FG	10	17122	17144
FG	10	17124	17144
GN	10	17122	17144
HO	10	17118	17144
KJ	70	17118	17144
EP	10	17118	17144
CW	10	17118	17144
FR	10	17119	17144
GU	10	17118	17144
OF	10	17119	17144
