# Supplementary material for: An Adjusted Likelihood Ratio Approach Analysing Distribution of Food Products to Assist the Investigation of Foodborne Outbreaks
Source: PLoS One. 2015 Aug 3;10(8):e0134344. doi: 10.1371/journal.pone.0134344 (PMC4523185; doi:10.1371/journal.pone.0134344)
Supplement: S3 File — Anonymised files of the distribution of each food product unit included in the analysis. Variables are “Municipality” = Identifier of the Municipality,”NumPackages” = Number of consumer packages delivered;”Date_delivered” = The date the food product unit has been delivered;”Date_expired” = The date given where food product unit have expired. (ZIP) [file pone.0134344.s005.zip › prod19.txt]

Municipality	numPackages	Date_delivered	Date_expired
KQ	10	17129	17158
KQ	10	17130	17158
JW	10	17129	17158
KR	10	17129	17158
AY	20	17129	17158
AY	30	17130	17158
MK	10	17130	17158
MZ	10	17130	17158
MN	10	17130	17158
PP	10	17130	17158
KU	10	17130	17158
FH	30	17130	17158
BU	10	17129	17158
BU	30	17130	17158
QU	10	17129	17158
EA	20	17129	17158
MP	20	17130	17158
QV	20	17129	17158
QV	80	17130	17158
CL	20	17130	17158
ML	10	17130	17158
EG	30	17130	17158
MX	10	17130	17158
EF	70	17130	17158
EF	160	17129	17158
EF	160	17131	17158
HY	10	17136	17158
MV	10	17136	17158
RN	20	17133	17158
RK	20	17131	17158
RH	30	17130	17158
MT	10	17130	17158
MT	10	17131	17158
BI	10	17136	17158
PD	30	17133	17158
FP	10	17133	17158
MR	10	17131	17158
KM	10	17133	17158
JZ	10	17133	17158
GG	20	17133	17158
CV	20	17136	17158
AJ	40	17136	17158
JQ	120	17136	17158
AO	20	17136	17158
KH	20	17136	17158
DC	20	17136	17158
DY	120	17136	17158
HB	30	17136	17158
FY	20	17136	17158
LW	20	17136	17158
JG	10	17136	17158
EN	30	17136	17158
QP	20	17136	17158
DT	40	17136	17158
MD	20	17136	17158
JV	70	17136	17158
PL	40	17136	17158
PL	40	17137	17158
JD	10	17136	17158
IU	10	17136	17158
IU	20	17137	17158
BS	20	17136	17158
OM	20	17136	17158
FU	10	17137	17158
FU	30	17131	17158
FU	30	17136	17158
FU	100	17133	17158
FU	230	17132	17158
FZ	20	17137	17158
BE	10	17132	17158
CO	20	17132	17158
LJ	40	17132	17158
GH	10	17132	17158
MW	30	17136	17158
GI	10	17132	17158
JT	10	17136	17158
JT	30	17132	17158
QB	20	17132	17158
QB	40	17136	17158
KX	20	17132	17158
GT	10	17137	17158
EQ	10	17133	17158
EQ	10	17136	17158
EQ	20	17132	17158
BZ	10	17136	17158
IB	20	17136	17158
MI	30	17134	17158
MI	70	17136	17158
MI	100	17137	17158
RO	10	17136	17158
FS	20	17136	17158
FJ	10	17136	17158
AQ	30	17136	17158
AM	10	17137	17158
JB	10	17136	17158
RC	10	17133	17158
RC	20	17132	17158
FG	10	17136	17158
FG	10	17138	17158
GN	10	17136	17158
HO	10	17132	17158
KJ	70	17132	17158
EP	10	17132	17158
CW	10	17132	17158
FR	10	17133	17158
GU	10	17132	17158
OF	10	17133	17158
