# Supplementary material for: An Adjusted Likelihood Ratio Approach Analysing Distribution of Food Products to Assist the Investigation of Foodborne Outbreaks
Source: PLoS One. 2015 Aug 3;10(8):e0134344. doi: 10.1371/journal.pone.0134344 (PMC4523185; doi:10.1371/journal.pone.0134344)
Supplement: S3 File — Anonymised files of the distribution of each food product unit included in the analysis. Variables are “Municipality” = Identifier of the Municipality,”NumPackages” = Number of consumer packages delivered;”Date_delivered” = The date the food product unit has been delivered;”Date_expired” = The date given where food product unit have expired. (ZIP) [file pone.0134344.s005.zip › prod20.txt]

Municipality	numPackages	Date_delivered	Date_expired
KQ	10	17143	17172
KQ	10	17144	17172
JW	10	17143	17172
KR	10	17143	17172
AY	20	17143	17172
AY	30	17144	17172
MK	10	17144	17172
MZ	10	17144	17172
MN	10	17144	17172
PP	10	17144	17172
KU	10	17144	17172
FH	30	17144	17172
BU	10	17143	17172
BU	30	17144	17172
QU	10	17143	17172
EA	20	17143	17172
MP	20	17144	17172
QV	20	17143	17172
QV	80	17144	17172
CL	20	17144	17172
ML	10	17144	17172
EG	30	17144	17172
MX	10	17144	17172
EF	70	17144	17172
EF	160	17143	17172
EF	160	17145	17172
HY	10	17150	17172
MV	10	17150	17172
RN	20	17147	17172
RK	20	17145	17172
RH	30	17144	17172
MT	10	17144	17172
MT	10	17145	17172
BI	10	17150	17172
PD	30	17147	17172
FP	10	17147	17172
MR	10	17145	17172
KM	10	17147	17172
JZ	10	17147	17172
GG	20	17147	17172
CV	20	17150	17172
AJ	40	17150	17172
JQ	120	17150	17172
AO	20	17150	17172
KH	20	17150	17172
DC	20	17150	17172
DY	120	17150	17172
HB	30	17150	17172
FY	20	17150	17172
LW	20	17150	17172
JG	10	17150	17172
EN	30	17150	17172
QP	20	17150	17172
DT	40	17150	17172
MD	20	17150	17172
JV	70	17150	17172
PL	40	17150	17172
PL	40	17151	17172
JD	10	17150	17172
IU	10	17150	17172
IU	20	17151	17172
BS	20	17150	17172
OM	20	17150	17172
FU	10	17151	17172
FU	30	17145	17172
FU	30	17150	17172
FU	100	17147	17172
FU	230	17146	17172
FZ	20	17151	17172
BE	10	17146	17172
CO	20	17146	17172
LJ	40	17146	17172
GH	10	17146	17172
MW	30	17150	17172
GI	10	17146	17172
JT	10	17150	17172
JT	30	17146	17172
QB	20	17146	17172
QB	40	17150	17172
KX	20	17146	17172
GT	10	17151	17172
EQ	10	17147	17172
EQ	10	17150	17172
EQ	20	17146	17172
BZ	10	17150	17172
IB	20	17150	17172
MI	30	17148	17172
MI	70	17150	17172
MI	100	17151	17172
RO	10	17150	17172
FS	20	17150	17172
FJ	10	17150	17172
AQ	30	17150	17172
AM	10	17151	17172
JB	10	17150	17172
RC	10	17147	17172
RC	20	17146	17172
FG	10	17150	17172
FG	10	17152	17172
GN	10	17150	17172
HO	10	17146	17172
KJ	70	17146	17172
EP	10	17146	17172
CW	10	17146	17172
FR	10	17147	17172
GU	10	17146	17172
OF	10	17147	17172
