# Supplementary material for: An Adjusted Likelihood Ratio Approach Analysing Distribution of Food Products to Assist the Investigation of Foodborne Outbreaks
Source: PLoS One. 2015 Aug 3;10(8):e0134344. doi: 10.1371/journal.pone.0134344 (PMC4523185; doi:10.1371/journal.pone.0134344)
Supplement: S3 File — Anonymised files of the distribution of each food product unit included in the analysis. Variables are “Municipality” = Identifier of the Municipality,”NumPackages” = Number of consumer packages delivered;”Date_delivered” = The date the food product unit has been delivered;”Date_expired” = The date given where food product unit have expired. (ZIP) [file pone.0134344.s005.zip › prod21.txt]

Municipality	numPackages	Date_delivered	Date_expired
KQ	10	17157	17186
KQ	10	17158	17186
JW	10	17157	17186
KR	10	17157	17186
AY	20	17157	17186
AY	30	17158	17186
MK	10	17158	17186
MZ	10	17158	17186
MN	10	17158	17186
PP	10	17158	17186
KU	10	17158	17186
FH	30	17158	17186
BU	10	17157	17186
BU	30	17158	17186
QU	10	17157	17186
EA	20	17157	17186
MP	20	17158	17186
QV	20	17157	17186
QV	80	17158	17186
CL	20	17158	17186
ML	10	17158	17186
EG	30	17158	17186
MX	10	17158	17186
EF	70	17158	17186
EF	160	17157	17186
EF	160	17159	17186
HY	10	17164	17186
MV	10	17164	17186
RN	20	17161	17186
RK	20	17159	17186
RH	30	17158	17186
MT	10	17158	17186
MT	10	17159	17186
BI	10	17164	17186
PD	30	17161	17186
FP	10	17161	17186
MR	10	17159	17186
KM	10	17161	17186
JZ	10	17161	17186
GG	20	17161	17186
CV	20	17164	17186
AJ	40	17164	17186
JQ	120	17164	17186
AO	20	17164	17186
KH	20	17164	17186
DC	20	17164	17186
DY	120	17164	17186
HB	30	17164	17186
FY	20	17164	17186
LW	20	17164	17186
JG	10	17164	17186
EN	30	17164	17186
QP	20	17164	17186
DT	40	17164	17186
MD	20	17164	17186
JV	70	17164	17186
PL	40	17164	17186
PL	40	17165	17186
JD	10	17164	17186
IU	10	17164	17186
IU	20	17165	17186
BS	20	17164	17186
OM	20	17164	17186
FU	10	17165	17186
FU	30	17159	17186
FU	30	17164	17186
FU	100	17161	17186
FU	230	17160	17186
FZ	20	17165	17186
BE	10	17160	17186
CO	20	17160	17186
LJ	40	17160	17186
GH	10	17160	17186
MW	30	17164	17186
GI	10	17160	17186
JT	10	17164	17186
JT	30	17160	17186
QB	20	17160	17186
QB	40	17164	17186
KX	20	17160	17186
GT	10	17165	17186
EQ	10	17161	17186
EQ	10	17164	17186
EQ	20	17160	17186
BZ	10	17164	17186
IB	20	17164	17186
MI	30	17162	17186
MI	70	17164	17186
MI	100	17165	17186
RO	10	17164	17186
FS	20	17164	17186
FJ	10	17164	17186
AQ	30	17164	17186
AM	10	17165	17186
JB	10	17164	17186
RC	10	17161	17186
RC	20	17160	17186
FG	10	17164	17186
FG	10	17166	17186
GN	10	17164	17186
HO	10	17160	17186
KJ	70	17160	17186
EP	10	17160	17186
CW	10	17160	17186
FR	10	17161	17186
GU	10	17160	17186
OF	10	17161	17186
