# Supplementary material for: An Adjusted Likelihood Ratio Approach Analysing Distribution of Food Products to Assist the Investigation of Foodborne Outbreaks
Source: PLoS One. 2015 Aug 3;10(8):e0134344. doi: 10.1371/journal.pone.0134344 (PMC4523185; doi:10.1371/journal.pone.0134344)
Supplement: S3 File — Anonymised files of the distribution of each food product unit included in the analysis. Variables are “Municipality” = Identifier of the Municipality,”NumPackages” = Number of consumer packages delivered;”Date_delivered” = The date the food product unit has been delivered;”Date_expired” = The date given where food product unit have expired. (ZIP) [file pone.0134344.s005.zip › prod22.txt]

Municipality	numPackages	Date_delivered	Date_expired
KQ	10	17171	17200
KQ	10	17172	17200
JW	10	17171	17200
KR	10	17171	17200
AY	20	17171	17200
AY	30	17172	17200
MK	10	17172	17200
MZ	10	17172	17200
MN	10	17172	17200
PP	10	17172	17200
KU	10	17172	17200
FH	30	17172	17200
BU	10	17171	17200
BU	30	17172	17200
QU	10	17171	17200
EA	20	17171	17200
MP	20	17172	17200
QV	20	17171	17200
QV	80	17172	17200
CL	20	17172	17200
ML	10	17172	17200
EG	30	17172	17200
MX	10	17172	17200
EF	70	17172	17200
EF	160	17171	17200
EF	160	17173	17200
HY	10	17178	17200
MV	10	17178	17200
RN	20	17175	17200
RK	20	17173	17200
RH	30	17172	17200
MT	10	17172	17200
MT	10	17173	17200
BI	10	17178	17200
PD	30	17175	17200
FP	10	17175	17200
MR	10	17173	17200
KM	10	17175	17200
JZ	10	17175	17200
GG	20	17175	17200
CV	20	17178	17200
AJ	40	17178	17200
JQ	120	17178	17200
AO	20	17178	17200
KH	20	17178	17200
DC	20	17178	17200
DY	120	17178	17200
HB	30	17178	17200
FY	20	17178	17200
LW	20	17178	17200
JG	10	17178	17200
EN	30	17178	17200
QP	20	17178	17200
DT	40	17178	17200
MD	20	17178	17200
JV	70	17178	17200
PL	40	17178	17200
PL	40	17179	17200
JD	10	17178	17200
IU	10	17178	17200
IU	20	17179	17200
BS	20	17178	17200
OM	20	17178	17200
FU	10	17179	17200
FU	30	17173	17200
FU	30	17178	17200
FU	100	17175	17200
FU	230	17174	17200
FZ	20	17179	17200
BE	10	17174	17200
CO	20	17174	17200
LJ	40	17174	17200
GH	10	17174	17200
MW	30	17178	17200
GI	10	17174	17200
JT	10	17178	17200
JT	30	17174	17200
QB	20	17174	17200
QB	40	17178	17200
KX	20	17174	17200
GT	10	17179	17200
EQ	10	17175	17200
EQ	10	17178	17200
EQ	20	17174	17200
BZ	10	17178	17200
IB	20	17178	17200
MI	30	17176	17200
MI	70	17178	17200
MI	100	17179	17200
RO	10	17178	17200
FS	20	17178	17200
FJ	10	17178	17200
AQ	30	17178	17200
AM	10	17179	17200
JB	10	17178	17200
RC	10	17175	17200
RC	20	17174	17200
FG	10	17178	17200
FG	10	17180	17200
GN	10	17178	17200
HO	10	17174	17200
KJ	70	17174	17200
EP	10	17174	17200
CW	10	17174	17200
FR	10	17175	17200
GU	10	17174	17200
OF	10	17175	17200
