# Supplementary material for: An Adjusted Likelihood Ratio Approach Analysing Distribution of Food Products to Assist the Investigation of Foodborne Outbreaks
Source: PLoS One. 2015 Aug 3;10(8):e0134344. doi: 10.1371/journal.pone.0134344 (PMC4523185; doi:10.1371/journal.pone.0134344)
Supplement: S3 File — Anonymised files of the distribution of each food product unit included in the analysis. Variables are “Municipality” = Identifier of the Municipality,”NumPackages” = Number of consumer packages delivered;”Date_delivered” = The date the food product unit has been delivered;”Date_expired” = The date given where food product unit have expired. (ZIP) [file pone.0134344.s005.zip › prod23.txt]

Municipality	numPackages	Date_delivered	Date_expired
KQ	10	17185	17214
KQ	10	17186	17214
JW	10	17185	17214
KR	10	17185	17214
AY	20	17185	17214
AY	30	17186	17214
MK	10	17186	17214
MZ	10	17186	17214
MN	10	17186	17214
PP	10	17186	17214
KU	10	17186	17214
FH	30	17186	17214
BU	10	17185	17214
BU	30	17186	17214
QU	10	17185	17214
EA	20	17185	17214
MP	20	17186	17214
QV	20	17185	17214
QV	80	17186	17214
CL	20	17186	17214
ML	10	17186	17214
EG	30	17186	17214
MX	10	17186	17214
EF	70	17186	17214
EF	160	17185	17214
EF	160	17187	17214
HY	10	17192	17214
MV	10	17192	17214
RN	20	17189	17214
RK	20	17187	17214
RH	30	17186	17214
MT	10	17186	17214
MT	10	17187	17214
BI	10	17192	17214
PD	30	17189	17214
FP	10	17189	17214
MR	10	17187	17214
KM	10	17189	17214
JZ	10	17189	17214
GG	20	17189	17214
CV	20	17192	17214
AJ	40	17192	17214
JQ	120	17192	17214
AO	20	17192	17214
KH	20	17192	17214
DC	20	17192	17214
DY	120	17192	17214
HB	30	17192	17214
FY	20	17192	17214
LW	20	17192	17214
JG	10	17192	17214
EN	30	17192	17214
QP	20	17192	17214
DT	40	17192	17214
MD	20	17192	17214
JV	70	17192	17214
PL	40	17192	17214
PL	40	17193	17214
JD	10	17192	17214
IU	10	17192	17214
IU	20	17193	17214
BS	20	17192	17214
OM	20	17192	17214
FU	10	17193	17214
FU	30	17187	17214
FU	30	17192	17214
FU	100	17189	17214
FU	230	17188	17214
FZ	20	17193	17214
BE	10	17188	17214
CO	20	17188	17214
LJ	40	17188	17214
GH	10	17188	17214
MW	30	17192	17214
GI	10	17188	17214
JT	10	17192	17214
JT	30	17188	17214
QB	20	17188	17214
QB	40	17192	17214
KX	20	17188	17214
GT	10	17193	17214
EQ	10	17189	17214
EQ	10	17192	17214
EQ	20	17188	17214
BZ	10	17192	17214
IB	20	17192	17214
MI	30	17190	17214
MI	70	17192	17214
MI	100	17193	17214
RO	10	17192	17214
FS	20	17192	17214
FJ	10	17192	17214
AQ	30	17192	17214
AM	10	17193	17214
JB	10	17192	17214
RC	10	17189	17214
RC	20	17188	17214
FG	10	17192	17214
FG	10	17194	17214
GN	10	17192	17214
HO	10	17188	17214
KJ	70	17188	17214
EP	10	17188	17214
CW	10	17188	17214
FR	10	17189	17214
GU	10	17188	17214
OF	10	17189	17214
