# Supplementary material for: An Adjusted Likelihood Ratio Approach Analysing Distribution of Food Products to Assist the Investigation of Foodborne Outbreaks
Source: PLoS One. 2015 Aug 3;10(8):e0134344. doi: 10.1371/journal.pone.0134344 (PMC4523185; doi:10.1371/journal.pone.0134344)
Supplement: S3 File — Anonymised files of the distribution of each food product unit included in the analysis. Variables are “Municipality” = Identifier of the Municipality,”NumPackages” = Number of consumer packages delivered;”Date_delivered” = The date the food product unit has been delivered;”Date_expired” = The date given where food product unit have expired. (ZIP) [file pone.0134344.s005.zip › prod27.txt]

Municipality	numPackages	Date_delivered	Date_expired
CV	18	17135	17172
AJ	12	17135	17172
JQ	6	17139	17172
JQ	6	17142	17172
JQ	18	17135	17172
DY	6	17142	17172
HB	4	17135	17172
CS	6	17139	17172
QP	6	17135	17172
JV	6	17139	17172
JV	30	17135	17172
IU	6	17135	17172
OM	18	17135	17172
