# Supplementary material for: An Adjusted Likelihood Ratio Approach Analysing Distribution of Food Products to Assist the Investigation of Foodborne Outbreaks
Source: PLoS One. 2015 Aug 3;10(8):e0134344. doi: 10.1371/journal.pone.0134344 (PMC4523185; doi:10.1371/journal.pone.0134344)
Supplement: S3 File — Anonymised files of the distribution of each food product unit included in the analysis. Variables are “Municipality” = Identifier of the Municipality,”NumPackages” = Number of consumer packages delivered;”Date_delivered” = The date the food product unit has been delivered;”Date_expired” = The date given where food product unit have expired. (ZIP) [file pone.0134344.s005.zip › prod28.txt]

Municipality	numPackages	Date_delivered	Date_expired
CV	18	17149	17186
AJ	12	17149	17186
JQ	6	17153	17186
JQ	6	17156	17186
JQ	18	17149	17186
DY	6	17156	17186
HB	4	17149	17186
CS	6	17153	17186
QP	6	17149	17186
JV	6	17153	17186
JV	30	17149	17186
IU	6	17149	17186
OM	18	17149	17186
