# Supplementary material for: An Adjusted Likelihood Ratio Approach Analysing Distribution of Food Products to Assist the Investigation of Foodborne Outbreaks
Source: PLoS One. 2015 Aug 3;10(8):e0134344. doi: 10.1371/journal.pone.0134344 (PMC4523185; doi:10.1371/journal.pone.0134344)
Supplement: S3 File — Anonymised files of the distribution of each food product unit included in the analysis. Variables are “Municipality” = Identifier of the Municipality,”NumPackages” = Number of consumer packages delivered;”Date_delivered” = The date the food product unit has been delivered;”Date_expired” = The date given where food product unit have expired. (ZIP) [file pone.0134344.s005.zip › prod29.txt]

Municipality	numPackages	Date_delivered	Date_expired
CV	18	17163	17200
AJ	12	17163	17200
JQ	6	17167	17200
JQ	6	17170	17200
JQ	18	17163	17200
DY	6	17170	17200
HB	4	17163	17200
CS	6	17167	17200
QP	6	17163	17200
JV	6	17167	17200
JV	30	17163	17200
IU	6	17163	17200
OM	18	17163	17200
