# Supplementary material for: An Adjusted Likelihood Ratio Approach Analysing Distribution of Food Products to Assist the Investigation of Foodborne Outbreaks
Source: PLoS One. 2015 Aug 3;10(8):e0134344. doi: 10.1371/journal.pone.0134344 (PMC4523185; doi:10.1371/journal.pone.0134344)
Supplement: S3 File — Anonymised files of the distribution of each food product unit included in the analysis. Variables are “Municipality” = Identifier of the Municipality,”NumPackages” = Number of consumer packages delivered;”Date_delivered” = The date the food product unit has been delivered;”Date_expired” = The date given where food product unit have expired. (ZIP) [file pone.0134344.s005.zip › prod32.txt]

Municipality	numPackages	Date_delivered	Date_expired
QK	15	17110	17130
KU	4	17110	17130
FH	1	17110	17130
BU	1	17110	17130
EF	20	17108	17130
EF	49	17110	17130
LF	2	17110	17130
OH	23	17110	17130
RM	2	17110	17130
RN	2	17110	17130
RH	4	17110	17130
RF	3	17110	17130
KM	2	17110	17130
EW	2	17110	17130
JV	2	17115	17130
FU	3	17111	17130
FU	10	17112	17130
FU	13	17115	17130
FU	46	17116	17130
IB	4	17115	17130
DA	2	17111	17130
DA	20	17110	17130
DX	2	17109	17130
