# Supplementary material for: An Adjusted Likelihood Ratio Approach Analysing Distribution of Food Products to Assist the Investigation of Foodborne Outbreaks
Source: PLoS One. 2015 Aug 3;10(8):e0134344. doi: 10.1371/journal.pone.0134344 (PMC4523185; doi:10.1371/journal.pone.0134344)
Supplement: S3 File — Anonymised files of the distribution of each food product unit included in the analysis. Variables are “Municipality” = Identifier of the Municipality,”NumPackages” = Number of consumer packages delivered;”Date_delivered” = The date the food product unit has been delivered;”Date_expired” = The date given where food product unit have expired. (ZIP) [file pone.0134344.s005.zip › prod33.txt]

Municipality	numPackages	Date_delivered	Date_expired
QK	15	17124	17144
KU	4	17124	17144
FH	1	17124	17144
BU	1	17124	17144
EF	20	17122	17144
EF	49	17124	17144
LF	2	17124	17144
OH	23	17124	17144
RM	2	17124	17144
RN	2	17124	17144
RH	4	17124	17144
RF	3	17124	17144
KM	2	17124	17144
EW	2	17124	17144
JV	2	17129	17144
FU	3	17125	17144
FU	10	17126	17144
FU	13	17129	17144
FU	46	17130	17144
IB	4	17129	17144
DA	2	17125	17144
DA	20	17124	17144
DX	2	17123	17144
