# Supplementary material for: An Adjusted Likelihood Ratio Approach Analysing Distribution of Food Products to Assist the Investigation of Foodborne Outbreaks
Source: PLoS One. 2015 Aug 3;10(8):e0134344. doi: 10.1371/journal.pone.0134344 (PMC4523185; doi:10.1371/journal.pone.0134344)
Supplement: S3 File — Anonymised files of the distribution of each food product unit included in the analysis. Variables are “Municipality” = Identifier of the Municipality,”NumPackages” = Number of consumer packages delivered;”Date_delivered” = The date the food product unit has been delivered;”Date_expired” = The date given where food product unit have expired. (ZIP) [file pone.0134344.s005.zip › prod34.txt]

Municipality	numPackages	Date_delivered	Date_expired
QK	15	17138	17158
KU	4	17138	17158
FH	1	17138	17158
BU	1	17138	17158
EF	20	17136	17158
EF	49	17138	17158
LF	2	17138	17158
OH	23	17138	17158
RM	2	17138	17158
RN	2	17138	17158
RH	4	17138	17158
RF	3	17138	17158
KM	2	17138	17158
EW	2	17138	17158
JV	2	17143	17158
FU	3	17139	17158
FU	10	17140	17158
FU	13	17143	17158
FU	46	17144	17158
IB	4	17143	17158
DA	2	17139	17158
DA	20	17138	17158
DX	2	17137	17158
