# Supplementary material for: An Adjusted Likelihood Ratio Approach Analysing Distribution of Food Products to Assist the Investigation of Foodborne Outbreaks
Source: PLoS One. 2015 Aug 3;10(8):e0134344. doi: 10.1371/journal.pone.0134344 (PMC4523185; doi:10.1371/journal.pone.0134344)
Supplement: S3 File — Anonymised files of the distribution of each food product unit included in the analysis. Variables are “Municipality” = Identifier of the Municipality,”NumPackages” = Number of consumer packages delivered;”Date_delivered” = The date the food product unit has been delivered;”Date_expired” = The date given where food product unit have expired. (ZIP) [file pone.0134344.s005.zip › prod35.txt]

Municipality	numPackages	Date_delivered	Date_expired
QK	15	17152	17172
KU	4	17152	17172
FH	1	17152	17172
BU	1	17152	17172
EF	20	17150	17172
EF	49	17152	17172
LF	2	17152	17172
OH	23	17152	17172
RM	2	17152	17172
RN	2	17152	17172
RH	4	17152	17172
RF	3	17152	17172
KM	2	17152	17172
EW	2	17152	17172
JV	2	17157	17172
FU	3	17153	17172
FU	10	17154	17172
FU	13	17157	17172
FU	46	17158	17172
IB	4	17157	17172
DA	2	17153	17172
DA	20	17152	17172
DX	2	17151	17172
