# Supplementary material for: An Adjusted Likelihood Ratio Approach Analysing Distribution of Food Products to Assist the Investigation of Foodborne Outbreaks
Source: PLoS One. 2015 Aug 3;10(8):e0134344. doi: 10.1371/journal.pone.0134344 (PMC4523185; doi:10.1371/journal.pone.0134344)
Supplement: S3 File — Anonymised files of the distribution of each food product unit included in the analysis. Variables are “Municipality” = Identifier of the Municipality,”NumPackages” = Number of consumer packages delivered;”Date_delivered” = The date the food product unit has been delivered;”Date_expired” = The date given where food product unit have expired. (ZIP) [file pone.0134344.s005.zip › prod36.txt]

Municipality	numPackages	Date_delivered	Date_expired
QK	15	17166	17186
KU	4	17166	17186
FH	1	17166	17186
BU	1	17166	17186
EF	20	17164	17186
EF	49	17166	17186
LF	2	17166	17186
OH	23	17166	17186
RM	2	17166	17186
RN	2	17166	17186
RH	4	17166	17186
RF	3	17166	17186
KM	2	17166	17186
EW	2	17166	17186
JV	2	17171	17186
FU	3	17167	17186
FU	10	17168	17186
FU	13	17171	17186
FU	46	17172	17186
IB	4	17171	17186
DA	2	17167	17186
DA	20	17166	17186
DX	2	17165	17186
