# Supplementary material for: An Adjusted Likelihood Ratio Approach Analysing Distribution of Food Products to Assist the Investigation of Foodborne Outbreaks
Source: PLoS One. 2015 Aug 3;10(8):e0134344. doi: 10.1371/journal.pone.0134344 (PMC4523185; doi:10.1371/journal.pone.0134344)
Supplement: S3 File — Anonymised files of the distribution of each food product unit included in the analysis. Variables are “Municipality” = Identifier of the Municipality,”NumPackages” = Number of consumer packages delivered;”Date_delivered” = The date the food product unit has been delivered;”Date_expired” = The date given where food product unit have expired. (ZIP) [file pone.0134344.s005.zip › prod37.txt]

Municipality	numPackages	Date_delivered	Date_expired
QK	15	17180	17200
KU	4	17180	17200
FH	1	17180	17200
BU	1	17180	17200
EF	20	17178	17200
EF	49	17180	17200
LF	2	17180	17200
OH	23	17180	17200
RM	2	17180	17200
RN	2	17180	17200
RH	4	17180	17200
RF	3	17180	17200
KM	2	17180	17200
EW	2	17180	17200
JV	2	17185	17200
FU	3	17181	17200
FU	10	17182	17200
FU	13	17185	17200
FU	46	17186	17200
IB	4	17185	17200
DA	2	17181	17200
DA	20	17180	17200
DX	2	17179	17200
