# Supplementary material for: An Adjusted Likelihood Ratio Approach Analysing Distribution of Food Products to Assist the Investigation of Foodborne Outbreaks
Source: PLoS One. 2015 Aug 3;10(8):e0134344. doi: 10.1371/journal.pone.0134344 (PMC4523185; doi:10.1371/journal.pone.0134344)
Supplement: S3 File — Anonymised files of the distribution of each food product unit included in the analysis. Variables are “Municipality” = Identifier of the Municipality,”NumPackages” = Number of consumer packages delivered;”Date_delivered” = The date the food product unit has been delivered;”Date_expired” = The date given where food product unit have expired. (ZIP) [file pone.0134344.s005.zip › prod38.txt]

Municipality	numPackages	Date_delivered	Date_expired
QK	15	17194	17214
KU	4	17194	17214
FH	1	17194	17214
BU	1	17194	17214
EF	20	17192	17214
EF	49	17194	17214
LF	2	17194	17214
OH	23	17194	17214
RM	2	17194	17214
RN	2	17194	17214
RH	4	17194	17214
RF	3	17194	17214
KM	2	17194	17214
EW	2	17194	17214
JV	2	17199	17214
FU	3	17195	17214
FU	10	17196	17214
FU	13	17199	17214
FU	46	17200	17214
IB	4	17199	17214
DA	2	17195	17214
DA	20	17194	17214
DX	2	17193	17214
