# Supplementary material for: An Adjusted Likelihood Ratio Approach Analysing Distribution of Food Products to Assist the Investigation of Foodborne Outbreaks
Source: PLoS One. 2015 Aug 3;10(8):e0134344. doi: 10.1371/journal.pone.0134344 (PMC4523185; doi:10.1371/journal.pone.0134344)
Supplement: S3 File — Anonymised files of the distribution of each food product unit included in the analysis. Variables are “Municipality” = Identifier of the Municipality,”NumPackages” = Number of consumer packages delivered;”Date_delivered” = The date the food product unit has been delivered;”Date_expired” = The date given where food product unit have expired. (ZIP) [file pone.0134344.s005.zip › prod39.txt]

Municipality	numPackages	Date_delivered	Date_expired
KR	10	17110	17136
KR	10	17115	17136
AY	10	17110	17136
LQ	20	17110	17136
MK	10	17110	17136
QO	10	17108	17136
BT	30	17110	17136
PP	30	17110	17136
BU	10	17109	17136
BU	10	17114	17136
GZ	10	17116	17136
MP	10	17108	17136
OL	10	17110	17136
QV	30	17115	17136
EG	10	17115	17136
MX	10	17115	17136
HT	20	17115	17136
EF	10	17115	17136
EF	30	17108	17136
EF	30	17114	17136
EF	40	17109	17136
EF	60	17110	17136
LF	10	17114	17136
CG	10	17114	17136
MV	10	17114	17136
CX	10	17115	17136
RN	10	17114	17136
RF	10	17115	17136
JI	10	17114	17136
FP	20	17115	17136
QN	10	17114	17136
QN	30	17110	17136
KM	30	17115	17136
EO	10	17114	17136
JZ	10	17115	17136
GG	30	17115	17136
HP	10	17115	17136
CE	10	17114	17136
CE	10	17115	17136
OY	10	17114	17136
MD	20	17117	17136
JV	50	17117	17136
IU	10	17117	17136
FU	10	17117	17136
FU	4	17118	17136
BE	10	17116	17136
LN	30	17116	17136
ON	2	17116	17136
EQ	1	17117	17136
QQ	5	17116	17136
IB	30	17117	17136
EZ	1	17117	17136
EZ	2	17115	17136
EZ	3	17109	17136
KL	2	17117	17136
KL	2	17115	17136
JM	5	17116	17136
KN	5	17114	17136
HK	2	17108	17136
HK	3	17117	17136
MI	20	17110	17136
MI	20	17111	17136
MI	5	17115	17136
MI	7	17108	17136
MI	20	17114	17136
LT	10	17114	17136
FF	4	17110	17136
AM	10	17110	17136
RC	20	17116	17136
CZ	20	17114	17136
MC	2	17116	17136
DS	20	17116	17136
KJ	5	17115	17136
KJ	64	17117	17136
EP	10	17116	17136
DA	2	17117	17136
DA	11	17115	17136
KG	10	17116	17136
CB	10	17115	17136
JH	10	17115	17136
OF	20	17115	17136
