# Supplementary material for: An Adjusted Likelihood Ratio Approach Analysing Distribution of Food Products to Assist the Investigation of Foodborne Outbreaks
Source: PLoS One. 2015 Aug 3;10(8):e0134344. doi: 10.1371/journal.pone.0134344 (PMC4523185; doi:10.1371/journal.pone.0134344)
Supplement: S3 File — Anonymised files of the distribution of each food product unit included in the analysis. Variables are “Municipality” = Identifier of the Municipality,”NumPackages” = Number of consumer packages delivered;”Date_delivered” = The date the food product unit has been delivered;”Date_expired” = The date given where food product unit have expired. (ZIP) [file pone.0134344.s005.zip › prod40.txt]

Municipality	numPackages	Date_delivered	Date_expired
KR	10	17124	17150
KR	10	17129	17150
AY	10	17124	17150
LQ	20	17124	17150
MK	10	17124	17150
QO	10	17122	17150
BT	30	17124	17150
PP	30	17124	17150
BU	10	17123	17150
BU	10	17128	17150
GZ	10	17130	17150
MP	10	17122	17150
OL	10	17124	17150
QV	30	17129	17150
EG	10	17129	17150
MX	10	17129	17150
HT	20	17129	17150
EF	10	17129	17150
EF	30	17122	17150
EF	30	17128	17150
EF	40	17123	17150
EF	60	17124	17150
LF	10	17128	17150
CG	10	17128	17150
MV	10	17128	17150
CX	10	17129	17150
RN	10	17128	17150
RF	10	17129	17150
JI	10	17128	17150
FP	20	17129	17150
QN	10	17128	17150
QN	30	17124	17150
KM	30	17129	17150
EO	10	17128	17150
JZ	10	17129	17150
GG	30	17129	17150
HP	10	17129	17150
CE	10	17128	17150
CE	10	17129	17150
OY	10	17128	17150
MD	20	17131	17150
JV	50	17131	17150
IU	10	17131	17150
FU	10	17131	17150
FU	4	17132	17150
BE	10	17130	17150
LN	30	17130	17150
ON	2	17130	17150
EQ	1	17131	17150
QQ	5	17130	17150
IB	30	17131	17150
EZ	1	17131	17150
EZ	2	17129	17150
EZ	3	17123	17150
KL	2	17131	17150
KL	2	17129	17150
JM	5	17130	17150
KN	5	17128	17150
HK	2	17122	17150
HK	3	17131	17150
MI	20	17124	17150
MI	20	17125	17150
MI	5	17129	17150
MI	7	17122	17150
MI	20	17128	17150
LT	10	17128	17150
FF	4	17124	17150
AM	10	17124	17150
RC	20	17130	17150
CZ	20	17128	17150
MC	2	17130	17150
DS	20	17130	17150
KJ	5	17129	17150
KJ	64	17131	17150
EP	10	17130	17150
DA	2	17131	17150
DA	11	17129	17150
KG	10	17130	17150
CB	10	17129	17150
JH	10	17129	17150
OF	20	17129	17150
