# Supplementary material for: An Adjusted Likelihood Ratio Approach Analysing Distribution of Food Products to Assist the Investigation of Foodborne Outbreaks
Source: PLoS One. 2015 Aug 3;10(8):e0134344. doi: 10.1371/journal.pone.0134344 (PMC4523185; doi:10.1371/journal.pone.0134344)
Supplement: S3 File — Anonymised files of the distribution of each food product unit included in the analysis. Variables are “Municipality” = Identifier of the Municipality,”NumPackages” = Number of consumer packages delivered;”Date_delivered” = The date the food product unit has been delivered;”Date_expired” = The date given where food product unit have expired. (ZIP) [file pone.0134344.s005.zip › prod41.txt]

Municipality	numPackages	Date_delivered	Date_expired
KR	10	17138	17164
KR	10	17143	17164
AY	10	17138	17164
LQ	20	17138	17164
MK	10	17138	17164
QO	10	17136	17164
BT	30	17138	17164
PP	30	17138	17164
BU	10	17137	17164
BU	10	17142	17164
GZ	10	17144	17164
MP	10	17136	17164
OL	10	17138	17164
QV	30	17143	17164
EG	10	17143	17164
MX	10	17143	17164
HT	20	17143	17164
EF	10	17143	17164
EF	30	17136	17164
EF	30	17142	17164
EF	40	17137	17164
EF	60	17138	17164
LF	10	17142	17164
CG	10	17142	17164
MV	10	17142	17164
CX	10	17143	17164
RN	10	17142	17164
RF	10	17143	17164
JI	10	17142	17164
FP	20	17143	17164
QN	10	17142	17164
QN	30	17138	17164
KM	30	17143	17164
EO	10	17142	17164
JZ	10	17143	17164
GG	30	17143	17164
HP	10	17143	17164
CE	10	17142	17164
CE	10	17143	17164
OY	10	17142	17164
MD	20	17145	17164
JV	50	17145	17164
IU	10	17145	17164
FU	10	17145	17164
FU	4	17146	17164
BE	10	17144	17164
LN	30	17144	17164
ON	2	17144	17164
EQ	1	17145	17164
QQ	5	17144	17164
IB	30	17145	17164
EZ	1	17145	17164
EZ	2	17143	17164
EZ	3	17137	17164
KL	2	17145	17164
KL	2	17143	17164
JM	5	17144	17164
KN	5	17142	17164
HK	2	17136	17164
HK	3	17145	17164
MI	20	17138	17164
MI	20	17139	17164
MI	5	17143	17164
MI	7	17136	17164
MI	20	17142	17164
LT	10	17142	17164
FF	4	17138	17164
AM	10	17138	17164
RC	20	17144	17164
CZ	20	17142	17164
MC	2	17144	17164
DS	20	17144	17164
KJ	5	17143	17164
KJ	64	17145	17164
EP	10	17144	17164
DA	2	17145	17164
DA	11	17143	17164
KG	10	17144	17164
CB	10	17143	17164
JH	10	17143	17164
OF	20	17143	17164
