# Supplementary material for: An Adjusted Likelihood Ratio Approach Analysing Distribution of Food Products to Assist the Investigation of Foodborne Outbreaks
Source: PLoS One. 2015 Aug 3;10(8):e0134344. doi: 10.1371/journal.pone.0134344 (PMC4523185; doi:10.1371/journal.pone.0134344)
Supplement: S3 File — Anonymised files of the distribution of each food product unit included in the analysis. Variables are “Municipality” = Identifier of the Municipality,”NumPackages” = Number of consumer packages delivered;”Date_delivered” = The date the food product unit has been delivered;”Date_expired” = The date given where food product unit have expired. (ZIP) [file pone.0134344.s005.zip › prod42.txt]

Municipality	numPackages	Date_delivered	Date_expired
KR	10	17152	17178
KR	10	17157	17178
AY	10	17152	17178
LQ	20	17152	17178
MK	10	17152	17178
QO	10	17150	17178
BT	30	17152	17178
PP	30	17152	17178
BU	10	17151	17178
BU	10	17156	17178
GZ	10	17158	17178
MP	10	17150	17178
OL	10	17152	17178
QV	30	17157	17178
EG	10	17157	17178
MX	10	17157	17178
HT	20	17157	17178
EF	10	17157	17178
EF	30	17150	17178
EF	30	17156	17178
EF	40	17151	17178
EF	60	17152	17178
LF	10	17156	17178
CG	10	17156	17178
MV	10	17156	17178
CX	10	17157	17178
RN	10	17156	17178
RF	10	17157	17178
JI	10	17156	17178
FP	20	17157	17178
QN	10	17156	17178
QN	30	17152	17178
KM	30	17157	17178
EO	10	17156	17178
JZ	10	17157	17178
GG	30	17157	17178
HP	10	17157	17178
CE	10	17156	17178
CE	10	17157	17178
OY	10	17156	17178
MD	20	17159	17178
JV	50	17159	17178
IU	10	17159	17178
FU	10	17159	17178
FU	4	17160	17178
BE	10	17158	17178
LN	30	17158	17178
ON	2	17158	17178
EQ	1	17159	17178
QQ	5	17158	17178
IB	30	17159	17178
EZ	1	17159	17178
EZ	2	17157	17178
EZ	3	17151	17178
KL	2	17159	17178
KL	2	17157	17178
JM	5	17158	17178
KN	5	17156	17178
HK	2	17150	17178
HK	3	17159	17178
MI	20	17152	17178
MI	20	17153	17178
MI	5	17157	17178
MI	7	17150	17178
MI	20	17156	17178
LT	10	17156	17178
FF	4	17152	17178
AM	10	17152	17178
RC	20	17158	17178
CZ	20	17156	17178
MC	2	17158	17178
DS	20	17158	17178
KJ	5	17157	17178
KJ	64	17159	17178
EP	10	17158	17178
DA	2	17159	17178
DA	11	17157	17178
KG	10	17158	17178
CB	10	17157	17178
JH	10	17157	17178
OF	20	17157	17178
