# Supplementary material for: An Adjusted Likelihood Ratio Approach Analysing Distribution of Food Products to Assist the Investigation of Foodborne Outbreaks
Source: PLoS One. 2015 Aug 3;10(8):e0134344. doi: 10.1371/journal.pone.0134344 (PMC4523185; doi:10.1371/journal.pone.0134344)
Supplement: S3 File — Anonymised files of the distribution of each food product unit included in the analysis. Variables are “Municipality” = Identifier of the Municipality,”NumPackages” = Number of consumer packages delivered;”Date_delivered” = The date the food product unit has been delivered;”Date_expired” = The date given where food product unit have expired. (ZIP) [file pone.0134344.s005.zip › prod43.txt]

Municipality	numPackages	Date_delivered	Date_expired
KR	10	17166	17192
KR	10	17171	17192
AY	10	17166	17192
LQ	20	17166	17192
MK	10	17166	17192
QO	10	17164	17192
BT	30	17166	17192
PP	30	17166	17192
BU	10	17165	17192
BU	10	17170	17192
GZ	10	17172	17192
MP	10	17164	17192
OL	10	17166	17192
QV	30	17171	17192
EG	10	17171	17192
MX	10	17171	17192
HT	20	17171	17192
EF	10	17171	17192
EF	30	17164	17192
EF	30	17170	17192
EF	40	17165	17192
EF	60	17166	17192
LF	10	17170	17192
CG	10	17170	17192
MV	10	17170	17192
CX	10	17171	17192
RN	10	17170	17192
RF	10	17171	17192
JI	10	17170	17192
FP	20	17171	17192
QN	10	17170	17192
QN	30	17166	17192
KM	30	17171	17192
EO	10	17170	17192
JZ	10	17171	17192
GG	30	17171	17192
HP	10	17171	17192
CE	10	17170	17192
CE	10	17171	17192
OY	10	17170	17192
MD	20	17173	17192
JV	50	17173	17192
IU	10	17173	17192
FU	10	17173	17192
FU	4	17174	17192
BE	10	17172	17192
LN	30	17172	17192
ON	2	17172	17192
EQ	1	17173	17192
QQ	5	17172	17192
IB	30	17173	17192
EZ	1	17173	17192
EZ	2	17171	17192
EZ	3	17165	17192
KL	2	17173	17192
KL	2	17171	17192
JM	5	17172	17192
KN	5	17170	17192
HK	2	17164	17192
HK	3	17173	17192
MI	20	17166	17192
MI	20	17167	17192
MI	5	17171	17192
MI	7	17164	17192
MI	20	17170	17192
LT	10	17170	17192
FF	4	17166	17192
AM	10	17166	17192
RC	20	17172	17192
CZ	20	17170	17192
MC	2	17172	17192
DS	20	17172	17192
KJ	5	17171	17192
KJ	64	17173	17192
EP	10	17172	17192
DA	2	17173	17192
DA	11	17171	17192
KG	10	17172	17192
CB	10	17171	17192
JH	10	17171	17192
OF	20	17171	17192
