# Supplementary material for: An Adjusted Likelihood Ratio Approach Analysing Distribution of Food Products to Assist the Investigation of Foodborne Outbreaks
Source: PLoS One. 2015 Aug 3;10(8):e0134344. doi: 10.1371/journal.pone.0134344 (PMC4523185; doi:10.1371/journal.pone.0134344)
Supplement: S3 File — Anonymised files of the distribution of each food product unit included in the analysis. Variables are “Municipality” = Identifier of the Municipality,”NumPackages” = Number of consumer packages delivered;”Date_delivered” = The date the food product unit has been delivered;”Date_expired” = The date given where food product unit have expired. (ZIP) [file pone.0134344.s005.zip › prod44.txt]

Municipality	numPackages	Date_delivered	Date_expired
KR	10	17180	17206
KR	10	17185	17206
AY	10	17180	17206
LQ	20	17180	17206
MK	10	17180	17206
QO	10	17178	17206
BT	30	17180	17206
PP	30	17180	17206
BU	10	17179	17206
BU	10	17184	17206
GZ	10	17186	17206
MP	10	17178	17206
OL	10	17180	17206
QV	30	17185	17206
EG	10	17185	17206
MX	10	17185	17206
HT	20	17185	17206
EF	10	17185	17206
EF	30	17178	17206
EF	30	17184	17206
EF	40	17179	17206
EF	60	17180	17206
LF	10	17184	17206
CG	10	17184	17206
MV	10	17184	17206
CX	10	17185	17206
RN	10	17184	17206
RF	10	17185	17206
JI	10	17184	17206
FP	20	17185	17206
QN	10	17184	17206
QN	30	17180	17206
KM	30	17185	17206
EO	10	17184	17206
JZ	10	17185	17206
GG	30	17185	17206
HP	10	17185	17206
CE	10	17184	17206
CE	10	17185	17206
OY	10	17184	17206
MD	20	17187	17206
JV	50	17187	17206
IU	10	17187	17206
FU	10	17187	17206
FU	4	17188	17206
BE	10	17186	17206
LN	30	17186	17206
ON	2	17186	17206
EQ	1	17187	17206
QQ	5	17186	17206
IB	30	17187	17206
EZ	1	17187	17206
EZ	2	17185	17206
EZ	3	17179	17206
KL	2	17187	17206
KL	2	17185	17206
JM	5	17186	17206
KN	5	17184	17206
HK	2	17178	17206
HK	3	17187	17206
MI	20	17180	17206
MI	20	17181	17206
MI	5	17185	17206
MI	7	17178	17206
MI	20	17184	17206
LT	10	17184	17206
FF	4	17180	17206
AM	10	17180	17206
RC	20	17186	17206
CZ	20	17184	17206
MC	2	17186	17206
DS	20	17186	17206
KJ	5	17185	17206
KJ	64	17187	17206
EP	10	17186	17206
DA	2	17187	17206
DA	11	17185	17206
KG	10	17186	17206
CB	10	17185	17206
JH	10	17185	17206
OF	20	17185	17206
