# Supplementary material for: An Adjusted Likelihood Ratio Approach Analysing Distribution of Food Products to Assist the Investigation of Foodborne Outbreaks
Source: PLoS One. 2015 Aug 3;10(8):e0134344. doi: 10.1371/journal.pone.0134344 (PMC4523185; doi:10.1371/journal.pone.0134344)
Supplement: S3 File — Anonymised files of the distribution of each food product unit included in the analysis. Variables are “Municipality” = Identifier of the Municipality,”NumPackages” = Number of consumer packages delivered;”Date_delivered” = The date the food product unit has been delivered;”Date_expired” = The date given where food product unit have expired. (ZIP) [file pone.0134344.s005.zip › prod45.txt]

Municipality	numPackages	Date_delivered	Date_expired
KR	10	17194	17220
KR	10	17199	17220
AY	10	17194	17220
LQ	20	17194	17220
MK	10	17194	17220
QO	10	17192	17220
BT	30	17194	17220
PP	30	17194	17220
BU	10	17193	17220
BU	10	17198	17220
GZ	10	17200	17220
MP	10	17192	17220
OL	10	17194	17220
QV	30	17199	17220
EG	10	17199	17220
MX	10	17199	17220
HT	20	17199	17220
EF	10	17199	17220
EF	30	17192	17220
EF	30	17198	17220
EF	40	17193	17220
EF	60	17194	17220
LF	10	17198	17220
CG	10	17198	17220
MV	10	17198	17220
CX	10	17199	17220
RN	10	17198	17220
RF	10	17199	17220
JI	10	17198	17220
FP	20	17199	17220
QN	10	17198	17220
QN	30	17194	17220
KM	30	17199	17220
EO	10	17198	17220
JZ	10	17199	17220
GG	30	17199	17220
HP	10	17199	17220
CE	10	17198	17220
CE	10	17199	17220
OY	10	17198	17220
MD	20	17201	17220
JV	50	17201	17220
IU	10	17201	17220
FU	10	17201	17220
FU	4	17202	17220
BE	10	17200	17220
LN	30	17200	17220
ON	2	17200	17220
EQ	1	17201	17220
QQ	5	17200	17220
IB	30	17201	17220
EZ	1	17201	17220
EZ	2	17199	17220
EZ	3	17193	17220
KL	2	17201	17220
KL	2	17199	17220
JM	5	17200	17220
KN	5	17198	17220
HK	2	17192	17220
HK	3	17201	17220
MI	20	17194	17220
MI	20	17195	17220
MI	5	17199	17220
MI	7	17192	17220
MI	20	17198	17220
LT	10	17198	17220
FF	4	17194	17220
AM	10	17194	17220
RC	20	17200	17220
CZ	20	17198	17220
MC	2	17200	17220
DS	20	17200	17220
KJ	5	17199	17220
KJ	64	17201	17220
EP	10	17200	17220
DA	2	17201	17220
DA	11	17199	17220
KG	10	17200	17220
CB	10	17199	17220
JH	10	17199	17220
OF	20	17199	17220
