# Supplementary material for: An Adjusted Likelihood Ratio Approach Analysing Distribution of Food Products to Assist the Investigation of Foodborne Outbreaks
Source: PLoS One. 2015 Aug 3;10(8):e0134344. doi: 10.1371/journal.pone.0134344 (PMC4523185; doi:10.1371/journal.pone.0134344)
Supplement: S3 File — Anonymised files of the distribution of each food product unit included in the analysis. Variables are “Municipality” = Identifier of the Municipality,”NumPackages” = Number of consumer packages delivered;”Date_delivered” = The date the food product unit has been delivered;”Date_expired” = The date given where food product unit have expired. (ZIP) [file pone.0134344.s005.zip › prod46.txt]

Municipality	numPackages	Date_delivered	Date_expired
KQ	10	17100	17130
KQ	40	17102	17130
JW	10	17100	17130
AY	10	17100	17130
AY	20	17101	17130
IR	10	17100	17130
MK	40	17102	17130
CU	10	17100	17130
BT	10	17100	17130
BT	20	17102	17130
PV	30	17102	17130
EI	10	17102	17130
FH	30	17101	17130
BU	20	17102	17130
BU	30	17103	17130
GZ	10	17102	17130
QU	20	17100	17130
OL	10	17102	17130
QV	10	17100	17130
QV	20	17101	17130
QV	40	17103	17130
CL	10	17101	17130
ML	10	17101	17130
EG	20	17101	17130
MX	10	17101	17130
MX	10	17103	17130
HT	70	17102	17130
EF	10	17100	17130
EF	30	17103	17130
EF	50	17101	17130
EF	230	17102	17130
OG	10	17102	17130
LF	20	17103	17130
OH	10	17102	17130
CG	10	17103	17130
MV	10	17103	17130
MV	20	17102	17130
HI	60	17102	17130
FM	20	17102	17130
AD	20	17102	17130
KD	20	17102	17130
EC	10	17102	17130
LX	10	17102	17130
RJ	10	17102	17130
RN	20	17100	17130
RN	30	17102	17130
RK	10	17103	17130
MT	50	17101	17130
PD	10	17100	17130
PD	10	17102	17130
JI	10	17102	17130
JI	20	17100	17130
IS	10	17101	17130
IS	10	17103	17130
FP	20	17101	17130
FP	20	17102	17130
FP	20	17103	17130
MR	10	17102	17130
KM	10	17102	17130
KM	20	17100	17130
KM	40	17101	17130
EO	10	17100	17130
EO	10	17102	17130
EO	20	17103	17130
EO	50	17101	17130
JU	10	17100	17130
PX	10	17100	17130
GG	20	17103	17130
HP	30	17101	17130
HP	30	17102	17130
CE	20	17102	17130
OY	30	17103	17130
OU	10	17102	17130
AV	10	17102	17130
EW	10	17103	17130
AJ	10	17110	17130
JQ	20	17114	17130
JQ	30	17110	17130
DY	20	17110	17130
DY	20	17114	17130
HB	10	17110	17130
HB	40	17114	17130
JG	10	17110	17130
CS	10	17114	17130
QP	10	17107	17130
DT	50	17107	17130
MD	20	17110	17130
MD	40	17107	17130
MD	40	17114	17130
JV	70	17110	17130
JV	90	17107	17130
JV	100	17114	17130
PL	10	17114	17130
PL	20	17108	17130
PL	40	17107	17130
IU	10	17107	17130
HC	20	17114	17130
BS	10	17110	17130
BS	10	17114	17130
LU	10	17107	17130
LU	20	17114	17130
OM	20	17110	17130
QM	20	17107	17130
QM	20	17108	17130
FU	10	17097	17130
FU	90	17100	17130
LJ	20	17100	17130
PR	10	17100	17130
MW	20	17100	17130
JT	20	17100	17130
QB	50	17100	17130
BZ	10	17100	17130
IB	10	17100	17130
MI	30	17102	17130
MI	60	17101	17130
GV	10	17102	17130
AB	10	17101	17130
FJ	10	17102	17130
AQ	20	17102	17130
FG	10	17102	17130
GN	10	17102	17130
