# Supplementary material for: An Adjusted Likelihood Ratio Approach Analysing Distribution of Food Products to Assist the Investigation of Foodborne Outbreaks
Source: PLoS One. 2015 Aug 3;10(8):e0134344. doi: 10.1371/journal.pone.0134344 (PMC4523185; doi:10.1371/journal.pone.0134344)
Supplement: S3 File — Anonymised files of the distribution of each food product unit included in the analysis. Variables are “Municipality” = Identifier of the Municipality,”NumPackages” = Number of consumer packages delivered;”Date_delivered” = The date the food product unit has been delivered;”Date_expired” = The date given where food product unit have expired. (ZIP) [file pone.0134344.s005.zip › prod47.txt]

Municipality	numPackages	Date_delivered	Date_expired
KQ	10	17114	17144
KQ	40	17116	17144
JW	10	17114	17144
AY	10	17114	17144
AY	20	17115	17144
IR	10	17114	17144
MK	40	17116	17144
CU	10	17114	17144
BT	10	17114	17144
BT	20	17116	17144
PV	30	17116	17144
EI	10	17116	17144
FH	30	17115	17144
BU	20	17116	17144
BU	30	17117	17144
GZ	10	17116	17144
QU	20	17114	17144
OL	10	17116	17144
QV	10	17114	17144
QV	20	17115	17144
QV	40	17117	17144
CL	10	17115	17144
ML	10	17115	17144
EG	20	17115	17144
MX	10	17115	17144
MX	10	17117	17144
HT	70	17116	17144
EF	10	17114	17144
EF	30	17117	17144
EF	50	17115	17144
EF	230	17116	17144
OG	10	17116	17144
LF	20	17117	17144
OH	10	17116	17144
CG	10	17117	17144
MV	10	17117	17144
MV	20	17116	17144
HI	60	17116	17144
FM	20	17116	17144
AD	20	17116	17144
KD	20	17116	17144
EC	10	17116	17144
LX	10	17116	17144
RJ	10	17116	17144
RN	20	17114	17144
RN	30	17116	17144
RK	10	17117	17144
MT	50	17115	17144
PD	10	17114	17144
PD	10	17116	17144
JI	10	17116	17144
JI	20	17114	17144
IS	10	17115	17144
IS	10	17117	17144
FP	20	17115	17144
FP	20	17116	17144
FP	20	17117	17144
MR	10	17116	17144
KM	10	17116	17144
KM	20	17114	17144
KM	40	17115	17144
EO	10	17114	17144
EO	10	17116	17144
EO	20	17117	17144
EO	50	17115	17144
JU	10	17114	17144
PX	10	17114	17144
GG	20	17117	17144
HP	30	17115	17144
HP	30	17116	17144
CE	20	17116	17144
OY	30	17117	17144
OU	10	17116	17144
AV	10	17116	17144
EW	10	17117	17144
AJ	10	17124	17144
JQ	20	17128	17144
JQ	30	17124	17144
DY	20	17124	17144
DY	20	17128	17144
HB	10	17124	17144
HB	40	17128	17144
JG	10	17124	17144
CS	10	17128	17144
QP	10	17121	17144
DT	50	17121	17144
MD	20	17124	17144
MD	40	17121	17144
MD	40	17128	17144
JV	70	17124	17144
JV	90	17121	17144
JV	100	17128	17144
PL	10	17128	17144
PL	20	17122	17144
PL	40	17121	17144
IU	10	17121	17144
HC	20	17128	17144
BS	10	17124	17144
BS	10	17128	17144
LU	10	17121	17144
LU	20	17128	17144
OM	20	17124	17144
QM	20	17121	17144
QM	20	17122	17144
FU	10	17111	17144
FU	90	17114	17144
LJ	20	17114	17144
PR	10	17114	17144
MW	20	17114	17144
JT	20	17114	17144
QB	50	17114	17144
BZ	10	17114	17144
IB	10	17114	17144
MI	30	17116	17144
MI	60	17115	17144
GV	10	17116	17144
AB	10	17115	17144
FJ	10	17116	17144
AQ	20	17116	17144
FG	10	17116	17144
GN	10	17116	17144
