# Supplementary material for: An Adjusted Likelihood Ratio Approach Analysing Distribution of Food Products to Assist the Investigation of Foodborne Outbreaks
Source: PLoS One. 2015 Aug 3;10(8):e0134344. doi: 10.1371/journal.pone.0134344 (PMC4523185; doi:10.1371/journal.pone.0134344)
Supplement: S3 File — Anonymised files of the distribution of each food product unit included in the analysis. Variables are “Municipality” = Identifier of the Municipality,”NumPackages” = Number of consumer packages delivered;”Date_delivered” = The date the food product unit has been delivered;”Date_expired” = The date given where food product unit have expired. (ZIP) [file pone.0134344.s005.zip › prod48.txt]

Municipality	numPackages	Date_delivered	Date_expired
KQ	10	17128	17158
KQ	40	17130	17158
JW	10	17128	17158
AY	10	17128	17158
AY	20	17129	17158
IR	10	17128	17158
MK	40	17130	17158
CU	10	17128	17158
BT	10	17128	17158
BT	20	17130	17158
PV	30	17130	17158
EI	10	17130	17158
FH	30	17129	17158
BU	20	17130	17158
BU	30	17131	17158
GZ	10	17130	17158
QU	20	17128	17158
OL	10	17130	17158
QV	10	17128	17158
QV	20	17129	17158
QV	40	17131	17158
CL	10	17129	17158
ML	10	17129	17158
EG	20	17129	17158
MX	10	17129	17158
MX	10	17131	17158
HT	70	17130	17158
EF	10	17128	17158
EF	30	17131	17158
EF	50	17129	17158
EF	230	17130	17158
OG	10	17130	17158
LF	20	17131	17158
OH	10	17130	17158
CG	10	17131	17158
MV	10	17131	17158
MV	20	17130	17158
HI	60	17130	17158
FM	20	17130	17158
AD	20	17130	17158
KD	20	17130	17158
EC	10	17130	17158
LX	10	17130	17158
RJ	10	17130	17158
RN	20	17128	17158
RN	30	17130	17158
RK	10	17131	17158
MT	50	17129	17158
PD	10	17128	17158
PD	10	17130	17158
JI	10	17130	17158
JI	20	17128	17158
IS	10	17129	17158
IS	10	17131	17158
FP	20	17129	17158
FP	20	17130	17158
FP	20	17131	17158
MR	10	17130	17158
KM	10	17130	17158
KM	20	17128	17158
KM	40	17129	17158
EO	10	17128	17158
EO	10	17130	17158
EO	20	17131	17158
EO	50	17129	17158
JU	10	17128	17158
PX	10	17128	17158
GG	20	17131	17158
HP	30	17129	17158
HP	30	17130	17158
CE	20	17130	17158
OY	30	17131	17158
OU	10	17130	17158
AV	10	17130	17158
EW	10	17131	17158
AJ	10	17138	17158
JQ	20	17142	17158
JQ	30	17138	17158
DY	20	17138	17158
DY	20	17142	17158
HB	10	17138	17158
HB	40	17142	17158
JG	10	17138	17158
CS	10	17142	17158
QP	10	17135	17158
DT	50	17135	17158
MD	20	17138	17158
MD	40	17135	17158
MD	40	17142	17158
JV	70	17138	17158
JV	90	17135	17158
JV	100	17142	17158
PL	10	17142	17158
PL	20	17136	17158
PL	40	17135	17158
IU	10	17135	17158
HC	20	17142	17158
BS	10	17138	17158
BS	10	17142	17158
LU	10	17135	17158
LU	20	17142	17158
OM	20	17138	17158
QM	20	17135	17158
QM	20	17136	17158
FU	10	17125	17158
FU	90	17128	17158
LJ	20	17128	17158
PR	10	17128	17158
MW	20	17128	17158
JT	20	17128	17158
QB	50	17128	17158
BZ	10	17128	17158
IB	10	17128	17158
MI	30	17130	17158
MI	60	17129	17158
GV	10	17130	17158
AB	10	17129	17158
FJ	10	17130	17158
AQ	20	17130	17158
FG	10	17130	17158
GN	10	17130	17158
