# Supplementary material for: An Adjusted Likelihood Ratio Approach Analysing Distribution of Food Products to Assist the Investigation of Foodborne Outbreaks
Source: PLoS One. 2015 Aug 3;10(8):e0134344. doi: 10.1371/journal.pone.0134344 (PMC4523185; doi:10.1371/journal.pone.0134344)
Supplement: S3 File — Anonymised files of the distribution of each food product unit included in the analysis. Variables are “Municipality” = Identifier of the Municipality,”NumPackages” = Number of consumer packages delivered;”Date_delivered” = The date the food product unit has been delivered;”Date_expired” = The date given where food product unit have expired. (ZIP) [file pone.0134344.s005.zip › prod49.txt]

Municipality	numPackages	Date_delivered	Date_expired
KQ	10	17142	17172
KQ	40	17144	17172
JW	10	17142	17172
AY	10	17142	17172
AY	20	17143	17172
IR	10	17142	17172
MK	40	17144	17172
CU	10	17142	17172
BT	10	17142	17172
BT	20	17144	17172
PV	30	17144	17172
EI	10	17144	17172
FH	30	17143	17172
BU	20	17144	17172
BU	30	17145	17172
GZ	10	17144	17172
QU	20	17142	17172
OL	10	17144	17172
QV	10	17142	17172
QV	20	17143	17172
QV	40	17145	17172
CL	10	17143	17172
ML	10	17143	17172
EG	20	17143	17172
MX	10	17143	17172
MX	10	17145	17172
HT	70	17144	17172
EF	10	17142	17172
EF	30	17145	17172
EF	50	17143	17172
EF	230	17144	17172
OG	10	17144	17172
LF	20	17145	17172
OH	10	17144	17172
CG	10	17145	17172
MV	10	17145	17172
MV	20	17144	17172
HI	60	17144	17172
FM	20	17144	17172
AD	20	17144	17172
KD	20	17144	17172
EC	10	17144	17172
LX	10	17144	17172
RJ	10	17144	17172
RN	20	17142	17172
RN	30	17144	17172
RK	10	17145	17172
MT	50	17143	17172
PD	10	17142	17172
PD	10	17144	17172
JI	10	17144	17172
JI	20	17142	17172
IS	10	17143	17172
IS	10	17145	17172
FP	20	17143	17172
FP	20	17144	17172
FP	20	17145	17172
MR	10	17144	17172
KM	10	17144	17172
KM	20	17142	17172
KM	40	17143	17172
EO	10	17142	17172
EO	10	17144	17172
EO	20	17145	17172
EO	50	17143	17172
JU	10	17142	17172
PX	10	17142	17172
GG	20	17145	17172
HP	30	17143	17172
HP	30	17144	17172
CE	20	17144	17172
OY	30	17145	17172
OU	10	17144	17172
AV	10	17144	17172
EW	10	17145	17172
AJ	10	17152	17172
JQ	20	17156	17172
JQ	30	17152	17172
DY	20	17152	17172
DY	20	17156	17172
HB	10	17152	17172
HB	40	17156	17172
JG	10	17152	17172
CS	10	17156	17172
QP	10	17149	17172
DT	50	17149	17172
MD	20	17152	17172
MD	40	17149	17172
MD	40	17156	17172
JV	70	17152	17172
JV	90	17149	17172
JV	100	17156	17172
PL	10	17156	17172
PL	20	17150	17172
PL	40	17149	17172
IU	10	17149	17172
HC	20	17156	17172
BS	10	17152	17172
BS	10	17156	17172
LU	10	17149	17172
LU	20	17156	17172
OM	20	17152	17172
QM	20	17149	17172
QM	20	17150	17172
FU	10	17139	17172
FU	90	17142	17172
LJ	20	17142	17172
PR	10	17142	17172
MW	20	17142	17172
JT	20	17142	17172
QB	50	17142	17172
BZ	10	17142	17172
IB	10	17142	17172
MI	30	17144	17172
MI	60	17143	17172
GV	10	17144	17172
AB	10	17143	17172
FJ	10	17144	17172
AQ	20	17144	17172
FG	10	17144	17172
GN	10	17144	17172
