# Supplementary material for: An Adjusted Likelihood Ratio Approach Analysing Distribution of Food Products to Assist the Investigation of Foodborne Outbreaks
Source: PLoS One. 2015 Aug 3;10(8):e0134344. doi: 10.1371/journal.pone.0134344 (PMC4523185; doi:10.1371/journal.pone.0134344)
Supplement: S3 File — Anonymised files of the distribution of each food product unit included in the analysis. Variables are “Municipality” = Identifier of the Municipality,”NumPackages” = Number of consumer packages delivered;”Date_delivered” = The date the food product unit has been delivered;”Date_expired” = The date given where food product unit have expired. (ZIP) [file pone.0134344.s005.zip › prod50.txt]

Municipality	numPackages	Date_delivered	Date_expired
KQ	10	17156	17186
KQ	40	17158	17186
JW	10	17156	17186
AY	10	17156	17186
AY	20	17157	17186
IR	10	17156	17186
MK	40	17158	17186
CU	10	17156	17186
BT	10	17156	17186
BT	20	17158	17186
PV	30	17158	17186
EI	10	17158	17186
FH	30	17157	17186
BU	20	17158	17186
BU	30	17159	17186
GZ	10	17158	17186
QU	20	17156	17186
OL	10	17158	17186
QV	10	17156	17186
QV	20	17157	17186
QV	40	17159	17186
CL	10	17157	17186
ML	10	17157	17186
EG	20	17157	17186
MX	10	17157	17186
MX	10	17159	17186
HT	70	17158	17186
EF	10	17156	17186
EF	30	17159	17186
EF	50	17157	17186
EF	230	17158	17186
OG	10	17158	17186
LF	20	17159	17186
OH	10	17158	17186
CG	10	17159	17186
MV	10	17159	17186
MV	20	17158	17186
HI	60	17158	17186
FM	20	17158	17186
AD	20	17158	17186
KD	20	17158	17186
EC	10	17158	17186
LX	10	17158	17186
RJ	10	17158	17186
RN	20	17156	17186
RN	30	17158	17186
RK	10	17159	17186
MT	50	17157	17186
PD	10	17156	17186
PD	10	17158	17186
JI	10	17158	17186
JI	20	17156	17186
IS	10	17157	17186
IS	10	17159	17186
FP	20	17157	17186
FP	20	17158	17186
FP	20	17159	17186
MR	10	17158	17186
KM	10	17158	17186
KM	20	17156	17186
KM	40	17157	17186
EO	10	17156	17186
EO	10	17158	17186
EO	20	17159	17186
EO	50	17157	17186
JU	10	17156	17186
PX	10	17156	17186
GG	20	17159	17186
HP	30	17157	17186
HP	30	17158	17186
CE	20	17158	17186
OY	30	17159	17186
OU	10	17158	17186
AV	10	17158	17186
EW	10	17159	17186
AJ	10	17166	17186
JQ	20	17170	17186
JQ	30	17166	17186
DY	20	17166	17186
DY	20	17170	17186
HB	10	17166	17186
HB	40	17170	17186
JG	10	17166	17186
CS	10	17170	17186
QP	10	17163	17186
DT	50	17163	17186
MD	20	17166	17186
MD	40	17163	17186
MD	40	17170	17186
JV	70	17166	17186
JV	90	17163	17186
JV	100	17170	17186
PL	10	17170	17186
PL	20	17164	17186
PL	40	17163	17186
IU	10	17163	17186
HC	20	17170	17186
BS	10	17166	17186
BS	10	17170	17186
LU	10	17163	17186
LU	20	17170	17186
OM	20	17166	17186
QM	20	17163	17186
QM	20	17164	17186
FU	10	17153	17186
FU	90	17156	17186
LJ	20	17156	17186
PR	10	17156	17186
MW	20	17156	17186
JT	20	17156	17186
QB	50	17156	17186
BZ	10	17156	17186
IB	10	17156	17186
MI	30	17158	17186
MI	60	17157	17186
GV	10	17158	17186
AB	10	17157	17186
FJ	10	17158	17186
AQ	20	17158	17186
FG	10	17158	17186
GN	10	17158	17186
