# Supplementary material for: An Adjusted Likelihood Ratio Approach Analysing Distribution of Food Products to Assist the Investigation of Foodborne Outbreaks
Source: PLoS One. 2015 Aug 3;10(8):e0134344. doi: 10.1371/journal.pone.0134344 (PMC4523185; doi:10.1371/journal.pone.0134344)
Supplement: S3 File — Anonymised files of the distribution of each food product unit included in the analysis. Variables are “Municipality” = Identifier of the Municipality,”NumPackages” = Number of consumer packages delivered;”Date_delivered” = The date the food product unit has been delivered;”Date_expired” = The date given where food product unit have expired. (ZIP) [file pone.0134344.s005.zip › prod51.txt]

Municipality	numPackages	Date_delivered	Date_expired
KQ	10	17170	17200
KQ	40	17172	17200
JW	10	17170	17200
AY	10	17170	17200
AY	20	17171	17200
IR	10	17170	17200
MK	40	17172	17200
CU	10	17170	17200
BT	10	17170	17200
BT	20	17172	17200
PV	30	17172	17200
EI	10	17172	17200
FH	30	17171	17200
BU	20	17172	17200
BU	30	17173	17200
GZ	10	17172	17200
QU	20	17170	17200
OL	10	17172	17200
QV	10	17170	17200
QV	20	17171	17200
QV	40	17173	17200
CL	10	17171	17200
ML	10	17171	17200
EG	20	17171	17200
MX	10	17171	17200
MX	10	17173	17200
HT	70	17172	17200
EF	10	17170	17200
EF	30	17173	17200
EF	50	17171	17200
EF	230	17172	17200
OG	10	17172	17200
LF	20	17173	17200
OH	10	17172	17200
CG	10	17173	17200
MV	10	17173	17200
MV	20	17172	17200
HI	60	17172	17200
FM	20	17172	17200
AD	20	17172	17200
KD	20	17172	17200
EC	10	17172	17200
LX	10	17172	17200
RJ	10	17172	17200
RN	20	17170	17200
RN	30	17172	17200
RK	10	17173	17200
MT	50	17171	17200
PD	10	17170	17200
PD	10	17172	17200
JI	10	17172	17200
JI	20	17170	17200
IS	10	17171	17200
IS	10	17173	17200
FP	20	17171	17200
FP	20	17172	17200
FP	20	17173	17200
MR	10	17172	17200
KM	10	17172	17200
KM	20	17170	17200
KM	40	17171	17200
EO	10	17170	17200
EO	10	17172	17200
EO	20	17173	17200
EO	50	17171	17200
JU	10	17170	17200
PX	10	17170	17200
GG	20	17173	17200
HP	30	17171	17200
HP	30	17172	17200
CE	20	17172	17200
OY	30	17173	17200
OU	10	17172	17200
AV	10	17172	17200
EW	10	17173	17200
AJ	10	17180	17200
JQ	20	17184	17200
JQ	30	17180	17200
DY	20	17180	17200
DY	20	17184	17200
HB	10	17180	17200
HB	40	17184	17200
JG	10	17180	17200
CS	10	17184	17200
QP	10	17177	17200
DT	50	17177	17200
MD	20	17180	17200
MD	40	17177	17200
MD	40	17184	17200
JV	70	17180	17200
JV	90	17177	17200
JV	100	17184	17200
PL	10	17184	17200
PL	20	17178	17200
PL	40	17177	17200
IU	10	17177	17200
HC	20	17184	17200
BS	10	17180	17200
BS	10	17184	17200
LU	10	17177	17200
LU	20	17184	17200
OM	20	17180	17200
QM	20	17177	17200
QM	20	17178	17200
FU	10	17167	17200
FU	90	17170	17200
LJ	20	17170	17200
PR	10	17170	17200
MW	20	17170	17200
JT	20	17170	17200
QB	50	17170	17200
BZ	10	17170	17200
IB	10	17170	17200
MI	30	17172	17200
MI	60	17171	17200
GV	10	17172	17200
AB	10	17171	17200
FJ	10	17172	17200
AQ	20	17172	17200
FG	10	17172	17200
GN	10	17172	17200
