# Supplementary material for: An Adjusted Likelihood Ratio Approach Analysing Distribution of Food Products to Assist the Investigation of Foodborne Outbreaks
Source: PLoS One. 2015 Aug 3;10(8):e0134344. doi: 10.1371/journal.pone.0134344 (PMC4523185; doi:10.1371/journal.pone.0134344)
Supplement: S3 File — Anonymised files of the distribution of each food product unit included in the analysis. Variables are “Municipality” = Identifier of the Municipality,”NumPackages” = Number of consumer packages delivered;”Date_delivered” = The date the food product unit has been delivered;”Date_expired” = The date given where food product unit have expired. (ZIP) [file pone.0134344.s005.zip › prod52.txt]

Municipality	numPackages	Date_delivered	Date_expired
KQ	10	17184	17214
KQ	40	17186	17214
JW	10	17184	17214
AY	10	17184	17214
AY	20	17185	17214
IR	10	17184	17214
MK	40	17186	17214
CU	10	17184	17214
BT	10	17184	17214
BT	20	17186	17214
PV	30	17186	17214
EI	10	17186	17214
FH	30	17185	17214
BU	20	17186	17214
BU	30	17187	17214
GZ	10	17186	17214
QU	20	17184	17214
OL	10	17186	17214
QV	10	17184	17214
QV	20	17185	17214
QV	40	17187	17214
CL	10	17185	17214
ML	10	17185	17214
EG	20	17185	17214
MX	10	17185	17214
MX	10	17187	17214
HT	70	17186	17214
EF	10	17184	17214
EF	30	17187	17214
EF	50	17185	17214
EF	230	17186	17214
OG	10	17186	17214
LF	20	17187	17214
OH	10	17186	17214
CG	10	17187	17214
MV	10	17187	17214
MV	20	17186	17214
HI	60	17186	17214
FM	20	17186	17214
AD	20	17186	17214
KD	20	17186	17214
EC	10	17186	17214
LX	10	17186	17214
RJ	10	17186	17214
RN	20	17184	17214
RN	30	17186	17214
RK	10	17187	17214
MT	50	17185	17214
PD	10	17184	17214
PD	10	17186	17214
JI	10	17186	17214
JI	20	17184	17214
IS	10	17185	17214
IS	10	17187	17214
FP	20	17185	17214
FP	20	17186	17214
FP	20	17187	17214
MR	10	17186	17214
KM	10	17186	17214
KM	20	17184	17214
KM	40	17185	17214
EO	10	17184	17214
EO	10	17186	17214
EO	20	17187	17214
EO	50	17185	17214
JU	10	17184	17214
PX	10	17184	17214
GG	20	17187	17214
HP	30	17185	17214
HP	30	17186	17214
CE	20	17186	17214
OY	30	17187	17214
OU	10	17186	17214
AV	10	17186	17214
EW	10	17187	17214
AJ	10	17194	17214
JQ	20	17198	17214
JQ	30	17194	17214
DY	20	17194	17214
DY	20	17198	17214
HB	10	17194	17214
HB	40	17198	17214
JG	10	17194	17214
CS	10	17198	17214
QP	10	17191	17214
DT	50	17191	17214
MD	20	17194	17214
MD	40	17191	17214
MD	40	17198	17214
JV	70	17194	17214
JV	90	17191	17214
JV	100	17198	17214
PL	10	17198	17214
PL	20	17192	17214
PL	40	17191	17214
IU	10	17191	17214
HC	20	17198	17214
BS	10	17194	17214
BS	10	17198	17214
LU	10	17191	17214
LU	20	17198	17214
OM	20	17194	17214
QM	20	17191	17214
QM	20	17192	17214
FU	10	17181	17214
FU	90	17184	17214
LJ	20	17184	17214
PR	10	17184	17214
MW	20	17184	17214
JT	20	17184	17214
QB	50	17184	17214
BZ	10	17184	17214
IB	10	17184	17214
MI	30	17186	17214
MI	60	17185	17214
GV	10	17186	17214
AB	10	17185	17214
FJ	10	17186	17214
AQ	20	17186	17214
FG	10	17186	17214
GN	10	17186	17214
