# Supplementary material for: An Adjusted Likelihood Ratio Approach Analysing Distribution of Food Products to Assist the Investigation of Foodborne Outbreaks
Source: PLoS One. 2015 Aug 3;10(8):e0134344. doi: 10.1371/journal.pone.0134344 (PMC4523185; doi:10.1371/journal.pone.0134344)
Supplement: S3 File — Anonymised files of the distribution of each food product unit included in the analysis. Variables are “Municipality” = Identifier of the Municipality,”NumPackages” = Number of consumer packages delivered;”Date_delivered” = The date the food product unit has been delivered;”Date_expired” = The date given where food product unit have expired. (ZIP) [file pone.0134344.s005.zip › prod53.txt]

Municipality	numPackages	Date_delivered	Date_expired
JV	3	17115	17130
PL	1	17115	17130
IU	4	17115	17130
BS	8	17115	17130
FU	1	17104	17130
FU	1	17115	17130
FU	3	17109	17130
FU	6	17111	17130
FU	8	17112	17130
FU	20	17116	17130
CO	2	17115	17130
LJ	5	17115	17130
LV	5	17115	17130
MW	2	17108	17130
JT	1	17112	17130
JT	1	17110	17130
EZ	3	17111	17130
EK	1	17110	17130
EK	1	17111	17130
FK	4	17112	17130
HK	1	17113	17130
MI	2	17110	17130
MI	2	17109	17130
MI	3	17111	17130
MI	3	17115	17130
GV	2	17110	17130
JB	1	17115	17130
