# Supplementary material for: An Adjusted Likelihood Ratio Approach Analysing Distribution of Food Products to Assist the Investigation of Foodborne Outbreaks
Source: PLoS One. 2015 Aug 3;10(8):e0134344. doi: 10.1371/journal.pone.0134344 (PMC4523185; doi:10.1371/journal.pone.0134344)
Supplement: S3 File — Anonymised files of the distribution of each food product unit included in the analysis. Variables are “Municipality” = Identifier of the Municipality,”NumPackages” = Number of consumer packages delivered;”Date_delivered” = The date the food product unit has been delivered;”Date_expired” = The date given where food product unit have expired. (ZIP) [file pone.0134344.s005.zip › prod54.txt]

Municipality	numPackages	Date_delivered	Date_expired
JV	3	17129	17144
PL	1	17129	17144
IU	4	17129	17144
BS	8	17129	17144
FU	1	17118	17144
FU	1	17129	17144
FU	3	17123	17144
FU	6	17125	17144
FU	8	17126	17144
FU	20	17130	17144
CO	2	17129	17144
LJ	5	17129	17144
LV	5	17129	17144
MW	2	17122	17144
JT	1	17126	17144
JT	1	17124	17144
EZ	3	17125	17144
EK	1	17124	17144
EK	1	17125	17144
FK	4	17126	17144
HK	1	17127	17144
MI	2	17124	17144
MI	2	17123	17144
MI	3	17125	17144
MI	3	17129	17144
GV	2	17124	17144
JB	1	17129	17144
