# Supplementary material for: An Adjusted Likelihood Ratio Approach Analysing Distribution of Food Products to Assist the Investigation of Foodborne Outbreaks
Source: PLoS One. 2015 Aug 3;10(8):e0134344. doi: 10.1371/journal.pone.0134344 (PMC4523185; doi:10.1371/journal.pone.0134344)
Supplement: S3 File — Anonymised files of the distribution of each food product unit included in the analysis. Variables are “Municipality” = Identifier of the Municipality,”NumPackages” = Number of consumer packages delivered;”Date_delivered” = The date the food product unit has been delivered;”Date_expired” = The date given where food product unit have expired. (ZIP) [file pone.0134344.s005.zip › prod55.txt]

Municipality	numPackages	Date_delivered	Date_expired
JV	3	17143	17158
PL	1	17143	17158
IU	4	17143	17158
BS	8	17143	17158
FU	1	17132	17158
FU	1	17143	17158
FU	3	17137	17158
FU	6	17139	17158
FU	8	17140	17158
FU	20	17144	17158
CO	2	17143	17158
LJ	5	17143	17158
LV	5	17143	17158
MW	2	17136	17158
JT	1	17140	17158
JT	1	17138	17158
EZ	3	17139	17158
EK	1	17138	17158
EK	1	17139	17158
FK	4	17140	17158
HK	1	17141	17158
MI	2	17138	17158
MI	2	17137	17158
MI	3	17139	17158
MI	3	17143	17158
GV	2	17138	17158
JB	1	17143	17158
