# Supplementary material for: An Adjusted Likelihood Ratio Approach Analysing Distribution of Food Products to Assist the Investigation of Foodborne Outbreaks
Source: PLoS One. 2015 Aug 3;10(8):e0134344. doi: 10.1371/journal.pone.0134344 (PMC4523185; doi:10.1371/journal.pone.0134344)
Supplement: S3 File — Anonymised files of the distribution of each food product unit included in the analysis. Variables are “Municipality” = Identifier of the Municipality,”NumPackages” = Number of consumer packages delivered;”Date_delivered” = The date the food product unit has been delivered;”Date_expired” = The date given where food product unit have expired. (ZIP) [file pone.0134344.s005.zip › prod56.txt]

Municipality	numPackages	Date_delivered	Date_expired
JV	3	17157	17172
PL	1	17157	17172
IU	4	17157	17172
BS	8	17157	17172
FU	1	17146	17172
FU	1	17157	17172
FU	3	17151	17172
FU	6	17153	17172
FU	8	17154	17172
FU	20	17158	17172
CO	2	17157	17172
LJ	5	17157	17172
LV	5	17157	17172
MW	2	17150	17172
JT	1	17154	17172
JT	1	17152	17172
EZ	3	17153	17172
EK	1	17152	17172
EK	1	17153	17172
FK	4	17154	17172
HK	1	17155	17172
MI	2	17152	17172
MI	2	17151	17172
MI	3	17153	17172
MI	3	17157	17172
GV	2	17152	17172
JB	1	17157	17172
