# Supplementary material for: An Adjusted Likelihood Ratio Approach Analysing Distribution of Food Products to Assist the Investigation of Foodborne Outbreaks
Source: PLoS One. 2015 Aug 3;10(8):e0134344. doi: 10.1371/journal.pone.0134344 (PMC4523185; doi:10.1371/journal.pone.0134344)
Supplement: S3 File — Anonymised files of the distribution of each food product unit included in the analysis. Variables are “Municipality” = Identifier of the Municipality,”NumPackages” = Number of consumer packages delivered;”Date_delivered” = The date the food product unit has been delivered;”Date_expired” = The date given where food product unit have expired. (ZIP) [file pone.0134344.s005.zip › prod57.txt]

Municipality	numPackages	Date_delivered	Date_expired
JV	3	17171	17186
PL	1	17171	17186
IU	4	17171	17186
BS	8	17171	17186
FU	1	17160	17186
FU	1	17171	17186
FU	3	17165	17186
FU	6	17167	17186
FU	8	17168	17186
FU	20	17172	17186
CO	2	17171	17186
LJ	5	17171	17186
LV	5	17171	17186
MW	2	17164	17186
JT	1	17168	17186
JT	1	17166	17186
EZ	3	17167	17186
EK	1	17166	17186
EK	1	17167	17186
FK	4	17168	17186
HK	1	17169	17186
MI	2	17166	17186
MI	2	17165	17186
MI	3	17167	17186
MI	3	17171	17186
GV	2	17166	17186
JB	1	17171	17186
