# Supplementary material for: An Adjusted Likelihood Ratio Approach Analysing Distribution of Food Products to Assist the Investigation of Foodborne Outbreaks
Source: PLoS One. 2015 Aug 3;10(8):e0134344. doi: 10.1371/journal.pone.0134344 (PMC4523185; doi:10.1371/journal.pone.0134344)
Supplement: S3 File — Anonymised files of the distribution of each food product unit included in the analysis. Variables are “Municipality” = Identifier of the Municipality,”NumPackages” = Number of consumer packages delivered;”Date_delivered” = The date the food product unit has been delivered;”Date_expired” = The date given where food product unit have expired. (ZIP) [file pone.0134344.s005.zip › prod58.txt]

Municipality	numPackages	Date_delivered	Date_expired
JV	3	17185	17200
PL	1	17185	17200
IU	4	17185	17200
BS	8	17185	17200
FU	1	17174	17200
FU	1	17185	17200
FU	3	17179	17200
FU	6	17181	17200
FU	8	17182	17200
FU	20	17186	17200
CO	2	17185	17200
LJ	5	17185	17200
LV	5	17185	17200
MW	2	17178	17200
JT	1	17182	17200
JT	1	17180	17200
EZ	3	17181	17200
EK	1	17180	17200
EK	1	17181	17200
FK	4	17182	17200
HK	1	17183	17200
MI	2	17180	17200
MI	2	17179	17200
MI	3	17181	17200
MI	3	17185	17200
GV	2	17180	17200
JB	1	17185	17200
