# Supplementary material for: An Adjusted Likelihood Ratio Approach Analysing Distribution of Food Products to Assist the Investigation of Foodborne Outbreaks
Source: PLoS One. 2015 Aug 3;10(8):e0134344. doi: 10.1371/journal.pone.0134344 (PMC4523185; doi:10.1371/journal.pone.0134344)
Supplement: S3 File — Anonymised files of the distribution of each food product unit included in the analysis. Variables are “Municipality” = Identifier of the Municipality,”NumPackages” = Number of consumer packages delivered;”Date_delivered” = The date the food product unit has been delivered;”Date_expired” = The date given where food product unit have expired. (ZIP) [file pone.0134344.s005.zip › prod59.txt]

Municipality	numPackages	Date_delivered	Date_expired
JV	3	17199	17214
PL	1	17199	17214
IU	4	17199	17214
BS	8	17199	17214
FU	1	17188	17214
FU	1	17199	17214
FU	3	17193	17214
FU	6	17195	17214
FU	8	17196	17214
FU	20	17200	17214
CO	2	17199	17214
LJ	5	17199	17214
LV	5	17199	17214
MW	2	17192	17214
JT	1	17196	17214
JT	1	17194	17214
EZ	3	17195	17214
EK	1	17194	17214
EK	1	17195	17214
FK	4	17196	17214
HK	1	17197	17214
MI	2	17194	17214
MI	2	17193	17214
MI	3	17195	17214
MI	3	17199	17214
GV	2	17194	17214
JB	1	17199	17214
