# Supplementary material for: An Adjusted Likelihood Ratio Approach Analysing Distribution of Food Products to Assist the Investigation of Foodborne Outbreaks
Source: PLoS One. 2015 Aug 3;10(8):e0134344. doi: 10.1371/journal.pone.0134344 (PMC4523185; doi:10.1371/journal.pone.0134344)
Supplement: S3 File — Anonymised files of the distribution of each food product unit included in the analysis. Variables are “Municipality” = Identifier of the Municipality,”NumPackages” = Number of consumer packages delivered;”Date_delivered” = The date the food product unit has been delivered;”Date_expired” = The date given where food product unit have expired. (ZIP) [file pone.0134344.s005.zip › prod60.txt]

Municipality	numPackages	Date_delivered	Date_expired
QD	3	17115	17130
EF	6	17111	17130
EF	7	17112	17130
EF	10	17108	17130
LF	10	17111	17130
IE	4	17110	17130
RN	11	17115	17130
JQ	2	17116	17130
JQ	10	17118	17130
JV	1	17110	17130
FU	1	17115	17130
FU	1	17117	17130
BZ	5	17115	17130
EZ	8	17118	17130
MI	1	17118	17130
DX	1	17104	17130
DX	2	17116	17130
DX	2	17117	17130
DX	3	17109	17130
