# Supplementary material for: An Adjusted Likelihood Ratio Approach Analysing Distribution of Food Products to Assist the Investigation of Foodborne Outbreaks
Source: PLoS One. 2015 Aug 3;10(8):e0134344. doi: 10.1371/journal.pone.0134344 (PMC4523185; doi:10.1371/journal.pone.0134344)
Supplement: S3 File — Anonymised files of the distribution of each food product unit included in the analysis. Variables are “Municipality” = Identifier of the Municipality,”NumPackages” = Number of consumer packages delivered;”Date_delivered” = The date the food product unit has been delivered;”Date_expired” = The date given where food product unit have expired. (ZIP) [file pone.0134344.s005.zip › prod61.txt]

Municipality	numPackages	Date_delivered	Date_expired
QD	3	17129	17144
EF	6	17125	17144
EF	7	17126	17144
EF	10	17122	17144
LF	10	17125	17144
IE	4	17124	17144
RN	11	17129	17144
JQ	2	17130	17144
JQ	10	17132	17144
JV	1	17124	17144
FU	1	17129	17144
FU	1	17131	17144
BZ	5	17129	17144
EZ	8	17132	17144
MI	1	17132	17144
DX	1	17118	17144
DX	2	17130	17144
DX	2	17131	17144
DX	3	17123	17144
