# Supplementary material for: An Adjusted Likelihood Ratio Approach Analysing Distribution of Food Products to Assist the Investigation of Foodborne Outbreaks
Source: PLoS One. 2015 Aug 3;10(8):e0134344. doi: 10.1371/journal.pone.0134344 (PMC4523185; doi:10.1371/journal.pone.0134344)
Supplement: S3 File — Anonymised files of the distribution of each food product unit included in the analysis. Variables are “Municipality” = Identifier of the Municipality,”NumPackages” = Number of consumer packages delivered;”Date_delivered” = The date the food product unit has been delivered;”Date_expired” = The date given where food product unit have expired. (ZIP) [file pone.0134344.s005.zip › prod62.txt]

Municipality	numPackages	Date_delivered	Date_expired
QD	3	17143	17158
EF	6	17139	17158
EF	7	17140	17158
EF	10	17136	17158
LF	10	17139	17158
IE	4	17138	17158
RN	11	17143	17158
JQ	2	17144	17158
JQ	10	17146	17158
JV	1	17138	17158
FU	1	17143	17158
FU	1	17145	17158
BZ	5	17143	17158
EZ	8	17146	17158
MI	1	17146	17158
DX	1	17132	17158
DX	2	17144	17158
DX	2	17145	17158
DX	3	17137	17158
