# Supplementary material for: An Adjusted Likelihood Ratio Approach Analysing Distribution of Food Products to Assist the Investigation of Foodborne Outbreaks
Source: PLoS One. 2015 Aug 3;10(8):e0134344. doi: 10.1371/journal.pone.0134344 (PMC4523185; doi:10.1371/journal.pone.0134344)
Supplement: S3 File — Anonymised files of the distribution of each food product unit included in the analysis. Variables are “Municipality” = Identifier of the Municipality,”NumPackages” = Number of consumer packages delivered;”Date_delivered” = The date the food product unit has been delivered;”Date_expired” = The date given where food product unit have expired. (ZIP) [file pone.0134344.s005.zip › prod63.txt]

Municipality	numPackages	Date_delivered	Date_expired
QD	3	17157	17172
EF	6	17153	17172
EF	7	17154	17172
EF	10	17150	17172
LF	10	17153	17172
IE	4	17152	17172
RN	11	17157	17172
JQ	2	17158	17172
JQ	10	17160	17172
JV	1	17152	17172
FU	1	17157	17172
FU	1	17159	17172
BZ	5	17157	17172
EZ	8	17160	17172
MI	1	17160	17172
DX	1	17146	17172
DX	2	17158	17172
DX	2	17159	17172
DX	3	17151	17172
