# Supplementary material for: An Adjusted Likelihood Ratio Approach Analysing Distribution of Food Products to Assist the Investigation of Foodborne Outbreaks
Source: PLoS One. 2015 Aug 3;10(8):e0134344. doi: 10.1371/journal.pone.0134344 (PMC4523185; doi:10.1371/journal.pone.0134344)
Supplement: S3 File — Anonymised files of the distribution of each food product unit included in the analysis. Variables are “Municipality” = Identifier of the Municipality,”NumPackages” = Number of consumer packages delivered;”Date_delivered” = The date the food product unit has been delivered;”Date_expired” = The date given where food product unit have expired. (ZIP) [file pone.0134344.s005.zip › prod64.txt]

Municipality	numPackages	Date_delivered	Date_expired
QD	3	17171	17186
EF	6	17167	17186
EF	7	17168	17186
EF	10	17164	17186
LF	10	17167	17186
IE	4	17166	17186
RN	11	17171	17186
JQ	2	17172	17186
JQ	10	17174	17186
JV	1	17166	17186
FU	1	17171	17186
FU	1	17173	17186
BZ	5	17171	17186
EZ	8	17174	17186
MI	1	17174	17186
DX	1	17160	17186
DX	2	17172	17186
DX	2	17173	17186
DX	3	17165	17186
