# Supplementary material for: An Adjusted Likelihood Ratio Approach Analysing Distribution of Food Products to Assist the Investigation of Foodborne Outbreaks
Source: PLoS One. 2015 Aug 3;10(8):e0134344. doi: 10.1371/journal.pone.0134344 (PMC4523185; doi:10.1371/journal.pone.0134344)
Supplement: S3 File — Anonymised files of the distribution of each food product unit included in the analysis. Variables are “Municipality” = Identifier of the Municipality,”NumPackages” = Number of consumer packages delivered;”Date_delivered” = The date the food product unit has been delivered;”Date_expired” = The date given where food product unit have expired. (ZIP) [file pone.0134344.s005.zip › prod65.txt]

Municipality	numPackages	Date_delivered	Date_expired
QD	3	17185	17200
EF	6	17181	17200
EF	7	17182	17200
EF	10	17178	17200
LF	10	17181	17200
IE	4	17180	17200
RN	11	17185	17200
JQ	2	17186	17200
JQ	10	17188	17200
JV	1	17180	17200
FU	1	17185	17200
FU	1	17187	17200
BZ	5	17185	17200
EZ	8	17188	17200
MI	1	17188	17200
DX	1	17174	17200
DX	2	17186	17200
DX	2	17187	17200
DX	3	17179	17200
