# Supplementary material for: An Adjusted Likelihood Ratio Approach Analysing Distribution of Food Products to Assist the Investigation of Foodborne Outbreaks
Source: PLoS One. 2015 Aug 3;10(8):e0134344. doi: 10.1371/journal.pone.0134344 (PMC4523185; doi:10.1371/journal.pone.0134344)
Supplement: S3 File — Anonymised files of the distribution of each food product unit included in the analysis. Variables are “Municipality” = Identifier of the Municipality,”NumPackages” = Number of consumer packages delivered;”Date_delivered” = The date the food product unit has been delivered;”Date_expired” = The date given where food product unit have expired. (ZIP) [file pone.0134344.s005.zip › prod66.txt]

Municipality	numPackages	Date_delivered	Date_expired
QD	3	17199	17214
EF	6	17195	17214
EF	7	17196	17214
EF	10	17192	17214
LF	10	17195	17214
IE	4	17194	17214
RN	11	17199	17214
JQ	2	17200	17214
JQ	10	17202	17214
JV	1	17194	17214
FU	1	17199	17214
FU	1	17201	17214
BZ	5	17199	17214
EZ	8	17202	17214
MI	1	17202	17214
DX	1	17188	17214
DX	2	17200	17214
DX	2	17201	17214
DX	3	17193	17214
