# Supplementary material for: An Adjusted Likelihood Ratio Approach Analysing Distribution of Food Products to Assist the Investigation of Foodborne Outbreaks
Source: PLoS One. 2015 Aug 3;10(8):e0134344. doi: 10.1371/journal.pone.0134344 (PMC4523185; doi:10.1371/journal.pone.0134344)
Supplement: S3 File — Anonymised files of the distribution of each food product unit included in the analysis. Variables are “Municipality” = Identifier of the Municipality,”NumPackages” = Number of consumer packages delivered;”Date_delivered” = The date the food product unit has been delivered;”Date_expired” = The date given where food product unit have expired. (ZIP) [file pone.0134344.s005.zip › prod67.txt]

Municipality	numPackages	Date_delivered	Date_expired
KQ	5	17107	17130
JW	5	17101	17130
KR	5	17106	17130
AY	5	17107	17130
BT	5	17102	17130
QK	5	17101	17130
EI	5	17101	17130
FH	5	17106	17130
BU	10	17101	17130
GZ	5	17106	17130
OL	5	17106	17130
QV	5	17102	17130
EG	5	17106	17130
MX	5	17102	17130
EF	5	17102	17130
EF	10	17101	17130
EF	10	17106	17130
EF	10	17107	17130
OG	10	17100	17130
LF	5	17106	17130
OH	10	17101	17130
GR	5	17105	17130
HX	5	17107	17130
OC	5	17106	17130
KB	5	17101	17130
EC	5	17102	17130
RM	5	17101	17130
RN	5	17100	17130
RN	5	17101	17130
RN	5	17102	17130
RN	5	17105	17130
RN	5	17106	17130
RK	5	17101	17130
RK	5	17105	17130
RH	5	17100	17130
RH	5	17101	17130
OI	5	17107	17130
KK	5	17101	17130
FP	5	17102	17130
FP	5	17107	17130
QN	5	17106	17130
KM	5	17101	17130
KM	5	17102	17130
KM	5	17105	17130
EO	5	17100	17130
EO	5	17106	17130
JU	10	17107	17130
PX	5	17105	17130
HP	5	17100	17130
HP	5	17102	17130
OU	5	17107	17130
PB	5	17105	17130
AU	20	17108	17130
JV	10	17108	17130
PL	5	17108	17130
PL	60	17106	17130
JD	20	17108	17130
FU	5	17112	17130
FU	15	17106	17130
FU	45	17108	17130
CO	5	17108	17130
CO	5	17112	17130
MW	5	17107	17130
BZ	5	17107	17130
ME	5	17105	17130
DO	5	17105	17130
BY	5	17107	17130
IB	5	17107	17130
IB	15	17112	17130
AH	5	17112	17130
EZ	5	17106	17130
EK	5	17106	17130
JM	5	17105	17130
OP	5	17105	17130
KI	4	17102	17130
DN	5	17105	17130
MI	5	17102	17130
MI	5	17103	17130
HZ	5	17106	17130
BC	5	17106	17130
FS	5	17105	17130
FJ	5	17102	17130
AM	5	17106	17130
JB	5	17106	17130
PC	5	17105	17130
RC	5	17102	17130
RC	5	17103	17130
RC	5	17106	17130
RC	25	17105	17130
MO	3	17105	17130
MO	5	17107	17130
MO	5	17108	17130
MO	5	17109	17130
CK	5	17105	17130
OD	5	17105	17130
GN	5	17103	17130
IG	10	17105	17130
PS	5	17103	17130
PS	5	17106	17130
AN	5	17102	17130
AN	5	17107	17130
AN	6	17106	17130
JS	15	17105	17130
MC	5	17109	17130
PY	10	17107	17130
BO	5	17107	17130
BO	5	17109	17130
KJ	5	17106	17130
KJ	5	17108	17130
EP	10	17109	17130
EP	15	17106	17130
EP	15	17107	17130
EP	15	17108	17130
EL	5	17107	17130
KC	5	17106	17130
KC	5	17108	17130
BF	5	17107	17130
MY	5	17108	17130
DA	10	17107	17130
MJ	5	17106	17130
QC	5	17108	17130
FO	5	17107	17130
KG	5	17108	17130
KG	5	17109	17130
KG	10	17107	17130
HQ	5	17107	17130
BD	7	17109	17130
AG	5	17106	17130
CW	5	17108	17130
EX	5	17107	17130
CB	5	17108	17130
FR	10	17108	17130
JH	10	17108	17130
BH	5	17106	17130
BH	10	17107	17130
GM	5	17109	17130
AZ	5	17107	17130
FI	5	17108	17130
IP	5	17108	17130
DX	5	17108	17130
