# Supplementary material for: An Adjusted Likelihood Ratio Approach Analysing Distribution of Food Products to Assist the Investigation of Foodborne Outbreaks
Source: PLoS One. 2015 Aug 3;10(8):e0134344. doi: 10.1371/journal.pone.0134344 (PMC4523185; doi:10.1371/journal.pone.0134344)
Supplement: S3 File — Anonymised files of the distribution of each food product unit included in the analysis. Variables are “Municipality” = Identifier of the Municipality,”NumPackages” = Number of consumer packages delivered;”Date_delivered” = The date the food product unit has been delivered;”Date_expired” = The date given where food product unit have expired. (ZIP) [file pone.0134344.s005.zip › prod68.txt]

Municipality	numPackages	Date_delivered	Date_expired
KQ	5	17121	17144
JW	5	17115	17144
KR	5	17120	17144
AY	5	17121	17144
BT	5	17116	17144
QK	5	17115	17144
EI	5	17115	17144
FH	5	17120	17144
BU	10	17115	17144
GZ	5	17120	17144
OL	5	17120	17144
QV	5	17116	17144
EG	5	17120	17144
MX	5	17116	17144
EF	5	17116	17144
EF	10	17115	17144
EF	10	17120	17144
EF	10	17121	17144
OG	10	17114	17144
LF	5	17120	17144
OH	10	17115	17144
GR	5	17119	17144
HX	5	17121	17144
OC	5	17120	17144
KB	5	17115	17144
EC	5	17116	17144
RM	5	17115	17144
RN	5	17114	17144
RN	5	17115	17144
RN	5	17116	17144
RN	5	17119	17144
RN	5	17120	17144
RK	5	17115	17144
RK	5	17119	17144
RH	5	17114	17144
RH	5	17115	17144
OI	5	17121	17144
KK	5	17115	17144
FP	5	17116	17144
FP	5	17121	17144
QN	5	17120	17144
KM	5	17115	17144
KM	5	17116	17144
KM	5	17119	17144
EO	5	17114	17144
EO	5	17120	17144
JU	10	17121	17144
PX	5	17119	17144
HP	5	17114	17144
HP	5	17116	17144
OU	5	17121	17144
PB	5	17119	17144
AU	20	17122	17144
JV	10	17122	17144
PL	5	17122	17144
PL	60	17120	17144
JD	20	17122	17144
FU	5	17126	17144
FU	15	17120	17144
FU	45	17122	17144
CO	5	17122	17144
CO	5	17126	17144
MW	5	17121	17144
BZ	5	17121	17144
ME	5	17119	17144
DO	5	17119	17144
BY	5	17121	17144
IB	5	17121	17144
IB	15	17126	17144
AH	5	17126	17144
EZ	5	17120	17144
EK	5	17120	17144
JM	5	17119	17144
OP	5	17119	17144
KI	4	17116	17144
DN	5	17119	17144
MI	5	17116	17144
MI	5	17117	17144
HZ	5	17120	17144
BC	5	17120	17144
FS	5	17119	17144
FJ	5	17116	17144
AM	5	17120	17144
JB	5	17120	17144
PC	5	17119	17144
RC	5	17116	17144
RC	5	17117	17144
RC	5	17120	17144
RC	25	17119	17144
MO	3	17119	17144
MO	5	17121	17144
MO	5	17122	17144
MO	5	17123	17144
CK	5	17119	17144
OD	5	17119	17144
GN	5	17117	17144
IG	10	17119	17144
PS	5	17117	17144
PS	5	17120	17144
AN	5	17116	17144
AN	5	17121	17144
AN	6	17120	17144
JS	15	17119	17144
MC	5	17123	17144
PY	10	17121	17144
BO	5	17121	17144
BO	5	17123	17144
KJ	5	17120	17144
KJ	5	17122	17144
EP	10	17123	17144
EP	15	17120	17144
EP	15	17121	17144
EP	15	17122	17144
EL	5	17121	17144
KC	5	17120	17144
KC	5	17122	17144
BF	5	17121	17144
MY	5	17122	17144
DA	10	17121	17144
MJ	5	17120	17144
QC	5	17122	17144
FO	5	17121	17144
KG	5	17122	17144
KG	5	17123	17144
KG	10	17121	17144
HQ	5	17121	17144
BD	7	17123	17144
AG	5	17120	17144
CW	5	17122	17144
EX	5	17121	17144
CB	5	17122	17144
FR	10	17122	17144
JH	10	17122	17144
BH	5	17120	17144
BH	10	17121	17144
GM	5	17123	17144
AZ	5	17121	17144
FI	5	17122	17144
IP	5	17122	17144
DX	5	17122	17144
