# Supplementary material for: An Adjusted Likelihood Ratio Approach Analysing Distribution of Food Products to Assist the Investigation of Foodborne Outbreaks
Source: PLoS One. 2015 Aug 3;10(8):e0134344. doi: 10.1371/journal.pone.0134344 (PMC4523185; doi:10.1371/journal.pone.0134344)
Supplement: S3 File — Anonymised files of the distribution of each food product unit included in the analysis. Variables are “Municipality” = Identifier of the Municipality,”NumPackages” = Number of consumer packages delivered;”Date_delivered” = The date the food product unit has been delivered;”Date_expired” = The date given where food product unit have expired. (ZIP) [file pone.0134344.s005.zip › prod69.txt]

Municipality	numPackages	Date_delivered	Date_expired
KQ	5	17135	17158
JW	5	17129	17158
KR	5	17134	17158
AY	5	17135	17158
BT	5	17130	17158
QK	5	17129	17158
EI	5	17129	17158
FH	5	17134	17158
BU	10	17129	17158
GZ	5	17134	17158
OL	5	17134	17158
QV	5	17130	17158
EG	5	17134	17158
MX	5	17130	17158
EF	5	17130	17158
EF	10	17129	17158
EF	10	17134	17158
EF	10	17135	17158
OG	10	17128	17158
LF	5	17134	17158
OH	10	17129	17158
GR	5	17133	17158
HX	5	17135	17158
OC	5	17134	17158
KB	5	17129	17158
EC	5	17130	17158
RM	5	17129	17158
RN	5	17128	17158
RN	5	17129	17158
RN	5	17130	17158
RN	5	17133	17158
RN	5	17134	17158
RK	5	17129	17158
RK	5	17133	17158
RH	5	17128	17158
RH	5	17129	17158
OI	5	17135	17158
KK	5	17129	17158
FP	5	17130	17158
FP	5	17135	17158
QN	5	17134	17158
KM	5	17129	17158
KM	5	17130	17158
KM	5	17133	17158
EO	5	17128	17158
EO	5	17134	17158
JU	10	17135	17158
PX	5	17133	17158
HP	5	17128	17158
HP	5	17130	17158
OU	5	17135	17158
PB	5	17133	17158
AU	20	17136	17158
JV	10	17136	17158
PL	5	17136	17158
PL	60	17134	17158
JD	20	17136	17158
FU	5	17140	17158
FU	15	17134	17158
FU	45	17136	17158
CO	5	17136	17158
CO	5	17140	17158
MW	5	17135	17158
BZ	5	17135	17158
ME	5	17133	17158
DO	5	17133	17158
BY	5	17135	17158
IB	5	17135	17158
IB	15	17140	17158
AH	5	17140	17158
EZ	5	17134	17158
EK	5	17134	17158
JM	5	17133	17158
OP	5	17133	17158
KI	4	17130	17158
DN	5	17133	17158
MI	5	17130	17158
MI	5	17131	17158
HZ	5	17134	17158
BC	5	17134	17158
FS	5	17133	17158
FJ	5	17130	17158
AM	5	17134	17158
JB	5	17134	17158
PC	5	17133	17158
RC	5	17130	17158
RC	5	17131	17158
RC	5	17134	17158
RC	25	17133	17158
MO	3	17133	17158
MO	5	17135	17158
MO	5	17136	17158
MO	5	17137	17158
CK	5	17133	17158
OD	5	17133	17158
GN	5	17131	17158
IG	10	17133	17158
PS	5	17131	17158
PS	5	17134	17158
AN	5	17130	17158
AN	5	17135	17158
AN	6	17134	17158
JS	15	17133	17158
MC	5	17137	17158
PY	10	17135	17158
BO	5	17135	17158
BO	5	17137	17158
KJ	5	17134	17158
KJ	5	17136	17158
EP	10	17137	17158
EP	15	17134	17158
EP	15	17135	17158
EP	15	17136	17158
EL	5	17135	17158
KC	5	17134	17158
KC	5	17136	17158
BF	5	17135	17158
MY	5	17136	17158
DA	10	17135	17158
MJ	5	17134	17158
QC	5	17136	17158
FO	5	17135	17158
KG	5	17136	17158
KG	5	17137	17158
KG	10	17135	17158
HQ	5	17135	17158
BD	7	17137	17158
AG	5	17134	17158
CW	5	17136	17158
EX	5	17135	17158
CB	5	17136	17158
FR	10	17136	17158
JH	10	17136	17158
BH	5	17134	17158
BH	10	17135	17158
GM	5	17137	17158
AZ	5	17135	17158
FI	5	17136	17158
IP	5	17136	17158
DX	5	17136	17158
