# Supplementary material for: An Adjusted Likelihood Ratio Approach Analysing Distribution of Food Products to Assist the Investigation of Foodborne Outbreaks
Source: PLoS One. 2015 Aug 3;10(8):e0134344. doi: 10.1371/journal.pone.0134344 (PMC4523185; doi:10.1371/journal.pone.0134344)
Supplement: S3 File — Anonymised files of the distribution of each food product unit included in the analysis. Variables are “Municipality” = Identifier of the Municipality,”NumPackages” = Number of consumer packages delivered;”Date_delivered” = The date the food product unit has been delivered;”Date_expired” = The date given where food product unit have expired. (ZIP) [file pone.0134344.s005.zip › prod70.txt]

Municipality	numPackages	Date_delivered	Date_expired
KQ	5	17149	17172
JW	5	17143	17172
KR	5	17148	17172
AY	5	17149	17172
BT	5	17144	17172
QK	5	17143	17172
EI	5	17143	17172
FH	5	17148	17172
BU	10	17143	17172
GZ	5	17148	17172
OL	5	17148	17172
QV	5	17144	17172
EG	5	17148	17172
MX	5	17144	17172
EF	5	17144	17172
EF	10	17143	17172
EF	10	17148	17172
EF	10	17149	17172
OG	10	17142	17172
LF	5	17148	17172
OH	10	17143	17172
GR	5	17147	17172
HX	5	17149	17172
OC	5	17148	17172
KB	5	17143	17172
EC	5	17144	17172
RM	5	17143	17172
RN	5	17142	17172
RN	5	17143	17172
RN	5	17144	17172
RN	5	17147	17172
RN	5	17148	17172
RK	5	17143	17172
RK	5	17147	17172
RH	5	17142	17172
RH	5	17143	17172
OI	5	17149	17172
KK	5	17143	17172
FP	5	17144	17172
FP	5	17149	17172
QN	5	17148	17172
KM	5	17143	17172
KM	5	17144	17172
KM	5	17147	17172
EO	5	17142	17172
EO	5	17148	17172
JU	10	17149	17172
PX	5	17147	17172
HP	5	17142	17172
HP	5	17144	17172
OU	5	17149	17172
PB	5	17147	17172
AU	20	17150	17172
JV	10	17150	17172
PL	5	17150	17172
PL	60	17148	17172
JD	20	17150	17172
FU	5	17154	17172
FU	15	17148	17172
FU	45	17150	17172
CO	5	17150	17172
CO	5	17154	17172
MW	5	17149	17172
BZ	5	17149	17172
ME	5	17147	17172
DO	5	17147	17172
BY	5	17149	17172
IB	5	17149	17172
IB	15	17154	17172
AH	5	17154	17172
EZ	5	17148	17172
EK	5	17148	17172
JM	5	17147	17172
OP	5	17147	17172
KI	4	17144	17172
DN	5	17147	17172
MI	5	17144	17172
MI	5	17145	17172
HZ	5	17148	17172
BC	5	17148	17172
FS	5	17147	17172
FJ	5	17144	17172
AM	5	17148	17172
JB	5	17148	17172
PC	5	17147	17172
RC	5	17144	17172
RC	5	17145	17172
RC	5	17148	17172
RC	25	17147	17172
MO	3	17147	17172
MO	5	17149	17172
MO	5	17150	17172
MO	5	17151	17172
CK	5	17147	17172
OD	5	17147	17172
GN	5	17145	17172
IG	10	17147	17172
PS	5	17145	17172
PS	5	17148	17172
AN	5	17144	17172
AN	5	17149	17172
AN	6	17148	17172
JS	15	17147	17172
MC	5	17151	17172
PY	10	17149	17172
BO	5	17149	17172
BO	5	17151	17172
KJ	5	17148	17172
KJ	5	17150	17172
EP	10	17151	17172
EP	15	17148	17172
EP	15	17149	17172
EP	15	17150	17172
EL	5	17149	17172
KC	5	17148	17172
KC	5	17150	17172
BF	5	17149	17172
MY	5	17150	17172
DA	10	17149	17172
MJ	5	17148	17172
QC	5	17150	17172
FO	5	17149	17172
KG	5	17150	17172
KG	5	17151	17172
KG	10	17149	17172
HQ	5	17149	17172
BD	7	17151	17172
AG	5	17148	17172
CW	5	17150	17172
EX	5	17149	17172
CB	5	17150	17172
FR	10	17150	17172
JH	10	17150	17172
BH	5	17148	17172
BH	10	17149	17172
GM	5	17151	17172
AZ	5	17149	17172
FI	5	17150	17172
IP	5	17150	17172
DX	5	17150	17172
