# Supplementary material for: An Adjusted Likelihood Ratio Approach Analysing Distribution of Food Products to Assist the Investigation of Foodborne Outbreaks
Source: PLoS One. 2015 Aug 3;10(8):e0134344. doi: 10.1371/journal.pone.0134344 (PMC4523185; doi:10.1371/journal.pone.0134344)
Supplement: S3 File — Anonymised files of the distribution of each food product unit included in the analysis. Variables are “Municipality” = Identifier of the Municipality,”NumPackages” = Number of consumer packages delivered;”Date_delivered” = The date the food product unit has been delivered;”Date_expired” = The date given where food product unit have expired. (ZIP) [file pone.0134344.s005.zip › prod71.txt]

Municipality	numPackages	Date_delivered	Date_expired
KQ	5	17163	17186
JW	5	17157	17186
KR	5	17162	17186
AY	5	17163	17186
BT	5	17158	17186
QK	5	17157	17186
EI	5	17157	17186
FH	5	17162	17186
BU	10	17157	17186
GZ	5	17162	17186
OL	5	17162	17186
QV	5	17158	17186
EG	5	17162	17186
MX	5	17158	17186
EF	5	17158	17186
EF	10	17157	17186
EF	10	17162	17186
EF	10	17163	17186
OG	10	17156	17186
LF	5	17162	17186
OH	10	17157	17186
GR	5	17161	17186
HX	5	17163	17186
OC	5	17162	17186
KB	5	17157	17186
EC	5	17158	17186
RM	5	17157	17186
RN	5	17156	17186
RN	5	17157	17186
RN	5	17158	17186
RN	5	17161	17186
RN	5	17162	17186
RK	5	17157	17186
RK	5	17161	17186
RH	5	17156	17186
RH	5	17157	17186
OI	5	17163	17186
KK	5	17157	17186
FP	5	17158	17186
FP	5	17163	17186
QN	5	17162	17186
KM	5	17157	17186
KM	5	17158	17186
KM	5	17161	17186
EO	5	17156	17186
EO	5	17162	17186
JU	10	17163	17186
PX	5	17161	17186
HP	5	17156	17186
HP	5	17158	17186
OU	5	17163	17186
PB	5	17161	17186
AU	20	17164	17186
JV	10	17164	17186
PL	5	17164	17186
PL	60	17162	17186
JD	20	17164	17186
FU	5	17168	17186
FU	15	17162	17186
FU	45	17164	17186
CO	5	17164	17186
CO	5	17168	17186
MW	5	17163	17186
BZ	5	17163	17186
ME	5	17161	17186
DO	5	17161	17186
BY	5	17163	17186
IB	5	17163	17186
IB	15	17168	17186
AH	5	17168	17186
EZ	5	17162	17186
EK	5	17162	17186
JM	5	17161	17186
OP	5	17161	17186
KI	4	17158	17186
DN	5	17161	17186
MI	5	17158	17186
MI	5	17159	17186
HZ	5	17162	17186
BC	5	17162	17186
FS	5	17161	17186
FJ	5	17158	17186
AM	5	17162	17186
JB	5	17162	17186
PC	5	17161	17186
RC	5	17158	17186
RC	5	17159	17186
RC	5	17162	17186
RC	25	17161	17186
MO	3	17161	17186
MO	5	17163	17186
MO	5	17164	17186
MO	5	17165	17186
CK	5	17161	17186
OD	5	17161	17186
GN	5	17159	17186
IG	10	17161	17186
PS	5	17159	17186
PS	5	17162	17186
AN	5	17158	17186
AN	5	17163	17186
AN	6	17162	17186
JS	15	17161	17186
MC	5	17165	17186
PY	10	17163	17186
BO	5	17163	17186
BO	5	17165	17186
KJ	5	17162	17186
KJ	5	17164	17186
EP	10	17165	17186
EP	15	17162	17186
EP	15	17163	17186
EP	15	17164	17186
EL	5	17163	17186
KC	5	17162	17186
KC	5	17164	17186
BF	5	17163	17186
MY	5	17164	17186
DA	10	17163	17186
MJ	5	17162	17186
QC	5	17164	17186
FO	5	17163	17186
KG	5	17164	17186
KG	5	17165	17186
KG	10	17163	17186
HQ	5	17163	17186
BD	7	17165	17186
AG	5	17162	17186
CW	5	17164	17186
EX	5	17163	17186
CB	5	17164	17186
FR	10	17164	17186
JH	10	17164	17186
BH	5	17162	17186
BH	10	17163	17186
GM	5	17165	17186
AZ	5	17163	17186
FI	5	17164	17186
IP	5	17164	17186
DX	5	17164	17186
