# Supplementary material for: An Adjusted Likelihood Ratio Approach Analysing Distribution of Food Products to Assist the Investigation of Foodborne Outbreaks
Source: PLoS One. 2015 Aug 3;10(8):e0134344. doi: 10.1371/journal.pone.0134344 (PMC4523185; doi:10.1371/journal.pone.0134344)
Supplement: S3 File — Anonymised files of the distribution of each food product unit included in the analysis. Variables are “Municipality” = Identifier of the Municipality,”NumPackages” = Number of consumer packages delivered;”Date_delivered” = The date the food product unit has been delivered;”Date_expired” = The date given where food product unit have expired. (ZIP) [file pone.0134344.s005.zip › prod72.txt]

Municipality	numPackages	Date_delivered	Date_expired
KQ	5	17177	17200
JW	5	17171	17200
KR	5	17176	17200
AY	5	17177	17200
BT	5	17172	17200
QK	5	17171	17200
EI	5	17171	17200
FH	5	17176	17200
BU	10	17171	17200
GZ	5	17176	17200
OL	5	17176	17200
QV	5	17172	17200
EG	5	17176	17200
MX	5	17172	17200
EF	5	17172	17200
EF	10	17171	17200
EF	10	17176	17200
EF	10	17177	17200
OG	10	17170	17200
LF	5	17176	17200
OH	10	17171	17200
GR	5	17175	17200
HX	5	17177	17200
OC	5	17176	17200
KB	5	17171	17200
EC	5	17172	17200
RM	5	17171	17200
RN	5	17170	17200
RN	5	17171	17200
RN	5	17172	17200
RN	5	17175	17200
RN	5	17176	17200
RK	5	17171	17200
RK	5	17175	17200
RH	5	17170	17200
RH	5	17171	17200
OI	5	17177	17200
KK	5	17171	17200
FP	5	17172	17200
FP	5	17177	17200
QN	5	17176	17200
KM	5	17171	17200
KM	5	17172	17200
KM	5	17175	17200
EO	5	17170	17200
EO	5	17176	17200
JU	10	17177	17200
PX	5	17175	17200
HP	5	17170	17200
HP	5	17172	17200
OU	5	17177	17200
PB	5	17175	17200
AU	20	17178	17200
JV	10	17178	17200
PL	5	17178	17200
PL	60	17176	17200
JD	20	17178	17200
FU	5	17182	17200
FU	15	17176	17200
FU	45	17178	17200
CO	5	17178	17200
CO	5	17182	17200
MW	5	17177	17200
BZ	5	17177	17200
ME	5	17175	17200
DO	5	17175	17200
BY	5	17177	17200
IB	5	17177	17200
IB	15	17182	17200
AH	5	17182	17200
EZ	5	17176	17200
EK	5	17176	17200
JM	5	17175	17200
OP	5	17175	17200
KI	4	17172	17200
DN	5	17175	17200
MI	5	17172	17200
MI	5	17173	17200
HZ	5	17176	17200
BC	5	17176	17200
FS	5	17175	17200
FJ	5	17172	17200
AM	5	17176	17200
JB	5	17176	17200
PC	5	17175	17200
RC	5	17172	17200
RC	5	17173	17200
RC	5	17176	17200
RC	25	17175	17200
MO	3	17175	17200
MO	5	17177	17200
MO	5	17178	17200
MO	5	17179	17200
CK	5	17175	17200
OD	5	17175	17200
GN	5	17173	17200
IG	10	17175	17200
PS	5	17173	17200
PS	5	17176	17200
AN	5	17172	17200
AN	5	17177	17200
AN	6	17176	17200
JS	15	17175	17200
MC	5	17179	17200
PY	10	17177	17200
BO	5	17177	17200
BO	5	17179	17200
KJ	5	17176	17200
KJ	5	17178	17200
EP	10	17179	17200
EP	15	17176	17200
EP	15	17177	17200
EP	15	17178	17200
EL	5	17177	17200
KC	5	17176	17200
KC	5	17178	17200
BF	5	17177	17200
MY	5	17178	17200
DA	10	17177	17200
MJ	5	17176	17200
QC	5	17178	17200
FO	5	17177	17200
KG	5	17178	17200
KG	5	17179	17200
KG	10	17177	17200
HQ	5	17177	17200
BD	7	17179	17200
AG	5	17176	17200
CW	5	17178	17200
EX	5	17177	17200
CB	5	17178	17200
FR	10	17178	17200
JH	10	17178	17200
BH	5	17176	17200
BH	10	17177	17200
GM	5	17179	17200
AZ	5	17177	17200
FI	5	17178	17200
IP	5	17178	17200
DX	5	17178	17200
