# Supplementary material for: An Adjusted Likelihood Ratio Approach Analysing Distribution of Food Products to Assist the Investigation of Foodborne Outbreaks
Source: PLoS One. 2015 Aug 3;10(8):e0134344. doi: 10.1371/journal.pone.0134344 (PMC4523185; doi:10.1371/journal.pone.0134344)
Supplement: S3 File — Anonymised files of the distribution of each food product unit included in the analysis. Variables are “Municipality” = Identifier of the Municipality,”NumPackages” = Number of consumer packages delivered;”Date_delivered” = The date the food product unit has been delivered;”Date_expired” = The date given where food product unit have expired. (ZIP) [file pone.0134344.s005.zip › prod73.txt]

Municipality	numPackages	Date_delivered	Date_expired
KQ	5	17191	17214
JW	5	17185	17214
KR	5	17190	17214
AY	5	17191	17214
BT	5	17186	17214
QK	5	17185	17214
EI	5	17185	17214
FH	5	17190	17214
BU	10	17185	17214
GZ	5	17190	17214
OL	5	17190	17214
QV	5	17186	17214
EG	5	17190	17214
MX	5	17186	17214
EF	5	17186	17214
EF	10	17185	17214
EF	10	17190	17214
EF	10	17191	17214
OG	10	17184	17214
LF	5	17190	17214
OH	10	17185	17214
GR	5	17189	17214
HX	5	17191	17214
OC	5	17190	17214
KB	5	17185	17214
EC	5	17186	17214
RM	5	17185	17214
RN	5	17184	17214
RN	5	17185	17214
RN	5	17186	17214
RN	5	17189	17214
RN	5	17190	17214
RK	5	17185	17214
RK	5	17189	17214
RH	5	17184	17214
RH	5	17185	17214
OI	5	17191	17214
KK	5	17185	17214
FP	5	17186	17214
FP	5	17191	17214
QN	5	17190	17214
KM	5	17185	17214
KM	5	17186	17214
KM	5	17189	17214
EO	5	17184	17214
EO	5	17190	17214
JU	10	17191	17214
PX	5	17189	17214
HP	5	17184	17214
HP	5	17186	17214
OU	5	17191	17214
PB	5	17189	17214
AU	20	17192	17214
JV	10	17192	17214
PL	5	17192	17214
PL	60	17190	17214
JD	20	17192	17214
FU	5	17196	17214
FU	15	17190	17214
FU	45	17192	17214
CO	5	17192	17214
CO	5	17196	17214
MW	5	17191	17214
BZ	5	17191	17214
ME	5	17189	17214
DO	5	17189	17214
BY	5	17191	17214
IB	5	17191	17214
IB	15	17196	17214
AH	5	17196	17214
EZ	5	17190	17214
EK	5	17190	17214
JM	5	17189	17214
OP	5	17189	17214
KI	4	17186	17214
DN	5	17189	17214
MI	5	17186	17214
MI	5	17187	17214
HZ	5	17190	17214
BC	5	17190	17214
FS	5	17189	17214
FJ	5	17186	17214
AM	5	17190	17214
JB	5	17190	17214
PC	5	17189	17214
RC	5	17186	17214
RC	5	17187	17214
RC	5	17190	17214
RC	25	17189	17214
MO	3	17189	17214
MO	5	17191	17214
MO	5	17192	17214
MO	5	17193	17214
CK	5	17189	17214
OD	5	17189	17214
GN	5	17187	17214
IG	10	17189	17214
PS	5	17187	17214
PS	5	17190	17214
AN	5	17186	17214
AN	5	17191	17214
AN	6	17190	17214
JS	15	17189	17214
MC	5	17193	17214
PY	10	17191	17214
BO	5	17191	17214
BO	5	17193	17214
KJ	5	17190	17214
KJ	5	17192	17214
EP	10	17193	17214
EP	15	17190	17214
EP	15	17191	17214
EP	15	17192	17214
EL	5	17191	17214
KC	5	17190	17214
KC	5	17192	17214
BF	5	17191	17214
MY	5	17192	17214
DA	10	17191	17214
MJ	5	17190	17214
QC	5	17192	17214
FO	5	17191	17214
KG	5	17192	17214
KG	5	17193	17214
KG	10	17191	17214
HQ	5	17191	17214
BD	7	17193	17214
AG	5	17190	17214
CW	5	17192	17214
EX	5	17191	17214
CB	5	17192	17214
FR	10	17192	17214
JH	10	17192	17214
BH	5	17190	17214
BH	10	17191	17214
GM	5	17193	17214
AZ	5	17191	17214
FI	5	17192	17214
IP	5	17192	17214
DX	5	17192	17214
