# Supplementary material for: An Adjusted Likelihood Ratio Approach Analysing Distribution of Food Products to Assist the Investigation of Foodborne Outbreaks
Source: PLoS One. 2015 Aug 3;10(8):e0134344. doi: 10.1371/journal.pone.0134344 (PMC4523185; doi:10.1371/journal.pone.0134344)
Supplement: S3 File — Anonymised files of the distribution of each food product unit included in the analysis. Variables are “Municipality” = Identifier of the Municipality,”NumPackages” = Number of consumer packages delivered;”Date_delivered” = The date the food product unit has been delivered;”Date_expired” = The date given where food product unit have expired. (ZIP) [file pone.0134344.s005.zip › prod81.txt]

Municipality	numPackages	Date_delivered	Date_expired
FH	5	17109	17130
FH	10	17110	17130
FH	10	17112	17130
BU	5	17106	17130
BU	5	17110	17130
QU	10	17106	17130
MP	5	17111	17130
QV	5	17109	17130
EG	5	17110	17130
BW	5	17110	17130
EF	5	17109	17130
EF	5	17112	17130
EF	10	17106	17130
EF	10	17111	17130
EF	15	17110	17130
QN	5	17111	17130
HP	5	17111	17130
JQ	5	17110	17130
DY	5	17105	17130
DY	5	17113	17130
HB	5	17105	17130
MD	1	17111	17130
MD	5	17109	17130
MD	5	17116	17130
JV	5	17109	17130
JV	10	17116	17130
JV	40	17111	17130
JV	45	17104	17130
PL	5	17104	17130
PL	5	17107	17130
JD	20	17104	17130
IU	20	17113	17130
OM	25	17105	17130
QT	5	17105	17130
QT	5	17110	17130
GB	5	17110	17130
GH	5	17110	17130
MO	10	17104	17130
DS	5	17104	17130
KJ	15	17105	17130
EP	2	17110	17130
EP	5	17105	17130
EP	5	17111	17130
EL	5	17110	17130
IY	5	17105	17130
IY	5	17110	17130
DA	5	17104	17130
MJ	5	17105	17130
KG	3	17111	17130
KG	10	17105	17130
HQ	5	17104	17130
EX	5	17105	17130
AF	10	17110	17130
CB	5	17111	17130
FR	5	17104	17130
FR	5	17110	17130
JH	5	17104	17130
JH	5	17111	17130
DE	10	17105	17130
BH	3	17104	17130
BH	5	17111	17130
GC	5	17110	17130
EV	5	17111	17130
AS	5	17105	17130
FI	5	17105	17130
GU	5	17105	17130
PI	5	17105	17130
OF	15	17105	17130
DX	5	17104	17130
DX	10	17110	17130
