# Supplementary material for: An Adjusted Likelihood Ratio Approach Analysing Distribution of Food Products to Assist the Investigation of Foodborne Outbreaks
Source: PLoS One. 2015 Aug 3;10(8):e0134344. doi: 10.1371/journal.pone.0134344 (PMC4523185; doi:10.1371/journal.pone.0134344)
Supplement: S3 File — Anonymised files of the distribution of each food product unit included in the analysis. Variables are “Municipality” = Identifier of the Municipality,”NumPackages” = Number of consumer packages delivered;”Date_delivered” = The date the food product unit has been delivered;”Date_expired” = The date given where food product unit have expired. (ZIP) [file pone.0134344.s005.zip › prod82.txt]

Municipality	numPackages	Date_delivered	Date_expired
FH	5	17123	17144
FH	10	17124	17144
FH	10	17126	17144
BU	5	17120	17144
BU	5	17124	17144
QU	10	17120	17144
MP	5	17125	17144
QV	5	17123	17144
EG	5	17124	17144
BW	5	17124	17144
EF	5	17123	17144
EF	5	17126	17144
EF	10	17120	17144
EF	10	17125	17144
EF	15	17124	17144
QN	5	17125	17144
HP	5	17125	17144
JQ	5	17124	17144
DY	5	17119	17144
DY	5	17127	17144
HB	5	17119	17144
MD	1	17125	17144
MD	5	17123	17144
MD	5	17130	17144
JV	5	17123	17144
JV	10	17130	17144
JV	40	17125	17144
JV	45	17118	17144
PL	5	17118	17144
PL	5	17121	17144
JD	20	17118	17144
IU	20	17127	17144
OM	25	17119	17144
QT	5	17119	17144
QT	5	17124	17144
GB	5	17124	17144
GH	5	17124	17144
MO	10	17118	17144
DS	5	17118	17144
KJ	15	17119	17144
EP	2	17124	17144
EP	5	17119	17144
EP	5	17125	17144
EL	5	17124	17144
IY	5	17119	17144
IY	5	17124	17144
DA	5	17118	17144
MJ	5	17119	17144
KG	3	17125	17144
KG	10	17119	17144
HQ	5	17118	17144
EX	5	17119	17144
AF	10	17124	17144
CB	5	17125	17144
FR	5	17118	17144
FR	5	17124	17144
JH	5	17118	17144
JH	5	17125	17144
DE	10	17119	17144
BH	3	17118	17144
BH	5	17125	17144
GC	5	17124	17144
EV	5	17125	17144
AS	5	17119	17144
FI	5	17119	17144
GU	5	17119	17144
PI	5	17119	17144
OF	15	17119	17144
DX	5	17118	17144
DX	10	17124	17144
