# Supplementary material for: An Adjusted Likelihood Ratio Approach Analysing Distribution of Food Products to Assist the Investigation of Foodborne Outbreaks
Source: PLoS One. 2015 Aug 3;10(8):e0134344. doi: 10.1371/journal.pone.0134344 (PMC4523185; doi:10.1371/journal.pone.0134344)
Supplement: S3 File — Anonymised files of the distribution of each food product unit included in the analysis. Variables are “Municipality” = Identifier of the Municipality,”NumPackages” = Number of consumer packages delivered;”Date_delivered” = The date the food product unit has been delivered;”Date_expired” = The date given where food product unit have expired. (ZIP) [file pone.0134344.s005.zip › prod83.txt]

Municipality	numPackages	Date_delivered	Date_expired
FH	5	17137	17158
FH	10	17138	17158
FH	10	17140	17158
BU	5	17134	17158
BU	5	17138	17158
QU	10	17134	17158
MP	5	17139	17158
QV	5	17137	17158
EG	5	17138	17158
BW	5	17138	17158
EF	5	17137	17158
EF	5	17140	17158
EF	10	17134	17158
EF	10	17139	17158
EF	15	17138	17158
QN	5	17139	17158
HP	5	17139	17158
JQ	5	17138	17158
DY	5	17133	17158
DY	5	17141	17158
HB	5	17133	17158
MD	1	17139	17158
MD	5	17137	17158
MD	5	17144	17158
JV	5	17137	17158
JV	10	17144	17158
JV	40	17139	17158
JV	45	17132	17158
PL	5	17132	17158
PL	5	17135	17158
JD	20	17132	17158
IU	20	17141	17158
OM	25	17133	17158
QT	5	17133	17158
QT	5	17138	17158
GB	5	17138	17158
GH	5	17138	17158
MO	10	17132	17158
DS	5	17132	17158
KJ	15	17133	17158
EP	2	17138	17158
EP	5	17133	17158
EP	5	17139	17158
EL	5	17138	17158
IY	5	17133	17158
IY	5	17138	17158
DA	5	17132	17158
MJ	5	17133	17158
KG	3	17139	17158
KG	10	17133	17158
HQ	5	17132	17158
EX	5	17133	17158
AF	10	17138	17158
CB	5	17139	17158
FR	5	17132	17158
FR	5	17138	17158
JH	5	17132	17158
JH	5	17139	17158
DE	10	17133	17158
BH	3	17132	17158
BH	5	17139	17158
GC	5	17138	17158
EV	5	17139	17158
AS	5	17133	17158
FI	5	17133	17158
GU	5	17133	17158
PI	5	17133	17158
OF	15	17133	17158
DX	5	17132	17158
DX	10	17138	17158
