# Supplementary material for: An Adjusted Likelihood Ratio Approach Analysing Distribution of Food Products to Assist the Investigation of Foodborne Outbreaks
Source: PLoS One. 2015 Aug 3;10(8):e0134344. doi: 10.1371/journal.pone.0134344 (PMC4523185; doi:10.1371/journal.pone.0134344)
Supplement: S3 File — Anonymised files of the distribution of each food product unit included in the analysis. Variables are “Municipality” = Identifier of the Municipality,”NumPackages” = Number of consumer packages delivered;”Date_delivered” = The date the food product unit has been delivered;”Date_expired” = The date given where food product unit have expired. (ZIP) [file pone.0134344.s005.zip › prod84.txt]

Municipality	numPackages	Date_delivered	Date_expired
FH	5	17151	17172
FH	10	17152	17172
FH	10	17154	17172
BU	5	17148	17172
BU	5	17152	17172
QU	10	17148	17172
MP	5	17153	17172
QV	5	17151	17172
EG	5	17152	17172
BW	5	17152	17172
EF	5	17151	17172
EF	5	17154	17172
EF	10	17148	17172
EF	10	17153	17172
EF	15	17152	17172
QN	5	17153	17172
HP	5	17153	17172
JQ	5	17152	17172
DY	5	17147	17172
DY	5	17155	17172
HB	5	17147	17172
MD	1	17153	17172
MD	5	17151	17172
MD	5	17158	17172
JV	5	17151	17172
JV	10	17158	17172
JV	40	17153	17172
JV	45	17146	17172
PL	5	17146	17172
PL	5	17149	17172
JD	20	17146	17172
IU	20	17155	17172
OM	25	17147	17172
QT	5	17147	17172
QT	5	17152	17172
GB	5	17152	17172
GH	5	17152	17172
MO	10	17146	17172
DS	5	17146	17172
KJ	15	17147	17172
EP	2	17152	17172
EP	5	17147	17172
EP	5	17153	17172
EL	5	17152	17172
IY	5	17147	17172
IY	5	17152	17172
DA	5	17146	17172
MJ	5	17147	17172
KG	3	17153	17172
KG	10	17147	17172
HQ	5	17146	17172
EX	5	17147	17172
AF	10	17152	17172
CB	5	17153	17172
FR	5	17146	17172
FR	5	17152	17172
JH	5	17146	17172
JH	5	17153	17172
DE	10	17147	17172
BH	3	17146	17172
BH	5	17153	17172
GC	5	17152	17172
EV	5	17153	17172
AS	5	17147	17172
FI	5	17147	17172
GU	5	17147	17172
PI	5	17147	17172
OF	15	17147	17172
DX	5	17146	17172
DX	10	17152	17172
