# Supplementary material for: An Adjusted Likelihood Ratio Approach Analysing Distribution of Food Products to Assist the Investigation of Foodborne Outbreaks
Source: PLoS One. 2015 Aug 3;10(8):e0134344. doi: 10.1371/journal.pone.0134344 (PMC4523185; doi:10.1371/journal.pone.0134344)
Supplement: S3 File — Anonymised files of the distribution of each food product unit included in the analysis. Variables are “Municipality” = Identifier of the Municipality,”NumPackages” = Number of consumer packages delivered;”Date_delivered” = The date the food product unit has been delivered;”Date_expired” = The date given where food product unit have expired. (ZIP) [file pone.0134344.s005.zip › prod85.txt]

Municipality	numPackages	Date_delivered	Date_expired
FH	5	17165	17186
FH	10	17166	17186
FH	10	17168	17186
BU	5	17162	17186
BU	5	17166	17186
QU	10	17162	17186
MP	5	17167	17186
QV	5	17165	17186
EG	5	17166	17186
BW	5	17166	17186
EF	5	17165	17186
EF	5	17168	17186
EF	10	17162	17186
EF	10	17167	17186
EF	15	17166	17186
QN	5	17167	17186
HP	5	17167	17186
JQ	5	17166	17186
DY	5	17161	17186
DY	5	17169	17186
HB	5	17161	17186
MD	1	17167	17186
MD	5	17165	17186
MD	5	17172	17186
JV	5	17165	17186
JV	10	17172	17186
JV	40	17167	17186
JV	45	17160	17186
PL	5	17160	17186
PL	5	17163	17186
JD	20	17160	17186
IU	20	17169	17186
OM	25	17161	17186
QT	5	17161	17186
QT	5	17166	17186
GB	5	17166	17186
GH	5	17166	17186
MO	10	17160	17186
DS	5	17160	17186
KJ	15	17161	17186
EP	2	17166	17186
EP	5	17161	17186
EP	5	17167	17186
EL	5	17166	17186
IY	5	17161	17186
IY	5	17166	17186
DA	5	17160	17186
MJ	5	17161	17186
KG	3	17167	17186
KG	10	17161	17186
HQ	5	17160	17186
EX	5	17161	17186
AF	10	17166	17186
CB	5	17167	17186
FR	5	17160	17186
FR	5	17166	17186
JH	5	17160	17186
JH	5	17167	17186
DE	10	17161	17186
BH	3	17160	17186
BH	5	17167	17186
GC	5	17166	17186
EV	5	17167	17186
AS	5	17161	17186
FI	5	17161	17186
GU	5	17161	17186
PI	5	17161	17186
OF	15	17161	17186
DX	5	17160	17186
DX	10	17166	17186
