# Supplementary material for: An Adjusted Likelihood Ratio Approach Analysing Distribution of Food Products to Assist the Investigation of Foodborne Outbreaks
Source: PLoS One. 2015 Aug 3;10(8):e0134344. doi: 10.1371/journal.pone.0134344 (PMC4523185; doi:10.1371/journal.pone.0134344)
Supplement: S3 File — Anonymised files of the distribution of each food product unit included in the analysis. Variables are “Municipality” = Identifier of the Municipality,”NumPackages” = Number of consumer packages delivered;”Date_delivered” = The date the food product unit has been delivered;”Date_expired” = The date given where food product unit have expired. (ZIP) [file pone.0134344.s005.zip › prod86.txt]

Municipality	numPackages	Date_delivered	Date_expired
FH	5	17179	17200
FH	10	17180	17200
FH	10	17182	17200
BU	5	17176	17200
BU	5	17180	17200
QU	10	17176	17200
MP	5	17181	17200
QV	5	17179	17200
EG	5	17180	17200
BW	5	17180	17200
EF	5	17179	17200
EF	5	17182	17200
EF	10	17176	17200
EF	10	17181	17200
EF	15	17180	17200
QN	5	17181	17200
HP	5	17181	17200
JQ	5	17180	17200
DY	5	17175	17200
DY	5	17183	17200
HB	5	17175	17200
MD	1	17181	17200
MD	5	17179	17200
MD	5	17186	17200
JV	5	17179	17200
JV	10	17186	17200
JV	40	17181	17200
JV	45	17174	17200
PL	5	17174	17200
PL	5	17177	17200
JD	20	17174	17200
IU	20	17183	17200
OM	25	17175	17200
QT	5	17175	17200
QT	5	17180	17200
GB	5	17180	17200
GH	5	17180	17200
MO	10	17174	17200
DS	5	17174	17200
KJ	15	17175	17200
EP	2	17180	17200
EP	5	17175	17200
EP	5	17181	17200
EL	5	17180	17200
IY	5	17175	17200
IY	5	17180	17200
DA	5	17174	17200
MJ	5	17175	17200
KG	3	17181	17200
KG	10	17175	17200
HQ	5	17174	17200
EX	5	17175	17200
AF	10	17180	17200
CB	5	17181	17200
FR	5	17174	17200
FR	5	17180	17200
JH	5	17174	17200
JH	5	17181	17200
DE	10	17175	17200
BH	3	17174	17200
BH	5	17181	17200
GC	5	17180	17200
EV	5	17181	17200
AS	5	17175	17200
FI	5	17175	17200
GU	5	17175	17200
PI	5	17175	17200
OF	15	17175	17200
DX	5	17174	17200
DX	10	17180	17200
