# Supplementary material for: An Adjusted Likelihood Ratio Approach Analysing Distribution of Food Products to Assist the Investigation of Foodborne Outbreaks
Source: PLoS One. 2015 Aug 3;10(8):e0134344. doi: 10.1371/journal.pone.0134344 (PMC4523185; doi:10.1371/journal.pone.0134344)
Supplement: S3 File — Anonymised files of the distribution of each food product unit included in the analysis. Variables are “Municipality” = Identifier of the Municipality,”NumPackages” = Number of consumer packages delivered;”Date_delivered” = The date the food product unit has been delivered;”Date_expired” = The date given where food product unit have expired. (ZIP) [file pone.0134344.s005.zip › prod87.txt]

Municipality	numPackages	Date_delivered	Date_expired
FH	5	17193	17214
FH	10	17194	17214
FH	10	17196	17214
BU	5	17190	17214
BU	5	17194	17214
QU	10	17190	17214
MP	5	17195	17214
QV	5	17193	17214
EG	5	17194	17214
BW	5	17194	17214
EF	5	17193	17214
EF	5	17196	17214
EF	10	17190	17214
EF	10	17195	17214
EF	15	17194	17214
QN	5	17195	17214
HP	5	17195	17214
JQ	5	17194	17214
DY	5	17189	17214
DY	5	17197	17214
HB	5	17189	17214
MD	1	17195	17214
MD	5	17193	17214
MD	5	17200	17214
JV	5	17193	17214
JV	10	17200	17214
JV	40	17195	17214
JV	45	17188	17214
PL	5	17188	17214
PL	5	17191	17214
JD	20	17188	17214
IU	20	17197	17214
OM	25	17189	17214
QT	5	17189	17214
QT	5	17194	17214
GB	5	17194	17214
GH	5	17194	17214
MO	10	17188	17214
DS	5	17188	17214
KJ	15	17189	17214
EP	2	17194	17214
EP	5	17189	17214
EP	5	17195	17214
EL	5	17194	17214
IY	5	17189	17214
IY	5	17194	17214
DA	5	17188	17214
MJ	5	17189	17214
KG	3	17195	17214
KG	10	17189	17214
HQ	5	17188	17214
EX	5	17189	17214
AF	10	17194	17214
CB	5	17195	17214
FR	5	17188	17214
FR	5	17194	17214
JH	5	17188	17214
JH	5	17195	17214
DE	10	17189	17214
BH	3	17188	17214
BH	5	17195	17214
GC	5	17194	17214
EV	5	17195	17214
AS	5	17189	17214
FI	5	17189	17214
GU	5	17189	17214
PI	5	17189	17214
OF	15	17189	17214
DX	5	17188	17214
DX	10	17194	17214
