# Supplementary material for: An Adjusted Likelihood Ratio Approach Analysing Distribution of Food Products to Assist the Investigation of Foodborne Outbreaks
Source: PLoS One. 2015 Aug 3;10(8):e0134344. doi: 10.1371/journal.pone.0134344 (PMC4523185; doi:10.1371/journal.pone.0134344)
Supplement: S3 File — Anonymised files of the distribution of each food product unit included in the analysis. Variables are “Municipality” = Identifier of the Municipality,”NumPackages” = Number of consumer packages delivered;”Date_delivered” = The date the food product unit has been delivered;”Date_expired” = The date given where food product unit have expired. (ZIP) [file pone.0134344.s005.zip › prod95.txt]

Municipality	numPackages	Date_delivered	Date_expired
KQ	5	16945	16973
KQ	10	17000	17030
KQ	13	17006	17030
JW	5	16945	16973
JW	5	16950	16973
JW	5	16973	17001
JW	5	17022	17048
JW	5	17027	17048
JW	5	17104	17125
KR	5	16944	16973
KR	5	16974	17001
KR	10	16946	16973
KR	10	16973	17001
KR	10	17024	17048
KR	25	17000	17030
AY	5	16944	16973
AY	5	16951	16973
AY	5	17023	17048
AY	5	17027	17048
AY	5	17100	17125
AY	10	16978	17001
AY	15	16973	17001
AY	20	17000	17030
CQ	5	17027	17048
PO	5	17027	17048
MK	5	16946	16973
MK	5	16973	17001
MK	5	17006	17030
MK	5	17104	17125
MK	10	16950	16973
QD	5	17024	17048
QD	10	17000	17030
QO	5	17027	17048
MZ	5	16945	16973
MZ	5	16975	17001
MZ	5	17001	17030
BT	5	16951	16973
BT	5	16973	17001
BT	5	17002	17030
MN	5	16947	16973
MN	5	17000	17030
MN	10	16951	16973
MN	10	17027	17048
MN	10	17105	17125
PV	5	16973	17001
PV	5	17027	17048
PV	5	17104	17125
PV	10	17022	17048
PV	15	17001	17030
PV	20	16945	16973
PV	30	17000	17030
PV	90	16974	17001
QK	5	16950	16973
QK	5	17024	17048
QK	10	16947	16973
QK	10	17105	17125
QK	15	16946	16973
QK	20	17000	17030
PP	5	16944	16973
PP	5	16946	16973
PP	5	16975	17001
PP	5	17000	17030
KU	5	16946	16973
KU	5	17024	17048
KU	5	17027	17048
KU	5	17104	17125
KU	10	16974	17001
KU	10	17000	17030
EI	10	16946	16973
EI	15	16947	16973
EI	30	17000	17030
FH	5	16946	16973
FH	5	16951	16973
FH	5	17021	17048
FH	10	16973	17001
FH	15	16950	16973
FH	15	17001	17030
FH	15	17023	17048
FH	15	17104	17125
FH	20	16975	17001
FH	30	16945	16973
FH	35	16944	16973
FH	35	16974	17001
FH	45	17027	17048
FH	58	17000	17030
FH	120	16947	16973
BU	5	16944	16973
BU	5	16947	16973
BU	5	17021	17048
BU	5	17023	17048
BU	5	17024	17048
BU	5	17104	17125
BU	10	17002	17030
BU	10	17022	17048
BU	10	17027	17048
BU	15	16946	16973
BU	15	16950	16973
BU	25	16945	16973
BU	40	17000	17030
GZ	5	16945	16973
GZ	5	16973	17001
GZ	5	16980	17001
GZ	5	17000	17030
GZ	15	17001	17030
QU	5	16975	17001
QU	10	16945	16973
QU	10	16980	17001
QU	15	16973	17001
QU	20	17001	17030
EA	5	16944	16973
EA	15	16973	17001
HV	5	16974	17001
HV	10	17000	17030
HV	10	17022	17048
MP	5	16945	16973
MP	5	16973	17001
OL	5	16944	16973
OL	5	16945	16973
OL	5	16947	16973
OL	5	16973	17001
OL	5	17022	17048
OL	5	17101	17125
OL	10	16978	17001
OL	15	17104	17125
OL	20	17000	17030
QV	5	16947	16973
QV	5	16978	17001
QV	5	16979	17001
QV	5	16999	17030
QV	5	17001	17030
QV	5	17021	17048
QV	10	16944	16973
QV	10	17022	17048
QV	10	17104	17125
QV	10	17105	17125
QV	15	16975	17001
QV	20	16945	16973
QV	35	17000	17030
CL	5	16946	16973
CL	5	16974	17001
CL	5	17104	17125
CL	35	17000	17030
EG	5	16975	17001
EG	5	17006	17030
EG	5	17022	17048
EG	10	16946	16973
EG	20	16974	17001
EG	20	17000	17030
MX	5	16950	16973
MX	5	16973	17001
MX	5	17002	17030
MX	5	17101	17125
MX	10	16945	16973
MX	15	17001	17030
HT	5	17000	17030
HT	5	17021	17048
HT	5	17100	17125
HT	10	16950	16973
BW	5	16945	16973
BW	5	16973	17001
BW	5	17000	17030
BW	5	17023	17048
EF	5	17101	17125
EF	10	16946	16973
EF	10	16947	16973
EF	10	17002	17030
EF	15	16950	16973
EF	19	17028	17048
EF	20	17024	17048
EF	20	17027	17048
EF	30	16980	17001
EF	35	17022	17048
EF	40	17100	17125
EF	55	16978	17001
EF	55	17021	17048
EF	55	17104	17125
EF	60	16999	17030
EF	90	17023	17048
EF	95	16945	16973
EF	100	17001	17030
EF	115	16975	17001
EF	120	16944	16973
EF	125	16974	17001
EF	160	16973	17001
EF	267	17000	17030
OG	5	17027	17048
OG	10	16947	16973
LF	5	16950	16973
LF	5	17000	17030
LF	10	16946	16973
LF	15	17006	17030
OH	5	16946	16973
OH	5	17104	17125
OH	5	17105	17125
CG	5	16947	16973
CG	5	17105	17125
CG	10	17104	17125
DK	5	16950	16973
DK	5	17027	17048
MV	5	16946	16973
MV	5	16947	16973
MV	5	16950	16973
MV	5	17027	17048
JL	5	16946	16973
JL	5	17027	17048
JL	10	17006	17030
GR	5	16971	17001
GR	5	16999	17030
GR	5	17024	17048
HN	5	16950	16973
HN	5	17006	17030
HN	5	17020	17048
HI	5	16946	16973
HI	5	16951	16973
HI	5	17000	17030
HI	5	17101	17125
HI	5	17105	17125
HI	10	16950	16973
HI	30	17001	17030
FM	5	16944	16973
FM	5	16946	16973
FM	5	17002	17030
FM	5	17104	17125
FM	10	17000	17030
HX	5	16947	16973
HX	5	17002	17030
DM	5	17000	17030
GJ	5	16951	16973
GJ	5	16974	17001
GJ	5	16999	17030
GJ	5	17000	17030
GJ	5	17002	17030
OC	5	17002	17030
OC	10	16946	16973
LH	5	17101	17125
KB	5	16973	17001
OV	5	17006	17030
OV	5	17105	17125
KV	5	17024	17048
AD	5	16947	16973
AD	5	16974	17001
AD	5	17104	17125
KD	5	17000	17030
CX	5	16978	17001
CX	10	17000	17030
EC	5	16946	16973
EC	5	17023	17048
RM	5	16947	16973
RM	5	17027	17048
LM	5	16950	16973
HD	5	16946	16973
RJ	5	16999	17030
RJ	10	16950	16973
RJ	10	17006	17030
RJ	10	17027	17048
RJ	10	17104	17125
RJ	15	16951	16973
GW	5	17000	17030
JP	5	17105	17125
RN	5	16944	16973
RN	5	16945	16973
RN	5	16978	17001
RN	5	17001	17030
RN	5	17006	17030
RN	5	17024	17048
RN	5	17027	17048
RN	10	16947	16973
RN	10	17021	17048
RN	15	17000	17030
RN	15	17104	17125
RK	5	16946	16973
RK	5	16947	16973
RK	5	17027	17048
RK	5	17104	17125
RK	5	17105	17125
RK	10	17023	17048
RK	15	16950	16973
RK	15	17001	17030
RK	15	17006	17030
RH	5	16946	16973
RH	5	16951	16973
RH	5	17105	17125
RH	25	17000	17030
MT	5	16973	17001
MT	10	17000	17030
EB	5	16947	16973
EB	5	17105	17125
BI	5	17027	17048
PN	5	16946	16973
ES	5	16950	16973
ES	10	17006	17030
DQ	5	17027	17048
DQ	10	16950	16973
DH	5	16947	16973
DH	5	17024	17048
RF	5	17024	17048
RF	5	17105	17125
KK	5	17000	17030
PD	5	16950	16973
PD	10	16946	16973
PD	15	17024	17048
PD	30	16947	16973
JI	5	16947	16973
JI	10	16950	16973
IS	5	17023	17048
IS	5	17027	17048
IS	5	17104	17125
GL	5	16946	16973
CF	5	16950	16973
CF	5	17006	17030
CF	5	17104	17125
FP	5	16946	16973
FP	5	16947	16973
FP	5	16973	17001
FP	5	17000	17030
FP	5	17001	17030
FP	5	17024	17048
FP	5	17027	17048
FP	5	17105	17125
FP	40	16950	16973
MR	5	16947	16973
MR	10	17000	17030
QN	5	16944	16973
QN	5	16946	16973
QN	5	16973	17001
QN	5	16974	17001
QN	5	17022	17048
QN	5	17028	17048
QN	10	16947	16973
QN	10	17000	17030
QN	10	17105	17125
QN	20	16950	16973
QN	20	17024	17048
KM	5	16950	16973
KM	5	16978	17001
KM	9	17105	17125
KM	10	16946	16973
KM	10	17104	17125
KM	15	16947	16973
KM	15	17024	17048
EO	5	16944	16973
EO	5	16946	16973
EO	5	17021	17048
EO	5	17027	17048
EO	10	17000	17030
EO	15	16947	16973
QE	5	17104	17125
PX	5	16947	16973
IK	5	17001	17030
IK	5	17104	17125
JZ	5	16950	16973
GG	5	16944	16973
GG	5	16946	16973
GG	5	17027	17048
GG	15	17000	17030
EE	5	16980	17001
HP	5	16946	16973
HP	5	16950	16973
HP	5	16973	17001
HP	5	17022	17048
HP	5	17024	17048
HP	5	17104	17125
CE	5	16947	16973
CE	5	16950	16973
CE	5	17000	17030
CE	5	17001	17030
CE	5	17009	17030
CE	5	17024	17048
CE	10	17002	17030
CE	10	17104	17125
CE	15	16946	16973
CE	25	17027	17048
OY	5	16974	17001
OY	5	17006	17030
OY	5	17104	17125
OU	1	16951	16973
OU	5	16950	16973
OU	5	17002	17030
OU	5	17027	17048
OU	7	16999	17030
OU	10	17104	17125
AV	5	17101	17125
AV	10	17002	17030
IX	5	16947	16973
QJ	5	17027	17048
FV	5	16980	17001
FV	5	17027	17048
QR	5	16946	16973
QR	5	16947	16973
QR	5	17002	17030
CV	5	16945	16973
AJ	5	17002	17030
AJ	5	17101	17125
JQ	5	17014	17030
JQ	5	17106	17125
JQ	10	16945	16973
JQ	15	17013	17030
DY	10	16945	16973
DY	10	17002	17030
DY	10	17009	17030
DY	15	17013	17030
HB	5	17002	17030
HB	5	17013	17030
HB	60	17099	17125
FY	5	17002	17030
LW	10	17002	17030
AU	5	16945	16973
AU	5	17013	17030
DT	5	17013	17030
DT	5	17101	17125
DT	15	17002	17030
MD	5	17002	17030
MD	5	17106	17125
MD	10	16945	16973
JV	5	16945	16973
JV	10	17013	17030
JV	10	17106	17125
JV	15	17002	17030
PL	4	17014	17030
PL	5	17106	17125
BS	5	17013	17030
OM	5	17002	17030
DP	5	17101	17125
QM	5	16945	16973
QM	5	16946	16973
QM	5	17013	17030
QM	25	17002	17030
GB	5	17002	17030
FU	5	16975	17001
FU	5	17022	17048
FU	5	17027	17048
FU	5	17029	17048
FU	5	17030	17048
FU	9	17006	17030
FU	10	16952	16973
FU	10	17023	17048
FU	15	16951	16973
FU	15	17001	17030
FU	20	16953	16973
FU	20	17028	17048
FU	25	17002	17030
FU	50	17021	17048
FU	70	16974	17001
DD	5	17002	17030
BE	5	16974	17001
BE	5	17002	17030
BE	10	17001	17030
CO	5	17002	17030
CO	5	17024	17048
GD	5	16974	17001
LJ	5	16974	17001
GH	5	16952	16973
QS	5	16951	16973
QS	5	16974	17001
QS	5	17028	17048
QS	15	17002	17030
PR	5	17001	17030
GI	5	16974	17001
GI	5	17021	17048
JT	5	17021	17048
JT	5	17024	17048
JT	10	16974	17001
JT	10	16975	17001
JT	10	17002	17030
QB	5	17020	17048
QB	5	17024	17048
EQ	1	17020	17048
EQ	5	16953	16973
EQ	5	16975	17001
EQ	5	17024	17048
EQ	5	17027	17048
EQ	10	17002	17030
EQ	25	16974	17001
BZ	5	16975	17001
ME	5	16975	17001
ME	5	17002	17030
ME	5	17024	17048
ME	5	17029	17048
PF	5	16952	16973
OO	5	17001	17030
OO	5	17020	17048
DO	5	16952	16973
DO	5	17029	17048
JF	5	16951	16973
JF	5	17000	17030
JF	5	17105	17125
IB	5	17001	17030
IB	5	17027	17048
IB	10	16974	17001
LB	5	17052	17073
LB	10	16999	17030
LB	10	17020	17048
BA	5	17052	17073
AH	5	17021	17048
DL	5	17002	17030
DL	5	17020	17048
DL	5	17050	17073
DL	10	16973	17001
EZ	5	16971	17001
EZ	5	17053	17073
EZ	10	16973	17001
EZ	10	17051	17073
EZ	15	17050	17073
EZ	15	17097	17125
EZ	20	16944	16973
EZ	35	17000	17030
EZ	55	16999	17030
EK	5	16943	16973
EK	5	17020	17048
EK	5	17050	17073
EK	5	17051	17073
EK	15	17052	17073
EK	20	16944	16973
EK	20	17098	17125
EK	25	16999	17030
KL	1	17097	17125
KL	5	16943	16973
KL	15	17051	17073
KL	15	17052	17073
KL	20	16944	16973
KL	20	17017	17048
KL	25	17098	17125
KL	30	16999	17030
KL	50	17000	17030
PZ	5	17016	17048
PZ	10	16999	17030
EH	5	17020	17048
EH	5	17097	17125
EH	20	16999	17030
FB	5	16999	17030
FB	5	17051	17073
FB	5	17097	17125
JM	5	16944	16973
JM	5	17051	17073
JM	5	17052	17073
JM	5	17097	17125
JM	10	16999	17030
AX	5	16944	16973
AK	5	16944	16973
AK	5	17098	17125
PE	5	16943	16973
RE	5	17020	17048
RE	5	17051	17073
RE	9	16971	17001
RE	20	16999	17030
DZ	15	16999	17030
HU	5	16999	17030
HU	5	17020	17048
KN	5	16973	17001
KN	5	16999	17030
KN	5	17020	17048
KW	10	17000	17030
KW	15	16944	16973
OW	5	16944	16973
OW	5	16999	17030
OW	5	17000	17030
OW	5	17052	17073
IL	5	16943	16973
IL	15	16999	17030
DJ	10	17051	17073
OP	5	17000	17030
OP	5	17053	17073
MA	5	16971	17001
KI	5	17017	17048
KI	5	17098	17125
FK	5	17017	17048
FK	5	17018	17048
FK	5	17050	17073
KE	5	17097	17125
KE	20	16999	17030
JE	5	16943	16973
JE	5	16944	16973
JE	5	16971	17001
JE	5	17051	17073
JE	10	16999	17030
IC	5	17050	17073
IC	10	17017	17048
DN	5	16971	17001
DN	5	17000	17030
DN	5	17098	17125
HS	5	17051	17073
AC	5	16944	16973
AC	5	16973	17001
AC	5	17020	17048
AC	10	17053	17073
AC	15	16999	17030
HK	5	17001	17030
HK	5	17017	17048
HK	5	17051	17073
HK	5	17052	17073
HK	5	17098	17125
HK	5	17099	17125
HK	10	16999	17030
HK	10	17050	17073
HK	15	17020	17048
MI	5	17018	17048
MI	5	17020	17048
MI	5	17098	17125
MI	10	17016	17048
MI	10	17052	17073
MI	10	17053	17073
MI	10	17097	17125
MI	15	16943	16973
MI	15	17050	17073
MI	20	17099	17125
MI	25	16999	17030
MI	25	17017	17048
MI	35	16944	16973
MI	40	17051	17073
MI	75	17000	17030
MI	100	17055	17073
QL	5	16944	16973
QL	5	17052	17073
QL	10	16999	17030
HZ	5	17000	17030
HZ	5	17051	17073
HZ	10	16944	16973
ED	15	16999	17030
LT	5	17017	17048
AP	5	16943	16973
AP	5	16971	17001
AP	15	16999	17030
GV	5	16944	16973
GV	5	17051	17073
GV	5	17097	17125
AE	5	16944	16973
FS	5	17017	17048
KZ	5	16971	17001
KZ	5	17052	17073
KT	5	17098	17125
JJ	5	16971	17001
JJ	5	17050	17073
AB	5	17098	17125
AB	10	16973	17001
AB	15	16944	16973
QF	5	17000	17030
QF	5	17017	17048
MU	5	17017	17048
FF	5	17052	17073
FJ	10	17000	17030
FJ	10	17020	17048
FJ	10	17098	17125
FJ	15	16971	17001
FJ	15	17051	17073
FJ	20	16999	17030
AQ	1	16943	16973
AQ	5	17017	17048
AQ	5	17052	17073
AQ	20	16971	17001
AQ	30	16999	17030
AM	5	16944	16973
AM	5	16971	17001
AM	20	16999	17030
AM	30	17000	17030
AI	10	16999	17030
ID	5	16973	17001
ID	5	17017	17048
ID	5	17053	17073
JB	5	16943	16973
JB	5	17000	17030
JB	10	16999	17030
JB	10	17020	17048
JB	10	17052	17073
JB	20	17051	17073
PQ	5	16971	17001
PQ	5	16973	17001
PQ	5	17051	17073
PQ	10	16999	17030
RA	5	16971	17001
PG	10	16999	17030
DW	5	17097	17125
GY	5	16944	16973
GY	5	17016	17048
BK	5	17016	17048
BK	10	16999	17030
BN	5	17051	17073
BN	10	16971	17001
BN	10	17020	17048
BN	25	16999	17030
OB	5	16971	17001
RC	4	17002	17030
RC	5	17051	17073
RC	10	17055	17073
RC	10	17097	17125
RC	15	17021	17048
RC	15	17104	17125
RC	20	16943	16973
RC	20	17000	17030
RC	20	17101	17125
RC	25	16972	17001
RC	25	17015	17048
RC	25	17020	17048
RC	30	17016	17048
RC	35	16971	17001
RC	40	17053	17073
RC	45	16946	16973
RC	55	17098	17125
RC	57	16945	16973
RC	60	16947	16973
RC	60	16973	17001
RC	80	17022	17048
RC	85	17050	17073
RC	85	17052	17073
RC	100	17099	17125
RC	105	16968	17001
RC	130	17017	17048
RC	130	17100	17125
RC	160	16944	16973
RC	195	16996	17030
RC	385	16999	17030
MO	5	16968	17001
MO	5	17016	17048
MO	5	17023	17048
MO	15	16947	16973
MO	15	17022	17048
MO	15	17052	17073
MO	20	17020	17048
MO	20	17100	17125
MO	20	17101	17125
MO	30	16946	16973
MO	30	16999	17030
MO	35	17015	17048
MO	35	17104	17125
MO	40	16996	17030
MO	70	17055	17073
MO	110	17099	17125
MO	125	16945	16973
MO	125	16971	17001
GQ	5	17017	17048
GQ	10	17052	17073
GQ	15	17098	17125
CK	5	17097	17125
CK	10	16943	16973
CK	25	16999	17030
FG	4	17050	17073
FG	5	17016	17048
FG	5	17053	17073
FG	5	17098	17125
FG	10	17017	17048
FG	10	17097	17125
FG	15	16944	16973
FG	30	17099	17125
FG	50	16999	17030
CT	5	16943	16973
CT	5	17051	17073
CT	5	17097	17125
RL	5	16943	16973
RL	5	16944	16973
RL	5	16969	17001
RL	5	17053	17073
RL	8	16945	16973
RL	10	17016	17048
RL	15	17051	17073
RL	15	17098	17125
RL	20	16999	17030
OD	5	16944	16973
OD	5	17050	17073
OD	10	16943	16973
OD	10	17018	17048
OD	10	17052	17073
OD	15	16945	16973
OD	15	17017	17048
OD	20	16969	17001
OD	20	17053	17073
OD	20	17099	17125
OD	35	17098	17125
OD	40	16971	17001
OD	105	16999	17030
BM	10	17098	17125
GN	5	17018	17048
GN	5	17098	17125
GN	6	16969	17001
GN	10	16944	16973
GN	15	17053	17073
GN	20	17050	17073
GN	20	17099	17125
GN	25	17017	17048
GN	60	16999	17030
GN	150	16971	17001
JR	5	17051	17073
JR	10	16999	17030
CY	5	17051	17073
CY	10	16999	17030
OQ	5	16945	16973
OQ	5	17000	17030
OQ	5	17016	17048
OQ	10	17098	17125
LK	5	17016	17048
LK	5	17053	17073
LK	10	16969	17001
LK	15	16945	16973
LK	20	17000	17030
LK	20	17098	17125
LR	5	17098	17125
LR	10	16969	17001
LR	15	16945	16973
LR	15	17018	17048
LR	15	17051	17073
LR	20	17053	17073
CZ	5	16943	16973
CZ	5	16945	16973
CZ	5	17099	17125
CZ	15	16973	17001
CZ	30	17098	17125
CZ	45	17016	17048
CZ	45	17050	17073
CZ	60	17051	17073
CZ	273	16999	17030
IG	15	16943	16973
IG	15	17097	17125
IG	25	16999	17030
LY	5	17097	17125
LY	10	16943	16973
JO	5	16944	16973
JO	5	17053	17073
JO	10	17017	17048
JO	15	16999	17030
JO	25	16943	16973
HO	5	16944	16973
HO	5	16972	17001
HO	5	17055	17073
HO	5	17098	17125
HO	5	17101	17125
HO	10	16946	16973
HO	10	16968	17001
HO	10	17050	17073
HO	10	17100	17125
HO	10	17104	17125
HO	15	16947	16973
HO	15	16971	17001
HO	15	17021	17048
HO	15	17023	17048
HO	15	17052	17073
HO	20	16973	17001
HO	25	16996	17030
HO	30	17017	17048
HO	50	16999	17030
LI	5	16973	17001
LI	5	17016	17048
LI	5	17020	17048
LI	5	17052	17073
LI	5	17053	17073
LI	10	16944	16973
LI	10	16999	17030
LI	10	17017	17048
LI	15	17098	17125
LI	20	17021	17048
LZ	5	16944	16973
LZ	5	17052	17073
LZ	5	17098	17125
PS	5	17017	17048
PS	5	17022	17048
PS	5	17053	17073
PS	5	17101	17125
PS	10	16944	16973
PS	10	17100	17125
PS	10	17104	17125
PS	20	16946	16973
PS	20	17020	17048
PS	20	17023	17048
PS	20	17098	17125
PS	30	16971	17001
PS	85	16996	17030
AN	10	17022	17048
AN	10	17051	17073
AN	10	17097	17125
AN	15	17017	17048
AN	20	17099	17125
AN	30	16944	16973
AN	30	16999	17030
AN	35	17101	17125
AN	40	17021	17048
AN	40	17052	17073
AN	50	16968	17001
AN	60	16945	16973
AN	65	17098	17125
AN	135	16996	17030
AW	5	16947	16973
AW	5	17017	17048
AW	5	17052	17073
AW	5	17053	17073
AW	5	17100	17125
AW	10	16944	16973
AW	10	16946	16973
AW	10	17000	17030
AW	15	16999	17030
AW	15	17015	17048
AW	15	17023	17048
AW	15	17104	17125
JS	5	17051	17073
JS	5	17053	17073
JS	5	17098	17125
JS	10	16943	16973
JS	10	16944	16973
LO	5	16944	16973
LO	5	16945	16973
LO	5	17015	17048
LO	5	17016	17048
LO	5	17051	17073
LO	5	17052	17073
LO	5	17055	17073
LO	5	17098	17125
LO	5	17099	17125
LO	5	17101	17125
LO	10	16996	17030
LO	15	16971	17001
LO	20	16968	17001
LO	25	17022	17048
QW	5	16944	16973
QW	5	16946	16973
QW	5	16971	17001
QW	5	17016	17048
QW	5	17022	17048
QW	5	17023	17048
QW	5	17051	17073
QW	5	17056	17073
QW	5	17098	17125
QW	5	17100	17125
QW	10	16947	16973
QW	10	16996	17030
QW	10	17099	17125
IH	5	17022	17048
IH	5	17056	17073
IH	5	17105	17125
IH	10	16968	17001
IH	10	17021	17048
IH	15	16947	16973
IH	20	17099	17125
IH	25	16996	17030
IH	50	16945	16973
FX	5	16968	17001
FX	5	16996	17030
FX	10	16947	16973
CD	5	16946	16973
CD	5	16947	16973
CD	5	16968	17001
CD	5	17052	17073
CD	10	17017	17048
CD	15	17101	17125
DB	5	17016	17048
DB	5	17023	17048
DB	5	17055	17073
DB	5	17100	17125
DB	10	16946	16973
DB	10	17101	17125
DB	15	16999	17030
DB	15	17099	17125
DB	20	16947	16973
DB	20	16968	17001
DB	20	17015	17048
DB	20	17022	17048
DB	25	17052	17073
DB	30	16945	16973
DB	30	17000	17030
DB	50	16996	17030
KY	5	17098	17125
KY	10	17000	17030
IM	5	16944	16973
IM	5	17098	17125
IM	10	17052	17073
PT	5	16947	16973
PT	5	16968	17001
PT	5	17101	17125
PT	10	16945	16973
PT	10	17099	17125
MC	5	17020	17048
MC	15	17022	17048
MC	20	17021	17048
MC	20	17052	17073
MC	25	17101	17125
MC	30	17100	17125
MC	35	16947	16973
MC	40	17015	17048
MC	55	17017	17048
MC	60	16945	16973
MC	60	16971	17001
MC	60	17055	17073
MC	60	17099	17125
MC	60	17104	17125
MC	75	16968	17001
MC	75	17023	17048
MC	80	16999	17030
MC	110	16996	17030
PY	15	17020	17048
PY	15	17021	17048
PY	20	17052	17073
PY	30	17015	17048
PY	30	17104	17125
PY	35	17016	17048
PY	35	17022	17048
PY	35	17100	17125
PY	45	16946	16973
PY	45	16999	17030
PY	45	17017	17048
PY	70	17023	17048
PY	70	17101	17125
PY	75	17055	17073
PY	80	16968	17001
PY	80	16971	17001
PY	90	16947	16973
PY	90	17099	17125
PY	120	16945	16973
PY	145	16996	17030
DS	10	17101	17125
DS	20	17052	17073
DS	25	17017	17048
DS	30	17022	17048
DS	30	17100	17125
DS	36	17015	17048
DS	65	17099	17125
DS	70	17021	17048
DS	85	16947	16973
DS	95	16968	17001
DS	120	16945	16973
DS	120	16996	17030
PW	5	16947	16973
PW	5	16972	17001
PW	5	17052	17073
PW	5	17101	17125
PW	5	17104	17125
PW	10	16971	17001
PW	20	16968	17001
PW	20	17017	17048
PW	25	16996	17030
GE	5	17021	17048
GE	10	16945	16973
GE	10	16947	16973
GE	10	17000	17030
GE	10	17017	17048
GE	15	16971	17001
GE	15	17022	17048
GE	15	17023	17048
GE	15	17099	17125
GE	20	17101	17125
GE	20	17104	17125
GE	25	16946	16973
GE	30	17100	17125
GE	35	17052	17073
GE	50	16968	17001
GE	50	17015	17048
GE	130	16996	17030
FN	5	17099	17125
FN	10	17015	17048
FN	10	17020	17048
FN	20	16947	16973
FN	20	16968	17001
FN	30	17021	17048
FN	30	17022	17048
FN	40	17101	17125
FN	50	17017	17048
FN	60	16945	16973
FN	70	16999	17030
FN	70	17100	17125
FN	80	17000	17030
FN	85	16971	17001
FN	85	17055	17073
FN	105	17104	17125
FN	110	16996	17030
FN	215	17052	17073
BO	5	16947	16973
BO	5	16999	17030
BO	5	17015	17048
BO	10	17017	17048
BO	10	17101	17125
BO	15	16968	17001
BO	15	17020	17048
BO	15	17055	17073
BO	20	16972	17001
BO	20	17056	17073
BO	25	17021	17048
BO	25	17099	17125
BO	30	16945	16973
BO	30	17052	17073
BO	45	16971	17001
BO	45	16996	17030
BO	45	17022	17048
BO	45	17104	17125
IT	5	16945	16973
IT	5	16968	17001
IT	5	17020	17048
IT	10	16996	17030
IT	10	17000	17030
IT	10	17099	17125
IT	10	17101	17125
KJ	5	17022	17048
KJ	10	16971	17001
KJ	10	17017	17048
KJ	10	17020	17048
KJ	20	17021	17048
KJ	20	17099	17125
KJ	25	17016	17048
KJ	40	16999	17030
KJ	50	17000	17030
KJ	60	16968	17001
KJ	60	17101	17125
KJ	70	17052	17073
KJ	80	16947	16973
KJ	90	17055	17073
KJ	90	17100	17125
KJ	100	16972	17001
KJ	110	16946	16973
KJ	157	17098	17125
KJ	230	17023	17048
KJ	245	16996	17030
EP	5	16950	16973
EP	5	17001	17030
EP	5	17105	17125
EP	10	16945	16973
EP	10	17098	17125
EP	15	17056	17073
EP	25	17017	17048
EP	30	17020	17048
EP	35	17052	17073
EP	45	17022	17048
EP	45	17101	17125
EP	50	17015	17048
EP	50	17055	17073
EP	60	16947	16973
EP	60	17016	17048
EP	70	17023	17048
EP	75	17000	17030
EP	80	16996	17030
EP	85	17104	17125
EP	90	16972	17001
EP	90	17021	17048
EP	105	16968	17001
EP	105	17100	17125
EP	110	16971	17001
EP	110	16999	17030
EP	185	17099	17125
EP	260	16946	16973
EL	5	16996	17030
EL	5	17016	17048
EL	5	17017	17048
EL	5	17023	17048
EL	10	16968	17001
EL	10	17100	17125
EL	15	16946	16973
IY	5	17020	17048
IY	5	17021	17048
IY	5	17104	17125
IY	10	17000	17030
IY	10	17052	17073
IY	15	16947	16973
IY	15	16968	17001
IY	15	17100	17125
IY	15	17101	17125
IY	25	16946	16973
IY	25	17017	17048
IY	25	17023	17048
IY	30	17016	17048
IY	65	16996	17030
AR	5	17000	17030
AR	5	17021	17048
KC	5	16971	17001
KC	5	16999	17030
KC	5	17000	17030
KC	5	17015	17048
KC	5	17022	17048
KC	5	17056	17073
KC	5	17101	17125
KC	5	17104	17125
KC	10	16947	16973
KC	10	16972	17001
KC	15	17021	17048
KC	15	17052	17073
KC	25	16996	17030
QY	5	16950	16973
QY	5	16971	17001
QY	10	17055	17073
QY	10	17104	17125
QY	15	16946	16973
QY	15	17016	17048
BF	5	16971	17001
BF	5	17020	17048
BF	5	17022	17048
BF	5	17055	17073
BF	5	17099	17125
BF	10	17104	17125
MY	10	17016	17048
MY	10	17023	17048
MY	20	16971	17001
MY	20	17055	17073
MY	25	17104	17125
MY	30	17100	17125
MY	40	16946	16973
RG	5	16946	16973
RG	10	16971	17001
RG	10	17023	17048
RG	10	17100	17125
RG	10	17104	17125
RG	15	17020	17048
RG	20	17016	17048
RG	25	17055	17073
RG	40	16999	17030
DA	5	16971	17001
DA	5	16972	17001
DA	5	17016	17048
DA	5	17022	17048
DA	5	17023	17048
DA	5	17098	17125
DA	5	17100	17125
DA	10	16945	16973
DA	10	17015	17048
DA	10	17052	17073
DA	15	16947	16973
DA	15	17020	17048
DA	20	17021	17048
DA	25	16968	17001
DA	25	17101	17125
DA	30	16946	16973
DA	45	17099	17125
DA	50	16996	17030
LD	5	16946	16973
LD	5	17098	17125
LD	5	17100	17125
LD	10	17015	17048
LD	10	17020	17048
LD	10	17022	17048
LD	10	17099	17125
LD	15	16945	16973
LD	15	16971	17001
LD	20	16996	17030
LD	20	16999	17030
GX	5	16971	17001
GX	5	17100	17125
GX	10	16999	17030
MJ	5	16946	16973
MJ	5	16968	17001
MJ	5	16972	17001
MJ	5	17000	17030
MJ	10	17021	17048
MJ	10	17056	17073
QC	5	17015	17048
QC	5	17020	17048
QC	5	17022	17048
QC	5	17023	17048
QC	5	17104	17125
QC	10	16945	16973
QC	10	17000	17030
QC	10	17016	17048
QC	10	17099	17125
FO	5	16945	16973
FO	5	17022	17048
FO	5	17099	17125
FO	5	17104	17125
FO	10	17020	17048
KG	5	17023	17048
KG	5	17055	17073
KG	5	17056	17073
KG	5	17105	17125
KG	10	17101	17125
KG	10	17104	17125
KG	15	16945	16973
KG	15	16971	17001
KG	15	17015	17048
KG	15	17021	17048
KG	20	17000	17030
KG	20	17052	17073
KG	25	16972	17001
KG	25	17017	17048
KG	25	17020	17048
KG	30	16946	16973
KG	30	17016	17048
KG	35	17098	17125
KG	40	17099	17125
KG	45	16996	17030
KG	50	17022	17048
KG	60	16968	17001
KG	75	17100	17125
KG	80	16947	16973
HQ	5	16947	16973
HQ	5	17015	17048
HQ	5	17017	17048
HQ	5	17101	17125
HQ	10	16946	16973
HQ	10	16968	17001
HQ	10	17020	17048
HQ	10	17100	17125
HQ	15	16996	17030
HQ	15	17000	17030
HQ	15	17016	17048
HQ	15	17052	17073
HQ	15	17056	17073
HQ	15	17099	17125
HQ	20	16972	17001
HQ	20	17055	17073
HQ	35	16999	17030
BD	5	16947	16973
BD	5	17101	17125
BD	5	17105	17125
BD	10	16946	16973
BD	10	16972	17001
BD	10	17017	17048
BD	10	17021	17048
BD	10	17100	17125
BD	15	16968	17001
BD	18	17056	17073
FC	5	16947	16973
FC	5	17056	17073
FC	5	17101	17125
FC	10	16946	16973
FC	10	16972	17001
FC	10	17100	17125
FC	10	17104	17125
FC	15	17020	17048
FC	20	17021	17048
AG	5	16946	16973
AG	5	17015	17048
JC	5	16947	16973
JC	5	17015	17048
JC	5	17016	17048
JC	5	17017	17048
JC	5	17098	17125
JC	5	17099	17125
JC	10	17100	17125
JC	15	16968	17001
JC	20	17104	17125
CW	5	17104	17125
CW	10	16972	17001
CW	10	17000	17030
CW	10	17023	17048
CW	10	17056	17073
CW	15	16946	16973
CW	15	16971	17001
CW	15	17021	17048
CW	15	17055	17073
CW	20	17016	17048
CW	20	17098	17125
CW	25	17020	17048
CW	30	16947	16973
EX	5	17052	17073
EX	5	17099	17125
EX	5	17100	17125
EX	5	17101	17125
EX	10	16947	16973
EX	10	16968	17001
EX	10	16972	17001
EX	15	17023	17048
EX	15	17056	17073
EX	20	16946	16973
EX	20	17000	17030
AF	10	16947	16973
CB	5	16945	16973
CB	5	17016	17048
CB	5	17052	17073
CB	5	17099	17125
CB	10	16972	17001
CB	10	17056	17073
CB	10	17100	17125
CB	10	17101	17125
CB	20	16947	16973
CB	20	16968	17001
CB	35	17000	17030
CB	60	16996	17030
FR	5	16946	16973
FR	5	17016	17048
FR	5	17021	17048
FR	10	17017	17048
FR	10	17020	17048
FR	10	17098	17125
FR	10	17099	17125
FR	10	17101	17125
FR	25	16947	16973
FR	25	16971	17001
FR	25	17056	17073
FR	30	16968	17001
FR	40	17100	17125
FR	80	16996	17030
JH	5	17020	17048
JH	10	16946	16973
JH	10	17015	17048
JH	10	17055	17073
JH	10	17098	17125
JH	15	17017	17048
JH	20	17056	17073
JH	25	17022	17048
JH	25	17099	17125
JH	30	17052	17073
JH	35	16971	17001
JH	35	16999	17030
JH	35	17021	17048
JH	40	17016	17048
JH	40	17100	17125
JH	65	17104	17125
JH	75	16947	16973
JH	90	16968	17001
JH	100	17101	17125
JH	120	16972	17001
JH	130	17000	17030
JH	180	16996	17030
DE	5	17052	17073
DE	10	16947	16973
DE	15	17022	17048
DE	25	16996	17030
BH	5	17020	17048
BH	5	17100	17125
BH	10	17015	17048
BH	10	17016	17048
BH	11	16950	16973
BH	15	17017	17048
BH	20	17105	17125
BH	25	16971	17001
BH	25	17099	17125
BH	25	17101	17125
BH	25	17104	17125
BH	30	16947	16973
BH	30	17021	17048
BH	35	17052	17073
BH	35	17055	17073
BH	50	16972	17001
BH	55	16968	17001
BH	60	17022	17048
BH	65	16946	16973
BH	75	16996	17030
BH	85	17056	17073
BH	140	17000	17030
GC	5	16946	16973
GC	5	17021	17048
GC	5	17100	17125
GC	10	16972	17001
GC	10	17016	17048
GC	10	17098	17125
EV	5	16946	16973
EV	5	17052	17073
EV	5	17100	17125
EV	10	17016	17048
OX	5	17020	17048
OX	5	17021	17048
OX	5	17052	17073
OX	5	17105	17125
OX	10	17056	17073
OX	15	16971	17001
AT	5	16968	17001
AT	5	17052	17073
AT	5	17056	17073
AT	5	17105	17125
AT	10	16972	17001
AT	10	17021	17048
GM	5	16972	17001
GM	5	16999	17030
GM	5	17017	17048
GM	5	17021	17048
GM	5	17052	17073
GM	5	17104	17125
GM	10	16968	17001
GM	10	17101	17125
GM	15	16971	17001
GM	15	17020	17048
GM	20	16945	16973
GM	20	17023	17048
GM	40	16996	17030
GM	45	16946	16973
AS	5	16946	16973
AS	5	17016	17048
AS	5	17023	17048
AS	5	17100	17125
AS	10	17000	17030
AS	10	17052	17073
AS	15	16947	16973
AS	15	16968	17001
AS	15	17056	17073
AS	25	16972	17001
AS	50	16996	17030
AZ	5	16946	16973
AZ	5	16947	16973
AZ	5	17099	17125
AZ	10	16996	17030
AZ	10	17052	17073
AZ	15	17022	17048
AZ	25	17000	17030
FI	5	17016	17048
FI	5	17022	17048
FI	10	17000	17030
FI	10	17100	17125
FI	10	17104	17125
FI	15	16946	16973
FI	15	16971	17001
FI	20	17020	17048
FI	20	17055	17073
IP	5	16946	16973
IP	5	16971	17001
IP	5	17016	17048
IP	5	17020	17048
IP	5	17101	17125
IP	5	17105	17125
IP	10	16999	17030
CN	5	16946	16973
CN	5	16968	17001
CN	5	16971	17001
CN	5	16999	17030
CN	5	17016	17048
CN	5	17055	17073
CN	5	17100	17125
CN	10	17104	17125
GU	5	17021	17048
GU	5	17056	17073
GU	10	16972	17001
GU	10	17000	17030
GU	10	17098	17125
GU	15	16968	17001
GU	15	17100	17125
GU	55	16996	17030
PI	5	16946	16973
PI	5	17016	17048
PI	5	17100	17125
HG	5	16945	16973
HG	5	17000	17030
HG	5	17015	17048
HG	5	17017	17048
HG	5	17022	17048
HG	5	17052	17073
HG	5	17101	17125
HG	10	17056	17073
HG	15	16972	17001
HG	15	17020	17048
HG	20	16947	16973
HG	20	17104	17125
HG	25	16996	17030
HG	35	16968	17001
OF	4	17023	17048
OF	5	16971	17001
OF	5	17016	17048
OF	5	17017	17048
OF	5	17104	17125
OF	5	17105	17125
OF	10	16999	17030
OF	15	17098	17125
OF	15	17100	17125
OF	15	17101	17125
OF	20	16946	16973
OF	20	17000	17030
OF	25	16972	17001
OF	25	17021	17048
OF	30	17052	17073
OF	35	16968	17001
OF	40	16947	16973
OF	50	17056	17073
OF	60	17020	17048
DX	5	17099	17125
DX	15	17000	17030
DX	15	17052	17073
DX	20	16996	17030
