# Supplementary material for: An Adjusted Likelihood Ratio Approach Analysing Distribution of Food Products to Assist the Investigation of Foodborne Outbreaks
Source: PLoS One. 2015 Aug 3;10(8):e0134344. doi: 10.1371/journal.pone.0134344 (PMC4523185; doi:10.1371/journal.pone.0134344)
Supplement: S3 File — Anonymised files of the distribution of each food product unit included in the analysis. Variables are “Municipality” = Identifier of the Municipality,”NumPackages” = Number of consumer packages delivered;”Date_delivered” = The date the food product unit has been delivered;”Date_expired” = The date given where food product unit have expired. (ZIP) [file pone.0134344.s005.zip › prod96.txt]

Municipality	numPackages	Date_delivered	Date_expired
KQ	5	16959	16987
KQ	10	17014	17044
KQ	13	17020	17044
JW	5	16959	16987
JW	5	16964	16987
JW	5	16987	17015
JW	5	17036	17062
JW	5	17041	17062
JW	5	17118	17139
KR	5	16958	16987
KR	5	16988	17015
KR	10	16960	16987
KR	10	16987	17015
KR	10	17038	17062
KR	25	17014	17044
AY	5	16958	16987
AY	5	16965	16987
AY	5	17037	17062
AY	5	17041	17062
AY	5	17114	17139
AY	10	16992	17015
AY	15	16987	17015
AY	20	17014	17044
CQ	5	17041	17062
PO	5	17041	17062
MK	5	16960	16987
MK	5	16987	17015
MK	5	17020	17044
MK	5	17118	17139
MK	10	16964	16987
QD	5	17038	17062
QD	10	17014	17044
QO	5	17041	17062
MZ	5	16959	16987
MZ	5	16989	17015
MZ	5	17015	17044
BT	5	16965	16987
BT	5	16987	17015
BT	5	17016	17044
MN	5	16961	16987
MN	5	17014	17044
MN	10	16965	16987
MN	10	17041	17062
MN	10	17119	17139
PV	5	16987	17015
PV	5	17041	17062
PV	5	17118	17139
PV	10	17036	17062
PV	15	17015	17044
PV	20	16959	16987
PV	30	17014	17044
PV	90	16988	17015
QK	5	16964	16987
QK	5	17038	17062
QK	10	16961	16987
QK	10	17119	17139
QK	15	16960	16987
QK	20	17014	17044
PP	5	16958	16987
PP	5	16960	16987
PP	5	16989	17015
PP	5	17014	17044
KU	5	16960	16987
KU	5	17038	17062
KU	5	17041	17062
KU	5	17118	17139
KU	10	16988	17015
KU	10	17014	17044
EI	10	16960	16987
EI	15	16961	16987
EI	30	17014	17044
FH	5	16960	16987
FH	5	16965	16987
FH	5	17035	17062
FH	10	16987	17015
FH	15	16964	16987
FH	15	17015	17044
FH	15	17037	17062
FH	15	17118	17139
FH	20	16989	17015
FH	30	16959	16987
FH	35	16958	16987
FH	35	16988	17015
FH	45	17041	17062
FH	58	17014	17044
FH	120	16961	16987
BU	5	16958	16987
BU	5	16961	16987
BU	5	17035	17062
BU	5	17037	17062
BU	5	17038	17062
BU	5	17118	17139
BU	10	17016	17044
BU	10	17036	17062
BU	10	17041	17062
BU	15	16960	16987
BU	15	16964	16987
BU	25	16959	16987
BU	40	17014	17044
GZ	5	16959	16987
GZ	5	16987	17015
GZ	5	16994	17015
GZ	5	17014	17044
GZ	15	17015	17044
QU	5	16989	17015
QU	10	16959	16987
QU	10	16994	17015
QU	15	16987	17015
QU	20	17015	17044
EA	5	16958	16987
EA	15	16987	17015
HV	5	16988	17015
HV	10	17014	17044
HV	10	17036	17062
MP	5	16959	16987
MP	5	16987	17015
OL	5	16958	16987
OL	5	16959	16987
OL	5	16961	16987
OL	5	16987	17015
OL	5	17036	17062
OL	5	17115	17139
OL	10	16992	17015
OL	15	17118	17139
OL	20	17014	17044
QV	5	16961	16987
QV	5	16992	17015
QV	5	16993	17015
QV	5	17013	17044
QV	5	17015	17044
QV	5	17035	17062
QV	10	16958	16987
QV	10	17036	17062
QV	10	17118	17139
QV	10	17119	17139
QV	15	16989	17015
QV	20	16959	16987
QV	35	17014	17044
CL	5	16960	16987
CL	5	16988	17015
CL	5	17118	17139
CL	35	17014	17044
EG	5	16989	17015
EG	5	17020	17044
EG	5	17036	17062
EG	10	16960	16987
EG	20	16988	17015
EG	20	17014	17044
MX	5	16964	16987
MX	5	16987	17015
MX	5	17016	17044
MX	5	17115	17139
MX	10	16959	16987
MX	15	17015	17044
HT	5	17014	17044
HT	5	17035	17062
HT	5	17114	17139
HT	10	16964	16987
BW	5	16959	16987
BW	5	16987	17015
BW	5	17014	17044
BW	5	17037	17062
EF	5	17115	17139
EF	10	16960	16987
EF	10	16961	16987
EF	10	17016	17044
EF	15	16964	16987
EF	19	17042	17062
EF	20	17038	17062
EF	20	17041	17062
EF	30	16994	17015
EF	35	17036	17062
EF	40	17114	17139
EF	55	16992	17015
EF	55	17035	17062
EF	55	17118	17139
EF	60	17013	17044
EF	90	17037	17062
EF	95	16959	16987
EF	100	17015	17044
EF	115	16989	17015
EF	120	16958	16987
EF	125	16988	17015
EF	160	16987	17015
EF	267	17014	17044
OG	5	17041	17062
OG	10	16961	16987
LF	5	16964	16987
LF	5	17014	17044
LF	10	16960	16987
LF	15	17020	17044
OH	5	16960	16987
OH	5	17118	17139
OH	5	17119	17139
CG	5	16961	16987
CG	5	17119	17139
CG	10	17118	17139
DK	5	16964	16987
DK	5	17041	17062
MV	5	16960	16987
MV	5	16961	16987
MV	5	16964	16987
MV	5	17041	17062
JL	5	16960	16987
JL	5	17041	17062
JL	10	17020	17044
GR	5	16985	17015
GR	5	17013	17044
GR	5	17038	17062
HN	5	16964	16987
HN	5	17020	17044
HN	5	17034	17062
HI	5	16960	16987
HI	5	16965	16987
HI	5	17014	17044
HI	5	17115	17139
HI	5	17119	17139
HI	10	16964	16987
HI	30	17015	17044
FM	5	16958	16987
FM	5	16960	16987
FM	5	17016	17044
FM	5	17118	17139
FM	10	17014	17044
HX	5	16961	16987
HX	5	17016	17044
DM	5	17014	17044
GJ	5	16965	16987
GJ	5	16988	17015
GJ	5	17013	17044
GJ	5	17014	17044
GJ	5	17016	17044
OC	5	17016	17044
OC	10	16960	16987
LH	5	17115	17139
KB	5	16987	17015
OV	5	17020	17044
OV	5	17119	17139
KV	5	17038	17062
AD	5	16961	16987
AD	5	16988	17015
AD	5	17118	17139
KD	5	17014	17044
CX	5	16992	17015
CX	10	17014	17044
EC	5	16960	16987
EC	5	17037	17062
RM	5	16961	16987
RM	5	17041	17062
LM	5	16964	16987
HD	5	16960	16987
RJ	5	17013	17044
RJ	10	16964	16987
RJ	10	17020	17044
RJ	10	17041	17062
RJ	10	17118	17139
RJ	15	16965	16987
GW	5	17014	17044
JP	5	17119	17139
RN	5	16958	16987
RN	5	16959	16987
RN	5	16992	17015
RN	5	17015	17044
RN	5	17020	17044
RN	5	17038	17062
RN	5	17041	17062
RN	10	16961	16987
RN	10	17035	17062
RN	15	17014	17044
RN	15	17118	17139
RK	5	16960	16987
RK	5	16961	16987
RK	5	17041	17062
RK	5	17118	17139
RK	5	17119	17139
RK	10	17037	17062
RK	15	16964	16987
RK	15	17015	17044
RK	15	17020	17044
RH	5	16960	16987
RH	5	16965	16987
RH	5	17119	17139
RH	25	17014	17044
MT	5	16987	17015
MT	10	17014	17044
EB	5	16961	16987
EB	5	17119	17139
BI	5	17041	17062
PN	5	16960	16987
ES	5	16964	16987
ES	10	17020	17044
DQ	5	17041	17062
DQ	10	16964	16987
DH	5	16961	16987
DH	5	17038	17062
RF	5	17038	17062
RF	5	17119	17139
KK	5	17014	17044
PD	5	16964	16987
PD	10	16960	16987
PD	15	17038	17062
PD	30	16961	16987
JI	5	16961	16987
JI	10	16964	16987
IS	5	17037	17062
IS	5	17041	17062
IS	5	17118	17139
GL	5	16960	16987
CF	5	16964	16987
CF	5	17020	17044
CF	5	17118	17139
FP	5	16960	16987
FP	5	16961	16987
FP	5	16987	17015
FP	5	17014	17044
FP	5	17015	17044
FP	5	17038	17062
FP	5	17041	17062
FP	5	17119	17139
FP	40	16964	16987
MR	5	16961	16987
MR	10	17014	17044
QN	5	16958	16987
QN	5	16960	16987
QN	5	16987	17015
QN	5	16988	17015
QN	5	17036	17062
QN	5	17042	17062
QN	10	16961	16987
QN	10	17014	17044
QN	10	17119	17139
QN	20	16964	16987
QN	20	17038	17062
KM	5	16964	16987
KM	5	16992	17015
KM	9	17119	17139
KM	10	16960	16987
KM	10	17118	17139
KM	15	16961	16987
KM	15	17038	17062
EO	5	16958	16987
EO	5	16960	16987
EO	5	17035	17062
EO	5	17041	17062
EO	10	17014	17044
EO	15	16961	16987
QE	5	17118	17139
PX	5	16961	16987
IK	5	17015	17044
IK	5	17118	17139
JZ	5	16964	16987
GG	5	16958	16987
GG	5	16960	16987
GG	5	17041	17062
GG	15	17014	17044
EE	5	16994	17015
HP	5	16960	16987
HP	5	16964	16987
HP	5	16987	17015
HP	5	17036	17062
HP	5	17038	17062
HP	5	17118	17139
CE	5	16961	16987
CE	5	16964	16987
CE	5	17014	17044
CE	5	17015	17044
CE	5	17023	17044
CE	5	17038	17062
CE	10	17016	17044
CE	10	17118	17139
CE	15	16960	16987
CE	25	17041	17062
OY	5	16988	17015
OY	5	17020	17044
OY	5	17118	17139
OU	1	16965	16987
OU	5	16964	16987
OU	5	17016	17044
OU	5	17041	17062
OU	7	17013	17044
OU	10	17118	17139
AV	5	17115	17139
AV	10	17016	17044
IX	5	16961	16987
QJ	5	17041	17062
FV	5	16994	17015
FV	5	17041	17062
QR	5	16960	16987
QR	5	16961	16987
QR	5	17016	17044
CV	5	16959	16987
AJ	5	17016	17044
AJ	5	17115	17139
JQ	5	17028	17044
JQ	5	17120	17139
JQ	10	16959	16987
JQ	15	17027	17044
DY	10	16959	16987
DY	10	17016	17044
DY	10	17023	17044
DY	15	17027	17044
HB	5	17016	17044
HB	5	17027	17044
HB	60	17113	17139
FY	5	17016	17044
LW	10	17016	17044
AU	5	16959	16987
AU	5	17027	17044
DT	5	17027	17044
DT	5	17115	17139
DT	15	17016	17044
MD	5	17016	17044
MD	5	17120	17139
MD	10	16959	16987
JV	5	16959	16987
JV	10	17027	17044
JV	10	17120	17139
JV	15	17016	17044
PL	4	17028	17044
PL	5	17120	17139
BS	5	17027	17044
OM	5	17016	17044
DP	5	17115	17139
QM	5	16959	16987
QM	5	16960	16987
QM	5	17027	17044
QM	25	17016	17044
GB	5	17016	17044
FU	5	16989	17015
FU	5	17036	17062
FU	5	17041	17062
FU	5	17043	17062
FU	5	17044	17062
FU	9	17020	17044
FU	10	16966	16987
FU	10	17037	17062
FU	15	16965	16987
FU	15	17015	17044
FU	20	16967	16987
FU	20	17042	17062
FU	25	17016	17044
FU	50	17035	17062
FU	70	16988	17015
DD	5	17016	17044
BE	5	16988	17015
BE	5	17016	17044
BE	10	17015	17044
CO	5	17016	17044
CO	5	17038	17062
GD	5	16988	17015
LJ	5	16988	17015
GH	5	16966	16987
QS	5	16965	16987
QS	5	16988	17015
QS	5	17042	17062
QS	15	17016	17044
PR	5	17015	17044
GI	5	16988	17015
GI	5	17035	17062
JT	5	17035	17062
JT	5	17038	17062
JT	10	16988	17015
JT	10	16989	17015
JT	10	17016	17044
QB	5	17034	17062
QB	5	17038	17062
EQ	1	17034	17062
EQ	5	16967	16987
EQ	5	16989	17015
EQ	5	17038	17062
EQ	5	17041	17062
EQ	10	17016	17044
EQ	25	16988	17015
BZ	5	16989	17015
ME	5	16989	17015
ME	5	17016	17044
ME	5	17038	17062
ME	5	17043	17062
PF	5	16966	16987
OO	5	17015	17044
OO	5	17034	17062
DO	5	16966	16987
DO	5	17043	17062
JF	5	16965	16987
JF	5	17014	17044
JF	5	17119	17139
IB	5	17015	17044
IB	5	17041	17062
IB	10	16988	17015
LB	5	17066	17087
LB	10	17013	17044
LB	10	17034	17062
BA	5	17066	17087
AH	5	17035	17062
DL	5	17016	17044
DL	5	17034	17062
DL	5	17064	17087
DL	10	16987	17015
EZ	5	16985	17015
EZ	5	17067	17087
EZ	10	16987	17015
EZ	10	17065	17087
EZ	15	17064	17087
EZ	15	17111	17139
EZ	20	16958	16987
EZ	35	17014	17044
EZ	55	17013	17044
EK	5	16957	16987
EK	5	17034	17062
EK	5	17064	17087
EK	5	17065	17087
EK	15	17066	17087
EK	20	16958	16987
EK	20	17112	17139
EK	25	17013	17044
KL	1	17111	17139
KL	5	16957	16987
KL	15	17065	17087
KL	15	17066	17087
KL	20	16958	16987
KL	20	17031	17062
KL	25	17112	17139
KL	30	17013	17044
KL	50	17014	17044
PZ	5	17030	17062
PZ	10	17013	17044
EH	5	17034	17062
EH	5	17111	17139
EH	20	17013	17044
FB	5	17013	17044
FB	5	17065	17087
FB	5	17111	17139
JM	5	16958	16987
JM	5	17065	17087
JM	5	17066	17087
JM	5	17111	17139
JM	10	17013	17044
AX	5	16958	16987
AK	5	16958	16987
AK	5	17112	17139
PE	5	16957	16987
RE	5	17034	17062
RE	5	17065	17087
RE	9	16985	17015
RE	20	17013	17044
DZ	15	17013	17044
HU	5	17013	17044
HU	5	17034	17062
KN	5	16987	17015
KN	5	17013	17044
KN	5	17034	17062
KW	10	17014	17044
KW	15	16958	16987
OW	5	16958	16987
OW	5	17013	17044
OW	5	17014	17044
OW	5	17066	17087
IL	5	16957	16987
IL	15	17013	17044
DJ	10	17065	17087
OP	5	17014	17044
OP	5	17067	17087
MA	5	16985	17015
KI	5	17031	17062
KI	5	17112	17139
FK	5	17031	17062
FK	5	17032	17062
FK	5	17064	17087
KE	5	17111	17139
KE	20	17013	17044
JE	5	16957	16987
JE	5	16958	16987
JE	5	16985	17015
JE	5	17065	17087
JE	10	17013	17044
IC	5	17064	17087
IC	10	17031	17062
DN	5	16985	17015
DN	5	17014	17044
DN	5	17112	17139
HS	5	17065	17087
AC	5	16958	16987
AC	5	16987	17015
AC	5	17034	17062
AC	10	17067	17087
AC	15	17013	17044
HK	5	17015	17044
HK	5	17031	17062
HK	5	17065	17087
HK	5	17066	17087
HK	5	17112	17139
HK	5	17113	17139
HK	10	17013	17044
HK	10	17064	17087
HK	15	17034	17062
MI	5	17032	17062
MI	5	17034	17062
MI	5	17112	17139
MI	10	17030	17062
MI	10	17066	17087
MI	10	17067	17087
MI	10	17111	17139
MI	15	16957	16987
MI	15	17064	17087
MI	20	17113	17139
MI	25	17013	17044
MI	25	17031	17062
MI	35	16958	16987
MI	40	17065	17087
MI	75	17014	17044
MI	100	17069	17087
QL	5	16958	16987
QL	5	17066	17087
QL	10	17013	17044
HZ	5	17014	17044
HZ	5	17065	17087
HZ	10	16958	16987
ED	15	17013	17044
LT	5	17031	17062
AP	5	16957	16987
AP	5	16985	17015
AP	15	17013	17044
GV	5	16958	16987
GV	5	17065	17087
GV	5	17111	17139
AE	5	16958	16987
FS	5	17031	17062
KZ	5	16985	17015
KZ	5	17066	17087
KT	5	17112	17139
JJ	5	16985	17015
JJ	5	17064	17087
AB	5	17112	17139
AB	10	16987	17015
AB	15	16958	16987
QF	5	17014	17044
QF	5	17031	17062
MU	5	17031	17062
FF	5	17066	17087
FJ	10	17014	17044
FJ	10	17034	17062
FJ	10	17112	17139
FJ	15	16985	17015
FJ	15	17065	17087
FJ	20	17013	17044
AQ	1	16957	16987
AQ	5	17031	17062
AQ	5	17066	17087
AQ	20	16985	17015
AQ	30	17013	17044
AM	5	16958	16987
AM	5	16985	17015
AM	20	17013	17044
AM	30	17014	17044
AI	10	17013	17044
ID	5	16987	17015
ID	5	17031	17062
ID	5	17067	17087
JB	5	16957	16987
JB	5	17014	17044
JB	10	17013	17044
JB	10	17034	17062
JB	10	17066	17087
JB	20	17065	17087
PQ	5	16985	17015
PQ	5	16987	17015
PQ	5	17065	17087
PQ	10	17013	17044
RA	5	16985	17015
PG	10	17013	17044
DW	5	17111	17139
GY	5	16958	16987
GY	5	17030	17062
BK	5	17030	17062
BK	10	17013	17044
BN	5	17065	17087
BN	10	16985	17015
BN	10	17034	17062
BN	25	17013	17044
OB	5	16985	17015
RC	4	17016	17044
RC	5	17065	17087
RC	10	17069	17087
RC	10	17111	17139
RC	15	17035	17062
RC	15	17118	17139
RC	20	16957	16987
RC	20	17014	17044
RC	20	17115	17139
RC	25	16986	17015
RC	25	17029	17062
RC	25	17034	17062
RC	30	17030	17062
RC	35	16985	17015
RC	40	17067	17087
RC	45	16960	16987
RC	55	17112	17139
RC	57	16959	16987
RC	60	16961	16987
RC	60	16987	17015
RC	80	17036	17062
RC	85	17064	17087
RC	85	17066	17087
RC	100	17113	17139
RC	105	16982	17015
RC	130	17031	17062
RC	130	17114	17139
RC	160	16958	16987
RC	195	17010	17044
RC	385	17013	17044
MO	5	16982	17015
MO	5	17030	17062
MO	5	17037	17062
MO	15	16961	16987
MO	15	17036	17062
MO	15	17066	17087
MO	20	17034	17062
MO	20	17114	17139
MO	20	17115	17139
MO	30	16960	16987
MO	30	17013	17044
MO	35	17029	17062
MO	35	17118	17139
MO	40	17010	17044
MO	70	17069	17087
MO	110	17113	17139
MO	125	16959	16987
MO	125	16985	17015
GQ	5	17031	17062
GQ	10	17066	17087
GQ	15	17112	17139
CK	5	17111	17139
CK	10	16957	16987
CK	25	17013	17044
FG	4	17064	17087
FG	5	17030	17062
FG	5	17067	17087
FG	5	17112	17139
FG	10	17031	17062
FG	10	17111	17139
FG	15	16958	16987
FG	30	17113	17139
FG	50	17013	17044
CT	5	16957	16987
CT	5	17065	17087
CT	5	17111	17139
RL	5	16957	16987
RL	5	16958	16987
RL	5	16983	17015
RL	5	17067	17087
RL	8	16959	16987
RL	10	17030	17062
RL	15	17065	17087
RL	15	17112	17139
RL	20	17013	17044
OD	5	16958	16987
OD	5	17064	17087
OD	10	16957	16987
OD	10	17032	17062
OD	10	17066	17087
OD	15	16959	16987
OD	15	17031	17062
OD	20	16983	17015
OD	20	17067	17087
OD	20	17113	17139
OD	35	17112	17139
OD	40	16985	17015
OD	105	17013	17044
BM	10	17112	17139
GN	5	17032	17062
GN	5	17112	17139
GN	6	16983	17015
GN	10	16958	16987
GN	15	17067	17087
GN	20	17064	17087
GN	20	17113	17139
GN	25	17031	17062
GN	60	17013	17044
GN	150	16985	17015
JR	5	17065	17087
JR	10	17013	17044
CY	5	17065	17087
CY	10	17013	17044
OQ	5	16959	16987
OQ	5	17014	17044
OQ	5	17030	17062
OQ	10	17112	17139
LK	5	17030	17062
LK	5	17067	17087
LK	10	16983	17015
LK	15	16959	16987
LK	20	17014	17044
LK	20	17112	17139
LR	5	17112	17139
LR	10	16983	17015
LR	15	16959	16987
LR	15	17032	17062
LR	15	17065	17087
LR	20	17067	17087
CZ	5	16957	16987
CZ	5	16959	16987
CZ	5	17113	17139
CZ	15	16987	17015
CZ	30	17112	17139
CZ	45	17030	17062
CZ	45	17064	17087
CZ	60	17065	17087
CZ	273	17013	17044
IG	15	16957	16987
IG	15	17111	17139
IG	25	17013	17044
LY	5	17111	17139
LY	10	16957	16987
JO	5	16958	16987
JO	5	17067	17087
JO	10	17031	17062
JO	15	17013	17044
JO	25	16957	16987
HO	5	16958	16987
HO	5	16986	17015
HO	5	17069	17087
HO	5	17112	17139
HO	5	17115	17139
HO	10	16960	16987
HO	10	16982	17015
HO	10	17064	17087
HO	10	17114	17139
HO	10	17118	17139
HO	15	16961	16987
HO	15	16985	17015
HO	15	17035	17062
HO	15	17037	17062
HO	15	17066	17087
HO	20	16987	17015
HO	25	17010	17044
HO	30	17031	17062
HO	50	17013	17044
LI	5	16987	17015
LI	5	17030	17062
LI	5	17034	17062
LI	5	17066	17087
LI	5	17067	17087
LI	10	16958	16987
LI	10	17013	17044
LI	10	17031	17062
LI	15	17112	17139
LI	20	17035	17062
LZ	5	16958	16987
LZ	5	17066	17087
LZ	5	17112	17139
PS	5	17031	17062
PS	5	17036	17062
PS	5	17067	17087
PS	5	17115	17139
PS	10	16958	16987
PS	10	17114	17139
PS	10	17118	17139
PS	20	16960	16987
PS	20	17034	17062
PS	20	17037	17062
PS	20	17112	17139
PS	30	16985	17015
PS	85	17010	17044
AN	10	17036	17062
AN	10	17065	17087
AN	10	17111	17139
AN	15	17031	17062
AN	20	17113	17139
AN	30	16958	16987
AN	30	17013	17044
AN	35	17115	17139
AN	40	17035	17062
AN	40	17066	17087
AN	50	16982	17015
AN	60	16959	16987
AN	65	17112	17139
AN	135	17010	17044
AW	5	16961	16987
AW	5	17031	17062
AW	5	17066	17087
AW	5	17067	17087
AW	5	17114	17139
AW	10	16958	16987
AW	10	16960	16987
AW	10	17014	17044
AW	15	17013	17044
AW	15	17029	17062
AW	15	17037	17062
AW	15	17118	17139
JS	5	17065	17087
JS	5	17067	17087
JS	5	17112	17139
JS	10	16957	16987
JS	10	16958	16987
LO	5	16958	16987
LO	5	16959	16987
LO	5	17029	17062
LO	5	17030	17062
LO	5	17065	17087
LO	5	17066	17087
LO	5	17069	17087
LO	5	17112	17139
LO	5	17113	17139
LO	5	17115	17139
LO	10	17010	17044
LO	15	16985	17015
LO	20	16982	17015
LO	25	17036	17062
QW	5	16958	16987
QW	5	16960	16987
QW	5	16985	17015
QW	5	17030	17062
QW	5	17036	17062
QW	5	17037	17062
QW	5	17065	17087
QW	5	17070	17087
QW	5	17112	17139
QW	5	17114	17139
QW	10	16961	16987
QW	10	17010	17044
QW	10	17113	17139
IH	5	17036	17062
IH	5	17070	17087
IH	5	17119	17139
IH	10	16982	17015
IH	10	17035	17062
IH	15	16961	16987
IH	20	17113	17139
IH	25	17010	17044
IH	50	16959	16987
FX	5	16982	17015
FX	5	17010	17044
FX	10	16961	16987
CD	5	16960	16987
CD	5	16961	16987
CD	5	16982	17015
CD	5	17066	17087
CD	10	17031	17062
CD	15	17115	17139
DB	5	17030	17062
DB	5	17037	17062
DB	5	17069	17087
DB	5	17114	17139
DB	10	16960	16987
DB	10	17115	17139
DB	15	17013	17044
DB	15	17113	17139
DB	20	16961	16987
DB	20	16982	17015
DB	20	17029	17062
DB	20	17036	17062
DB	25	17066	17087
DB	30	16959	16987
DB	30	17014	17044
DB	50	17010	17044
KY	5	17112	17139
KY	10	17014	17044
IM	5	16958	16987
IM	5	17112	17139
IM	10	17066	17087
PT	5	16961	16987
PT	5	16982	17015
PT	5	17115	17139
PT	10	16959	16987
PT	10	17113	17139
MC	5	17034	17062
MC	15	17036	17062
MC	20	17035	17062
MC	20	17066	17087
MC	25	17115	17139
MC	30	17114	17139
MC	35	16961	16987
MC	40	17029	17062
MC	55	17031	17062
MC	60	16959	16987
MC	60	16985	17015
MC	60	17069	17087
MC	60	17113	17139
MC	60	17118	17139
MC	75	16982	17015
MC	75	17037	17062
MC	80	17013	17044
MC	110	17010	17044
PY	15	17034	17062
PY	15	17035	17062
PY	20	17066	17087
PY	30	17029	17062
PY	30	17118	17139
PY	35	17030	17062
PY	35	17036	17062
PY	35	17114	17139
PY	45	16960	16987
PY	45	17013	17044
PY	45	17031	17062
PY	70	17037	17062
PY	70	17115	17139
PY	75	17069	17087
PY	80	16982	17015
PY	80	16985	17015
PY	90	16961	16987
PY	90	17113	17139
PY	120	16959	16987
PY	145	17010	17044
DS	10	17115	17139
DS	20	17066	17087
DS	25	17031	17062
DS	30	17036	17062
DS	30	17114	17139
DS	36	17029	17062
DS	65	17113	17139
DS	70	17035	17062
DS	85	16961	16987
DS	95	16982	17015
DS	120	16959	16987
DS	120	17010	17044
PW	5	16961	16987
PW	5	16986	17015
PW	5	17066	17087
PW	5	17115	17139
PW	5	17118	17139
PW	10	16985	17015
PW	20	16982	17015
PW	20	17031	17062
PW	25	17010	17044
GE	5	17035	17062
GE	10	16959	16987
GE	10	16961	16987
GE	10	17014	17044
GE	10	17031	17062
GE	15	16985	17015
GE	15	17036	17062
GE	15	17037	17062
GE	15	17113	17139
GE	20	17115	17139
GE	20	17118	17139
GE	25	16960	16987
GE	30	17114	17139
GE	35	17066	17087
GE	50	16982	17015
GE	50	17029	17062
GE	130	17010	17044
FN	5	17113	17139
FN	10	17029	17062
FN	10	17034	17062
FN	20	16961	16987
FN	20	16982	17015
FN	30	17035	17062
FN	30	17036	17062
FN	40	17115	17139
FN	50	17031	17062
FN	60	16959	16987
FN	70	17013	17044
FN	70	17114	17139
FN	80	17014	17044
FN	85	16985	17015
FN	85	17069	17087
FN	105	17118	17139
FN	110	17010	17044
FN	215	17066	17087
BO	5	16961	16987
BO	5	17013	17044
BO	5	17029	17062
BO	10	17031	17062
BO	10	17115	17139
BO	15	16982	17015
BO	15	17034	17062
BO	15	17069	17087
BO	20	16986	17015
BO	20	17070	17087
BO	25	17035	17062
BO	25	17113	17139
BO	30	16959	16987
BO	30	17066	17087
BO	45	16985	17015
BO	45	17010	17044
BO	45	17036	17062
BO	45	17118	17139
IT	5	16959	16987
IT	5	16982	17015
IT	5	17034	17062
IT	10	17010	17044
IT	10	17014	17044
IT	10	17113	17139
IT	10	17115	17139
KJ	5	17036	17062
KJ	10	16985	17015
KJ	10	17031	17062
KJ	10	17034	17062
KJ	20	17035	17062
KJ	20	17113	17139
KJ	25	17030	17062
KJ	40	17013	17044
KJ	50	17014	17044
KJ	60	16982	17015
KJ	60	17115	17139
KJ	70	17066	17087
KJ	80	16961	16987
KJ	90	17069	17087
KJ	90	17114	17139
KJ	100	16986	17015
KJ	110	16960	16987
KJ	157	17112	17139
KJ	230	17037	17062
KJ	245	17010	17044
EP	5	16964	16987
EP	5	17015	17044
EP	5	17119	17139
EP	10	16959	16987
EP	10	17112	17139
EP	15	17070	17087
EP	25	17031	17062
EP	30	17034	17062
EP	35	17066	17087
EP	45	17036	17062
EP	45	17115	17139
EP	50	17029	17062
EP	50	17069	17087
EP	60	16961	16987
EP	60	17030	17062
EP	70	17037	17062
EP	75	17014	17044
EP	80	17010	17044
EP	85	17118	17139
EP	90	16986	17015
EP	90	17035	17062
EP	105	16982	17015
EP	105	17114	17139
EP	110	16985	17015
EP	110	17013	17044
EP	185	17113	17139
EP	260	16960	16987
EL	5	17010	17044
EL	5	17030	17062
EL	5	17031	17062
EL	5	17037	17062
EL	10	16982	17015
EL	10	17114	17139
EL	15	16960	16987
IY	5	17034	17062
IY	5	17035	17062
IY	5	17118	17139
IY	10	17014	17044
IY	10	17066	17087
IY	15	16961	16987
IY	15	16982	17015
IY	15	17114	17139
IY	15	17115	17139
IY	25	16960	16987
IY	25	17031	17062
IY	25	17037	17062
IY	30	17030	17062
IY	65	17010	17044
AR	5	17014	17044
AR	5	17035	17062
KC	5	16985	17015
KC	5	17013	17044
KC	5	17014	17044
KC	5	17029	17062
KC	5	17036	17062
KC	5	17070	17087
KC	5	17115	17139
KC	5	17118	17139
KC	10	16961	16987
KC	10	16986	17015
KC	15	17035	17062
KC	15	17066	17087
KC	25	17010	17044
QY	5	16964	16987
QY	5	16985	17015
QY	10	17069	17087
QY	10	17118	17139
QY	15	16960	16987
QY	15	17030	17062
BF	5	16985	17015
BF	5	17034	17062
BF	5	17036	17062
BF	5	17069	17087
BF	5	17113	17139
BF	10	17118	17139
MY	10	17030	17062
MY	10	17037	17062
MY	20	16985	17015
MY	20	17069	17087
MY	25	17118	17139
MY	30	17114	17139
MY	40	16960	16987
RG	5	16960	16987
RG	10	16985	17015
RG	10	17037	17062
RG	10	17114	17139
RG	10	17118	17139
RG	15	17034	17062
RG	20	17030	17062
RG	25	17069	17087
RG	40	17013	17044
DA	5	16985	17015
DA	5	16986	17015
DA	5	17030	17062
DA	5	17036	17062
DA	5	17037	17062
DA	5	17112	17139
DA	5	17114	17139
DA	10	16959	16987
DA	10	17029	17062
DA	10	17066	17087
DA	15	16961	16987
DA	15	17034	17062
DA	20	17035	17062
DA	25	16982	17015
DA	25	17115	17139
DA	30	16960	16987
DA	45	17113	17139
DA	50	17010	17044
LD	5	16960	16987
LD	5	17112	17139
LD	5	17114	17139
LD	10	17029	17062
LD	10	17034	17062
LD	10	17036	17062
LD	10	17113	17139
LD	15	16959	16987
LD	15	16985	17015
LD	20	17010	17044
LD	20	17013	17044
GX	5	16985	17015
GX	5	17114	17139
GX	10	17013	17044
MJ	5	16960	16987
MJ	5	16982	17015
MJ	5	16986	17015
MJ	5	17014	17044
MJ	10	17035	17062
MJ	10	17070	17087
QC	5	17029	17062
QC	5	17034	17062
QC	5	17036	17062
QC	5	17037	17062
QC	5	17118	17139
QC	10	16959	16987
QC	10	17014	17044
QC	10	17030	17062
QC	10	17113	17139
FO	5	16959	16987
FO	5	17036	17062
FO	5	17113	17139
FO	5	17118	17139
FO	10	17034	17062
KG	5	17037	17062
KG	5	17069	17087
KG	5	17070	17087
KG	5	17119	17139
KG	10	17115	17139
KG	10	17118	17139
KG	15	16959	16987
KG	15	16985	17015
KG	15	17029	17062
KG	15	17035	17062
KG	20	17014	17044
KG	20	17066	17087
KG	25	16986	17015
KG	25	17031	17062
KG	25	17034	17062
KG	30	16960	16987
KG	30	17030	17062
KG	35	17112	17139
KG	40	17113	17139
KG	45	17010	17044
KG	50	17036	17062
KG	60	16982	17015
KG	75	17114	17139
KG	80	16961	16987
HQ	5	16961	16987
HQ	5	17029	17062
HQ	5	17031	17062
HQ	5	17115	17139
HQ	10	16960	16987
HQ	10	16982	17015
HQ	10	17034	17062
HQ	10	17114	17139
HQ	15	17010	17044
HQ	15	17014	17044
HQ	15	17030	17062
HQ	15	17066	17087
HQ	15	17070	17087
HQ	15	17113	17139
HQ	20	16986	17015
HQ	20	17069	17087
HQ	35	17013	17044
BD	5	16961	16987
BD	5	17115	17139
BD	5	17119	17139
BD	10	16960	16987
BD	10	16986	17015
BD	10	17031	17062
BD	10	17035	17062
BD	10	17114	17139
BD	15	16982	17015
BD	18	17070	17087
FC	5	16961	16987
FC	5	17070	17087
FC	5	17115	17139
FC	10	16960	16987
FC	10	16986	17015
FC	10	17114	17139
FC	10	17118	17139
FC	15	17034	17062
FC	20	17035	17062
AG	5	16960	16987
AG	5	17029	17062
JC	5	16961	16987
JC	5	17029	17062
JC	5	17030	17062
JC	5	17031	17062
JC	5	17112	17139
JC	5	17113	17139
JC	10	17114	17139
JC	15	16982	17015
JC	20	17118	17139
CW	5	17118	17139
CW	10	16986	17015
CW	10	17014	17044
CW	10	17037	17062
CW	10	17070	17087
CW	15	16960	16987
CW	15	16985	17015
CW	15	17035	17062
CW	15	17069	17087
CW	20	17030	17062
CW	20	17112	17139
CW	25	17034	17062
CW	30	16961	16987
EX	5	17066	17087
EX	5	17113	17139
EX	5	17114	17139
EX	5	17115	17139
EX	10	16961	16987
EX	10	16982	17015
EX	10	16986	17015
EX	15	17037	17062
EX	15	17070	17087
EX	20	16960	16987
EX	20	17014	17044
AF	10	16961	16987
CB	5	16959	16987
CB	5	17030	17062
CB	5	17066	17087
CB	5	17113	17139
CB	10	16986	17015
CB	10	17070	17087
CB	10	17114	17139
CB	10	17115	17139
CB	20	16961	16987
CB	20	16982	17015
CB	35	17014	17044
CB	60	17010	17044
FR	5	16960	16987
FR	5	17030	17062
FR	5	17035	17062
FR	10	17031	17062
FR	10	17034	17062
FR	10	17112	17139
FR	10	17113	17139
FR	10	17115	17139
FR	25	16961	16987
FR	25	16985	17015
FR	25	17070	17087
FR	30	16982	17015
FR	40	17114	17139
FR	80	17010	17044
JH	5	17034	17062
JH	10	16960	16987
JH	10	17029	17062
JH	10	17069	17087
JH	10	17112	17139
JH	15	17031	17062
JH	20	17070	17087
JH	25	17036	17062
JH	25	17113	17139
JH	30	17066	17087
JH	35	16985	17015
JH	35	17013	17044
JH	35	17035	17062
JH	40	17030	17062
JH	40	17114	17139
JH	65	17118	17139
JH	75	16961	16987
JH	90	16982	17015
JH	100	17115	17139
JH	120	16986	17015
JH	130	17014	17044
JH	180	17010	17044
DE	5	17066	17087
DE	10	16961	16987
DE	15	17036	17062
DE	25	17010	17044
BH	5	17034	17062
BH	5	17114	17139
BH	10	17029	17062
BH	10	17030	17062
BH	11	16964	16987
BH	15	17031	17062
BH	20	17119	17139
BH	25	16985	17015
BH	25	17113	17139
BH	25	17115	17139
BH	25	17118	17139
BH	30	16961	16987
BH	30	17035	17062
BH	35	17066	17087
BH	35	17069	17087
BH	50	16986	17015
BH	55	16982	17015
BH	60	17036	17062
BH	65	16960	16987
BH	75	17010	17044
BH	85	17070	17087
BH	140	17014	17044
GC	5	16960	16987
GC	5	17035	17062
GC	5	17114	17139
GC	10	16986	17015
GC	10	17030	17062
GC	10	17112	17139
EV	5	16960	16987
EV	5	17066	17087
EV	5	17114	17139
EV	10	17030	17062
OX	5	17034	17062
OX	5	17035	17062
OX	5	17066	17087
OX	5	17119	17139
OX	10	17070	17087
OX	15	16985	17015
AT	5	16982	17015
AT	5	17066	17087
AT	5	17070	17087
AT	5	17119	17139
AT	10	16986	17015
AT	10	17035	17062
GM	5	16986	17015
GM	5	17013	17044
GM	5	17031	17062
GM	5	17035	17062
GM	5	17066	17087
GM	5	17118	17139
GM	10	16982	17015
GM	10	17115	17139
GM	15	16985	17015
GM	15	17034	17062
GM	20	16959	16987
GM	20	17037	17062
GM	40	17010	17044
GM	45	16960	16987
AS	5	16960	16987
AS	5	17030	17062
AS	5	17037	17062
AS	5	17114	17139
AS	10	17014	17044
AS	10	17066	17087
AS	15	16961	16987
AS	15	16982	17015
AS	15	17070	17087
AS	25	16986	17015
AS	50	17010	17044
AZ	5	16960	16987
AZ	5	16961	16987
AZ	5	17113	17139
AZ	10	17010	17044
AZ	10	17066	17087
AZ	15	17036	17062
AZ	25	17014	17044
FI	5	17030	17062
FI	5	17036	17062
FI	10	17014	17044
FI	10	17114	17139
FI	10	17118	17139
FI	15	16960	16987
FI	15	16985	17015
FI	20	17034	17062
FI	20	17069	17087
IP	5	16960	16987
IP	5	16985	17015
IP	5	17030	17062
IP	5	17034	17062
IP	5	17115	17139
IP	5	17119	17139
IP	10	17013	17044
CN	5	16960	16987
CN	5	16982	17015
CN	5	16985	17015
CN	5	17013	17044
CN	5	17030	17062
CN	5	17069	17087
CN	5	17114	17139
CN	10	17118	17139
GU	5	17035	17062
GU	5	17070	17087
GU	10	16986	17015
GU	10	17014	17044
GU	10	17112	17139
GU	15	16982	17015
GU	15	17114	17139
GU	55	17010	17044
PI	5	16960	16987
PI	5	17030	17062
PI	5	17114	17139
HG	5	16959	16987
HG	5	17014	17044
HG	5	17029	17062
HG	5	17031	17062
HG	5	17036	17062
HG	5	17066	17087
HG	5	17115	17139
HG	10	17070	17087
HG	15	16986	17015
HG	15	17034	17062
HG	20	16961	16987
HG	20	17118	17139
HG	25	17010	17044
HG	35	16982	17015
OF	4	17037	17062
OF	5	16985	17015
OF	5	17030	17062
OF	5	17031	17062
OF	5	17118	17139
OF	5	17119	17139
OF	10	17013	17044
OF	15	17112	17139
OF	15	17114	17139
OF	15	17115	17139
OF	20	16960	16987
OF	20	17014	17044
OF	25	16986	17015
OF	25	17035	17062
OF	30	17066	17087
OF	35	16982	17015
OF	40	16961	16987
OF	50	17070	17087
OF	60	17034	17062
DX	5	17113	17139
DX	15	17014	17044
DX	15	17066	17087
DX	20	17010	17044
