# Supplementary material for: An Adjusted Likelihood Ratio Approach Analysing Distribution of Food Products to Assist the Investigation of Foodborne Outbreaks
Source: PLoS One. 2015 Aug 3;10(8):e0134344. doi: 10.1371/journal.pone.0134344 (PMC4523185; doi:10.1371/journal.pone.0134344)
Supplement: S3 File — Anonymised files of the distribution of each food product unit included in the analysis. Variables are “Municipality” = Identifier of the Municipality,”NumPackages” = Number of consumer packages delivered;”Date_delivered” = The date the food product unit has been delivered;”Date_expired” = The date given where food product unit have expired. (ZIP) [file pone.0134344.s005.zip › prod97.txt]

Municipality	numPackages	Date_delivered	Date_expired
KQ	5	16973	17001
KQ	10	17028	17058
KQ	13	17034	17058
JW	5	16973	17001
JW	5	16978	17001
JW	5	17001	17029
JW	5	17050	17076
JW	5	17055	17076
JW	5	17132	17153
KR	5	16972	17001
KR	5	17002	17029
KR	10	16974	17001
KR	10	17001	17029
KR	10	17052	17076
KR	25	17028	17058
AY	5	16972	17001
AY	5	16979	17001
AY	5	17051	17076
AY	5	17055	17076
AY	5	17128	17153
AY	10	17006	17029
AY	15	17001	17029
AY	20	17028	17058
CQ	5	17055	17076
PO	5	17055	17076
MK	5	16974	17001
MK	5	17001	17029
MK	5	17034	17058
MK	5	17132	17153
MK	10	16978	17001
QD	5	17052	17076
QD	10	17028	17058
QO	5	17055	17076
MZ	5	16973	17001
MZ	5	17003	17029
MZ	5	17029	17058
BT	5	16979	17001
BT	5	17001	17029
BT	5	17030	17058
MN	5	16975	17001
MN	5	17028	17058
MN	10	16979	17001
MN	10	17055	17076
MN	10	17133	17153
PV	5	17001	17029
PV	5	17055	17076
PV	5	17132	17153
PV	10	17050	17076
PV	15	17029	17058
PV	20	16973	17001
PV	30	17028	17058
PV	90	17002	17029
QK	5	16978	17001
QK	5	17052	17076
QK	10	16975	17001
QK	10	17133	17153
QK	15	16974	17001
QK	20	17028	17058
PP	5	16972	17001
PP	5	16974	17001
PP	5	17003	17029
PP	5	17028	17058
KU	5	16974	17001
KU	5	17052	17076
KU	5	17055	17076
KU	5	17132	17153
KU	10	17002	17029
KU	10	17028	17058
EI	10	16974	17001
EI	15	16975	17001
EI	30	17028	17058
FH	5	16974	17001
FH	5	16979	17001
FH	5	17049	17076
FH	10	17001	17029
FH	15	16978	17001
FH	15	17029	17058
FH	15	17051	17076
FH	15	17132	17153
FH	20	17003	17029
FH	30	16973	17001
FH	35	16972	17001
FH	35	17002	17029
FH	45	17055	17076
FH	58	17028	17058
FH	120	16975	17001
BU	5	16972	17001
BU	5	16975	17001
BU	5	17049	17076
BU	5	17051	17076
BU	5	17052	17076
BU	5	17132	17153
BU	10	17030	17058
BU	10	17050	17076
BU	10	17055	17076
BU	15	16974	17001
BU	15	16978	17001
BU	25	16973	17001
BU	40	17028	17058
GZ	5	16973	17001
GZ	5	17001	17029
GZ	5	17008	17029
GZ	5	17028	17058
GZ	15	17029	17058
QU	5	17003	17029
QU	10	16973	17001
QU	10	17008	17029
QU	15	17001	17029
QU	20	17029	17058
EA	5	16972	17001
EA	15	17001	17029
HV	5	17002	17029
HV	10	17028	17058
HV	10	17050	17076
MP	5	16973	17001
MP	5	17001	17029
OL	5	16972	17001
OL	5	16973	17001
OL	5	16975	17001
OL	5	17001	17029
OL	5	17050	17076
OL	5	17129	17153
OL	10	17006	17029
OL	15	17132	17153
OL	20	17028	17058
QV	5	16975	17001
QV	5	17006	17029
QV	5	17007	17029
QV	5	17027	17058
QV	5	17029	17058
QV	5	17049	17076
QV	10	16972	17001
QV	10	17050	17076
QV	10	17132	17153
QV	10	17133	17153
QV	15	17003	17029
QV	20	16973	17001
QV	35	17028	17058
CL	5	16974	17001
CL	5	17002	17029
CL	5	17132	17153
CL	35	17028	17058
EG	5	17003	17029
EG	5	17034	17058
EG	5	17050	17076
EG	10	16974	17001
EG	20	17002	17029
EG	20	17028	17058
MX	5	16978	17001
MX	5	17001	17029
MX	5	17030	17058
MX	5	17129	17153
MX	10	16973	17001
MX	15	17029	17058
HT	5	17028	17058
HT	5	17049	17076
HT	5	17128	17153
HT	10	16978	17001
BW	5	16973	17001
BW	5	17001	17029
BW	5	17028	17058
BW	5	17051	17076
EF	5	17129	17153
EF	10	16974	17001
EF	10	16975	17001
EF	10	17030	17058
EF	15	16978	17001
EF	19	17056	17076
EF	20	17052	17076
EF	20	17055	17076
EF	30	17008	17029
EF	35	17050	17076
EF	40	17128	17153
EF	55	17006	17029
EF	55	17049	17076
EF	55	17132	17153
EF	60	17027	17058
EF	90	17051	17076
EF	95	16973	17001
EF	100	17029	17058
EF	115	17003	17029
EF	120	16972	17001
EF	125	17002	17029
EF	160	17001	17029
EF	267	17028	17058
OG	5	17055	17076
OG	10	16975	17001
LF	5	16978	17001
LF	5	17028	17058
LF	10	16974	17001
LF	15	17034	17058
OH	5	16974	17001
OH	5	17132	17153
OH	5	17133	17153
CG	5	16975	17001
CG	5	17133	17153
CG	10	17132	17153
DK	5	16978	17001
DK	5	17055	17076
MV	5	16974	17001
MV	5	16975	17001
MV	5	16978	17001
MV	5	17055	17076
JL	5	16974	17001
JL	5	17055	17076
JL	10	17034	17058
GR	5	16999	17029
GR	5	17027	17058
GR	5	17052	17076
HN	5	16978	17001
HN	5	17034	17058
HN	5	17048	17076
HI	5	16974	17001
HI	5	16979	17001
HI	5	17028	17058
HI	5	17129	17153
HI	5	17133	17153
HI	10	16978	17001
HI	30	17029	17058
FM	5	16972	17001
FM	5	16974	17001
FM	5	17030	17058
FM	5	17132	17153
FM	10	17028	17058
HX	5	16975	17001
HX	5	17030	17058
DM	5	17028	17058
GJ	5	16979	17001
GJ	5	17002	17029
GJ	5	17027	17058
GJ	5	17028	17058
GJ	5	17030	17058
OC	5	17030	17058
OC	10	16974	17001
LH	5	17129	17153
KB	5	17001	17029
OV	5	17034	17058
OV	5	17133	17153
KV	5	17052	17076
AD	5	16975	17001
AD	5	17002	17029
AD	5	17132	17153
KD	5	17028	17058
CX	5	17006	17029
CX	10	17028	17058
EC	5	16974	17001
EC	5	17051	17076
RM	5	16975	17001
RM	5	17055	17076
LM	5	16978	17001
HD	5	16974	17001
RJ	5	17027	17058
RJ	10	16978	17001
RJ	10	17034	17058
RJ	10	17055	17076
RJ	10	17132	17153
RJ	15	16979	17001
GW	5	17028	17058
JP	5	17133	17153
RN	5	16972	17001
RN	5	16973	17001
RN	5	17006	17029
RN	5	17029	17058
RN	5	17034	17058
RN	5	17052	17076
RN	5	17055	17076
RN	10	16975	17001
RN	10	17049	17076
RN	15	17028	17058
RN	15	17132	17153
RK	5	16974	17001
RK	5	16975	17001
RK	5	17055	17076
RK	5	17132	17153
RK	5	17133	17153
RK	10	17051	17076
RK	15	16978	17001
RK	15	17029	17058
RK	15	17034	17058
RH	5	16974	17001
RH	5	16979	17001
RH	5	17133	17153
RH	25	17028	17058
MT	5	17001	17029
MT	10	17028	17058
EB	5	16975	17001
EB	5	17133	17153
BI	5	17055	17076
PN	5	16974	17001
ES	5	16978	17001
ES	10	17034	17058
DQ	5	17055	17076
DQ	10	16978	17001
DH	5	16975	17001
DH	5	17052	17076
RF	5	17052	17076
RF	5	17133	17153
KK	5	17028	17058
PD	5	16978	17001
PD	10	16974	17001
PD	15	17052	17076
PD	30	16975	17001
JI	5	16975	17001
JI	10	16978	17001
IS	5	17051	17076
IS	5	17055	17076
IS	5	17132	17153
GL	5	16974	17001
CF	5	16978	17001
CF	5	17034	17058
CF	5	17132	17153
FP	5	16974	17001
FP	5	16975	17001
FP	5	17001	17029
FP	5	17028	17058
FP	5	17029	17058
FP	5	17052	17076
FP	5	17055	17076
FP	5	17133	17153
FP	40	16978	17001
MR	5	16975	17001
MR	10	17028	17058
QN	5	16972	17001
QN	5	16974	17001
QN	5	17001	17029
QN	5	17002	17029
QN	5	17050	17076
QN	5	17056	17076
QN	10	16975	17001
QN	10	17028	17058
QN	10	17133	17153
QN	20	16978	17001
QN	20	17052	17076
KM	5	16978	17001
KM	5	17006	17029
KM	9	17133	17153
KM	10	16974	17001
KM	10	17132	17153
KM	15	16975	17001
KM	15	17052	17076
EO	5	16972	17001
EO	5	16974	17001
EO	5	17049	17076
EO	5	17055	17076
EO	10	17028	17058
EO	15	16975	17001
QE	5	17132	17153
PX	5	16975	17001
IK	5	17029	17058
IK	5	17132	17153
JZ	5	16978	17001
GG	5	16972	17001
GG	5	16974	17001
GG	5	17055	17076
GG	15	17028	17058
EE	5	17008	17029
HP	5	16974	17001
HP	5	16978	17001
HP	5	17001	17029
HP	5	17050	17076
HP	5	17052	17076
HP	5	17132	17153
CE	5	16975	17001
CE	5	16978	17001
CE	5	17028	17058
CE	5	17029	17058
CE	5	17037	17058
CE	5	17052	17076
CE	10	17030	17058
CE	10	17132	17153
CE	15	16974	17001
CE	25	17055	17076
OY	5	17002	17029
OY	5	17034	17058
OY	5	17132	17153
OU	1	16979	17001
OU	5	16978	17001
OU	5	17030	17058
OU	5	17055	17076
OU	7	17027	17058
OU	10	17132	17153
AV	5	17129	17153
AV	10	17030	17058
IX	5	16975	17001
QJ	5	17055	17076
FV	5	17008	17029
FV	5	17055	17076
QR	5	16974	17001
QR	5	16975	17001
QR	5	17030	17058
CV	5	16973	17001
AJ	5	17030	17058
AJ	5	17129	17153
JQ	5	17042	17058
JQ	5	17134	17153
JQ	10	16973	17001
JQ	15	17041	17058
DY	10	16973	17001
DY	10	17030	17058
DY	10	17037	17058
DY	15	17041	17058
HB	5	17030	17058
HB	5	17041	17058
HB	60	17127	17153
FY	5	17030	17058
LW	10	17030	17058
AU	5	16973	17001
AU	5	17041	17058
DT	5	17041	17058
DT	5	17129	17153
DT	15	17030	17058
MD	5	17030	17058
MD	5	17134	17153
MD	10	16973	17001
JV	5	16973	17001
JV	10	17041	17058
JV	10	17134	17153
JV	15	17030	17058
PL	4	17042	17058
PL	5	17134	17153
BS	5	17041	17058
OM	5	17030	17058
DP	5	17129	17153
QM	5	16973	17001
QM	5	16974	17001
QM	5	17041	17058
QM	25	17030	17058
GB	5	17030	17058
FU	5	17003	17029
FU	5	17050	17076
FU	5	17055	17076
FU	5	17057	17076
FU	5	17058	17076
FU	9	17034	17058
FU	10	16980	17001
FU	10	17051	17076
FU	15	16979	17001
FU	15	17029	17058
FU	20	16981	17001
FU	20	17056	17076
FU	25	17030	17058
FU	50	17049	17076
FU	70	17002	17029
DD	5	17030	17058
BE	5	17002	17029
BE	5	17030	17058
BE	10	17029	17058
CO	5	17030	17058
CO	5	17052	17076
GD	5	17002	17029
LJ	5	17002	17029
GH	5	16980	17001
QS	5	16979	17001
QS	5	17002	17029
QS	5	17056	17076
QS	15	17030	17058
PR	5	17029	17058
GI	5	17002	17029
GI	5	17049	17076
JT	5	17049	17076
JT	5	17052	17076
JT	10	17002	17029
JT	10	17003	17029
JT	10	17030	17058
QB	5	17048	17076
QB	5	17052	17076
EQ	1	17048	17076
EQ	5	16981	17001
EQ	5	17003	17029
EQ	5	17052	17076
EQ	5	17055	17076
EQ	10	17030	17058
EQ	25	17002	17029
BZ	5	17003	17029
ME	5	17003	17029
ME	5	17030	17058
ME	5	17052	17076
ME	5	17057	17076
PF	5	16980	17001
OO	5	17029	17058
OO	5	17048	17076
DO	5	16980	17001
DO	5	17057	17076
JF	5	16979	17001
JF	5	17028	17058
JF	5	17133	17153
IB	5	17029	17058
IB	5	17055	17076
IB	10	17002	17029
LB	5	17080	17101
LB	10	17027	17058
LB	10	17048	17076
BA	5	17080	17101
AH	5	17049	17076
DL	5	17030	17058
DL	5	17048	17076
DL	5	17078	17101
DL	10	17001	17029
EZ	5	16999	17029
EZ	5	17081	17101
EZ	10	17001	17029
EZ	10	17079	17101
EZ	15	17078	17101
EZ	15	17125	17153
EZ	20	16972	17001
EZ	35	17028	17058
EZ	55	17027	17058
EK	5	16971	17001
EK	5	17048	17076
EK	5	17078	17101
EK	5	17079	17101
EK	15	17080	17101
EK	20	16972	17001
EK	20	17126	17153
EK	25	17027	17058
KL	1	17125	17153
KL	5	16971	17001
KL	15	17079	17101
KL	15	17080	17101
KL	20	16972	17001
KL	20	17045	17076
KL	25	17126	17153
KL	30	17027	17058
KL	50	17028	17058
PZ	5	17044	17076
PZ	10	17027	17058
EH	5	17048	17076
EH	5	17125	17153
EH	20	17027	17058
FB	5	17027	17058
FB	5	17079	17101
FB	5	17125	17153
JM	5	16972	17001
JM	5	17079	17101
JM	5	17080	17101
JM	5	17125	17153
JM	10	17027	17058
AX	5	16972	17001
AK	5	16972	17001
AK	5	17126	17153
PE	5	16971	17001
RE	5	17048	17076
RE	5	17079	17101
RE	9	16999	17029
RE	20	17027	17058
DZ	15	17027	17058
HU	5	17027	17058
HU	5	17048	17076
KN	5	17001	17029
KN	5	17027	17058
KN	5	17048	17076
KW	10	17028	17058
KW	15	16972	17001
OW	5	16972	17001
OW	5	17027	17058
OW	5	17028	17058
OW	5	17080	17101
IL	5	16971	17001
IL	15	17027	17058
DJ	10	17079	17101
OP	5	17028	17058
OP	5	17081	17101
MA	5	16999	17029
KI	5	17045	17076
KI	5	17126	17153
FK	5	17045	17076
FK	5	17046	17076
FK	5	17078	17101
KE	5	17125	17153
KE	20	17027	17058
JE	5	16971	17001
JE	5	16972	17001
JE	5	16999	17029
JE	5	17079	17101
JE	10	17027	17058
IC	5	17078	17101
IC	10	17045	17076
DN	5	16999	17029
DN	5	17028	17058
DN	5	17126	17153
HS	5	17079	17101
AC	5	16972	17001
AC	5	17001	17029
AC	5	17048	17076
AC	10	17081	17101
AC	15	17027	17058
HK	5	17029	17058
HK	5	17045	17076
HK	5	17079	17101
HK	5	17080	17101
HK	5	17126	17153
HK	5	17127	17153
HK	10	17027	17058
HK	10	17078	17101
HK	15	17048	17076
MI	5	17046	17076
MI	5	17048	17076
MI	5	17126	17153
MI	10	17044	17076
MI	10	17080	17101
MI	10	17081	17101
MI	10	17125	17153
MI	15	16971	17001
MI	15	17078	17101
MI	20	17127	17153
MI	25	17027	17058
MI	25	17045	17076
MI	35	16972	17001
MI	40	17079	17101
MI	75	17028	17058
MI	100	17083	17101
QL	5	16972	17001
QL	5	17080	17101
QL	10	17027	17058
HZ	5	17028	17058
HZ	5	17079	17101
HZ	10	16972	17001
ED	15	17027	17058
LT	5	17045	17076
AP	5	16971	17001
AP	5	16999	17029
AP	15	17027	17058
GV	5	16972	17001
GV	5	17079	17101
GV	5	17125	17153
AE	5	16972	17001
FS	5	17045	17076
KZ	5	16999	17029
KZ	5	17080	17101
KT	5	17126	17153
JJ	5	16999	17029
JJ	5	17078	17101
AB	5	17126	17153
AB	10	17001	17029
AB	15	16972	17001
QF	5	17028	17058
QF	5	17045	17076
MU	5	17045	17076
FF	5	17080	17101
FJ	10	17028	17058
FJ	10	17048	17076
FJ	10	17126	17153
FJ	15	16999	17029
FJ	15	17079	17101
FJ	20	17027	17058
AQ	1	16971	17001
AQ	5	17045	17076
AQ	5	17080	17101
AQ	20	16999	17029
AQ	30	17027	17058
AM	5	16972	17001
AM	5	16999	17029
AM	20	17027	17058
AM	30	17028	17058
AI	10	17027	17058
ID	5	17001	17029
ID	5	17045	17076
ID	5	17081	17101
JB	5	16971	17001
JB	5	17028	17058
JB	10	17027	17058
JB	10	17048	17076
JB	10	17080	17101
JB	20	17079	17101
PQ	5	16999	17029
PQ	5	17001	17029
PQ	5	17079	17101
PQ	10	17027	17058
RA	5	16999	17029
PG	10	17027	17058
DW	5	17125	17153
GY	5	16972	17001
GY	5	17044	17076
BK	5	17044	17076
BK	10	17027	17058
BN	5	17079	17101
BN	10	16999	17029
BN	10	17048	17076
BN	25	17027	17058
OB	5	16999	17029
RC	4	17030	17058
RC	5	17079	17101
RC	10	17083	17101
RC	10	17125	17153
RC	15	17049	17076
RC	15	17132	17153
RC	20	16971	17001
RC	20	17028	17058
RC	20	17129	17153
RC	25	17000	17029
RC	25	17043	17076
RC	25	17048	17076
RC	30	17044	17076
RC	35	16999	17029
RC	40	17081	17101
RC	45	16974	17001
RC	55	17126	17153
RC	57	16973	17001
RC	60	16975	17001
RC	60	17001	17029
RC	80	17050	17076
RC	85	17078	17101
RC	85	17080	17101
RC	100	17127	17153
RC	105	16996	17029
RC	130	17045	17076
RC	130	17128	17153
RC	160	16972	17001
RC	195	17024	17058
RC	385	17027	17058
MO	5	16996	17029
MO	5	17044	17076
MO	5	17051	17076
MO	15	16975	17001
MO	15	17050	17076
MO	15	17080	17101
MO	20	17048	17076
MO	20	17128	17153
MO	20	17129	17153
MO	30	16974	17001
MO	30	17027	17058
MO	35	17043	17076
MO	35	17132	17153
MO	40	17024	17058
MO	70	17083	17101
MO	110	17127	17153
MO	125	16973	17001
MO	125	16999	17029
GQ	5	17045	17076
GQ	10	17080	17101
GQ	15	17126	17153
CK	5	17125	17153
CK	10	16971	17001
CK	25	17027	17058
FG	4	17078	17101
FG	5	17044	17076
FG	5	17081	17101
FG	5	17126	17153
FG	10	17045	17076
FG	10	17125	17153
FG	15	16972	17001
FG	30	17127	17153
FG	50	17027	17058
CT	5	16971	17001
CT	5	17079	17101
CT	5	17125	17153
RL	5	16971	17001
RL	5	16972	17001
RL	5	16997	17029
RL	5	17081	17101
RL	8	16973	17001
RL	10	17044	17076
RL	15	17079	17101
RL	15	17126	17153
RL	20	17027	17058
OD	5	16972	17001
OD	5	17078	17101
OD	10	16971	17001
OD	10	17046	17076
OD	10	17080	17101
OD	15	16973	17001
OD	15	17045	17076
OD	20	16997	17029
OD	20	17081	17101
OD	20	17127	17153
OD	35	17126	17153
OD	40	16999	17029
OD	105	17027	17058
BM	10	17126	17153
GN	5	17046	17076
GN	5	17126	17153
GN	6	16997	17029
GN	10	16972	17001
GN	15	17081	17101
GN	20	17078	17101
GN	20	17127	17153
GN	25	17045	17076
GN	60	17027	17058
GN	150	16999	17029
JR	5	17079	17101
JR	10	17027	17058
CY	5	17079	17101
CY	10	17027	17058
OQ	5	16973	17001
OQ	5	17028	17058
OQ	5	17044	17076
OQ	10	17126	17153
LK	5	17044	17076
LK	5	17081	17101
LK	10	16997	17029
LK	15	16973	17001
LK	20	17028	17058
LK	20	17126	17153
LR	5	17126	17153
LR	10	16997	17029
LR	15	16973	17001
LR	15	17046	17076
LR	15	17079	17101
LR	20	17081	17101
CZ	5	16971	17001
CZ	5	16973	17001
CZ	5	17127	17153
CZ	15	17001	17029
CZ	30	17126	17153
CZ	45	17044	17076
CZ	45	17078	17101
CZ	60	17079	17101
CZ	273	17027	17058
IG	15	16971	17001
IG	15	17125	17153
IG	25	17027	17058
LY	5	17125	17153
LY	10	16971	17001
JO	5	16972	17001
JO	5	17081	17101
JO	10	17045	17076
JO	15	17027	17058
JO	25	16971	17001
HO	5	16972	17001
HO	5	17000	17029
HO	5	17083	17101
HO	5	17126	17153
HO	5	17129	17153
HO	10	16974	17001
HO	10	16996	17029
HO	10	17078	17101
HO	10	17128	17153
HO	10	17132	17153
HO	15	16975	17001
HO	15	16999	17029
HO	15	17049	17076
HO	15	17051	17076
HO	15	17080	17101
HO	20	17001	17029
HO	25	17024	17058
HO	30	17045	17076
HO	50	17027	17058
LI	5	17001	17029
LI	5	17044	17076
LI	5	17048	17076
LI	5	17080	17101
LI	5	17081	17101
LI	10	16972	17001
LI	10	17027	17058
LI	10	17045	17076
LI	15	17126	17153
LI	20	17049	17076
LZ	5	16972	17001
LZ	5	17080	17101
LZ	5	17126	17153
PS	5	17045	17076
PS	5	17050	17076
PS	5	17081	17101
PS	5	17129	17153
PS	10	16972	17001
PS	10	17128	17153
PS	10	17132	17153
PS	20	16974	17001
PS	20	17048	17076
PS	20	17051	17076
PS	20	17126	17153
PS	30	16999	17029
PS	85	17024	17058
AN	10	17050	17076
AN	10	17079	17101
AN	10	17125	17153
AN	15	17045	17076
AN	20	17127	17153
AN	30	16972	17001
AN	30	17027	17058
AN	35	17129	17153
AN	40	17049	17076
AN	40	17080	17101
AN	50	16996	17029
AN	60	16973	17001
AN	65	17126	17153
AN	135	17024	17058
AW	5	16975	17001
AW	5	17045	17076
AW	5	17080	17101
AW	5	17081	17101
AW	5	17128	17153
AW	10	16972	17001
AW	10	16974	17001
AW	10	17028	17058
AW	15	17027	17058
AW	15	17043	17076
AW	15	17051	17076
AW	15	17132	17153
JS	5	17079	17101
JS	5	17081	17101
JS	5	17126	17153
JS	10	16971	17001
JS	10	16972	17001
LO	5	16972	17001
LO	5	16973	17001
LO	5	17043	17076
LO	5	17044	17076
LO	5	17079	17101
LO	5	17080	17101
LO	5	17083	17101
LO	5	17126	17153
LO	5	17127	17153
LO	5	17129	17153
LO	10	17024	17058
LO	15	16999	17029
LO	20	16996	17029
LO	25	17050	17076
QW	5	16972	17001
QW	5	16974	17001
QW	5	16999	17029
QW	5	17044	17076
QW	5	17050	17076
QW	5	17051	17076
QW	5	17079	17101
QW	5	17084	17101
QW	5	17126	17153
QW	5	17128	17153
QW	10	16975	17001
QW	10	17024	17058
QW	10	17127	17153
IH	5	17050	17076
IH	5	17084	17101
IH	5	17133	17153
IH	10	16996	17029
IH	10	17049	17076
IH	15	16975	17001
IH	20	17127	17153
IH	25	17024	17058
IH	50	16973	17001
FX	5	16996	17029
FX	5	17024	17058
FX	10	16975	17001
CD	5	16974	17001
CD	5	16975	17001
CD	5	16996	17029
CD	5	17080	17101
CD	10	17045	17076
CD	15	17129	17153
DB	5	17044	17076
DB	5	17051	17076
DB	5	17083	17101
DB	5	17128	17153
DB	10	16974	17001
DB	10	17129	17153
DB	15	17027	17058
DB	15	17127	17153
DB	20	16975	17001
DB	20	16996	17029
DB	20	17043	17076
DB	20	17050	17076
DB	25	17080	17101
DB	30	16973	17001
DB	30	17028	17058
DB	50	17024	17058
KY	5	17126	17153
KY	10	17028	17058
IM	5	16972	17001
IM	5	17126	17153
IM	10	17080	17101
PT	5	16975	17001
PT	5	16996	17029
PT	5	17129	17153
PT	10	16973	17001
PT	10	17127	17153
MC	5	17048	17076
MC	15	17050	17076
MC	20	17049	17076
MC	20	17080	17101
MC	25	17129	17153
MC	30	17128	17153
MC	35	16975	17001
MC	40	17043	17076
MC	55	17045	17076
MC	60	16973	17001
MC	60	16999	17029
MC	60	17083	17101
MC	60	17127	17153
MC	60	17132	17153
MC	75	16996	17029
MC	75	17051	17076
MC	80	17027	17058
MC	110	17024	17058
PY	15	17048	17076
PY	15	17049	17076
PY	20	17080	17101
PY	30	17043	17076
PY	30	17132	17153
PY	35	17044	17076
PY	35	17050	17076
PY	35	17128	17153
PY	45	16974	17001
PY	45	17027	17058
PY	45	17045	17076
PY	70	17051	17076
PY	70	17129	17153
PY	75	17083	17101
PY	80	16996	17029
PY	80	16999	17029
PY	90	16975	17001
PY	90	17127	17153
PY	120	16973	17001
PY	145	17024	17058
DS	10	17129	17153
DS	20	17080	17101
DS	25	17045	17076
DS	30	17050	17076
DS	30	17128	17153
DS	36	17043	17076
DS	65	17127	17153
DS	70	17049	17076
DS	85	16975	17001
DS	95	16996	17029
DS	120	16973	17001
DS	120	17024	17058
PW	5	16975	17001
PW	5	17000	17029
PW	5	17080	17101
PW	5	17129	17153
PW	5	17132	17153
PW	10	16999	17029
PW	20	16996	17029
PW	20	17045	17076
PW	25	17024	17058
GE	5	17049	17076
GE	10	16973	17001
GE	10	16975	17001
GE	10	17028	17058
GE	10	17045	17076
GE	15	16999	17029
GE	15	17050	17076
GE	15	17051	17076
GE	15	17127	17153
GE	20	17129	17153
GE	20	17132	17153
GE	25	16974	17001
GE	30	17128	17153
GE	35	17080	17101
GE	50	16996	17029
GE	50	17043	17076
GE	130	17024	17058
FN	5	17127	17153
FN	10	17043	17076
FN	10	17048	17076
FN	20	16975	17001
FN	20	16996	17029
FN	30	17049	17076
FN	30	17050	17076
FN	40	17129	17153
FN	50	17045	17076
FN	60	16973	17001
FN	70	17027	17058
FN	70	17128	17153
FN	80	17028	17058
FN	85	16999	17029
FN	85	17083	17101
FN	105	17132	17153
FN	110	17024	17058
FN	215	17080	17101
BO	5	16975	17001
BO	5	17027	17058
BO	5	17043	17076
BO	10	17045	17076
BO	10	17129	17153
BO	15	16996	17029
BO	15	17048	17076
BO	15	17083	17101
BO	20	17000	17029
BO	20	17084	17101
BO	25	17049	17076
BO	25	17127	17153
BO	30	16973	17001
BO	30	17080	17101
BO	45	16999	17029
BO	45	17024	17058
BO	45	17050	17076
BO	45	17132	17153
IT	5	16973	17001
IT	5	16996	17029
IT	5	17048	17076
IT	10	17024	17058
IT	10	17028	17058
IT	10	17127	17153
IT	10	17129	17153
KJ	5	17050	17076
KJ	10	16999	17029
KJ	10	17045	17076
KJ	10	17048	17076
KJ	20	17049	17076
KJ	20	17127	17153
KJ	25	17044	17076
KJ	40	17027	17058
KJ	50	17028	17058
KJ	60	16996	17029
KJ	60	17129	17153
KJ	70	17080	17101
KJ	80	16975	17001
KJ	90	17083	17101
KJ	90	17128	17153
KJ	100	17000	17029
KJ	110	16974	17001
KJ	157	17126	17153
KJ	230	17051	17076
KJ	245	17024	17058
EP	5	16978	17001
EP	5	17029	17058
EP	5	17133	17153
EP	10	16973	17001
EP	10	17126	17153
EP	15	17084	17101
EP	25	17045	17076
EP	30	17048	17076
EP	35	17080	17101
EP	45	17050	17076
EP	45	17129	17153
EP	50	17043	17076
EP	50	17083	17101
EP	60	16975	17001
EP	60	17044	17076
EP	70	17051	17076
EP	75	17028	17058
EP	80	17024	17058
EP	85	17132	17153
EP	90	17000	17029
EP	90	17049	17076
EP	105	16996	17029
EP	105	17128	17153
EP	110	16999	17029
EP	110	17027	17058
EP	185	17127	17153
EP	260	16974	17001
EL	5	17024	17058
EL	5	17044	17076
EL	5	17045	17076
EL	5	17051	17076
EL	10	16996	17029
EL	10	17128	17153
EL	15	16974	17001
IY	5	17048	17076
IY	5	17049	17076
IY	5	17132	17153
IY	10	17028	17058
IY	10	17080	17101
IY	15	16975	17001
IY	15	16996	17029
IY	15	17128	17153
IY	15	17129	17153
IY	25	16974	17001
IY	25	17045	17076
IY	25	17051	17076
IY	30	17044	17076
IY	65	17024	17058
AR	5	17028	17058
AR	5	17049	17076
KC	5	16999	17029
KC	5	17027	17058
KC	5	17028	17058
KC	5	17043	17076
KC	5	17050	17076
KC	5	17084	17101
KC	5	17129	17153
KC	5	17132	17153
KC	10	16975	17001
KC	10	17000	17029
KC	15	17049	17076
KC	15	17080	17101
KC	25	17024	17058
QY	5	16978	17001
QY	5	16999	17029
QY	10	17083	17101
QY	10	17132	17153
QY	15	16974	17001
QY	15	17044	17076
BF	5	16999	17029
BF	5	17048	17076
BF	5	17050	17076
BF	5	17083	17101
BF	5	17127	17153
BF	10	17132	17153
MY	10	17044	17076
MY	10	17051	17076
MY	20	16999	17029
MY	20	17083	17101
MY	25	17132	17153
MY	30	17128	17153
MY	40	16974	17001
RG	5	16974	17001
RG	10	16999	17029
RG	10	17051	17076
RG	10	17128	17153
RG	10	17132	17153
RG	15	17048	17076
RG	20	17044	17076
RG	25	17083	17101
RG	40	17027	17058
DA	5	16999	17029
DA	5	17000	17029
DA	5	17044	17076
DA	5	17050	17076
DA	5	17051	17076
DA	5	17126	17153
DA	5	17128	17153
DA	10	16973	17001
DA	10	17043	17076
DA	10	17080	17101
DA	15	16975	17001
DA	15	17048	17076
DA	20	17049	17076
DA	25	16996	17029
DA	25	17129	17153
DA	30	16974	17001
DA	45	17127	17153
DA	50	17024	17058
LD	5	16974	17001
LD	5	17126	17153
LD	5	17128	17153
LD	10	17043	17076
LD	10	17048	17076
LD	10	17050	17076
LD	10	17127	17153
LD	15	16973	17001
LD	15	16999	17029
LD	20	17024	17058
LD	20	17027	17058
GX	5	16999	17029
GX	5	17128	17153
GX	10	17027	17058
MJ	5	16974	17001
MJ	5	16996	17029
MJ	5	17000	17029
MJ	5	17028	17058
MJ	10	17049	17076
MJ	10	17084	17101
QC	5	17043	17076
QC	5	17048	17076
QC	5	17050	17076
QC	5	17051	17076
QC	5	17132	17153
QC	10	16973	17001
QC	10	17028	17058
QC	10	17044	17076
QC	10	17127	17153
FO	5	16973	17001
FO	5	17050	17076
FO	5	17127	17153
FO	5	17132	17153
FO	10	17048	17076
KG	5	17051	17076
KG	5	17083	17101
KG	5	17084	17101
KG	5	17133	17153
KG	10	17129	17153
KG	10	17132	17153
KG	15	16973	17001
KG	15	16999	17029
KG	15	17043	17076
KG	15	17049	17076
KG	20	17028	17058
KG	20	17080	17101
KG	25	17000	17029
KG	25	17045	17076
KG	25	17048	17076
KG	30	16974	17001
KG	30	17044	17076
KG	35	17126	17153
KG	40	17127	17153
KG	45	17024	17058
KG	50	17050	17076
KG	60	16996	17029
KG	75	17128	17153
KG	80	16975	17001
HQ	5	16975	17001
HQ	5	17043	17076
HQ	5	17045	17076
HQ	5	17129	17153
HQ	10	16974	17001
HQ	10	16996	17029
HQ	10	17048	17076
HQ	10	17128	17153
HQ	15	17024	17058
HQ	15	17028	17058
HQ	15	17044	17076
HQ	15	17080	17101
HQ	15	17084	17101
HQ	15	17127	17153
HQ	20	17000	17029
HQ	20	17083	17101
HQ	35	17027	17058
BD	5	16975	17001
BD	5	17129	17153
BD	5	17133	17153
BD	10	16974	17001
BD	10	17000	17029
BD	10	17045	17076
BD	10	17049	17076
BD	10	17128	17153
BD	15	16996	17029
BD	18	17084	17101
FC	5	16975	17001
FC	5	17084	17101
FC	5	17129	17153
FC	10	16974	17001
FC	10	17000	17029
FC	10	17128	17153
FC	10	17132	17153
FC	15	17048	17076
FC	20	17049	17076
AG	5	16974	17001
AG	5	17043	17076
JC	5	16975	17001
JC	5	17043	17076
JC	5	17044	17076
JC	5	17045	17076
JC	5	17126	17153
JC	5	17127	17153
JC	10	17128	17153
JC	15	16996	17029
JC	20	17132	17153
CW	5	17132	17153
CW	10	17000	17029
CW	10	17028	17058
CW	10	17051	17076
CW	10	17084	17101
CW	15	16974	17001
CW	15	16999	17029
CW	15	17049	17076
CW	15	17083	17101
CW	20	17044	17076
CW	20	17126	17153
CW	25	17048	17076
CW	30	16975	17001
EX	5	17080	17101
EX	5	17127	17153
EX	5	17128	17153
EX	5	17129	17153
EX	10	16975	17001
EX	10	16996	17029
EX	10	17000	17029
EX	15	17051	17076
EX	15	17084	17101
EX	20	16974	17001
EX	20	17028	17058
AF	10	16975	17001
CB	5	16973	17001
CB	5	17044	17076
CB	5	17080	17101
CB	5	17127	17153
CB	10	17000	17029
CB	10	17084	17101
CB	10	17128	17153
CB	10	17129	17153
CB	20	16975	17001
CB	20	16996	17029
CB	35	17028	17058
CB	60	17024	17058
FR	5	16974	17001
FR	5	17044	17076
FR	5	17049	17076
FR	10	17045	17076
FR	10	17048	17076
FR	10	17126	17153
FR	10	17127	17153
FR	10	17129	17153
FR	25	16975	17001
FR	25	16999	17029
FR	25	17084	17101
FR	30	16996	17029
FR	40	17128	17153
FR	80	17024	17058
JH	5	17048	17076
JH	10	16974	17001
JH	10	17043	17076
JH	10	17083	17101
JH	10	17126	17153
JH	15	17045	17076
JH	20	17084	17101
JH	25	17050	17076
JH	25	17127	17153
JH	30	17080	17101
JH	35	16999	17029
JH	35	17027	17058
JH	35	17049	17076
JH	40	17044	17076
JH	40	17128	17153
JH	65	17132	17153
JH	75	16975	17001
JH	90	16996	17029
JH	100	17129	17153
JH	120	17000	17029
JH	130	17028	17058
JH	180	17024	17058
DE	5	17080	17101
DE	10	16975	17001
DE	15	17050	17076
DE	25	17024	17058
BH	5	17048	17076
BH	5	17128	17153
BH	10	17043	17076
BH	10	17044	17076
BH	11	16978	17001
BH	15	17045	17076
BH	20	17133	17153
BH	25	16999	17029
BH	25	17127	17153
BH	25	17129	17153
BH	25	17132	17153
BH	30	16975	17001
BH	30	17049	17076
BH	35	17080	17101
BH	35	17083	17101
BH	50	17000	17029
BH	55	16996	17029
BH	60	17050	17076
BH	65	16974	17001
BH	75	17024	17058
BH	85	17084	17101
BH	140	17028	17058
GC	5	16974	17001
GC	5	17049	17076
GC	5	17128	17153
GC	10	17000	17029
GC	10	17044	17076
GC	10	17126	17153
EV	5	16974	17001
EV	5	17080	17101
EV	5	17128	17153
EV	10	17044	17076
OX	5	17048	17076
OX	5	17049	17076
OX	5	17080	17101
OX	5	17133	17153
OX	10	17084	17101
OX	15	16999	17029
AT	5	16996	17029
AT	5	17080	17101
AT	5	17084	17101
AT	5	17133	17153
AT	10	17000	17029
AT	10	17049	17076
GM	5	17000	17029
GM	5	17027	17058
GM	5	17045	17076
GM	5	17049	17076
GM	5	17080	17101
GM	5	17132	17153
GM	10	16996	17029
GM	10	17129	17153
GM	15	16999	17029
GM	15	17048	17076
GM	20	16973	17001
GM	20	17051	17076
GM	40	17024	17058
GM	45	16974	17001
AS	5	16974	17001
AS	5	17044	17076
AS	5	17051	17076
AS	5	17128	17153
AS	10	17028	17058
AS	10	17080	17101
AS	15	16975	17001
AS	15	16996	17029
AS	15	17084	17101
AS	25	17000	17029
AS	50	17024	17058
AZ	5	16974	17001
AZ	5	16975	17001
AZ	5	17127	17153
AZ	10	17024	17058
AZ	10	17080	17101
AZ	15	17050	17076
AZ	25	17028	17058
FI	5	17044	17076
FI	5	17050	17076
FI	10	17028	17058
FI	10	17128	17153
FI	10	17132	17153
FI	15	16974	17001
FI	15	16999	17029
FI	20	17048	17076
FI	20	17083	17101
IP	5	16974	17001
IP	5	16999	17029
IP	5	17044	17076
IP	5	17048	17076
IP	5	17129	17153
IP	5	17133	17153
IP	10	17027	17058
CN	5	16974	17001
CN	5	16996	17029
CN	5	16999	17029
CN	5	17027	17058
CN	5	17044	17076
CN	5	17083	17101
CN	5	17128	17153
CN	10	17132	17153
GU	5	17049	17076
GU	5	17084	17101
GU	10	17000	17029
GU	10	17028	17058
GU	10	17126	17153
GU	15	16996	17029
GU	15	17128	17153
GU	55	17024	17058
PI	5	16974	17001
PI	5	17044	17076
PI	5	17128	17153
HG	5	16973	17001
HG	5	17028	17058
HG	5	17043	17076
HG	5	17045	17076
HG	5	17050	17076
HG	5	17080	17101
HG	5	17129	17153
HG	10	17084	17101
HG	15	17000	17029
HG	15	17048	17076
HG	20	16975	17001
HG	20	17132	17153
HG	25	17024	17058
HG	35	16996	17029
OF	4	17051	17076
OF	5	16999	17029
OF	5	17044	17076
OF	5	17045	17076
OF	5	17132	17153
OF	5	17133	17153
OF	10	17027	17058
OF	15	17126	17153
OF	15	17128	17153
OF	15	17129	17153
OF	20	16974	17001
OF	20	17028	17058
OF	25	17000	17029
OF	25	17049	17076
OF	30	17080	17101
OF	35	16996	17029
OF	40	16975	17001
OF	50	17084	17101
OF	60	17048	17076
DX	5	17127	17153
DX	15	17028	17058
DX	15	17080	17101
DX	20	17024	17058
