# Supplementary material for: An Adjusted Likelihood Ratio Approach Analysing Distribution of Food Products to Assist the Investigation of Foodborne Outbreaks
Source: PLoS One. 2015 Aug 3;10(8):e0134344. doi: 10.1371/journal.pone.0134344 (PMC4523185; doi:10.1371/journal.pone.0134344)
Supplement: S3 File — Anonymised files of the distribution of each food product unit included in the analysis. Variables are “Municipality” = Identifier of the Municipality,”NumPackages” = Number of consumer packages delivered;”Date_delivered” = The date the food product unit has been delivered;”Date_expired” = The date given where food product unit have expired. (ZIP) [file pone.0134344.s005.zip › prod98.txt]

Municipality	numPackages	Date_delivered	Date_expired
KQ	5	16987	17015
KQ	10	17042	17072
KQ	13	17048	17072
JW	5	16987	17015
JW	5	16992	17015
JW	5	17015	17043
JW	5	17064	17090
JW	5	17069	17090
JW	5	17146	17167
KR	5	16986	17015
KR	5	17016	17043
KR	10	16988	17015
KR	10	17015	17043
KR	10	17066	17090
KR	25	17042	17072
AY	5	16986	17015
AY	5	16993	17015
AY	5	17065	17090
AY	5	17069	17090
AY	5	17142	17167
AY	10	17020	17043
AY	15	17015	17043
AY	20	17042	17072
CQ	5	17069	17090
PO	5	17069	17090
MK	5	16988	17015
MK	5	17015	17043
MK	5	17048	17072
MK	5	17146	17167
MK	10	16992	17015
QD	5	17066	17090
QD	10	17042	17072
QO	5	17069	17090
MZ	5	16987	17015
MZ	5	17017	17043
MZ	5	17043	17072
BT	5	16993	17015
BT	5	17015	17043
BT	5	17044	17072
MN	5	16989	17015
MN	5	17042	17072
MN	10	16993	17015
MN	10	17069	17090
MN	10	17147	17167
PV	5	17015	17043
PV	5	17069	17090
PV	5	17146	17167
PV	10	17064	17090
PV	15	17043	17072
PV	20	16987	17015
PV	30	17042	17072
PV	90	17016	17043
QK	5	16992	17015
QK	5	17066	17090
QK	10	16989	17015
QK	10	17147	17167
QK	15	16988	17015
QK	20	17042	17072
PP	5	16986	17015
PP	5	16988	17015
PP	5	17017	17043
PP	5	17042	17072
KU	5	16988	17015
KU	5	17066	17090
KU	5	17069	17090
KU	5	17146	17167
KU	10	17016	17043
KU	10	17042	17072
EI	10	16988	17015
EI	15	16989	17015
EI	30	17042	17072
FH	5	16988	17015
FH	5	16993	17015
FH	5	17063	17090
FH	10	17015	17043
FH	15	16992	17015
FH	15	17043	17072
FH	15	17065	17090
FH	15	17146	17167
FH	20	17017	17043
FH	30	16987	17015
FH	35	16986	17015
FH	35	17016	17043
FH	45	17069	17090
FH	58	17042	17072
FH	120	16989	17015
BU	5	16986	17015
BU	5	16989	17015
BU	5	17063	17090
BU	5	17065	17090
BU	5	17066	17090
BU	5	17146	17167
BU	10	17044	17072
BU	10	17064	17090
BU	10	17069	17090
BU	15	16988	17015
BU	15	16992	17015
BU	25	16987	17015
BU	40	17042	17072
GZ	5	16987	17015
GZ	5	17015	17043
GZ	5	17022	17043
GZ	5	17042	17072
GZ	15	17043	17072
QU	5	17017	17043
QU	10	16987	17015
QU	10	17022	17043
QU	15	17015	17043
QU	20	17043	17072
EA	5	16986	17015
EA	15	17015	17043
HV	5	17016	17043
HV	10	17042	17072
HV	10	17064	17090
MP	5	16987	17015
MP	5	17015	17043
OL	5	16986	17015
OL	5	16987	17015
OL	5	16989	17015
OL	5	17015	17043
OL	5	17064	17090
OL	5	17143	17167
OL	10	17020	17043
OL	15	17146	17167
OL	20	17042	17072
QV	5	16989	17015
QV	5	17020	17043
QV	5	17021	17043
QV	5	17041	17072
QV	5	17043	17072
QV	5	17063	17090
QV	10	16986	17015
QV	10	17064	17090
QV	10	17146	17167
QV	10	17147	17167
QV	15	17017	17043
QV	20	16987	17015
QV	35	17042	17072
CL	5	16988	17015
CL	5	17016	17043
CL	5	17146	17167
CL	35	17042	17072
EG	5	17017	17043
EG	5	17048	17072
EG	5	17064	17090
EG	10	16988	17015
EG	20	17016	17043
EG	20	17042	17072
MX	5	16992	17015
MX	5	17015	17043
MX	5	17044	17072
MX	5	17143	17167
MX	10	16987	17015
MX	15	17043	17072
HT	5	17042	17072
HT	5	17063	17090
HT	5	17142	17167
HT	10	16992	17015
BW	5	16987	17015
BW	5	17015	17043
BW	5	17042	17072
BW	5	17065	17090
EF	5	17143	17167
EF	10	16988	17015
EF	10	16989	17015
EF	10	17044	17072
EF	15	16992	17015
EF	19	17070	17090
EF	20	17066	17090
EF	20	17069	17090
EF	30	17022	17043
EF	35	17064	17090
EF	40	17142	17167
EF	55	17020	17043
EF	55	17063	17090
EF	55	17146	17167
EF	60	17041	17072
EF	90	17065	17090
EF	95	16987	17015
EF	100	17043	17072
EF	115	17017	17043
EF	120	16986	17015
EF	125	17016	17043
EF	160	17015	17043
EF	267	17042	17072
OG	5	17069	17090
OG	10	16989	17015
LF	5	16992	17015
LF	5	17042	17072
LF	10	16988	17015
LF	15	17048	17072
OH	5	16988	17015
OH	5	17146	17167
OH	5	17147	17167
CG	5	16989	17015
CG	5	17147	17167
CG	10	17146	17167
DK	5	16992	17015
DK	5	17069	17090
MV	5	16988	17015
MV	5	16989	17015
MV	5	16992	17015
MV	5	17069	17090
JL	5	16988	17015
JL	5	17069	17090
JL	10	17048	17072
GR	5	17013	17043
GR	5	17041	17072
GR	5	17066	17090
HN	5	16992	17015
HN	5	17048	17072
HN	5	17062	17090
HI	5	16988	17015
HI	5	16993	17015
HI	5	17042	17072
HI	5	17143	17167
HI	5	17147	17167
HI	10	16992	17015
HI	30	17043	17072
FM	5	16986	17015
FM	5	16988	17015
FM	5	17044	17072
FM	5	17146	17167
FM	10	17042	17072
HX	5	16989	17015
HX	5	17044	17072
DM	5	17042	17072
GJ	5	16993	17015
GJ	5	17016	17043
GJ	5	17041	17072
GJ	5	17042	17072
GJ	5	17044	17072
OC	5	17044	17072
OC	10	16988	17015
LH	5	17143	17167
KB	5	17015	17043
OV	5	17048	17072
OV	5	17147	17167
KV	5	17066	17090
AD	5	16989	17015
AD	5	17016	17043
AD	5	17146	17167
KD	5	17042	17072
CX	5	17020	17043
CX	10	17042	17072
EC	5	16988	17015
EC	5	17065	17090
RM	5	16989	17015
RM	5	17069	17090
LM	5	16992	17015
HD	5	16988	17015
RJ	5	17041	17072
RJ	10	16992	17015
RJ	10	17048	17072
RJ	10	17069	17090
RJ	10	17146	17167
RJ	15	16993	17015
GW	5	17042	17072
JP	5	17147	17167
RN	5	16986	17015
RN	5	16987	17015
RN	5	17020	17043
RN	5	17043	17072
RN	5	17048	17072
RN	5	17066	17090
RN	5	17069	17090
RN	10	16989	17015
RN	10	17063	17090
RN	15	17042	17072
RN	15	17146	17167
RK	5	16988	17015
RK	5	16989	17015
RK	5	17069	17090
RK	5	17146	17167
RK	5	17147	17167
RK	10	17065	17090
RK	15	16992	17015
RK	15	17043	17072
RK	15	17048	17072
RH	5	16988	17015
RH	5	16993	17015
RH	5	17147	17167
RH	25	17042	17072
MT	5	17015	17043
MT	10	17042	17072
EB	5	16989	17015
EB	5	17147	17167
BI	5	17069	17090
PN	5	16988	17015
ES	5	16992	17015
ES	10	17048	17072
DQ	5	17069	17090
DQ	10	16992	17015
DH	5	16989	17015
DH	5	17066	17090
RF	5	17066	17090
RF	5	17147	17167
KK	5	17042	17072
PD	5	16992	17015
PD	10	16988	17015
PD	15	17066	17090
PD	30	16989	17015
JI	5	16989	17015
JI	10	16992	17015
IS	5	17065	17090
IS	5	17069	17090
IS	5	17146	17167
GL	5	16988	17015
CF	5	16992	17015
CF	5	17048	17072
CF	5	17146	17167
FP	5	16988	17015
FP	5	16989	17015
FP	5	17015	17043
FP	5	17042	17072
FP	5	17043	17072
FP	5	17066	17090
FP	5	17069	17090
FP	5	17147	17167
FP	40	16992	17015
MR	5	16989	17015
MR	10	17042	17072
QN	5	16986	17015
QN	5	16988	17015
QN	5	17015	17043
QN	5	17016	17043
QN	5	17064	17090
QN	5	17070	17090
QN	10	16989	17015
QN	10	17042	17072
QN	10	17147	17167
QN	20	16992	17015
QN	20	17066	17090
KM	5	16992	17015
KM	5	17020	17043
KM	9	17147	17167
KM	10	16988	17015
KM	10	17146	17167
KM	15	16989	17015
KM	15	17066	17090
EO	5	16986	17015
EO	5	16988	17015
EO	5	17063	17090
EO	5	17069	17090
EO	10	17042	17072
EO	15	16989	17015
QE	5	17146	17167
PX	5	16989	17015
IK	5	17043	17072
IK	5	17146	17167
JZ	5	16992	17015
GG	5	16986	17015
GG	5	16988	17015
GG	5	17069	17090
GG	15	17042	17072
EE	5	17022	17043
HP	5	16988	17015
HP	5	16992	17015
HP	5	17015	17043
HP	5	17064	17090
HP	5	17066	17090
HP	5	17146	17167
CE	5	16989	17015
CE	5	16992	17015
CE	5	17042	17072
CE	5	17043	17072
CE	5	17051	17072
CE	5	17066	17090
CE	10	17044	17072
CE	10	17146	17167
CE	15	16988	17015
CE	25	17069	17090
OY	5	17016	17043
OY	5	17048	17072
OY	5	17146	17167
OU	1	16993	17015
OU	5	16992	17015
OU	5	17044	17072
OU	5	17069	17090
OU	7	17041	17072
OU	10	17146	17167
AV	5	17143	17167
AV	10	17044	17072
IX	5	16989	17015
QJ	5	17069	17090
FV	5	17022	17043
FV	5	17069	17090
QR	5	16988	17015
QR	5	16989	17015
QR	5	17044	17072
CV	5	16987	17015
AJ	5	17044	17072
AJ	5	17143	17167
JQ	5	17056	17072
JQ	5	17148	17167
JQ	10	16987	17015
JQ	15	17055	17072
DY	10	16987	17015
DY	10	17044	17072
DY	10	17051	17072
DY	15	17055	17072
HB	5	17044	17072
HB	5	17055	17072
HB	60	17141	17167
FY	5	17044	17072
LW	10	17044	17072
AU	5	16987	17015
AU	5	17055	17072
DT	5	17055	17072
DT	5	17143	17167
DT	15	17044	17072
MD	5	17044	17072
MD	5	17148	17167
MD	10	16987	17015
JV	5	16987	17015
JV	10	17055	17072
JV	10	17148	17167
JV	15	17044	17072
PL	4	17056	17072
PL	5	17148	17167
BS	5	17055	17072
OM	5	17044	17072
DP	5	17143	17167
QM	5	16987	17015
QM	5	16988	17015
QM	5	17055	17072
QM	25	17044	17072
GB	5	17044	17072
FU	5	17017	17043
FU	5	17064	17090
FU	5	17069	17090
FU	5	17071	17090
FU	5	17072	17090
FU	9	17048	17072
FU	10	16994	17015
FU	10	17065	17090
FU	15	16993	17015
FU	15	17043	17072
FU	20	16995	17015
FU	20	17070	17090
FU	25	17044	17072
FU	50	17063	17090
FU	70	17016	17043
DD	5	17044	17072
BE	5	17016	17043
BE	5	17044	17072
BE	10	17043	17072
CO	5	17044	17072
CO	5	17066	17090
GD	5	17016	17043
LJ	5	17016	17043
GH	5	16994	17015
QS	5	16993	17015
QS	5	17016	17043
QS	5	17070	17090
QS	15	17044	17072
PR	5	17043	17072
GI	5	17016	17043
GI	5	17063	17090
JT	5	17063	17090
JT	5	17066	17090
JT	10	17016	17043
JT	10	17017	17043
JT	10	17044	17072
QB	5	17062	17090
QB	5	17066	17090
EQ	1	17062	17090
EQ	5	16995	17015
EQ	5	17017	17043
EQ	5	17066	17090
EQ	5	17069	17090
EQ	10	17044	17072
EQ	25	17016	17043
BZ	5	17017	17043
ME	5	17017	17043
ME	5	17044	17072
ME	5	17066	17090
ME	5	17071	17090
PF	5	16994	17015
OO	5	17043	17072
OO	5	17062	17090
DO	5	16994	17015
DO	5	17071	17090
JF	5	16993	17015
JF	5	17042	17072
JF	5	17147	17167
IB	5	17043	17072
IB	5	17069	17090
IB	10	17016	17043
LB	5	17094	17115
LB	10	17041	17072
LB	10	17062	17090
BA	5	17094	17115
AH	5	17063	17090
DL	5	17044	17072
DL	5	17062	17090
DL	5	17092	17115
DL	10	17015	17043
EZ	5	17013	17043
EZ	5	17095	17115
EZ	10	17015	17043
EZ	10	17093	17115
EZ	15	17092	17115
EZ	15	17139	17167
EZ	20	16986	17015
EZ	35	17042	17072
EZ	55	17041	17072
EK	5	16985	17015
EK	5	17062	17090
EK	5	17092	17115
EK	5	17093	17115
EK	15	17094	17115
EK	20	16986	17015
EK	20	17140	17167
EK	25	17041	17072
KL	1	17139	17167
KL	5	16985	17015
KL	15	17093	17115
KL	15	17094	17115
KL	20	16986	17015
KL	20	17059	17090
KL	25	17140	17167
KL	30	17041	17072
KL	50	17042	17072
PZ	5	17058	17090
PZ	10	17041	17072
EH	5	17062	17090
EH	5	17139	17167
EH	20	17041	17072
FB	5	17041	17072
FB	5	17093	17115
FB	5	17139	17167
JM	5	16986	17015
JM	5	17093	17115
JM	5	17094	17115
JM	5	17139	17167
JM	10	17041	17072
AX	5	16986	17015
AK	5	16986	17015
AK	5	17140	17167
PE	5	16985	17015
RE	5	17062	17090
RE	5	17093	17115
RE	9	17013	17043
RE	20	17041	17072
DZ	15	17041	17072
HU	5	17041	17072
HU	5	17062	17090
KN	5	17015	17043
KN	5	17041	17072
KN	5	17062	17090
KW	10	17042	17072
KW	15	16986	17015
OW	5	16986	17015
OW	5	17041	17072
OW	5	17042	17072
OW	5	17094	17115
IL	5	16985	17015
IL	15	17041	17072
DJ	10	17093	17115
OP	5	17042	17072
OP	5	17095	17115
MA	5	17013	17043
KI	5	17059	17090
KI	5	17140	17167
FK	5	17059	17090
FK	5	17060	17090
FK	5	17092	17115
KE	5	17139	17167
KE	20	17041	17072
JE	5	16985	17015
JE	5	16986	17015
JE	5	17013	17043
JE	5	17093	17115
JE	10	17041	17072
IC	5	17092	17115
IC	10	17059	17090
DN	5	17013	17043
DN	5	17042	17072
DN	5	17140	17167
HS	5	17093	17115
AC	5	16986	17015
AC	5	17015	17043
AC	5	17062	17090
AC	10	17095	17115
AC	15	17041	17072
HK	5	17043	17072
HK	5	17059	17090
HK	5	17093	17115
HK	5	17094	17115
HK	5	17140	17167
HK	5	17141	17167
HK	10	17041	17072
HK	10	17092	17115
HK	15	17062	17090
MI	5	17060	17090
MI	5	17062	17090
MI	5	17140	17167
MI	10	17058	17090
MI	10	17094	17115
MI	10	17095	17115
MI	10	17139	17167
MI	15	16985	17015
MI	15	17092	17115
MI	20	17141	17167
MI	25	17041	17072
MI	25	17059	17090
MI	35	16986	17015
MI	40	17093	17115
MI	75	17042	17072
MI	100	17097	17115
QL	5	16986	17015
QL	5	17094	17115
QL	10	17041	17072
HZ	5	17042	17072
HZ	5	17093	17115
HZ	10	16986	17015
ED	15	17041	17072
LT	5	17059	17090
AP	5	16985	17015
AP	5	17013	17043
AP	15	17041	17072
GV	5	16986	17015
GV	5	17093	17115
GV	5	17139	17167
AE	5	16986	17015
FS	5	17059	17090
KZ	5	17013	17043
KZ	5	17094	17115
KT	5	17140	17167
JJ	5	17013	17043
JJ	5	17092	17115
AB	5	17140	17167
AB	10	17015	17043
AB	15	16986	17015
QF	5	17042	17072
QF	5	17059	17090
MU	5	17059	17090
FF	5	17094	17115
FJ	10	17042	17072
FJ	10	17062	17090
FJ	10	17140	17167
FJ	15	17013	17043
FJ	15	17093	17115
FJ	20	17041	17072
AQ	1	16985	17015
AQ	5	17059	17090
AQ	5	17094	17115
AQ	20	17013	17043
AQ	30	17041	17072
AM	5	16986	17015
AM	5	17013	17043
AM	20	17041	17072
AM	30	17042	17072
AI	10	17041	17072
ID	5	17015	17043
ID	5	17059	17090
ID	5	17095	17115
JB	5	16985	17015
JB	5	17042	17072
JB	10	17041	17072
JB	10	17062	17090
JB	10	17094	17115
JB	20	17093	17115
PQ	5	17013	17043
PQ	5	17015	17043
PQ	5	17093	17115
PQ	10	17041	17072
RA	5	17013	17043
PG	10	17041	17072
DW	5	17139	17167
GY	5	16986	17015
GY	5	17058	17090
BK	5	17058	17090
BK	10	17041	17072
BN	5	17093	17115
BN	10	17013	17043
BN	10	17062	17090
BN	25	17041	17072
OB	5	17013	17043
RC	4	17044	17072
RC	5	17093	17115
RC	10	17097	17115
RC	10	17139	17167
RC	15	17063	17090
RC	15	17146	17167
RC	20	16985	17015
RC	20	17042	17072
RC	20	17143	17167
RC	25	17014	17043
RC	25	17057	17090
RC	25	17062	17090
RC	30	17058	17090
RC	35	17013	17043
RC	40	17095	17115
RC	45	16988	17015
RC	55	17140	17167
RC	57	16987	17015
RC	60	16989	17015
RC	60	17015	17043
RC	80	17064	17090
RC	85	17092	17115
RC	85	17094	17115
RC	100	17141	17167
RC	105	17010	17043
RC	130	17059	17090
RC	130	17142	17167
RC	160	16986	17015
RC	195	17038	17072
RC	385	17041	17072
MO	5	17010	17043
MO	5	17058	17090
MO	5	17065	17090
MO	15	16989	17015
MO	15	17064	17090
MO	15	17094	17115
MO	20	17062	17090
MO	20	17142	17167
MO	20	17143	17167
MO	30	16988	17015
MO	30	17041	17072
MO	35	17057	17090
MO	35	17146	17167
MO	40	17038	17072
MO	70	17097	17115
MO	110	17141	17167
MO	125	16987	17015
MO	125	17013	17043
GQ	5	17059	17090
GQ	10	17094	17115
GQ	15	17140	17167
CK	5	17139	17167
CK	10	16985	17015
CK	25	17041	17072
FG	4	17092	17115
FG	5	17058	17090
FG	5	17095	17115
FG	5	17140	17167
FG	10	17059	17090
FG	10	17139	17167
FG	15	16986	17015
FG	30	17141	17167
FG	50	17041	17072
CT	5	16985	17015
CT	5	17093	17115
CT	5	17139	17167
RL	5	16985	17015
RL	5	16986	17015
RL	5	17011	17043
RL	5	17095	17115
RL	8	16987	17015
RL	10	17058	17090
RL	15	17093	17115
RL	15	17140	17167
RL	20	17041	17072
OD	5	16986	17015
OD	5	17092	17115
OD	10	16985	17015
OD	10	17060	17090
OD	10	17094	17115
OD	15	16987	17015
OD	15	17059	17090
OD	20	17011	17043
OD	20	17095	17115
OD	20	17141	17167
OD	35	17140	17167
OD	40	17013	17043
OD	105	17041	17072
BM	10	17140	17167
GN	5	17060	17090
GN	5	17140	17167
GN	6	17011	17043
GN	10	16986	17015
GN	15	17095	17115
GN	20	17092	17115
GN	20	17141	17167
GN	25	17059	17090
GN	60	17041	17072
GN	150	17013	17043
JR	5	17093	17115
JR	10	17041	17072
CY	5	17093	17115
CY	10	17041	17072
OQ	5	16987	17015
OQ	5	17042	17072
OQ	5	17058	17090
OQ	10	17140	17167
LK	5	17058	17090
LK	5	17095	17115
LK	10	17011	17043
LK	15	16987	17015
LK	20	17042	17072
LK	20	17140	17167
LR	5	17140	17167
LR	10	17011	17043
LR	15	16987	17015
LR	15	17060	17090
LR	15	17093	17115
LR	20	17095	17115
CZ	5	16985	17015
CZ	5	16987	17015
CZ	5	17141	17167
CZ	15	17015	17043
CZ	30	17140	17167
CZ	45	17058	17090
CZ	45	17092	17115
CZ	60	17093	17115
CZ	273	17041	17072
IG	15	16985	17015
IG	15	17139	17167
IG	25	17041	17072
LY	5	17139	17167
LY	10	16985	17015
JO	5	16986	17015
JO	5	17095	17115
JO	10	17059	17090
JO	15	17041	17072
JO	25	16985	17015
HO	5	16986	17015
HO	5	17014	17043
HO	5	17097	17115
HO	5	17140	17167
HO	5	17143	17167
HO	10	16988	17015
HO	10	17010	17043
HO	10	17092	17115
HO	10	17142	17167
HO	10	17146	17167
HO	15	16989	17015
HO	15	17013	17043
HO	15	17063	17090
HO	15	17065	17090
HO	15	17094	17115
HO	20	17015	17043
HO	25	17038	17072
HO	30	17059	17090
HO	50	17041	17072
LI	5	17015	17043
LI	5	17058	17090
LI	5	17062	17090
LI	5	17094	17115
LI	5	17095	17115
LI	10	16986	17015
LI	10	17041	17072
LI	10	17059	17090
LI	15	17140	17167
LI	20	17063	17090
LZ	5	16986	17015
LZ	5	17094	17115
LZ	5	17140	17167
PS	5	17059	17090
PS	5	17064	17090
PS	5	17095	17115
PS	5	17143	17167
PS	10	16986	17015
PS	10	17142	17167
PS	10	17146	17167
PS	20	16988	17015
PS	20	17062	17090
PS	20	17065	17090
PS	20	17140	17167
PS	30	17013	17043
PS	85	17038	17072
AN	10	17064	17090
AN	10	17093	17115
AN	10	17139	17167
AN	15	17059	17090
AN	20	17141	17167
AN	30	16986	17015
AN	30	17041	17072
AN	35	17143	17167
AN	40	17063	17090
AN	40	17094	17115
AN	50	17010	17043
AN	60	16987	17015
AN	65	17140	17167
AN	135	17038	17072
AW	5	16989	17015
AW	5	17059	17090
AW	5	17094	17115
AW	5	17095	17115
AW	5	17142	17167
AW	10	16986	17015
AW	10	16988	17015
AW	10	17042	17072
AW	15	17041	17072
AW	15	17057	17090
AW	15	17065	17090
AW	15	17146	17167
JS	5	17093	17115
JS	5	17095	17115
JS	5	17140	17167
JS	10	16985	17015
JS	10	16986	17015
LO	5	16986	17015
LO	5	16987	17015
LO	5	17057	17090
LO	5	17058	17090
LO	5	17093	17115
LO	5	17094	17115
LO	5	17097	17115
LO	5	17140	17167
LO	5	17141	17167
LO	5	17143	17167
LO	10	17038	17072
LO	15	17013	17043
LO	20	17010	17043
LO	25	17064	17090
QW	5	16986	17015
QW	5	16988	17015
QW	5	17013	17043
QW	5	17058	17090
QW	5	17064	17090
QW	5	17065	17090
QW	5	17093	17115
QW	5	17098	17115
QW	5	17140	17167
QW	5	17142	17167
QW	10	16989	17015
QW	10	17038	17072
QW	10	17141	17167
IH	5	17064	17090
IH	5	17098	17115
IH	5	17147	17167
IH	10	17010	17043
IH	10	17063	17090
IH	15	16989	17015
IH	20	17141	17167
IH	25	17038	17072
IH	50	16987	17015
FX	5	17010	17043
FX	5	17038	17072
FX	10	16989	17015
CD	5	16988	17015
CD	5	16989	17015
CD	5	17010	17043
CD	5	17094	17115
CD	10	17059	17090
CD	15	17143	17167
DB	5	17058	17090
DB	5	17065	17090
DB	5	17097	17115
DB	5	17142	17167
DB	10	16988	17015
DB	10	17143	17167
DB	15	17041	17072
DB	15	17141	17167
DB	20	16989	17015
DB	20	17010	17043
DB	20	17057	17090
DB	20	17064	17090
DB	25	17094	17115
DB	30	16987	17015
DB	30	17042	17072
DB	50	17038	17072
KY	5	17140	17167
KY	10	17042	17072
IM	5	16986	17015
IM	5	17140	17167
IM	10	17094	17115
PT	5	16989	17015
PT	5	17010	17043
PT	5	17143	17167
PT	10	16987	17015
PT	10	17141	17167
MC	5	17062	17090
MC	15	17064	17090
MC	20	17063	17090
MC	20	17094	17115
MC	25	17143	17167
MC	30	17142	17167
MC	35	16989	17015
MC	40	17057	17090
MC	55	17059	17090
MC	60	16987	17015
MC	60	17013	17043
MC	60	17097	17115
MC	60	17141	17167
MC	60	17146	17167
MC	75	17010	17043
MC	75	17065	17090
MC	80	17041	17072
MC	110	17038	17072
PY	15	17062	17090
PY	15	17063	17090
PY	20	17094	17115
PY	30	17057	17090
PY	30	17146	17167
PY	35	17058	17090
PY	35	17064	17090
PY	35	17142	17167
PY	45	16988	17015
PY	45	17041	17072
PY	45	17059	17090
PY	70	17065	17090
PY	70	17143	17167
PY	75	17097	17115
PY	80	17010	17043
PY	80	17013	17043
PY	90	16989	17015
PY	90	17141	17167
PY	120	16987	17015
PY	145	17038	17072
DS	10	17143	17167
DS	20	17094	17115
DS	25	17059	17090
DS	30	17064	17090
DS	30	17142	17167
DS	36	17057	17090
DS	65	17141	17167
DS	70	17063	17090
DS	85	16989	17015
DS	95	17010	17043
DS	120	16987	17015
DS	120	17038	17072
PW	5	16989	17015
PW	5	17014	17043
PW	5	17094	17115
PW	5	17143	17167
PW	5	17146	17167
PW	10	17013	17043
PW	20	17010	17043
PW	20	17059	17090
PW	25	17038	17072
GE	5	17063	17090
GE	10	16987	17015
GE	10	16989	17015
GE	10	17042	17072
GE	10	17059	17090
GE	15	17013	17043
GE	15	17064	17090
GE	15	17065	17090
GE	15	17141	17167
GE	20	17143	17167
GE	20	17146	17167
GE	25	16988	17015
GE	30	17142	17167
GE	35	17094	17115
GE	50	17010	17043
GE	50	17057	17090
GE	130	17038	17072
FN	5	17141	17167
FN	10	17057	17090
FN	10	17062	17090
FN	20	16989	17015
FN	20	17010	17043
FN	30	17063	17090
FN	30	17064	17090
FN	40	17143	17167
FN	50	17059	17090
FN	60	16987	17015
FN	70	17041	17072
FN	70	17142	17167
FN	80	17042	17072
FN	85	17013	17043
FN	85	17097	17115
FN	105	17146	17167
FN	110	17038	17072
FN	215	17094	17115
BO	5	16989	17015
BO	5	17041	17072
BO	5	17057	17090
BO	10	17059	17090
BO	10	17143	17167
BO	15	17010	17043
BO	15	17062	17090
BO	15	17097	17115
BO	20	17014	17043
BO	20	17098	17115
BO	25	17063	17090
BO	25	17141	17167
BO	30	16987	17015
BO	30	17094	17115
BO	45	17013	17043
BO	45	17038	17072
BO	45	17064	17090
BO	45	17146	17167
IT	5	16987	17015
IT	5	17010	17043
IT	5	17062	17090
IT	10	17038	17072
IT	10	17042	17072
IT	10	17141	17167
IT	10	17143	17167
KJ	5	17064	17090
KJ	10	17013	17043
KJ	10	17059	17090
KJ	10	17062	17090
KJ	20	17063	17090
KJ	20	17141	17167
KJ	25	17058	17090
KJ	40	17041	17072
KJ	50	17042	17072
KJ	60	17010	17043
KJ	60	17143	17167
KJ	70	17094	17115
KJ	80	16989	17015
KJ	90	17097	17115
KJ	90	17142	17167
KJ	100	17014	17043
KJ	110	16988	17015
KJ	157	17140	17167
KJ	230	17065	17090
KJ	245	17038	17072
EP	5	16992	17015
EP	5	17043	17072
EP	5	17147	17167
EP	10	16987	17015
EP	10	17140	17167
EP	15	17098	17115
EP	25	17059	17090
EP	30	17062	17090
EP	35	17094	17115
EP	45	17064	17090
EP	45	17143	17167
EP	50	17057	17090
EP	50	17097	17115
EP	60	16989	17015
EP	60	17058	17090
EP	70	17065	17090
EP	75	17042	17072
EP	80	17038	17072
EP	85	17146	17167
EP	90	17014	17043
EP	90	17063	17090
EP	105	17010	17043
EP	105	17142	17167
EP	110	17013	17043
EP	110	17041	17072
EP	185	17141	17167
EP	260	16988	17015
EL	5	17038	17072
EL	5	17058	17090
EL	5	17059	17090
EL	5	17065	17090
EL	10	17010	17043
EL	10	17142	17167
EL	15	16988	17015
IY	5	17062	17090
IY	5	17063	17090
IY	5	17146	17167
IY	10	17042	17072
IY	10	17094	17115
IY	15	16989	17015
IY	15	17010	17043
IY	15	17142	17167
IY	15	17143	17167
IY	25	16988	17015
IY	25	17059	17090
IY	25	17065	17090
IY	30	17058	17090
IY	65	17038	17072
AR	5	17042	17072
AR	5	17063	17090
KC	5	17013	17043
KC	5	17041	17072
KC	5	17042	17072
KC	5	17057	17090
KC	5	17064	17090
KC	5	17098	17115
KC	5	17143	17167
KC	5	17146	17167
KC	10	16989	17015
KC	10	17014	17043
KC	15	17063	17090
KC	15	17094	17115
KC	25	17038	17072
QY	5	16992	17015
QY	5	17013	17043
QY	10	17097	17115
QY	10	17146	17167
QY	15	16988	17015
QY	15	17058	17090
BF	5	17013	17043
BF	5	17062	17090
BF	5	17064	17090
BF	5	17097	17115
BF	5	17141	17167
BF	10	17146	17167
MY	10	17058	17090
MY	10	17065	17090
MY	20	17013	17043
MY	20	17097	17115
MY	25	17146	17167
MY	30	17142	17167
MY	40	16988	17015
RG	5	16988	17015
RG	10	17013	17043
RG	10	17065	17090
RG	10	17142	17167
RG	10	17146	17167
RG	15	17062	17090
RG	20	17058	17090
RG	25	17097	17115
RG	40	17041	17072
DA	5	17013	17043
DA	5	17014	17043
DA	5	17058	17090
DA	5	17064	17090
DA	5	17065	17090
DA	5	17140	17167
DA	5	17142	17167
DA	10	16987	17015
DA	10	17057	17090
DA	10	17094	17115
DA	15	16989	17015
DA	15	17062	17090
DA	20	17063	17090
DA	25	17010	17043
DA	25	17143	17167
DA	30	16988	17015
DA	45	17141	17167
DA	50	17038	17072
LD	5	16988	17015
LD	5	17140	17167
LD	5	17142	17167
LD	10	17057	17090
LD	10	17062	17090
LD	10	17064	17090
LD	10	17141	17167
LD	15	16987	17015
LD	15	17013	17043
LD	20	17038	17072
LD	20	17041	17072
GX	5	17013	17043
GX	5	17142	17167
GX	10	17041	17072
MJ	5	16988	17015
MJ	5	17010	17043
MJ	5	17014	17043
MJ	5	17042	17072
MJ	10	17063	17090
MJ	10	17098	17115
QC	5	17057	17090
QC	5	17062	17090
QC	5	17064	17090
QC	5	17065	17090
QC	5	17146	17167
QC	10	16987	17015
QC	10	17042	17072
QC	10	17058	17090
QC	10	17141	17167
FO	5	16987	17015
FO	5	17064	17090
FO	5	17141	17167
FO	5	17146	17167
FO	10	17062	17090
KG	5	17065	17090
KG	5	17097	17115
KG	5	17098	17115
KG	5	17147	17167
KG	10	17143	17167
KG	10	17146	17167
KG	15	16987	17015
KG	15	17013	17043
KG	15	17057	17090
KG	15	17063	17090
KG	20	17042	17072
KG	20	17094	17115
KG	25	17014	17043
KG	25	17059	17090
KG	25	17062	17090
KG	30	16988	17015
KG	30	17058	17090
KG	35	17140	17167
KG	40	17141	17167
KG	45	17038	17072
KG	50	17064	17090
KG	60	17010	17043
KG	75	17142	17167
KG	80	16989	17015
HQ	5	16989	17015
HQ	5	17057	17090
HQ	5	17059	17090
HQ	5	17143	17167
HQ	10	16988	17015
HQ	10	17010	17043
HQ	10	17062	17090
HQ	10	17142	17167
HQ	15	17038	17072
HQ	15	17042	17072
HQ	15	17058	17090
HQ	15	17094	17115
HQ	15	17098	17115
HQ	15	17141	17167
HQ	20	17014	17043
HQ	20	17097	17115
HQ	35	17041	17072
BD	5	16989	17015
BD	5	17143	17167
BD	5	17147	17167
BD	10	16988	17015
BD	10	17014	17043
BD	10	17059	17090
BD	10	17063	17090
BD	10	17142	17167
BD	15	17010	17043
BD	18	17098	17115
FC	5	16989	17015
FC	5	17098	17115
FC	5	17143	17167
FC	10	16988	17015
FC	10	17014	17043
FC	10	17142	17167
FC	10	17146	17167
FC	15	17062	17090
FC	20	17063	17090
AG	5	16988	17015
AG	5	17057	17090
JC	5	16989	17015
JC	5	17057	17090
JC	5	17058	17090
JC	5	17059	17090
JC	5	17140	17167
JC	5	17141	17167
JC	10	17142	17167
JC	15	17010	17043
JC	20	17146	17167
CW	5	17146	17167
CW	10	17014	17043
CW	10	17042	17072
CW	10	17065	17090
CW	10	17098	17115
CW	15	16988	17015
CW	15	17013	17043
CW	15	17063	17090
CW	15	17097	17115
CW	20	17058	17090
CW	20	17140	17167
CW	25	17062	17090
CW	30	16989	17015
EX	5	17094	17115
EX	5	17141	17167
EX	5	17142	17167
EX	5	17143	17167
EX	10	16989	17015
EX	10	17010	17043
EX	10	17014	17043
EX	15	17065	17090
EX	15	17098	17115
EX	20	16988	17015
EX	20	17042	17072
AF	10	16989	17015
CB	5	16987	17015
CB	5	17058	17090
CB	5	17094	17115
CB	5	17141	17167
CB	10	17014	17043
CB	10	17098	17115
CB	10	17142	17167
CB	10	17143	17167
CB	20	16989	17015
CB	20	17010	17043
CB	35	17042	17072
CB	60	17038	17072
FR	5	16988	17015
FR	5	17058	17090
FR	5	17063	17090
FR	10	17059	17090
FR	10	17062	17090
FR	10	17140	17167
FR	10	17141	17167
FR	10	17143	17167
FR	25	16989	17015
FR	25	17013	17043
FR	25	17098	17115
FR	30	17010	17043
FR	40	17142	17167
FR	80	17038	17072
JH	5	17062	17090
JH	10	16988	17015
JH	10	17057	17090
JH	10	17097	17115
JH	10	17140	17167
JH	15	17059	17090
JH	20	17098	17115
JH	25	17064	17090
JH	25	17141	17167
JH	30	17094	17115
JH	35	17013	17043
JH	35	17041	17072
JH	35	17063	17090
JH	40	17058	17090
JH	40	17142	17167
JH	65	17146	17167
JH	75	16989	17015
JH	90	17010	17043
JH	100	17143	17167
JH	120	17014	17043
JH	130	17042	17072
JH	180	17038	17072
DE	5	17094	17115
DE	10	16989	17015
DE	15	17064	17090
DE	25	17038	17072
BH	5	17062	17090
BH	5	17142	17167
BH	10	17057	17090
BH	10	17058	17090
BH	11	16992	17015
BH	15	17059	17090
BH	20	17147	17167
BH	25	17013	17043
BH	25	17141	17167
BH	25	17143	17167
BH	25	17146	17167
BH	30	16989	17015
BH	30	17063	17090
BH	35	17094	17115
BH	35	17097	17115
BH	50	17014	17043
BH	55	17010	17043
BH	60	17064	17090
BH	65	16988	17015
BH	75	17038	17072
BH	85	17098	17115
BH	140	17042	17072
GC	5	16988	17015
GC	5	17063	17090
GC	5	17142	17167
GC	10	17014	17043
GC	10	17058	17090
GC	10	17140	17167
EV	5	16988	17015
EV	5	17094	17115
EV	5	17142	17167
EV	10	17058	17090
OX	5	17062	17090
OX	5	17063	17090
OX	5	17094	17115
OX	5	17147	17167
OX	10	17098	17115
OX	15	17013	17043
AT	5	17010	17043
AT	5	17094	17115
AT	5	17098	17115
AT	5	17147	17167
AT	10	17014	17043
AT	10	17063	17090
GM	5	17014	17043
GM	5	17041	17072
GM	5	17059	17090
GM	5	17063	17090
GM	5	17094	17115
GM	5	17146	17167
GM	10	17010	17043
GM	10	17143	17167
GM	15	17013	17043
GM	15	17062	17090
GM	20	16987	17015
GM	20	17065	17090
GM	40	17038	17072
GM	45	16988	17015
AS	5	16988	17015
AS	5	17058	17090
AS	5	17065	17090
AS	5	17142	17167
AS	10	17042	17072
AS	10	17094	17115
AS	15	16989	17015
AS	15	17010	17043
AS	15	17098	17115
AS	25	17014	17043
AS	50	17038	17072
AZ	5	16988	17015
AZ	5	16989	17015
AZ	5	17141	17167
AZ	10	17038	17072
AZ	10	17094	17115
AZ	15	17064	17090
AZ	25	17042	17072
FI	5	17058	17090
FI	5	17064	17090
FI	10	17042	17072
FI	10	17142	17167
FI	10	17146	17167
FI	15	16988	17015
FI	15	17013	17043
FI	20	17062	17090
FI	20	17097	17115
IP	5	16988	17015
IP	5	17013	17043
IP	5	17058	17090
IP	5	17062	17090
IP	5	17143	17167
IP	5	17147	17167
IP	10	17041	17072
CN	5	16988	17015
CN	5	17010	17043
CN	5	17013	17043
CN	5	17041	17072
CN	5	17058	17090
CN	5	17097	17115
CN	5	17142	17167
CN	10	17146	17167
GU	5	17063	17090
GU	5	17098	17115
GU	10	17014	17043
GU	10	17042	17072
GU	10	17140	17167
GU	15	17010	17043
GU	15	17142	17167
GU	55	17038	17072
PI	5	16988	17015
PI	5	17058	17090
PI	5	17142	17167
HG	5	16987	17015
HG	5	17042	17072
HG	5	17057	17090
HG	5	17059	17090
HG	5	17064	17090
HG	5	17094	17115
HG	5	17143	17167
HG	10	17098	17115
HG	15	17014	17043
HG	15	17062	17090
HG	20	16989	17015
HG	20	17146	17167
HG	25	17038	17072
HG	35	17010	17043
OF	4	17065	17090
OF	5	17013	17043
OF	5	17058	17090
OF	5	17059	17090
OF	5	17146	17167
OF	5	17147	17167
OF	10	17041	17072
OF	15	17140	17167
OF	15	17142	17167
OF	15	17143	17167
OF	20	16988	17015
OF	20	17042	17072
OF	25	17014	17043
OF	25	17063	17090
OF	30	17094	17115
OF	35	17010	17043
OF	40	16989	17015
OF	50	17098	17115
OF	60	17062	17090
DX	5	17141	17167
DX	15	17042	17072
DX	15	17094	17115
DX	20	17038	17072
