# Supplementary material for: An Adjusted Likelihood Ratio Approach Analysing Distribution of Food Products to Assist the Investigation of Foodborne Outbreaks
Source: PLoS One. 2015 Aug 3;10(8):e0134344. doi: 10.1371/journal.pone.0134344 (PMC4523185; doi:10.1371/journal.pone.0134344)
Supplement: S3 File — Anonymised files of the distribution of each food product unit included in the analysis. Variables are “Municipality” = Identifier of the Municipality,”NumPackages” = Number of consumer packages delivered;”Date_delivered” = The date the food product unit has been delivered;”Date_expired” = The date given where food product unit have expired. (ZIP) [file pone.0134344.s005.zip › prod99.txt]

Municipality	numPackages	Date_delivered	Date_expired
KQ	5	17001	17029
KQ	10	17056	17086
KQ	13	17062	17086
JW	5	17001	17029
JW	5	17006	17029
JW	5	17029	17057
JW	5	17078	17104
JW	5	17083	17104
JW	5	17160	17181
KR	5	17000	17029
KR	5	17030	17057
KR	10	17002	17029
KR	10	17029	17057
KR	10	17080	17104
KR	25	17056	17086
AY	5	17000	17029
AY	5	17007	17029
AY	5	17079	17104
AY	5	17083	17104
AY	5	17156	17181
AY	10	17034	17057
AY	15	17029	17057
AY	20	17056	17086
CQ	5	17083	17104
PO	5	17083	17104
MK	5	17002	17029
MK	5	17029	17057
MK	5	17062	17086
MK	5	17160	17181
MK	10	17006	17029
QD	5	17080	17104
QD	10	17056	17086
QO	5	17083	17104
MZ	5	17001	17029
MZ	5	17031	17057
MZ	5	17057	17086
BT	5	17007	17029
BT	5	17029	17057
BT	5	17058	17086
MN	5	17003	17029
MN	5	17056	17086
MN	10	17007	17029
MN	10	17083	17104
MN	10	17161	17181
PV	5	17029	17057
PV	5	17083	17104
PV	5	17160	17181
PV	10	17078	17104
PV	15	17057	17086
PV	20	17001	17029
PV	30	17056	17086
PV	90	17030	17057
QK	5	17006	17029
QK	5	17080	17104
QK	10	17003	17029
QK	10	17161	17181
QK	15	17002	17029
QK	20	17056	17086
PP	5	17000	17029
PP	5	17002	17029
PP	5	17031	17057
PP	5	17056	17086
KU	5	17002	17029
KU	5	17080	17104
KU	5	17083	17104
KU	5	17160	17181
KU	10	17030	17057
KU	10	17056	17086
EI	10	17002	17029
EI	15	17003	17029
EI	30	17056	17086
FH	5	17002	17029
FH	5	17007	17029
FH	5	17077	17104
FH	10	17029	17057
FH	15	17006	17029
FH	15	17057	17086
FH	15	17079	17104
FH	15	17160	17181
FH	20	17031	17057
FH	30	17001	17029
FH	35	17000	17029
FH	35	17030	17057
FH	45	17083	17104
FH	58	17056	17086
FH	120	17003	17029
BU	5	17000	17029
BU	5	17003	17029
BU	5	17077	17104
BU	5	17079	17104
BU	5	17080	17104
BU	5	17160	17181
BU	10	17058	17086
BU	10	17078	17104
BU	10	17083	17104
BU	15	17002	17029
BU	15	17006	17029
BU	25	17001	17029
BU	40	17056	17086
GZ	5	17001	17029
GZ	5	17029	17057
GZ	5	17036	17057
GZ	5	17056	17086
GZ	15	17057	17086
QU	5	17031	17057
QU	10	17001	17029
QU	10	17036	17057
QU	15	17029	17057
QU	20	17057	17086
EA	5	17000	17029
EA	15	17029	17057
HV	5	17030	17057
HV	10	17056	17086
HV	10	17078	17104
MP	5	17001	17029
MP	5	17029	17057
OL	5	17000	17029
OL	5	17001	17029
OL	5	17003	17029
OL	5	17029	17057
OL	5	17078	17104
OL	5	17157	17181
OL	10	17034	17057
OL	15	17160	17181
OL	20	17056	17086
QV	5	17003	17029
QV	5	17034	17057
QV	5	17035	17057
QV	5	17055	17086
QV	5	17057	17086
QV	5	17077	17104
QV	10	17000	17029
QV	10	17078	17104
QV	10	17160	17181
QV	10	17161	17181
QV	15	17031	17057
QV	20	17001	17029
QV	35	17056	17086
CL	5	17002	17029
CL	5	17030	17057
CL	5	17160	17181
CL	35	17056	17086
EG	5	17031	17057
EG	5	17062	17086
EG	5	17078	17104
EG	10	17002	17029
EG	20	17030	17057
EG	20	17056	17086
MX	5	17006	17029
MX	5	17029	17057
MX	5	17058	17086
MX	5	17157	17181
MX	10	17001	17029
MX	15	17057	17086
HT	5	17056	17086
HT	5	17077	17104
HT	5	17156	17181
HT	10	17006	17029
BW	5	17001	17029
BW	5	17029	17057
BW	5	17056	17086
BW	5	17079	17104
EF	5	17157	17181
EF	10	17002	17029
EF	10	17003	17029
EF	10	17058	17086
EF	15	17006	17029
EF	19	17084	17104
EF	20	17080	17104
EF	20	17083	17104
EF	30	17036	17057
EF	35	17078	17104
EF	40	17156	17181
EF	55	17034	17057
EF	55	17077	17104
EF	55	17160	17181
EF	60	17055	17086
EF	90	17079	17104
EF	95	17001	17029
EF	100	17057	17086
EF	115	17031	17057
EF	120	17000	17029
EF	125	17030	17057
EF	160	17029	17057
EF	267	17056	17086
OG	5	17083	17104
OG	10	17003	17029
LF	5	17006	17029
LF	5	17056	17086
LF	10	17002	17029
LF	15	17062	17086
OH	5	17002	17029
OH	5	17160	17181
OH	5	17161	17181
CG	5	17003	17029
CG	5	17161	17181
CG	10	17160	17181
DK	5	17006	17029
DK	5	17083	17104
MV	5	17002	17029
MV	5	17003	17029
MV	5	17006	17029
MV	5	17083	17104
JL	5	17002	17029
JL	5	17083	17104
JL	10	17062	17086
GR	5	17027	17057
GR	5	17055	17086
GR	5	17080	17104
HN	5	17006	17029
HN	5	17062	17086
HN	5	17076	17104
HI	5	17002	17029
HI	5	17007	17029
HI	5	17056	17086
HI	5	17157	17181
HI	5	17161	17181
HI	10	17006	17029
HI	30	17057	17086
FM	5	17000	17029
FM	5	17002	17029
FM	5	17058	17086
FM	5	17160	17181
FM	10	17056	17086
HX	5	17003	17029
HX	5	17058	17086
DM	5	17056	17086
GJ	5	17007	17029
GJ	5	17030	17057
GJ	5	17055	17086
GJ	5	17056	17086
GJ	5	17058	17086
OC	5	17058	17086
OC	10	17002	17029
LH	5	17157	17181
KB	5	17029	17057
OV	5	17062	17086
OV	5	17161	17181
KV	5	17080	17104
AD	5	17003	17029
AD	5	17030	17057
AD	5	17160	17181
KD	5	17056	17086
CX	5	17034	17057
CX	10	17056	17086
EC	5	17002	17029
EC	5	17079	17104
RM	5	17003	17029
RM	5	17083	17104
LM	5	17006	17029
HD	5	17002	17029
RJ	5	17055	17086
RJ	10	17006	17029
RJ	10	17062	17086
RJ	10	17083	17104
RJ	10	17160	17181
RJ	15	17007	17029
GW	5	17056	17086
JP	5	17161	17181
RN	5	17000	17029
RN	5	17001	17029
RN	5	17034	17057
RN	5	17057	17086
RN	5	17062	17086
RN	5	17080	17104
RN	5	17083	17104
RN	10	17003	17029
RN	10	17077	17104
RN	15	17056	17086
RN	15	17160	17181
RK	5	17002	17029
RK	5	17003	17029
RK	5	17083	17104
RK	5	17160	17181
RK	5	17161	17181
RK	10	17079	17104
RK	15	17006	17029
RK	15	17057	17086
RK	15	17062	17086
RH	5	17002	17029
RH	5	17007	17029
RH	5	17161	17181
RH	25	17056	17086
MT	5	17029	17057
MT	10	17056	17086
EB	5	17003	17029
EB	5	17161	17181
BI	5	17083	17104
PN	5	17002	17029
ES	5	17006	17029
ES	10	17062	17086
DQ	5	17083	17104
DQ	10	17006	17029
DH	5	17003	17029
DH	5	17080	17104
RF	5	17080	17104
RF	5	17161	17181
KK	5	17056	17086
PD	5	17006	17029
PD	10	17002	17029
PD	15	17080	17104
PD	30	17003	17029
JI	5	17003	17029
JI	10	17006	17029
IS	5	17079	17104
IS	5	17083	17104
IS	5	17160	17181
GL	5	17002	17029
CF	5	17006	17029
CF	5	17062	17086
CF	5	17160	17181
FP	5	17002	17029
FP	5	17003	17029
FP	5	17029	17057
FP	5	17056	17086
FP	5	17057	17086
FP	5	17080	17104
FP	5	17083	17104
FP	5	17161	17181
FP	40	17006	17029
MR	5	17003	17029
MR	10	17056	17086
QN	5	17000	17029
QN	5	17002	17029
QN	5	17029	17057
QN	5	17030	17057
QN	5	17078	17104
QN	5	17084	17104
QN	10	17003	17029
QN	10	17056	17086
QN	10	17161	17181
QN	20	17006	17029
QN	20	17080	17104
KM	5	17006	17029
KM	5	17034	17057
KM	9	17161	17181
KM	10	17002	17029
KM	10	17160	17181
KM	15	17003	17029
KM	15	17080	17104
EO	5	17000	17029
EO	5	17002	17029
EO	5	17077	17104
EO	5	17083	17104
EO	10	17056	17086
EO	15	17003	17029
QE	5	17160	17181
PX	5	17003	17029
IK	5	17057	17086
IK	5	17160	17181
JZ	5	17006	17029
GG	5	17000	17029
GG	5	17002	17029
GG	5	17083	17104
GG	15	17056	17086
EE	5	17036	17057
HP	5	17002	17029
HP	5	17006	17029
HP	5	17029	17057
HP	5	17078	17104
HP	5	17080	17104
HP	5	17160	17181
CE	5	17003	17029
CE	5	17006	17029
CE	5	17056	17086
CE	5	17057	17086
CE	5	17065	17086
CE	5	17080	17104
CE	10	17058	17086
CE	10	17160	17181
CE	15	17002	17029
CE	25	17083	17104
OY	5	17030	17057
OY	5	17062	17086
OY	5	17160	17181
OU	1	17007	17029
OU	5	17006	17029
OU	5	17058	17086
OU	5	17083	17104
OU	7	17055	17086
OU	10	17160	17181
AV	5	17157	17181
AV	10	17058	17086
IX	5	17003	17029
QJ	5	17083	17104
FV	5	17036	17057
FV	5	17083	17104
QR	5	17002	17029
QR	5	17003	17029
QR	5	17058	17086
CV	5	17001	17029
AJ	5	17058	17086
AJ	5	17157	17181
JQ	5	17070	17086
JQ	5	17162	17181
JQ	10	17001	17029
JQ	15	17069	17086
DY	10	17001	17029
DY	10	17058	17086
DY	10	17065	17086
DY	15	17069	17086
HB	5	17058	17086
HB	5	17069	17086
HB	60	17155	17181
FY	5	17058	17086
LW	10	17058	17086
AU	5	17001	17029
AU	5	17069	17086
DT	5	17069	17086
DT	5	17157	17181
DT	15	17058	17086
MD	5	17058	17086
MD	5	17162	17181
MD	10	17001	17029
JV	5	17001	17029
JV	10	17069	17086
JV	10	17162	17181
JV	15	17058	17086
PL	4	17070	17086
PL	5	17162	17181
BS	5	17069	17086
OM	5	17058	17086
DP	5	17157	17181
QM	5	17001	17029
QM	5	17002	17029
QM	5	17069	17086
QM	25	17058	17086
GB	5	17058	17086
FU	5	17031	17057
FU	5	17078	17104
FU	5	17083	17104
FU	5	17085	17104
FU	5	17086	17104
FU	9	17062	17086
FU	10	17008	17029
FU	10	17079	17104
FU	15	17007	17029
FU	15	17057	17086
FU	20	17009	17029
FU	20	17084	17104
FU	25	17058	17086
FU	50	17077	17104
FU	70	17030	17057
DD	5	17058	17086
BE	5	17030	17057
BE	5	17058	17086
BE	10	17057	17086
CO	5	17058	17086
CO	5	17080	17104
GD	5	17030	17057
LJ	5	17030	17057
GH	5	17008	17029
QS	5	17007	17029
QS	5	17030	17057
QS	5	17084	17104
QS	15	17058	17086
PR	5	17057	17086
GI	5	17030	17057
GI	5	17077	17104
JT	5	17077	17104
JT	5	17080	17104
JT	10	17030	17057
JT	10	17031	17057
JT	10	17058	17086
QB	5	17076	17104
QB	5	17080	17104
EQ	1	17076	17104
EQ	5	17009	17029
EQ	5	17031	17057
EQ	5	17080	17104
EQ	5	17083	17104
EQ	10	17058	17086
EQ	25	17030	17057
BZ	5	17031	17057
ME	5	17031	17057
ME	5	17058	17086
ME	5	17080	17104
ME	5	17085	17104
PF	5	17008	17029
OO	5	17057	17086
OO	5	17076	17104
DO	5	17008	17029
DO	5	17085	17104
JF	5	17007	17029
JF	5	17056	17086
JF	5	17161	17181
IB	5	17057	17086
IB	5	17083	17104
IB	10	17030	17057
LB	5	17108	17129
LB	10	17055	17086
LB	10	17076	17104
BA	5	17108	17129
AH	5	17077	17104
DL	5	17058	17086
DL	5	17076	17104
DL	5	17106	17129
DL	10	17029	17057
EZ	5	17027	17057
EZ	5	17109	17129
EZ	10	17029	17057
EZ	10	17107	17129
EZ	15	17106	17129
EZ	15	17153	17181
EZ	20	17000	17029
EZ	35	17056	17086
EZ	55	17055	17086
EK	5	16999	17029
EK	5	17076	17104
EK	5	17106	17129
EK	5	17107	17129
EK	15	17108	17129
EK	20	17000	17029
EK	20	17154	17181
EK	25	17055	17086
KL	1	17153	17181
KL	5	16999	17029
KL	15	17107	17129
KL	15	17108	17129
KL	20	17000	17029
KL	20	17073	17104
KL	25	17154	17181
KL	30	17055	17086
KL	50	17056	17086
PZ	5	17072	17104
PZ	10	17055	17086
EH	5	17076	17104
EH	5	17153	17181
EH	20	17055	17086
FB	5	17055	17086
FB	5	17107	17129
FB	5	17153	17181
JM	5	17000	17029
JM	5	17107	17129
JM	5	17108	17129
JM	5	17153	17181
JM	10	17055	17086
AX	5	17000	17029
AK	5	17000	17029
AK	5	17154	17181
PE	5	16999	17029
RE	5	17076	17104
RE	5	17107	17129
RE	9	17027	17057
RE	20	17055	17086
DZ	15	17055	17086
HU	5	17055	17086
HU	5	17076	17104
KN	5	17029	17057
KN	5	17055	17086
KN	5	17076	17104
KW	10	17056	17086
KW	15	17000	17029
OW	5	17000	17029
OW	5	17055	17086
OW	5	17056	17086
OW	5	17108	17129
IL	5	16999	17029
IL	15	17055	17086
DJ	10	17107	17129
OP	5	17056	17086
OP	5	17109	17129
MA	5	17027	17057
KI	5	17073	17104
KI	5	17154	17181
FK	5	17073	17104
FK	5	17074	17104
FK	5	17106	17129
KE	5	17153	17181
KE	20	17055	17086
JE	5	16999	17029
JE	5	17000	17029
JE	5	17027	17057
JE	5	17107	17129
JE	10	17055	17086
IC	5	17106	17129
IC	10	17073	17104
DN	5	17027	17057
DN	5	17056	17086
DN	5	17154	17181
HS	5	17107	17129
AC	5	17000	17029
AC	5	17029	17057
AC	5	17076	17104
AC	10	17109	17129
AC	15	17055	17086
HK	5	17057	17086
HK	5	17073	17104
HK	5	17107	17129
HK	5	17108	17129
HK	5	17154	17181
HK	5	17155	17181
HK	10	17055	17086
HK	10	17106	17129
HK	15	17076	17104
MI	5	17074	17104
MI	5	17076	17104
MI	5	17154	17181
MI	10	17072	17104
MI	10	17108	17129
MI	10	17109	17129
MI	10	17153	17181
MI	15	16999	17029
MI	15	17106	17129
MI	20	17155	17181
MI	25	17055	17086
MI	25	17073	17104
MI	35	17000	17029
MI	40	17107	17129
MI	75	17056	17086
MI	100	17111	17129
QL	5	17000	17029
QL	5	17108	17129
QL	10	17055	17086
HZ	5	17056	17086
HZ	5	17107	17129
HZ	10	17000	17029
ED	15	17055	17086
LT	5	17073	17104
AP	5	16999	17029
AP	5	17027	17057
AP	15	17055	17086
GV	5	17000	17029
GV	5	17107	17129
GV	5	17153	17181
AE	5	17000	17029
FS	5	17073	17104
KZ	5	17027	17057
KZ	5	17108	17129
KT	5	17154	17181
JJ	5	17027	17057
JJ	5	17106	17129
AB	5	17154	17181
AB	10	17029	17057
AB	15	17000	17029
QF	5	17056	17086
QF	5	17073	17104
MU	5	17073	17104
FF	5	17108	17129
FJ	10	17056	17086
FJ	10	17076	17104
FJ	10	17154	17181
FJ	15	17027	17057
FJ	15	17107	17129
FJ	20	17055	17086
AQ	1	16999	17029
AQ	5	17073	17104
AQ	5	17108	17129
AQ	20	17027	17057
AQ	30	17055	17086
AM	5	17000	17029
AM	5	17027	17057
AM	20	17055	17086
AM	30	17056	17086
AI	10	17055	17086
ID	5	17029	17057
ID	5	17073	17104
ID	5	17109	17129
JB	5	16999	17029
JB	5	17056	17086
JB	10	17055	17086
JB	10	17076	17104
JB	10	17108	17129
JB	20	17107	17129
PQ	5	17027	17057
PQ	5	17029	17057
PQ	5	17107	17129
PQ	10	17055	17086
RA	5	17027	17057
PG	10	17055	17086
DW	5	17153	17181
GY	5	17000	17029
GY	5	17072	17104
BK	5	17072	17104
BK	10	17055	17086
BN	5	17107	17129
BN	10	17027	17057
BN	10	17076	17104
BN	25	17055	17086
OB	5	17027	17057
RC	4	17058	17086
RC	5	17107	17129
RC	10	17111	17129
RC	10	17153	17181
RC	15	17077	17104
RC	15	17160	17181
RC	20	16999	17029
RC	20	17056	17086
RC	20	17157	17181
RC	25	17028	17057
RC	25	17071	17104
RC	25	17076	17104
RC	30	17072	17104
RC	35	17027	17057
RC	40	17109	17129
RC	45	17002	17029
RC	55	17154	17181
RC	57	17001	17029
RC	60	17003	17029
RC	60	17029	17057
RC	80	17078	17104
RC	85	17106	17129
RC	85	17108	17129
RC	100	17155	17181
RC	105	17024	17057
RC	130	17073	17104
RC	130	17156	17181
RC	160	17000	17029
RC	195	17052	17086
RC	385	17055	17086
MO	5	17024	17057
MO	5	17072	17104
MO	5	17079	17104
MO	15	17003	17029
MO	15	17078	17104
MO	15	17108	17129
MO	20	17076	17104
MO	20	17156	17181
MO	20	17157	17181
MO	30	17002	17029
MO	30	17055	17086
MO	35	17071	17104
MO	35	17160	17181
MO	40	17052	17086
MO	70	17111	17129
MO	110	17155	17181
MO	125	17001	17029
MO	125	17027	17057
GQ	5	17073	17104
GQ	10	17108	17129
GQ	15	17154	17181
CK	5	17153	17181
CK	10	16999	17029
CK	25	17055	17086
FG	4	17106	17129
FG	5	17072	17104
FG	5	17109	17129
FG	5	17154	17181
FG	10	17073	17104
FG	10	17153	17181
FG	15	17000	17029
FG	30	17155	17181
FG	50	17055	17086
CT	5	16999	17029
CT	5	17107	17129
CT	5	17153	17181
RL	5	16999	17029
RL	5	17000	17029
RL	5	17025	17057
RL	5	17109	17129
RL	8	17001	17029
RL	10	17072	17104
RL	15	17107	17129
RL	15	17154	17181
RL	20	17055	17086
OD	5	17000	17029
OD	5	17106	17129
OD	10	16999	17029
OD	10	17074	17104
OD	10	17108	17129
OD	15	17001	17029
OD	15	17073	17104
OD	20	17025	17057
OD	20	17109	17129
OD	20	17155	17181
OD	35	17154	17181
OD	40	17027	17057
OD	105	17055	17086
BM	10	17154	17181
GN	5	17074	17104
GN	5	17154	17181
GN	6	17025	17057
GN	10	17000	17029
GN	15	17109	17129
GN	20	17106	17129
GN	20	17155	17181
GN	25	17073	17104
GN	60	17055	17086
GN	150	17027	17057
JR	5	17107	17129
JR	10	17055	17086
CY	5	17107	17129
CY	10	17055	17086
OQ	5	17001	17029
OQ	5	17056	17086
OQ	5	17072	17104
OQ	10	17154	17181
LK	5	17072	17104
LK	5	17109	17129
LK	10	17025	17057
LK	15	17001	17029
LK	20	17056	17086
LK	20	17154	17181
LR	5	17154	17181
LR	10	17025	17057
LR	15	17001	17029
LR	15	17074	17104
LR	15	17107	17129
LR	20	17109	17129
CZ	5	16999	17029
CZ	5	17001	17029
CZ	5	17155	17181
CZ	15	17029	17057
CZ	30	17154	17181
CZ	45	17072	17104
CZ	45	17106	17129
CZ	60	17107	17129
CZ	273	17055	17086
IG	15	16999	17029
IG	15	17153	17181
IG	25	17055	17086
LY	5	17153	17181
LY	10	16999	17029
JO	5	17000	17029
JO	5	17109	17129
JO	10	17073	17104
JO	15	17055	17086
JO	25	16999	17029
HO	5	17000	17029
HO	5	17028	17057
HO	5	17111	17129
HO	5	17154	17181
HO	5	17157	17181
HO	10	17002	17029
HO	10	17024	17057
HO	10	17106	17129
HO	10	17156	17181
HO	10	17160	17181
HO	15	17003	17029
HO	15	17027	17057
HO	15	17077	17104
HO	15	17079	17104
HO	15	17108	17129
HO	20	17029	17057
HO	25	17052	17086
HO	30	17073	17104
HO	50	17055	17086
LI	5	17029	17057
LI	5	17072	17104
LI	5	17076	17104
LI	5	17108	17129
LI	5	17109	17129
LI	10	17000	17029
LI	10	17055	17086
LI	10	17073	17104
LI	15	17154	17181
LI	20	17077	17104
LZ	5	17000	17029
LZ	5	17108	17129
LZ	5	17154	17181
PS	5	17073	17104
PS	5	17078	17104
PS	5	17109	17129
PS	5	17157	17181
PS	10	17000	17029
PS	10	17156	17181
PS	10	17160	17181
PS	20	17002	17029
PS	20	17076	17104
PS	20	17079	17104
PS	20	17154	17181
PS	30	17027	17057
PS	85	17052	17086
AN	10	17078	17104
AN	10	17107	17129
AN	10	17153	17181
AN	15	17073	17104
AN	20	17155	17181
AN	30	17000	17029
AN	30	17055	17086
AN	35	17157	17181
AN	40	17077	17104
AN	40	17108	17129
AN	50	17024	17057
AN	60	17001	17029
AN	65	17154	17181
AN	135	17052	17086
AW	5	17003	17029
AW	5	17073	17104
AW	5	17108	17129
AW	5	17109	17129
AW	5	17156	17181
AW	10	17000	17029
AW	10	17002	17029
AW	10	17056	17086
AW	15	17055	17086
AW	15	17071	17104
AW	15	17079	17104
AW	15	17160	17181
JS	5	17107	17129
JS	5	17109	17129
JS	5	17154	17181
JS	10	16999	17029
JS	10	17000	17029
LO	5	17000	17029
LO	5	17001	17029
LO	5	17071	17104
LO	5	17072	17104
LO	5	17107	17129
LO	5	17108	17129
LO	5	17111	17129
LO	5	17154	17181
LO	5	17155	17181
LO	5	17157	17181
LO	10	17052	17086
LO	15	17027	17057
LO	20	17024	17057
LO	25	17078	17104
QW	5	17000	17029
QW	5	17002	17029
QW	5	17027	17057
QW	5	17072	17104
QW	5	17078	17104
QW	5	17079	17104
QW	5	17107	17129
QW	5	17112	17129
QW	5	17154	17181
QW	5	17156	17181
QW	10	17003	17029
QW	10	17052	17086
QW	10	17155	17181
IH	5	17078	17104
IH	5	17112	17129
IH	5	17161	17181
IH	10	17024	17057
IH	10	17077	17104
IH	15	17003	17029
IH	20	17155	17181
IH	25	17052	17086
IH	50	17001	17029
FX	5	17024	17057
FX	5	17052	17086
FX	10	17003	17029
CD	5	17002	17029
CD	5	17003	17029
CD	5	17024	17057
CD	5	17108	17129
CD	10	17073	17104
CD	15	17157	17181
DB	5	17072	17104
DB	5	17079	17104
DB	5	17111	17129
DB	5	17156	17181
DB	10	17002	17029
DB	10	17157	17181
DB	15	17055	17086
DB	15	17155	17181
DB	20	17003	17029
DB	20	17024	17057
DB	20	17071	17104
DB	20	17078	17104
DB	25	17108	17129
DB	30	17001	17029
DB	30	17056	17086
DB	50	17052	17086
KY	5	17154	17181
KY	10	17056	17086
IM	5	17000	17029
IM	5	17154	17181
IM	10	17108	17129
PT	5	17003	17029
PT	5	17024	17057
PT	5	17157	17181
PT	10	17001	17029
PT	10	17155	17181
MC	5	17076	17104
MC	15	17078	17104
MC	20	17077	17104
MC	20	17108	17129
MC	25	17157	17181
MC	30	17156	17181
MC	35	17003	17029
MC	40	17071	17104
MC	55	17073	17104
MC	60	17001	17029
MC	60	17027	17057
MC	60	17111	17129
MC	60	17155	17181
MC	60	17160	17181
MC	75	17024	17057
MC	75	17079	17104
MC	80	17055	17086
MC	110	17052	17086
PY	15	17076	17104
PY	15	17077	17104
PY	20	17108	17129
PY	30	17071	17104
PY	30	17160	17181
PY	35	17072	17104
PY	35	17078	17104
PY	35	17156	17181
PY	45	17002	17029
PY	45	17055	17086
PY	45	17073	17104
PY	70	17079	17104
PY	70	17157	17181
PY	75	17111	17129
PY	80	17024	17057
PY	80	17027	17057
PY	90	17003	17029
PY	90	17155	17181
PY	120	17001	17029
PY	145	17052	17086
DS	10	17157	17181
DS	20	17108	17129
DS	25	17073	17104
DS	30	17078	17104
DS	30	17156	17181
DS	36	17071	17104
DS	65	17155	17181
DS	70	17077	17104
DS	85	17003	17029
DS	95	17024	17057
DS	120	17001	17029
DS	120	17052	17086
PW	5	17003	17029
PW	5	17028	17057
PW	5	17108	17129
PW	5	17157	17181
PW	5	17160	17181
PW	10	17027	17057
PW	20	17024	17057
PW	20	17073	17104
PW	25	17052	17086
GE	5	17077	17104
GE	10	17001	17029
GE	10	17003	17029
GE	10	17056	17086
GE	10	17073	17104
GE	15	17027	17057
GE	15	17078	17104
GE	15	17079	17104
GE	15	17155	17181
GE	20	17157	17181
GE	20	17160	17181
GE	25	17002	17029
GE	30	17156	17181
GE	35	17108	17129
GE	50	17024	17057
GE	50	17071	17104
GE	130	17052	17086
FN	5	17155	17181
FN	10	17071	17104
FN	10	17076	17104
FN	20	17003	17029
FN	20	17024	17057
FN	30	17077	17104
FN	30	17078	17104
FN	40	17157	17181
FN	50	17073	17104
FN	60	17001	17029
FN	70	17055	17086
FN	70	17156	17181
FN	80	17056	17086
FN	85	17027	17057
FN	85	17111	17129
FN	105	17160	17181
FN	110	17052	17086
FN	215	17108	17129
BO	5	17003	17029
BO	5	17055	17086
BO	5	17071	17104
BO	10	17073	17104
BO	10	17157	17181
BO	15	17024	17057
BO	15	17076	17104
BO	15	17111	17129
BO	20	17028	17057
BO	20	17112	17129
BO	25	17077	17104
BO	25	17155	17181
BO	30	17001	17029
BO	30	17108	17129
BO	45	17027	17057
BO	45	17052	17086
BO	45	17078	17104
BO	45	17160	17181
IT	5	17001	17029
IT	5	17024	17057
IT	5	17076	17104
IT	10	17052	17086
IT	10	17056	17086
IT	10	17155	17181
IT	10	17157	17181
KJ	5	17078	17104
KJ	10	17027	17057
KJ	10	17073	17104
KJ	10	17076	17104
KJ	20	17077	17104
KJ	20	17155	17181
KJ	25	17072	17104
KJ	40	17055	17086
KJ	50	17056	17086
KJ	60	17024	17057
KJ	60	17157	17181
KJ	70	17108	17129
KJ	80	17003	17029
KJ	90	17111	17129
KJ	90	17156	17181
KJ	100	17028	17057
KJ	110	17002	17029
KJ	157	17154	17181
KJ	230	17079	17104
KJ	245	17052	17086
EP	5	17006	17029
EP	5	17057	17086
EP	5	17161	17181
EP	10	17001	17029
EP	10	17154	17181
EP	15	17112	17129
EP	25	17073	17104
EP	30	17076	17104
EP	35	17108	17129
EP	45	17078	17104
EP	45	17157	17181
EP	50	17071	17104
EP	50	17111	17129
EP	60	17003	17029
EP	60	17072	17104
EP	70	17079	17104
EP	75	17056	17086
EP	80	17052	17086
EP	85	17160	17181
EP	90	17028	17057
EP	90	17077	17104
EP	105	17024	17057
EP	105	17156	17181
EP	110	17027	17057
EP	110	17055	17086
EP	185	17155	17181
EP	260	17002	17029
EL	5	17052	17086
EL	5	17072	17104
EL	5	17073	17104
EL	5	17079	17104
EL	10	17024	17057
EL	10	17156	17181
EL	15	17002	17029
IY	5	17076	17104
IY	5	17077	17104
IY	5	17160	17181
IY	10	17056	17086
IY	10	17108	17129
IY	15	17003	17029
IY	15	17024	17057
IY	15	17156	17181
IY	15	17157	17181
IY	25	17002	17029
IY	25	17073	17104
IY	25	17079	17104
IY	30	17072	17104
IY	65	17052	17086
AR	5	17056	17086
AR	5	17077	17104
KC	5	17027	17057
KC	5	17055	17086
KC	5	17056	17086
KC	5	17071	17104
KC	5	17078	17104
KC	5	17112	17129
KC	5	17157	17181
KC	5	17160	17181
KC	10	17003	17029
KC	10	17028	17057
KC	15	17077	17104
KC	15	17108	17129
KC	25	17052	17086
QY	5	17006	17029
QY	5	17027	17057
QY	10	17111	17129
QY	10	17160	17181
QY	15	17002	17029
QY	15	17072	17104
BF	5	17027	17057
BF	5	17076	17104
BF	5	17078	17104
BF	5	17111	17129
BF	5	17155	17181
BF	10	17160	17181
MY	10	17072	17104
MY	10	17079	17104
MY	20	17027	17057
MY	20	17111	17129
MY	25	17160	17181
MY	30	17156	17181
MY	40	17002	17029
RG	5	17002	17029
RG	10	17027	17057
RG	10	17079	17104
RG	10	17156	17181
RG	10	17160	17181
RG	15	17076	17104
RG	20	17072	17104
RG	25	17111	17129
RG	40	17055	17086
DA	5	17027	17057
DA	5	17028	17057
DA	5	17072	17104
DA	5	17078	17104
DA	5	17079	17104
DA	5	17154	17181
DA	5	17156	17181
DA	10	17001	17029
DA	10	17071	17104
DA	10	17108	17129
DA	15	17003	17029
DA	15	17076	17104
DA	20	17077	17104
DA	25	17024	17057
DA	25	17157	17181
DA	30	17002	17029
DA	45	17155	17181
DA	50	17052	17086
LD	5	17002	17029
LD	5	17154	17181
LD	5	17156	17181
LD	10	17071	17104
LD	10	17076	17104
LD	10	17078	17104
LD	10	17155	17181
LD	15	17001	17029
LD	15	17027	17057
LD	20	17052	17086
LD	20	17055	17086
GX	5	17027	17057
GX	5	17156	17181
GX	10	17055	17086
MJ	5	17002	17029
MJ	5	17024	17057
MJ	5	17028	17057
MJ	5	17056	17086
MJ	10	17077	17104
MJ	10	17112	17129
QC	5	17071	17104
QC	5	17076	17104
QC	5	17078	17104
QC	5	17079	17104
QC	5	17160	17181
QC	10	17001	17029
QC	10	17056	17086
QC	10	17072	17104
QC	10	17155	17181
FO	5	17001	17029
FO	5	17078	17104
FO	5	17155	17181
FO	5	17160	17181
FO	10	17076	17104
KG	5	17079	17104
KG	5	17111	17129
KG	5	17112	17129
KG	5	17161	17181
KG	10	17157	17181
KG	10	17160	17181
KG	15	17001	17029
KG	15	17027	17057
KG	15	17071	17104
KG	15	17077	17104
KG	20	17056	17086
KG	20	17108	17129
KG	25	17028	17057
KG	25	17073	17104
KG	25	17076	17104
KG	30	17002	17029
KG	30	17072	17104
KG	35	17154	17181
KG	40	17155	17181
KG	45	17052	17086
KG	50	17078	17104
KG	60	17024	17057
KG	75	17156	17181
KG	80	17003	17029
HQ	5	17003	17029
HQ	5	17071	17104
HQ	5	17073	17104
HQ	5	17157	17181
HQ	10	17002	17029
HQ	10	17024	17057
HQ	10	17076	17104
HQ	10	17156	17181
HQ	15	17052	17086
HQ	15	17056	17086
HQ	15	17072	17104
HQ	15	17108	17129
HQ	15	17112	17129
HQ	15	17155	17181
HQ	20	17028	17057
HQ	20	17111	17129
HQ	35	17055	17086
BD	5	17003	17029
BD	5	17157	17181
BD	5	17161	17181
BD	10	17002	17029
BD	10	17028	17057
BD	10	17073	17104
BD	10	17077	17104
BD	10	17156	17181
BD	15	17024	17057
BD	18	17112	17129
FC	5	17003	17029
FC	5	17112	17129
FC	5	17157	17181
FC	10	17002	17029
FC	10	17028	17057
FC	10	17156	17181
FC	10	17160	17181
FC	15	17076	17104
FC	20	17077	17104
AG	5	17002	17029
AG	5	17071	17104
JC	5	17003	17029
JC	5	17071	17104
JC	5	17072	17104
JC	5	17073	17104
JC	5	17154	17181
JC	5	17155	17181
JC	10	17156	17181
JC	15	17024	17057
JC	20	17160	17181
CW	5	17160	17181
CW	10	17028	17057
CW	10	17056	17086
CW	10	17079	17104
CW	10	17112	17129
CW	15	17002	17029
CW	15	17027	17057
CW	15	17077	17104
CW	15	17111	17129
CW	20	17072	17104
CW	20	17154	17181
CW	25	17076	17104
CW	30	17003	17029
EX	5	17108	17129
EX	5	17155	17181
EX	5	17156	17181
EX	5	17157	17181
EX	10	17003	17029
EX	10	17024	17057
EX	10	17028	17057
EX	15	17079	17104
EX	15	17112	17129
EX	20	17002	17029
EX	20	17056	17086
AF	10	17003	17029
CB	5	17001	17029
CB	5	17072	17104
CB	5	17108	17129
CB	5	17155	17181
CB	10	17028	17057
CB	10	17112	17129
CB	10	17156	17181
CB	10	17157	17181
CB	20	17003	17029
CB	20	17024	17057
CB	35	17056	17086
CB	60	17052	17086
FR	5	17002	17029
FR	5	17072	17104
FR	5	17077	17104
FR	10	17073	17104
FR	10	17076	17104
FR	10	17154	17181
FR	10	17155	17181
FR	10	17157	17181
FR	25	17003	17029
FR	25	17027	17057
FR	25	17112	17129
FR	30	17024	17057
FR	40	17156	17181
FR	80	17052	17086
JH	5	17076	17104
JH	10	17002	17029
JH	10	17071	17104
JH	10	17111	17129
JH	10	17154	17181
JH	15	17073	17104
JH	20	17112	17129
JH	25	17078	17104
JH	25	17155	17181
JH	30	17108	17129
JH	35	17027	17057
JH	35	17055	17086
JH	35	17077	17104
JH	40	17072	17104
JH	40	17156	17181
JH	65	17160	17181
JH	75	17003	17029
JH	90	17024	17057
JH	100	17157	17181
JH	120	17028	17057
JH	130	17056	17086
JH	180	17052	17086
DE	5	17108	17129
DE	10	17003	17029
DE	15	17078	17104
DE	25	17052	17086
BH	5	17076	17104
BH	5	17156	17181
BH	10	17071	17104
BH	10	17072	17104
BH	11	17006	17029
BH	15	17073	17104
BH	20	17161	17181
BH	25	17027	17057
BH	25	17155	17181
BH	25	17157	17181
BH	25	17160	17181
BH	30	17003	17029
BH	30	17077	17104
BH	35	17108	17129
BH	35	17111	17129
BH	50	17028	17057
BH	55	17024	17057
BH	60	17078	17104
BH	65	17002	17029
BH	75	17052	17086
BH	85	17112	17129
BH	140	17056	17086
GC	5	17002	17029
GC	5	17077	17104
GC	5	17156	17181
GC	10	17028	17057
GC	10	17072	17104
GC	10	17154	17181
EV	5	17002	17029
EV	5	17108	17129
EV	5	17156	17181
EV	10	17072	17104
OX	5	17076	17104
OX	5	17077	17104
OX	5	17108	17129
OX	5	17161	17181
OX	10	17112	17129
OX	15	17027	17057
AT	5	17024	17057
AT	5	17108	17129
AT	5	17112	17129
AT	5	17161	17181
AT	10	17028	17057
AT	10	17077	17104
GM	5	17028	17057
GM	5	17055	17086
GM	5	17073	17104
GM	5	17077	17104
GM	5	17108	17129
GM	5	17160	17181
GM	10	17024	17057
GM	10	17157	17181
GM	15	17027	17057
GM	15	17076	17104
GM	20	17001	17029
GM	20	17079	17104
GM	40	17052	17086
GM	45	17002	17029
AS	5	17002	17029
AS	5	17072	17104
AS	5	17079	17104
AS	5	17156	17181
AS	10	17056	17086
AS	10	17108	17129
AS	15	17003	17029
AS	15	17024	17057
AS	15	17112	17129
AS	25	17028	17057
AS	50	17052	17086
AZ	5	17002	17029
AZ	5	17003	17029
AZ	5	17155	17181
AZ	10	17052	17086
AZ	10	17108	17129
AZ	15	17078	17104
AZ	25	17056	17086
FI	5	17072	17104
FI	5	17078	17104
FI	10	17056	17086
FI	10	17156	17181
FI	10	17160	17181
FI	15	17002	17029
FI	15	17027	17057
FI	20	17076	17104
FI	20	17111	17129
IP	5	17002	17029
IP	5	17027	17057
IP	5	17072	17104
IP	5	17076	17104
IP	5	17157	17181
IP	5	17161	17181
IP	10	17055	17086
CN	5	17002	17029
CN	5	17024	17057
CN	5	17027	17057
CN	5	17055	17086
CN	5	17072	17104
CN	5	17111	17129
CN	5	17156	17181
CN	10	17160	17181
GU	5	17077	17104
GU	5	17112	17129
GU	10	17028	17057
GU	10	17056	17086
GU	10	17154	17181
GU	15	17024	17057
GU	15	17156	17181
GU	55	17052	17086
PI	5	17002	17029
PI	5	17072	17104
PI	5	17156	17181
HG	5	17001	17029
HG	5	17056	17086
HG	5	17071	17104
HG	5	17073	17104
HG	5	17078	17104
HG	5	17108	17129
HG	5	17157	17181
HG	10	17112	17129
HG	15	17028	17057
HG	15	17076	17104
HG	20	17003	17029
HG	20	17160	17181
HG	25	17052	17086
HG	35	17024	17057
OF	4	17079	17104
OF	5	17027	17057
OF	5	17072	17104
OF	5	17073	17104
OF	5	17160	17181
OF	5	17161	17181
OF	10	17055	17086
OF	15	17154	17181
OF	15	17156	17181
OF	15	17157	17181
OF	20	17002	17029
OF	20	17056	17086
OF	25	17028	17057
OF	25	17077	17104
OF	30	17108	17129
OF	35	17024	17057
OF	40	17003	17029
OF	50	17112	17129
OF	60	17076	17104
DX	5	17155	17181
DX	15	17056	17086
DX	15	17108	17129
DX	20	17052	17086
