# Supplementary material for: An Adjusted Likelihood Ratio Approach Analysing Distribution of Food Products to Assist the Investigation of Foodborne Outbreaks
Source: PLoS One. 2015 Aug 3;10(8):e0134344. doi: 10.1371/journal.pone.0134344 (PMC4523185; doi:10.1371/journal.pone.0134344)
Supplement: S3 File — Anonymised files of the distribution of each food product unit included in the analysis. Variables are “Municipality” = Identifier of the Municipality,”NumPackages” = Number of consumer packages delivered;”Date_delivered” = The date the food product unit has been delivered;”Date_expired” = The date given where food product unit have expired. (ZIP) [file pone.0134344.s005.zip › prod100.txt]

Municipality	numPackages	Date_delivered	Date_expired
KQ	5	17015	17043
KQ	10	17070	17100
KQ	13	17076	17100
JW	5	17015	17043
JW	5	17020	17043
JW	5	17043	17071
JW	5	17092	17118
JW	5	17097	17118
JW	5	17174	17195
KR	5	17014	17043
KR	5	17044	17071
KR	10	17016	17043
KR	10	17043	17071
KR	10	17094	17118
KR	25	17070	17100
AY	5	17014	17043
AY	5	17021	17043
AY	5	17093	17118
AY	5	17097	17118
AY	5	17170	17195
AY	10	17048	17071
AY	15	17043	17071
AY	20	17070	17100
CQ	5	17097	17118
PO	5	17097	17118
MK	5	17016	17043
MK	5	17043	17071
MK	5	17076	17100
MK	5	17174	17195
MK	10	17020	17043
QD	5	17094	17118
QD	10	17070	17100
QO	5	17097	17118
MZ	5	17015	17043
MZ	5	17045	17071
MZ	5	17071	17100
BT	5	17021	17043
BT	5	17043	17071
BT	5	17072	17100
MN	5	17017	17043
MN	5	17070	17100
MN	10	17021	17043
MN	10	17097	17118
MN	10	17175	17195
PV	5	17043	17071
PV	5	17097	17118
PV	5	17174	17195
PV	10	17092	17118
PV	15	17071	17100
PV	20	17015	17043
PV	30	17070	17100
PV	90	17044	17071
QK	5	17020	17043
QK	5	17094	17118
QK	10	17017	17043
QK	10	17175	17195
QK	15	17016	17043
QK	20	17070	17100
PP	5	17014	17043
PP	5	17016	17043
PP	5	17045	17071
PP	5	17070	17100
KU	5	17016	17043
KU	5	17094	17118
KU	5	17097	17118
KU	5	17174	17195
KU	10	17044	17071
KU	10	17070	17100
EI	10	17016	17043
EI	15	17017	17043
EI	30	17070	17100
FH	5	17016	17043
FH	5	17021	17043
FH	5	17091	17118
FH	10	17043	17071
FH	15	17020	17043
FH	15	17071	17100
FH	15	17093	17118
FH	15	17174	17195
FH	20	17045	17071
FH	30	17015	17043
FH	35	17014	17043
FH	35	17044	17071
FH	45	17097	17118
FH	58	17070	17100
FH	120	17017	17043
BU	5	17014	17043
BU	5	17017	17043
BU	5	17091	17118
BU	5	17093	17118
BU	5	17094	17118
BU	5	17174	17195
BU	10	17072	17100
BU	10	17092	17118
BU	10	17097	17118
BU	15	17016	17043
BU	15	17020	17043
BU	25	17015	17043
BU	40	17070	17100
GZ	5	17015	17043
GZ	5	17043	17071
GZ	5	17050	17071
GZ	5	17070	17100
GZ	15	17071	17100
QU	5	17045	17071
QU	10	17015	17043
QU	10	17050	17071
QU	15	17043	17071
QU	20	17071	17100
EA	5	17014	17043
EA	15	17043	17071
HV	5	17044	17071
HV	10	17070	17100
HV	10	17092	17118
MP	5	17015	17043
MP	5	17043	17071
OL	5	17014	17043
OL	5	17015	17043
OL	5	17017	17043
OL	5	17043	17071
OL	5	17092	17118
OL	5	17171	17195
OL	10	17048	17071
OL	15	17174	17195
OL	20	17070	17100
QV	5	17017	17043
QV	5	17048	17071
QV	5	17049	17071
QV	5	17069	17100
QV	5	17071	17100
QV	5	17091	17118
QV	10	17014	17043
QV	10	17092	17118
QV	10	17174	17195
QV	10	17175	17195
QV	15	17045	17071
QV	20	17015	17043
QV	35	17070	17100
CL	5	17016	17043
CL	5	17044	17071
CL	5	17174	17195
CL	35	17070	17100
EG	5	17045	17071
EG	5	17076	17100
EG	5	17092	17118
EG	10	17016	17043
EG	20	17044	17071
EG	20	17070	17100
MX	5	17020	17043
MX	5	17043	17071
MX	5	17072	17100
MX	5	17171	17195
MX	10	17015	17043
MX	15	17071	17100
HT	5	17070	17100
HT	5	17091	17118
HT	5	17170	17195
HT	10	17020	17043
BW	5	17015	17043
BW	5	17043	17071
BW	5	17070	17100
BW	5	17093	17118
EF	5	17171	17195
EF	10	17016	17043
EF	10	17017	17043
EF	10	17072	17100
EF	15	17020	17043
EF	19	17098	17118
EF	20	17094	17118
EF	20	17097	17118
EF	30	17050	17071
EF	35	17092	17118
EF	40	17170	17195
EF	55	17048	17071
EF	55	17091	17118
EF	55	17174	17195
EF	60	17069	17100
EF	90	17093	17118
EF	95	17015	17043
EF	100	17071	17100
EF	115	17045	17071
EF	120	17014	17043
EF	125	17044	17071
EF	160	17043	17071
EF	267	17070	17100
OG	5	17097	17118
OG	10	17017	17043
LF	5	17020	17043
LF	5	17070	17100
LF	10	17016	17043
LF	15	17076	17100
OH	5	17016	17043
OH	5	17174	17195
OH	5	17175	17195
CG	5	17017	17043
CG	5	17175	17195
CG	10	17174	17195
DK	5	17020	17043
DK	5	17097	17118
MV	5	17016	17043
MV	5	17017	17043
MV	5	17020	17043
MV	5	17097	17118
JL	5	17016	17043
JL	5	17097	17118
JL	10	17076	17100
GR	5	17041	17071
GR	5	17069	17100
GR	5	17094	17118
HN	5	17020	17043
HN	5	17076	17100
HN	5	17090	17118
HI	5	17016	17043
HI	5	17021	17043
HI	5	17070	17100
HI	5	17171	17195
HI	5	17175	17195
HI	10	17020	17043
HI	30	17071	17100
FM	5	17014	17043
FM	5	17016	17043
FM	5	17072	17100
FM	5	17174	17195
FM	10	17070	17100
HX	5	17017	17043
HX	5	17072	17100
DM	5	17070	17100
GJ	5	17021	17043
GJ	5	17044	17071
GJ	5	17069	17100
GJ	5	17070	17100
GJ	5	17072	17100
OC	5	17072	17100
OC	10	17016	17043
LH	5	17171	17195
KB	5	17043	17071
OV	5	17076	17100
OV	5	17175	17195
KV	5	17094	17118
AD	5	17017	17043
AD	5	17044	17071
AD	5	17174	17195
KD	5	17070	17100
CX	5	17048	17071
CX	10	17070	17100
EC	5	17016	17043
EC	5	17093	17118
RM	5	17017	17043
RM	5	17097	17118
LM	5	17020	17043
HD	5	17016	17043
RJ	5	17069	17100
RJ	10	17020	17043
RJ	10	17076	17100
RJ	10	17097	17118
RJ	10	17174	17195
RJ	15	17021	17043
GW	5	17070	17100
JP	5	17175	17195
RN	5	17014	17043
RN	5	17015	17043
RN	5	17048	17071
RN	5	17071	17100
RN	5	17076	17100
RN	5	17094	17118
RN	5	17097	17118
RN	10	17017	17043
RN	10	17091	17118
RN	15	17070	17100
RN	15	17174	17195
RK	5	17016	17043
RK	5	17017	17043
RK	5	17097	17118
RK	5	17174	17195
RK	5	17175	17195
RK	10	17093	17118
RK	15	17020	17043
RK	15	17071	17100
RK	15	17076	17100
RH	5	17016	17043
RH	5	17021	17043
RH	5	17175	17195
RH	25	17070	17100
MT	5	17043	17071
MT	10	17070	17100
EB	5	17017	17043
EB	5	17175	17195
BI	5	17097	17118
PN	5	17016	17043
ES	5	17020	17043
ES	10	17076	17100
DQ	5	17097	17118
DQ	10	17020	17043
DH	5	17017	17043
DH	5	17094	17118
RF	5	17094	17118
RF	5	17175	17195
KK	5	17070	17100
PD	5	17020	17043
PD	10	17016	17043
PD	15	17094	17118
PD	30	17017	17043
JI	5	17017	17043
JI	10	17020	17043
IS	5	17093	17118
IS	5	17097	17118
IS	5	17174	17195
GL	5	17016	17043
CF	5	17020	17043
CF	5	17076	17100
CF	5	17174	17195
FP	5	17016	17043
FP	5	17017	17043
FP	5	17043	17071
FP	5	17070	17100
FP	5	17071	17100
FP	5	17094	17118
FP	5	17097	17118
FP	5	17175	17195
FP	40	17020	17043
MR	5	17017	17043
MR	10	17070	17100
QN	5	17014	17043
QN	5	17016	17043
QN	5	17043	17071
QN	5	17044	17071
QN	5	17092	17118
QN	5	17098	17118
QN	10	17017	17043
QN	10	17070	17100
QN	10	17175	17195
QN	20	17020	17043
QN	20	17094	17118
KM	5	17020	17043
KM	5	17048	17071
KM	9	17175	17195
KM	10	17016	17043
KM	10	17174	17195
KM	15	17017	17043
KM	15	17094	17118
EO	5	17014	17043
EO	5	17016	17043
EO	5	17091	17118
EO	5	17097	17118
EO	10	17070	17100
EO	15	17017	17043
QE	5	17174	17195
PX	5	17017	17043
IK	5	17071	17100
IK	5	17174	17195
JZ	5	17020	17043
GG	5	17014	17043
GG	5	17016	17043
GG	5	17097	17118
GG	15	17070	17100
EE	5	17050	17071
HP	5	17016	17043
HP	5	17020	17043
HP	5	17043	17071
HP	5	17092	17118
HP	5	17094	17118
HP	5	17174	17195
CE	5	17017	17043
CE	5	17020	17043
CE	5	17070	17100
CE	5	17071	17100
CE	5	17079	17100
CE	5	17094	17118
CE	10	17072	17100
CE	10	17174	17195
CE	15	17016	17043
CE	25	17097	17118
OY	5	17044	17071
OY	5	17076	17100
OY	5	17174	17195
OU	1	17021	17043
OU	5	17020	17043
OU	5	17072	17100
OU	5	17097	17118
OU	7	17069	17100
OU	10	17174	17195
AV	5	17171	17195
AV	10	17072	17100
IX	5	17017	17043
QJ	5	17097	17118
FV	5	17050	17071
FV	5	17097	17118
QR	5	17016	17043
QR	5	17017	17043
QR	5	17072	17100
CV	5	17015	17043
AJ	5	17072	17100
AJ	5	17171	17195
JQ	5	17084	17100
JQ	5	17176	17195
JQ	10	17015	17043
JQ	15	17083	17100
DY	10	17015	17043
DY	10	17072	17100
DY	10	17079	17100
DY	15	17083	17100
HB	5	17072	17100
HB	5	17083	17100
HB	60	17169	17195
FY	5	17072	17100
LW	10	17072	17100
AU	5	17015	17043
AU	5	17083	17100
DT	5	17083	17100
DT	5	17171	17195
DT	15	17072	17100
MD	5	17072	17100
MD	5	17176	17195
MD	10	17015	17043
JV	5	17015	17043
JV	10	17083	17100
JV	10	17176	17195
JV	15	17072	17100
PL	4	17084	17100
PL	5	17176	17195
BS	5	17083	17100
OM	5	17072	17100
DP	5	17171	17195
QM	5	17015	17043
QM	5	17016	17043
QM	5	17083	17100
QM	25	17072	17100
GB	5	17072	17100
FU	5	17045	17071
FU	5	17092	17118
FU	5	17097	17118
FU	5	17099	17118
FU	5	17100	17118
FU	9	17076	17100
FU	10	17022	17043
FU	10	17093	17118
FU	15	17021	17043
FU	15	17071	17100
FU	20	17023	17043
FU	20	17098	17118
FU	25	17072	17100
FU	50	17091	17118
FU	70	17044	17071
DD	5	17072	17100
BE	5	17044	17071
BE	5	17072	17100
BE	10	17071	17100
CO	5	17072	17100
CO	5	17094	17118
GD	5	17044	17071
LJ	5	17044	17071
GH	5	17022	17043
QS	5	17021	17043
QS	5	17044	17071
QS	5	17098	17118
QS	15	17072	17100
PR	5	17071	17100
GI	5	17044	17071
GI	5	17091	17118
JT	5	17091	17118
JT	5	17094	17118
JT	10	17044	17071
JT	10	17045	17071
JT	10	17072	17100
QB	5	17090	17118
QB	5	17094	17118
EQ	1	17090	17118
EQ	5	17023	17043
EQ	5	17045	17071
EQ	5	17094	17118
EQ	5	17097	17118
EQ	10	17072	17100
EQ	25	17044	17071
BZ	5	17045	17071
ME	5	17045	17071
ME	5	17072	17100
ME	5	17094	17118
ME	5	17099	17118
PF	5	17022	17043
OO	5	17071	17100
OO	5	17090	17118
DO	5	17022	17043
DO	5	17099	17118
JF	5	17021	17043
JF	5	17070	17100
JF	5	17175	17195
IB	5	17071	17100
IB	5	17097	17118
IB	10	17044	17071
LB	5	17122	17143
LB	10	17069	17100
LB	10	17090	17118
BA	5	17122	17143
AH	5	17091	17118
DL	5	17072	17100
DL	5	17090	17118
DL	5	17120	17143
DL	10	17043	17071
EZ	5	17041	17071
EZ	5	17123	17143
EZ	10	17043	17071
EZ	10	17121	17143
EZ	15	17120	17143
EZ	15	17167	17195
EZ	20	17014	17043
EZ	35	17070	17100
EZ	55	17069	17100
EK	5	17013	17043
EK	5	17090	17118
EK	5	17120	17143
EK	5	17121	17143
EK	15	17122	17143
EK	20	17014	17043
EK	20	17168	17195
EK	25	17069	17100
KL	1	17167	17195
KL	5	17013	17043
KL	15	17121	17143
KL	15	17122	17143
KL	20	17014	17043
KL	20	17087	17118
KL	25	17168	17195
KL	30	17069	17100
KL	50	17070	17100
PZ	5	17086	17118
PZ	10	17069	17100
EH	5	17090	17118
EH	5	17167	17195
EH	20	17069	17100
FB	5	17069	17100
FB	5	17121	17143
FB	5	17167	17195
JM	5	17014	17043
JM	5	17121	17143
JM	5	17122	17143
JM	5	17167	17195
JM	10	17069	17100
AX	5	17014	17043
AK	5	17014	17043
AK	5	17168	17195
PE	5	17013	17043
RE	5	17090	17118
RE	5	17121	17143
RE	9	17041	17071
RE	20	17069	17100
DZ	15	17069	17100
HU	5	17069	17100
HU	5	17090	17118
KN	5	17043	17071
KN	5	17069	17100
KN	5	17090	17118
KW	10	17070	17100
KW	15	17014	17043
OW	5	17014	17043
OW	5	17069	17100
OW	5	17070	17100
OW	5	17122	17143
IL	5	17013	17043
IL	15	17069	17100
DJ	10	17121	17143
OP	5	17070	17100
OP	5	17123	17143
MA	5	17041	17071
KI	5	17087	17118
KI	5	17168	17195
FK	5	17087	17118
FK	5	17088	17118
FK	5	17120	17143
KE	5	17167	17195
KE	20	17069	17100
JE	5	17013	17043
JE	5	17014	17043
JE	5	17041	17071
JE	5	17121	17143
JE	10	17069	17100
IC	5	17120	17143
IC	10	17087	17118
DN	5	17041	17071
DN	5	17070	17100
DN	5	17168	17195
HS	5	17121	17143
AC	5	17014	17043
AC	5	17043	17071
AC	5	17090	17118
AC	10	17123	17143
AC	15	17069	17100
HK	5	17071	17100
HK	5	17087	17118
HK	5	17121	17143
HK	5	17122	17143
HK	5	17168	17195
HK	5	17169	17195
HK	10	17069	17100
HK	10	17120	17143
HK	15	17090	17118
MI	5	17088	17118
MI	5	17090	17118
MI	5	17168	17195
MI	10	17086	17118
MI	10	17122	17143
MI	10	17123	17143
MI	10	17167	17195
MI	15	17013	17043
MI	15	17120	17143
MI	20	17169	17195
MI	25	17069	17100
MI	25	17087	17118
MI	35	17014	17043
MI	40	17121	17143
MI	75	17070	17100
MI	100	17125	17143
QL	5	17014	17043
QL	5	17122	17143
QL	10	17069	17100
HZ	5	17070	17100
HZ	5	17121	17143
HZ	10	17014	17043
ED	15	17069	17100
LT	5	17087	17118
AP	5	17013	17043
AP	5	17041	17071
AP	15	17069	17100
GV	5	17014	17043
GV	5	17121	17143
GV	5	17167	17195
AE	5	17014	17043
FS	5	17087	17118
KZ	5	17041	17071
KZ	5	17122	17143
KT	5	17168	17195
JJ	5	17041	17071
JJ	5	17120	17143
AB	5	17168	17195
AB	10	17043	17071
AB	15	17014	17043
QF	5	17070	17100
QF	5	17087	17118
MU	5	17087	17118
FF	5	17122	17143
FJ	10	17070	17100
FJ	10	17090	17118
FJ	10	17168	17195
FJ	15	17041	17071
FJ	15	17121	17143
FJ	20	17069	17100
AQ	1	17013	17043
AQ	5	17087	17118
AQ	5	17122	17143
AQ	20	17041	17071
AQ	30	17069	17100
AM	5	17014	17043
AM	5	17041	17071
AM	20	17069	17100
AM	30	17070	17100
AI	10	17069	17100
ID	5	17043	17071
ID	5	17087	17118
ID	5	17123	17143
JB	5	17013	17043
JB	5	17070	17100
JB	10	17069	17100
JB	10	17090	17118
JB	10	17122	17143
JB	20	17121	17143
PQ	5	17041	17071
PQ	5	17043	17071
PQ	5	17121	17143
PQ	10	17069	17100
RA	5	17041	17071
PG	10	17069	17100
DW	5	17167	17195
GY	5	17014	17043
GY	5	17086	17118
BK	5	17086	17118
BK	10	17069	17100
BN	5	17121	17143
BN	10	17041	17071
BN	10	17090	17118
BN	25	17069	17100
OB	5	17041	17071
RC	4	17072	17100
RC	5	17121	17143
RC	10	17125	17143
RC	10	17167	17195
RC	15	17091	17118
RC	15	17174	17195
RC	20	17013	17043
RC	20	17070	17100
RC	20	17171	17195
RC	25	17042	17071
RC	25	17085	17118
RC	25	17090	17118
RC	30	17086	17118
RC	35	17041	17071
RC	40	17123	17143
RC	45	17016	17043
RC	55	17168	17195
RC	57	17015	17043
RC	60	17017	17043
RC	60	17043	17071
RC	80	17092	17118
RC	85	17120	17143
RC	85	17122	17143
RC	100	17169	17195
RC	105	17038	17071
RC	130	17087	17118
RC	130	17170	17195
RC	160	17014	17043
RC	195	17066	17100
RC	385	17069	17100
MO	5	17038	17071
MO	5	17086	17118
MO	5	17093	17118
MO	15	17017	17043
MO	15	17092	17118
MO	15	17122	17143
MO	20	17090	17118
MO	20	17170	17195
MO	20	17171	17195
MO	30	17016	17043
MO	30	17069	17100
MO	35	17085	17118
MO	35	17174	17195
MO	40	17066	17100
MO	70	17125	17143
MO	110	17169	17195
MO	125	17015	17043
MO	125	17041	17071
GQ	5	17087	17118
GQ	10	17122	17143
GQ	15	17168	17195
CK	5	17167	17195
CK	10	17013	17043
CK	25	17069	17100
FG	4	17120	17143
FG	5	17086	17118
FG	5	17123	17143
FG	5	17168	17195
FG	10	17087	17118
FG	10	17167	17195
FG	15	17014	17043
FG	30	17169	17195
FG	50	17069	17100
CT	5	17013	17043
CT	5	17121	17143
CT	5	17167	17195
RL	5	17013	17043
RL	5	17014	17043
RL	5	17039	17071
RL	5	17123	17143
RL	8	17015	17043
RL	10	17086	17118
RL	15	17121	17143
RL	15	17168	17195
RL	20	17069	17100
OD	5	17014	17043
OD	5	17120	17143
OD	10	17013	17043
OD	10	17088	17118
OD	10	17122	17143
OD	15	17015	17043
OD	15	17087	17118
OD	20	17039	17071
OD	20	17123	17143
OD	20	17169	17195
OD	35	17168	17195
OD	40	17041	17071
OD	105	17069	17100
BM	10	17168	17195
GN	5	17088	17118
GN	5	17168	17195
GN	6	17039	17071
GN	10	17014	17043
GN	15	17123	17143
GN	20	17120	17143
GN	20	17169	17195
GN	25	17087	17118
GN	60	17069	17100
GN	150	17041	17071
JR	5	17121	17143
JR	10	17069	17100
CY	5	17121	17143
CY	10	17069	17100
OQ	5	17015	17043
OQ	5	17070	17100
OQ	5	17086	17118
OQ	10	17168	17195
LK	5	17086	17118
LK	5	17123	17143
LK	10	17039	17071
LK	15	17015	17043
LK	20	17070	17100
LK	20	17168	17195
LR	5	17168	17195
LR	10	17039	17071
LR	15	17015	17043
LR	15	17088	17118
LR	15	17121	17143
LR	20	17123	17143
CZ	5	17013	17043
CZ	5	17015	17043
CZ	5	17169	17195
CZ	15	17043	17071
CZ	30	17168	17195
CZ	45	17086	17118
CZ	45	17120	17143
CZ	60	17121	17143
CZ	273	17069	17100
IG	15	17013	17043
IG	15	17167	17195
IG	25	17069	17100
LY	5	17167	17195
LY	10	17013	17043
JO	5	17014	17043
JO	5	17123	17143
JO	10	17087	17118
JO	15	17069	17100
JO	25	17013	17043
HO	5	17014	17043
HO	5	17042	17071
HO	5	17125	17143
HO	5	17168	17195
HO	5	17171	17195
HO	10	17016	17043
HO	10	17038	17071
HO	10	17120	17143
HO	10	17170	17195
HO	10	17174	17195
HO	15	17017	17043
HO	15	17041	17071
HO	15	17091	17118
HO	15	17093	17118
HO	15	17122	17143
HO	20	17043	17071
HO	25	17066	17100
HO	30	17087	17118
HO	50	17069	17100
LI	5	17043	17071
LI	5	17086	17118
LI	5	17090	17118
LI	5	17122	17143
LI	5	17123	17143
LI	10	17014	17043
LI	10	17069	17100
LI	10	17087	17118
LI	15	17168	17195
LI	20	17091	17118
LZ	5	17014	17043
LZ	5	17122	17143
LZ	5	17168	17195
PS	5	17087	17118
PS	5	17092	17118
PS	5	17123	17143
PS	5	17171	17195
PS	10	17014	17043
PS	10	17170	17195
PS	10	17174	17195
PS	20	17016	17043
PS	20	17090	17118
PS	20	17093	17118
PS	20	17168	17195
PS	30	17041	17071
PS	85	17066	17100
AN	10	17092	17118
AN	10	17121	17143
AN	10	17167	17195
AN	15	17087	17118
AN	20	17169	17195
AN	30	17014	17043
AN	30	17069	17100
AN	35	17171	17195
AN	40	17091	17118
AN	40	17122	17143
AN	50	17038	17071
AN	60	17015	17043
AN	65	17168	17195
AN	135	17066	17100
AW	5	17017	17043
AW	5	17087	17118
AW	5	17122	17143
AW	5	17123	17143
AW	5	17170	17195
AW	10	17014	17043
AW	10	17016	17043
AW	10	17070	17100
AW	15	17069	17100
AW	15	17085	17118
AW	15	17093	17118
AW	15	17174	17195
JS	5	17121	17143
JS	5	17123	17143
JS	5	17168	17195
JS	10	17013	17043
JS	10	17014	17043
LO	5	17014	17043
LO	5	17015	17043
LO	5	17085	17118
LO	5	17086	17118
LO	5	17121	17143
LO	5	17122	17143
LO	5	17125	17143
LO	5	17168	17195
LO	5	17169	17195
LO	5	17171	17195
LO	10	17066	17100
LO	15	17041	17071
LO	20	17038	17071
LO	25	17092	17118
QW	5	17014	17043
QW	5	17016	17043
QW	5	17041	17071
QW	5	17086	17118
QW	5	17092	17118
QW	5	17093	17118
QW	5	17121	17143
QW	5	17126	17143
QW	5	17168	17195
QW	5	17170	17195
QW	10	17017	17043
QW	10	17066	17100
QW	10	17169	17195
IH	5	17092	17118
IH	5	17126	17143
IH	5	17175	17195
IH	10	17038	17071
IH	10	17091	17118
IH	15	17017	17043
IH	20	17169	17195
IH	25	17066	17100
IH	50	17015	17043
FX	5	17038	17071
FX	5	17066	17100
FX	10	17017	17043
CD	5	17016	17043
CD	5	17017	17043
CD	5	17038	17071
CD	5	17122	17143
CD	10	17087	17118
CD	15	17171	17195
DB	5	17086	17118
DB	5	17093	17118
DB	5	17125	17143
DB	5	17170	17195
DB	10	17016	17043
DB	10	17171	17195
DB	15	17069	17100
DB	15	17169	17195
DB	20	17017	17043
DB	20	17038	17071
DB	20	17085	17118
DB	20	17092	17118
DB	25	17122	17143
DB	30	17015	17043
DB	30	17070	17100
DB	50	17066	17100
KY	5	17168	17195
KY	10	17070	17100
IM	5	17014	17043
IM	5	17168	17195
IM	10	17122	17143
PT	5	17017	17043
PT	5	17038	17071
PT	5	17171	17195
PT	10	17015	17043
PT	10	17169	17195
MC	5	17090	17118
MC	15	17092	17118
MC	20	17091	17118
MC	20	17122	17143
MC	25	17171	17195
MC	30	17170	17195
MC	35	17017	17043
MC	40	17085	17118
MC	55	17087	17118
MC	60	17015	17043
MC	60	17041	17071
MC	60	17125	17143
MC	60	17169	17195
MC	60	17174	17195
MC	75	17038	17071
MC	75	17093	17118
MC	80	17069	17100
MC	110	17066	17100
PY	15	17090	17118
PY	15	17091	17118
PY	20	17122	17143
PY	30	17085	17118
PY	30	17174	17195
PY	35	17086	17118
PY	35	17092	17118
PY	35	17170	17195
PY	45	17016	17043
PY	45	17069	17100
PY	45	17087	17118
PY	70	17093	17118
PY	70	17171	17195
PY	75	17125	17143
PY	80	17038	17071
PY	80	17041	17071
PY	90	17017	17043
PY	90	17169	17195
PY	120	17015	17043
PY	145	17066	17100
DS	10	17171	17195
DS	20	17122	17143
DS	25	17087	17118
DS	30	17092	17118
DS	30	17170	17195
DS	36	17085	17118
DS	65	17169	17195
DS	70	17091	17118
DS	85	17017	17043
DS	95	17038	17071
DS	120	17015	17043
DS	120	17066	17100
PW	5	17017	17043
PW	5	17042	17071
PW	5	17122	17143
PW	5	17171	17195
PW	5	17174	17195
PW	10	17041	17071
PW	20	17038	17071
PW	20	17087	17118
PW	25	17066	17100
GE	5	17091	17118
GE	10	17015	17043
GE	10	17017	17043
GE	10	17070	17100
GE	10	17087	17118
GE	15	17041	17071
GE	15	17092	17118
GE	15	17093	17118
GE	15	17169	17195
GE	20	17171	17195
GE	20	17174	17195
GE	25	17016	17043
GE	30	17170	17195
GE	35	17122	17143
GE	50	17038	17071
GE	50	17085	17118
GE	130	17066	17100
FN	5	17169	17195
FN	10	17085	17118
FN	10	17090	17118
FN	20	17017	17043
FN	20	17038	17071
FN	30	17091	17118
FN	30	17092	17118
FN	40	17171	17195
FN	50	17087	17118
FN	60	17015	17043
FN	70	17069	17100
FN	70	17170	17195
FN	80	17070	17100
FN	85	17041	17071
FN	85	17125	17143
FN	105	17174	17195
FN	110	17066	17100
FN	215	17122	17143
BO	5	17017	17043
BO	5	17069	17100
BO	5	17085	17118
BO	10	17087	17118
BO	10	17171	17195
BO	15	17038	17071
BO	15	17090	17118
BO	15	17125	17143
BO	20	17042	17071
BO	20	17126	17143
BO	25	17091	17118
BO	25	17169	17195
BO	30	17015	17043
BO	30	17122	17143
BO	45	17041	17071
BO	45	17066	17100
BO	45	17092	17118
BO	45	17174	17195
IT	5	17015	17043
IT	5	17038	17071
IT	5	17090	17118
IT	10	17066	17100
IT	10	17070	17100
IT	10	17169	17195
IT	10	17171	17195
KJ	5	17092	17118
KJ	10	17041	17071
KJ	10	17087	17118
KJ	10	17090	17118
KJ	20	17091	17118
KJ	20	17169	17195
KJ	25	17086	17118
KJ	40	17069	17100
KJ	50	17070	17100
KJ	60	17038	17071
KJ	60	17171	17195
KJ	70	17122	17143
KJ	80	17017	17043
KJ	90	17125	17143
KJ	90	17170	17195
KJ	100	17042	17071
KJ	110	17016	17043
KJ	157	17168	17195
KJ	230	17093	17118
KJ	245	17066	17100
EP	5	17020	17043
EP	5	17071	17100
EP	5	17175	17195
EP	10	17015	17043
EP	10	17168	17195
EP	15	17126	17143
EP	25	17087	17118
EP	30	17090	17118
EP	35	17122	17143
EP	45	17092	17118
EP	45	17171	17195
EP	50	17085	17118
EP	50	17125	17143
EP	60	17017	17043
EP	60	17086	17118
EP	70	17093	17118
EP	75	17070	17100
EP	80	17066	17100
EP	85	17174	17195
EP	90	17042	17071
EP	90	17091	17118
EP	105	17038	17071
EP	105	17170	17195
EP	110	17041	17071
EP	110	17069	17100
EP	185	17169	17195
EP	260	17016	17043
EL	5	17066	17100
EL	5	17086	17118
EL	5	17087	17118
EL	5	17093	17118
EL	10	17038	17071
EL	10	17170	17195
EL	15	17016	17043
IY	5	17090	17118
IY	5	17091	17118
IY	5	17174	17195
IY	10	17070	17100
IY	10	17122	17143
IY	15	17017	17043
IY	15	17038	17071
IY	15	17170	17195
IY	15	17171	17195
IY	25	17016	17043
IY	25	17087	17118
IY	25	17093	17118
IY	30	17086	17118
IY	65	17066	17100
AR	5	17070	17100
AR	5	17091	17118
KC	5	17041	17071
KC	5	17069	17100
KC	5	17070	17100
KC	5	17085	17118
KC	5	17092	17118
KC	5	17126	17143
KC	5	17171	17195
KC	5	17174	17195
KC	10	17017	17043
KC	10	17042	17071
KC	15	17091	17118
KC	15	17122	17143
KC	25	17066	17100
QY	5	17020	17043
QY	5	17041	17071
QY	10	17125	17143
QY	10	17174	17195
QY	15	17016	17043
QY	15	17086	17118
BF	5	17041	17071
BF	5	17090	17118
BF	5	17092	17118
BF	5	17125	17143
BF	5	17169	17195
BF	10	17174	17195
MY	10	17086	17118
MY	10	17093	17118
MY	20	17041	17071
MY	20	17125	17143
MY	25	17174	17195
MY	30	17170	17195
MY	40	17016	17043
RG	5	17016	17043
RG	10	17041	17071
RG	10	17093	17118
RG	10	17170	17195
RG	10	17174	17195
RG	15	17090	17118
RG	20	17086	17118
RG	25	17125	17143
RG	40	17069	17100
DA	5	17041	17071
DA	5	17042	17071
DA	5	17086	17118
DA	5	17092	17118
DA	5	17093	17118
DA	5	17168	17195
DA	5	17170	17195
DA	10	17015	17043
DA	10	17085	17118
DA	10	17122	17143
DA	15	17017	17043
DA	15	17090	17118
DA	20	17091	17118
DA	25	17038	17071
DA	25	17171	17195
DA	30	17016	17043
DA	45	17169	17195
DA	50	17066	17100
LD	5	17016	17043
LD	5	17168	17195
LD	5	17170	17195
LD	10	17085	17118
LD	10	17090	17118
LD	10	17092	17118
LD	10	17169	17195
LD	15	17015	17043
LD	15	17041	17071
LD	20	17066	17100
LD	20	17069	17100
GX	5	17041	17071
GX	5	17170	17195
GX	10	17069	17100
MJ	5	17016	17043
MJ	5	17038	17071
MJ	5	17042	17071
MJ	5	17070	17100
MJ	10	17091	17118
MJ	10	17126	17143
QC	5	17085	17118
QC	5	17090	17118
QC	5	17092	17118
QC	5	17093	17118
QC	5	17174	17195
QC	10	17015	17043
QC	10	17070	17100
QC	10	17086	17118
QC	10	17169	17195
FO	5	17015	17043
FO	5	17092	17118
FO	5	17169	17195
FO	5	17174	17195
FO	10	17090	17118
KG	5	17093	17118
KG	5	17125	17143
KG	5	17126	17143
KG	5	17175	17195
KG	10	17171	17195
KG	10	17174	17195
KG	15	17015	17043
KG	15	17041	17071
KG	15	17085	17118
KG	15	17091	17118
KG	20	17070	17100
KG	20	17122	17143
KG	25	17042	17071
KG	25	17087	17118
KG	25	17090	17118
KG	30	17016	17043
KG	30	17086	17118
KG	35	17168	17195
KG	40	17169	17195
KG	45	17066	17100
KG	50	17092	17118
KG	60	17038	17071
KG	75	17170	17195
KG	80	17017	17043
HQ	5	17017	17043
HQ	5	17085	17118
HQ	5	17087	17118
HQ	5	17171	17195
HQ	10	17016	17043
HQ	10	17038	17071
HQ	10	17090	17118
HQ	10	17170	17195
HQ	15	17066	17100
HQ	15	17070	17100
HQ	15	17086	17118
HQ	15	17122	17143
HQ	15	17126	17143
HQ	15	17169	17195
HQ	20	17042	17071
HQ	20	17125	17143
HQ	35	17069	17100
BD	5	17017	17043
BD	5	17171	17195
BD	5	17175	17195
BD	10	17016	17043
BD	10	17042	17071
BD	10	17087	17118
BD	10	17091	17118
BD	10	17170	17195
BD	15	17038	17071
BD	18	17126	17143
FC	5	17017	17043
FC	5	17126	17143
FC	5	17171	17195
FC	10	17016	17043
FC	10	17042	17071
FC	10	17170	17195
FC	10	17174	17195
FC	15	17090	17118
FC	20	17091	17118
AG	5	17016	17043
AG	5	17085	17118
JC	5	17017	17043
JC	5	17085	17118
JC	5	17086	17118
JC	5	17087	17118
JC	5	17168	17195
JC	5	17169	17195
JC	10	17170	17195
JC	15	17038	17071
JC	20	17174	17195
CW	5	17174	17195
CW	10	17042	17071
CW	10	17070	17100
CW	10	17093	17118
CW	10	17126	17143
CW	15	17016	17043
CW	15	17041	17071
CW	15	17091	17118
CW	15	17125	17143
CW	20	17086	17118
CW	20	17168	17195
CW	25	17090	17118
CW	30	17017	17043
EX	5	17122	17143
EX	5	17169	17195
EX	5	17170	17195
EX	5	17171	17195
EX	10	17017	17043
EX	10	17038	17071
EX	10	17042	17071
EX	15	17093	17118
EX	15	17126	17143
EX	20	17016	17043
EX	20	17070	17100
AF	10	17017	17043
CB	5	17015	17043
CB	5	17086	17118
CB	5	17122	17143
CB	5	17169	17195
CB	10	17042	17071
CB	10	17126	17143
CB	10	17170	17195
CB	10	17171	17195
CB	20	17017	17043
CB	20	17038	17071
CB	35	17070	17100
CB	60	17066	17100
FR	5	17016	17043
FR	5	17086	17118
FR	5	17091	17118
FR	10	17087	17118
FR	10	17090	17118
FR	10	17168	17195
FR	10	17169	17195
FR	10	17171	17195
FR	25	17017	17043
FR	25	17041	17071
FR	25	17126	17143
FR	30	17038	17071
FR	40	17170	17195
FR	80	17066	17100
JH	5	17090	17118
JH	10	17016	17043
JH	10	17085	17118
JH	10	17125	17143
JH	10	17168	17195
JH	15	17087	17118
JH	20	17126	17143
JH	25	17092	17118
JH	25	17169	17195
JH	30	17122	17143
JH	35	17041	17071
JH	35	17069	17100
JH	35	17091	17118
JH	40	17086	17118
JH	40	17170	17195
JH	65	17174	17195
JH	75	17017	17043
JH	90	17038	17071
JH	100	17171	17195
JH	120	17042	17071
JH	130	17070	17100
JH	180	17066	17100
DE	5	17122	17143
DE	10	17017	17043
DE	15	17092	17118
DE	25	17066	17100
BH	5	17090	17118
BH	5	17170	17195
BH	10	17085	17118
BH	10	17086	17118
BH	11	17020	17043
BH	15	17087	17118
BH	20	17175	17195
BH	25	17041	17071
BH	25	17169	17195
BH	25	17171	17195
BH	25	17174	17195
BH	30	17017	17043
BH	30	17091	17118
BH	35	17122	17143
BH	35	17125	17143
BH	50	17042	17071
BH	55	17038	17071
BH	60	17092	17118
BH	65	17016	17043
BH	75	17066	17100
BH	85	17126	17143
BH	140	17070	17100
GC	5	17016	17043
GC	5	17091	17118
GC	5	17170	17195
GC	10	17042	17071
GC	10	17086	17118
GC	10	17168	17195
EV	5	17016	17043
EV	5	17122	17143
EV	5	17170	17195
EV	10	17086	17118
OX	5	17090	17118
OX	5	17091	17118
OX	5	17122	17143
OX	5	17175	17195
OX	10	17126	17143
OX	15	17041	17071
AT	5	17038	17071
AT	5	17122	17143
AT	5	17126	17143
AT	5	17175	17195
AT	10	17042	17071
AT	10	17091	17118
GM	5	17042	17071
GM	5	17069	17100
GM	5	17087	17118
GM	5	17091	17118
GM	5	17122	17143
GM	5	17174	17195
GM	10	17038	17071
GM	10	17171	17195
GM	15	17041	17071
GM	15	17090	17118
GM	20	17015	17043
GM	20	17093	17118
GM	40	17066	17100
GM	45	17016	17043
AS	5	17016	17043
AS	5	17086	17118
AS	5	17093	17118
AS	5	17170	17195
AS	10	17070	17100
AS	10	17122	17143
AS	15	17017	17043
AS	15	17038	17071
AS	15	17126	17143
AS	25	17042	17071
AS	50	17066	17100
AZ	5	17016	17043
AZ	5	17017	17043
AZ	5	17169	17195
AZ	10	17066	17100
AZ	10	17122	17143
AZ	15	17092	17118
AZ	25	17070	17100
FI	5	17086	17118
FI	5	17092	17118
FI	10	17070	17100
FI	10	17170	17195
FI	10	17174	17195
FI	15	17016	17043
FI	15	17041	17071
FI	20	17090	17118
FI	20	17125	17143
IP	5	17016	17043
IP	5	17041	17071
IP	5	17086	17118
IP	5	17090	17118
IP	5	17171	17195
IP	5	17175	17195
IP	10	17069	17100
CN	5	17016	17043
CN	5	17038	17071
CN	5	17041	17071
CN	5	17069	17100
CN	5	17086	17118
CN	5	17125	17143
CN	5	17170	17195
CN	10	17174	17195
GU	5	17091	17118
GU	5	17126	17143
GU	10	17042	17071
GU	10	17070	17100
GU	10	17168	17195
GU	15	17038	17071
GU	15	17170	17195
GU	55	17066	17100
PI	5	17016	17043
PI	5	17086	17118
PI	5	17170	17195
HG	5	17015	17043
HG	5	17070	17100
HG	5	17085	17118
HG	5	17087	17118
HG	5	17092	17118
HG	5	17122	17143
HG	5	17171	17195
HG	10	17126	17143
HG	15	17042	17071
HG	15	17090	17118
HG	20	17017	17043
HG	20	17174	17195
HG	25	17066	17100
HG	35	17038	17071
OF	4	17093	17118
OF	5	17041	17071
OF	5	17086	17118
OF	5	17087	17118
OF	5	17174	17195
OF	5	17175	17195
OF	10	17069	17100
OF	15	17168	17195
OF	15	17170	17195
OF	15	17171	17195
OF	20	17016	17043
OF	20	17070	17100
OF	25	17042	17071
OF	25	17091	17118
OF	30	17122	17143
OF	35	17038	17071
OF	40	17017	17043
OF	50	17126	17143
OF	60	17090	17118
DX	5	17169	17195
DX	15	17070	17100
DX	15	17122	17143
DX	20	17066	17100
