# Supplementary material for: An Adjusted Likelihood Ratio Approach Analysing Distribution of Food Products to Assist the Investigation of Foodborne Outbreaks
Source: PLoS One. 2015 Aug 3;10(8):e0134344. doi: 10.1371/journal.pone.0134344 (PMC4523185; doi:10.1371/journal.pone.0134344)
Supplement: S3 File — Anonymised files of the distribution of each food product unit included in the analysis. Variables are “Municipality” = Identifier of the Municipality,”NumPackages” = Number of consumer packages delivered;”Date_delivered” = The date the food product unit has been delivered;”Date_expired” = The date given where food product unit have expired. (ZIP) [file pone.0134344.s005.zip › prod101.txt]

Municipality	numPackages	Date_delivered	Date_expired
KQ	5	17029	17057
KQ	10	17084	17114
KQ	13	17090	17114
JW	5	17029	17057
JW	5	17034	17057
JW	5	17057	17085
JW	5	17106	17132
JW	5	17111	17132
JW	5	17188	17209
KR	5	17028	17057
KR	5	17058	17085
KR	10	17030	17057
KR	10	17057	17085
KR	10	17108	17132
KR	25	17084	17114
AY	5	17028	17057
AY	5	17035	17057
AY	5	17107	17132
AY	5	17111	17132
AY	5	17184	17209
AY	10	17062	17085
AY	15	17057	17085
AY	20	17084	17114
CQ	5	17111	17132
PO	5	17111	17132
MK	5	17030	17057
MK	5	17057	17085
MK	5	17090	17114
MK	5	17188	17209
MK	10	17034	17057
QD	5	17108	17132
QD	10	17084	17114
QO	5	17111	17132
MZ	5	17029	17057
MZ	5	17059	17085
MZ	5	17085	17114
BT	5	17035	17057
BT	5	17057	17085
BT	5	17086	17114
MN	5	17031	17057
MN	5	17084	17114
MN	10	17035	17057
MN	10	17111	17132
MN	10	17189	17209
PV	5	17057	17085
PV	5	17111	17132
PV	5	17188	17209
PV	10	17106	17132
PV	15	17085	17114
PV	20	17029	17057
PV	30	17084	17114
PV	90	17058	17085
QK	5	17034	17057
QK	5	17108	17132
QK	10	17031	17057
QK	10	17189	17209
QK	15	17030	17057
QK	20	17084	17114
PP	5	17028	17057
PP	5	17030	17057
PP	5	17059	17085
PP	5	17084	17114
KU	5	17030	17057
KU	5	17108	17132
KU	5	17111	17132
KU	5	17188	17209
KU	10	17058	17085
KU	10	17084	17114
EI	10	17030	17057
EI	15	17031	17057
EI	30	17084	17114
FH	5	17030	17057
FH	5	17035	17057
FH	5	17105	17132
FH	10	17057	17085
FH	15	17034	17057
FH	15	17085	17114
FH	15	17107	17132
FH	15	17188	17209
FH	20	17059	17085
FH	30	17029	17057
FH	35	17028	17057
FH	35	17058	17085
FH	45	17111	17132
FH	58	17084	17114
FH	120	17031	17057
BU	5	17028	17057
BU	5	17031	17057
BU	5	17105	17132
BU	5	17107	17132
BU	5	17108	17132
BU	5	17188	17209
BU	10	17086	17114
BU	10	17106	17132
BU	10	17111	17132
BU	15	17030	17057
BU	15	17034	17057
BU	25	17029	17057
BU	40	17084	17114
GZ	5	17029	17057
GZ	5	17057	17085
GZ	5	17064	17085
GZ	5	17084	17114
GZ	15	17085	17114
QU	5	17059	17085
QU	10	17029	17057
QU	10	17064	17085
QU	15	17057	17085
QU	20	17085	17114
EA	5	17028	17057
EA	15	17057	17085
HV	5	17058	17085
HV	10	17084	17114
HV	10	17106	17132
MP	5	17029	17057
MP	5	17057	17085
OL	5	17028	17057
OL	5	17029	17057
OL	5	17031	17057
OL	5	17057	17085
OL	5	17106	17132
OL	5	17185	17209
OL	10	17062	17085
OL	15	17188	17209
OL	20	17084	17114
QV	5	17031	17057
QV	5	17062	17085
QV	5	17063	17085
QV	5	17083	17114
QV	5	17085	17114
QV	5	17105	17132
QV	10	17028	17057
QV	10	17106	17132
QV	10	17188	17209
QV	10	17189	17209
QV	15	17059	17085
QV	20	17029	17057
QV	35	17084	17114
CL	5	17030	17057
CL	5	17058	17085
CL	5	17188	17209
CL	35	17084	17114
EG	5	17059	17085
EG	5	17090	17114
EG	5	17106	17132
EG	10	17030	17057
EG	20	17058	17085
EG	20	17084	17114
MX	5	17034	17057
MX	5	17057	17085
MX	5	17086	17114
MX	5	17185	17209
MX	10	17029	17057
MX	15	17085	17114
HT	5	17084	17114
HT	5	17105	17132
HT	5	17184	17209
HT	10	17034	17057
BW	5	17029	17057
BW	5	17057	17085
BW	5	17084	17114
BW	5	17107	17132
EF	5	17185	17209
EF	10	17030	17057
EF	10	17031	17057
EF	10	17086	17114
EF	15	17034	17057
EF	19	17112	17132
EF	20	17108	17132
EF	20	17111	17132
EF	30	17064	17085
EF	35	17106	17132
EF	40	17184	17209
EF	55	17062	17085
EF	55	17105	17132
EF	55	17188	17209
EF	60	17083	17114
EF	90	17107	17132
EF	95	17029	17057
EF	100	17085	17114
EF	115	17059	17085
EF	120	17028	17057
EF	125	17058	17085
EF	160	17057	17085
EF	267	17084	17114
OG	5	17111	17132
OG	10	17031	17057
LF	5	17034	17057
LF	5	17084	17114
LF	10	17030	17057
LF	15	17090	17114
OH	5	17030	17057
OH	5	17188	17209
OH	5	17189	17209
CG	5	17031	17057
CG	5	17189	17209
CG	10	17188	17209
DK	5	17034	17057
DK	5	17111	17132
MV	5	17030	17057
MV	5	17031	17057
MV	5	17034	17057
MV	5	17111	17132
JL	5	17030	17057
JL	5	17111	17132
JL	10	17090	17114
GR	5	17055	17085
GR	5	17083	17114
GR	5	17108	17132
HN	5	17034	17057
HN	5	17090	17114
HN	5	17104	17132
HI	5	17030	17057
HI	5	17035	17057
HI	5	17084	17114
HI	5	17185	17209
HI	5	17189	17209
HI	10	17034	17057
HI	30	17085	17114
FM	5	17028	17057
FM	5	17030	17057
FM	5	17086	17114
FM	5	17188	17209
FM	10	17084	17114
HX	5	17031	17057
HX	5	17086	17114
DM	5	17084	17114
GJ	5	17035	17057
GJ	5	17058	17085
GJ	5	17083	17114
GJ	5	17084	17114
GJ	5	17086	17114
OC	5	17086	17114
OC	10	17030	17057
LH	5	17185	17209
KB	5	17057	17085
OV	5	17090	17114
OV	5	17189	17209
KV	5	17108	17132
AD	5	17031	17057
AD	5	17058	17085
AD	5	17188	17209
KD	5	17084	17114
CX	5	17062	17085
CX	10	17084	17114
EC	5	17030	17057
EC	5	17107	17132
RM	5	17031	17057
RM	5	17111	17132
LM	5	17034	17057
HD	5	17030	17057
RJ	5	17083	17114
RJ	10	17034	17057
RJ	10	17090	17114
RJ	10	17111	17132
RJ	10	17188	17209
RJ	15	17035	17057
GW	5	17084	17114
JP	5	17189	17209
RN	5	17028	17057
RN	5	17029	17057
RN	5	17062	17085
RN	5	17085	17114
RN	5	17090	17114
RN	5	17108	17132
RN	5	17111	17132
RN	10	17031	17057
RN	10	17105	17132
RN	15	17084	17114
RN	15	17188	17209
RK	5	17030	17057
RK	5	17031	17057
RK	5	17111	17132
RK	5	17188	17209
RK	5	17189	17209
RK	10	17107	17132
RK	15	17034	17057
RK	15	17085	17114
RK	15	17090	17114
RH	5	17030	17057
RH	5	17035	17057
RH	5	17189	17209
RH	25	17084	17114
MT	5	17057	17085
MT	10	17084	17114
EB	5	17031	17057
EB	5	17189	17209
BI	5	17111	17132
PN	5	17030	17057
ES	5	17034	17057
ES	10	17090	17114
DQ	5	17111	17132
DQ	10	17034	17057
DH	5	17031	17057
DH	5	17108	17132
RF	5	17108	17132
RF	5	17189	17209
KK	5	17084	17114
PD	5	17034	17057
PD	10	17030	17057
PD	15	17108	17132
PD	30	17031	17057
JI	5	17031	17057
JI	10	17034	17057
IS	5	17107	17132
IS	5	17111	17132
IS	5	17188	17209
GL	5	17030	17057
CF	5	17034	17057
CF	5	17090	17114
CF	5	17188	17209
FP	5	17030	17057
FP	5	17031	17057
FP	5	17057	17085
FP	5	17084	17114
FP	5	17085	17114
FP	5	17108	17132
FP	5	17111	17132
FP	5	17189	17209
FP	40	17034	17057
MR	5	17031	17057
MR	10	17084	17114
QN	5	17028	17057
QN	5	17030	17057
QN	5	17057	17085
QN	5	17058	17085
QN	5	17106	17132
QN	5	17112	17132
QN	10	17031	17057
QN	10	17084	17114
QN	10	17189	17209
QN	20	17034	17057
QN	20	17108	17132
KM	5	17034	17057
KM	5	17062	17085
KM	9	17189	17209
KM	10	17030	17057
KM	10	17188	17209
KM	15	17031	17057
KM	15	17108	17132
EO	5	17028	17057
EO	5	17030	17057
EO	5	17105	17132
EO	5	17111	17132
EO	10	17084	17114
EO	15	17031	17057
QE	5	17188	17209
PX	5	17031	17057
IK	5	17085	17114
IK	5	17188	17209
JZ	5	17034	17057
GG	5	17028	17057
GG	5	17030	17057
GG	5	17111	17132
GG	15	17084	17114
EE	5	17064	17085
HP	5	17030	17057
HP	5	17034	17057
HP	5	17057	17085
HP	5	17106	17132
HP	5	17108	17132
HP	5	17188	17209
CE	5	17031	17057
CE	5	17034	17057
CE	5	17084	17114
CE	5	17085	17114
CE	5	17093	17114
CE	5	17108	17132
CE	10	17086	17114
CE	10	17188	17209
CE	15	17030	17057
CE	25	17111	17132
OY	5	17058	17085
OY	5	17090	17114
OY	5	17188	17209
OU	1	17035	17057
OU	5	17034	17057
OU	5	17086	17114
OU	5	17111	17132
OU	7	17083	17114
OU	10	17188	17209
AV	5	17185	17209
AV	10	17086	17114
IX	5	17031	17057
QJ	5	17111	17132
FV	5	17064	17085
FV	5	17111	17132
QR	5	17030	17057
QR	5	17031	17057
QR	5	17086	17114
CV	5	17029	17057
AJ	5	17086	17114
AJ	5	17185	17209
JQ	5	17098	17114
JQ	5	17190	17209
JQ	10	17029	17057
JQ	15	17097	17114
DY	10	17029	17057
DY	10	17086	17114
DY	10	17093	17114
DY	15	17097	17114
HB	5	17086	17114
HB	5	17097	17114
HB	60	17183	17209
FY	5	17086	17114
LW	10	17086	17114
AU	5	17029	17057
AU	5	17097	17114
DT	5	17097	17114
DT	5	17185	17209
DT	15	17086	17114
MD	5	17086	17114
MD	5	17190	17209
MD	10	17029	17057
JV	5	17029	17057
JV	10	17097	17114
JV	10	17190	17209
JV	15	17086	17114
PL	4	17098	17114
PL	5	17190	17209
BS	5	17097	17114
OM	5	17086	17114
DP	5	17185	17209
QM	5	17029	17057
QM	5	17030	17057
QM	5	17097	17114
QM	25	17086	17114
GB	5	17086	17114
FU	5	17059	17085
FU	5	17106	17132
FU	5	17111	17132
FU	5	17113	17132
FU	5	17114	17132
FU	9	17090	17114
FU	10	17036	17057
FU	10	17107	17132
FU	15	17035	17057
FU	15	17085	17114
FU	20	17037	17057
FU	20	17112	17132
FU	25	17086	17114
FU	50	17105	17132
FU	70	17058	17085
DD	5	17086	17114
BE	5	17058	17085
BE	5	17086	17114
BE	10	17085	17114
CO	5	17086	17114
CO	5	17108	17132
GD	5	17058	17085
LJ	5	17058	17085
GH	5	17036	17057
QS	5	17035	17057
QS	5	17058	17085
QS	5	17112	17132
QS	15	17086	17114
PR	5	17085	17114
GI	5	17058	17085
GI	5	17105	17132
JT	5	17105	17132
JT	5	17108	17132
JT	10	17058	17085
JT	10	17059	17085
JT	10	17086	17114
QB	5	17104	17132
QB	5	17108	17132
EQ	1	17104	17132
EQ	5	17037	17057
EQ	5	17059	17085
EQ	5	17108	17132
EQ	5	17111	17132
EQ	10	17086	17114
EQ	25	17058	17085
BZ	5	17059	17085
ME	5	17059	17085
ME	5	17086	17114
ME	5	17108	17132
ME	5	17113	17132
PF	5	17036	17057
OO	5	17085	17114
OO	5	17104	17132
DO	5	17036	17057
DO	5	17113	17132
JF	5	17035	17057
JF	5	17084	17114
JF	5	17189	17209
IB	5	17085	17114
IB	5	17111	17132
IB	10	17058	17085
LB	5	17136	17157
LB	10	17083	17114
LB	10	17104	17132
BA	5	17136	17157
AH	5	17105	17132
DL	5	17086	17114
DL	5	17104	17132
DL	5	17134	17157
DL	10	17057	17085
EZ	5	17055	17085
EZ	5	17137	17157
EZ	10	17057	17085
EZ	10	17135	17157
EZ	15	17134	17157
EZ	15	17181	17209
EZ	20	17028	17057
EZ	35	17084	17114
EZ	55	17083	17114
EK	5	17027	17057
EK	5	17104	17132
EK	5	17134	17157
EK	5	17135	17157
EK	15	17136	17157
EK	20	17028	17057
EK	20	17182	17209
EK	25	17083	17114
KL	1	17181	17209
KL	5	17027	17057
KL	15	17135	17157
KL	15	17136	17157
KL	20	17028	17057
KL	20	17101	17132
KL	25	17182	17209
KL	30	17083	17114
KL	50	17084	17114
PZ	5	17100	17132
PZ	10	17083	17114
EH	5	17104	17132
EH	5	17181	17209
EH	20	17083	17114
FB	5	17083	17114
FB	5	17135	17157
FB	5	17181	17209
JM	5	17028	17057
JM	5	17135	17157
JM	5	17136	17157
JM	5	17181	17209
JM	10	17083	17114
AX	5	17028	17057
AK	5	17028	17057
AK	5	17182	17209
PE	5	17027	17057
RE	5	17104	17132
RE	5	17135	17157
RE	9	17055	17085
RE	20	17083	17114
DZ	15	17083	17114
HU	5	17083	17114
HU	5	17104	17132
KN	5	17057	17085
KN	5	17083	17114
KN	5	17104	17132
KW	10	17084	17114
KW	15	17028	17057
OW	5	17028	17057
OW	5	17083	17114
OW	5	17084	17114
OW	5	17136	17157
IL	5	17027	17057
IL	15	17083	17114
DJ	10	17135	17157
OP	5	17084	17114
OP	5	17137	17157
MA	5	17055	17085
KI	5	17101	17132
KI	5	17182	17209
FK	5	17101	17132
FK	5	17102	17132
FK	5	17134	17157
KE	5	17181	17209
KE	20	17083	17114
JE	5	17027	17057
JE	5	17028	17057
JE	5	17055	17085
JE	5	17135	17157
JE	10	17083	17114
IC	5	17134	17157
IC	10	17101	17132
DN	5	17055	17085
DN	5	17084	17114
DN	5	17182	17209
HS	5	17135	17157
AC	5	17028	17057
AC	5	17057	17085
AC	5	17104	17132
AC	10	17137	17157
AC	15	17083	17114
HK	5	17085	17114
HK	5	17101	17132
HK	5	17135	17157
HK	5	17136	17157
HK	5	17182	17209
HK	5	17183	17209
HK	10	17083	17114
HK	10	17134	17157
HK	15	17104	17132
MI	5	17102	17132
MI	5	17104	17132
MI	5	17182	17209
MI	10	17100	17132
MI	10	17136	17157
MI	10	17137	17157
MI	10	17181	17209
MI	15	17027	17057
MI	15	17134	17157
MI	20	17183	17209
MI	25	17083	17114
MI	25	17101	17132
MI	35	17028	17057
MI	40	17135	17157
MI	75	17084	17114
MI	100	17139	17157
QL	5	17028	17057
QL	5	17136	17157
QL	10	17083	17114
HZ	5	17084	17114
HZ	5	17135	17157
HZ	10	17028	17057
ED	15	17083	17114
LT	5	17101	17132
AP	5	17027	17057
AP	5	17055	17085
AP	15	17083	17114
GV	5	17028	17057
GV	5	17135	17157
GV	5	17181	17209
AE	5	17028	17057
FS	5	17101	17132
KZ	5	17055	17085
KZ	5	17136	17157
KT	5	17182	17209
JJ	5	17055	17085
JJ	5	17134	17157
AB	5	17182	17209
AB	10	17057	17085
AB	15	17028	17057
QF	5	17084	17114
QF	5	17101	17132
MU	5	17101	17132
FF	5	17136	17157
FJ	10	17084	17114
FJ	10	17104	17132
FJ	10	17182	17209
FJ	15	17055	17085
FJ	15	17135	17157
FJ	20	17083	17114
AQ	1	17027	17057
AQ	5	17101	17132
AQ	5	17136	17157
AQ	20	17055	17085
AQ	30	17083	17114
AM	5	17028	17057
AM	5	17055	17085
AM	20	17083	17114
AM	30	17084	17114
AI	10	17083	17114
ID	5	17057	17085
ID	5	17101	17132
ID	5	17137	17157
JB	5	17027	17057
JB	5	17084	17114
JB	10	17083	17114
JB	10	17104	17132
JB	10	17136	17157
JB	20	17135	17157
PQ	5	17055	17085
PQ	5	17057	17085
PQ	5	17135	17157
PQ	10	17083	17114
RA	5	17055	17085
PG	10	17083	17114
DW	5	17181	17209
GY	5	17028	17057
GY	5	17100	17132
BK	5	17100	17132
BK	10	17083	17114
BN	5	17135	17157
BN	10	17055	17085
BN	10	17104	17132
BN	25	17083	17114
OB	5	17055	17085
RC	4	17086	17114
RC	5	17135	17157
RC	10	17139	17157
RC	10	17181	17209
RC	15	17105	17132
RC	15	17188	17209
RC	20	17027	17057
RC	20	17084	17114
RC	20	17185	17209
RC	25	17056	17085
RC	25	17099	17132
RC	25	17104	17132
RC	30	17100	17132
RC	35	17055	17085
RC	40	17137	17157
RC	45	17030	17057
RC	55	17182	17209
RC	57	17029	17057
RC	60	17031	17057
RC	60	17057	17085
RC	80	17106	17132
RC	85	17134	17157
RC	85	17136	17157
RC	100	17183	17209
RC	105	17052	17085
RC	130	17101	17132
RC	130	17184	17209
RC	160	17028	17057
RC	195	17080	17114
RC	385	17083	17114
MO	5	17052	17085
MO	5	17100	17132
MO	5	17107	17132
MO	15	17031	17057
MO	15	17106	17132
MO	15	17136	17157
MO	20	17104	17132
MO	20	17184	17209
MO	20	17185	17209
MO	30	17030	17057
MO	30	17083	17114
MO	35	17099	17132
MO	35	17188	17209
MO	40	17080	17114
MO	70	17139	17157
MO	110	17183	17209
MO	125	17029	17057
MO	125	17055	17085
GQ	5	17101	17132
GQ	10	17136	17157
GQ	15	17182	17209
CK	5	17181	17209
CK	10	17027	17057
CK	25	17083	17114
FG	4	17134	17157
FG	5	17100	17132
FG	5	17137	17157
FG	5	17182	17209
FG	10	17101	17132
FG	10	17181	17209
FG	15	17028	17057
FG	30	17183	17209
FG	50	17083	17114
CT	5	17027	17057
CT	5	17135	17157
CT	5	17181	17209
RL	5	17027	17057
RL	5	17028	17057
RL	5	17053	17085
RL	5	17137	17157
RL	8	17029	17057
RL	10	17100	17132
RL	15	17135	17157
RL	15	17182	17209
RL	20	17083	17114
OD	5	17028	17057
OD	5	17134	17157
OD	10	17027	17057
OD	10	17102	17132
OD	10	17136	17157
OD	15	17029	17057
OD	15	17101	17132
OD	20	17053	17085
OD	20	17137	17157
OD	20	17183	17209
OD	35	17182	17209
OD	40	17055	17085
OD	105	17083	17114
BM	10	17182	17209
GN	5	17102	17132
GN	5	17182	17209
GN	6	17053	17085
GN	10	17028	17057
GN	15	17137	17157
GN	20	17134	17157
GN	20	17183	17209
GN	25	17101	17132
GN	60	17083	17114
GN	150	17055	17085
JR	5	17135	17157
JR	10	17083	17114
CY	5	17135	17157
CY	10	17083	17114
OQ	5	17029	17057
OQ	5	17084	17114
OQ	5	17100	17132
OQ	10	17182	17209
LK	5	17100	17132
LK	5	17137	17157
LK	10	17053	17085
LK	15	17029	17057
LK	20	17084	17114
LK	20	17182	17209
LR	5	17182	17209
LR	10	17053	17085
LR	15	17029	17057
LR	15	17102	17132
LR	15	17135	17157
LR	20	17137	17157
CZ	5	17027	17057
CZ	5	17029	17057
CZ	5	17183	17209
CZ	15	17057	17085
CZ	30	17182	17209
CZ	45	17100	17132
CZ	45	17134	17157
CZ	60	17135	17157
CZ	273	17083	17114
IG	15	17027	17057
IG	15	17181	17209
IG	25	17083	17114
LY	5	17181	17209
LY	10	17027	17057
JO	5	17028	17057
JO	5	17137	17157
JO	10	17101	17132
JO	15	17083	17114
JO	25	17027	17057
HO	5	17028	17057
HO	5	17056	17085
HO	5	17139	17157
HO	5	17182	17209
HO	5	17185	17209
HO	10	17030	17057
HO	10	17052	17085
HO	10	17134	17157
HO	10	17184	17209
HO	10	17188	17209
HO	15	17031	17057
HO	15	17055	17085
HO	15	17105	17132
HO	15	17107	17132
HO	15	17136	17157
HO	20	17057	17085
HO	25	17080	17114
HO	30	17101	17132
HO	50	17083	17114
LI	5	17057	17085
LI	5	17100	17132
LI	5	17104	17132
LI	5	17136	17157
LI	5	17137	17157
LI	10	17028	17057
LI	10	17083	17114
LI	10	17101	17132
LI	15	17182	17209
LI	20	17105	17132
LZ	5	17028	17057
LZ	5	17136	17157
LZ	5	17182	17209
PS	5	17101	17132
PS	5	17106	17132
PS	5	17137	17157
PS	5	17185	17209
PS	10	17028	17057
PS	10	17184	17209
PS	10	17188	17209
PS	20	17030	17057
PS	20	17104	17132
PS	20	17107	17132
PS	20	17182	17209
PS	30	17055	17085
PS	85	17080	17114
AN	10	17106	17132
AN	10	17135	17157
AN	10	17181	17209
AN	15	17101	17132
AN	20	17183	17209
AN	30	17028	17057
AN	30	17083	17114
AN	35	17185	17209
AN	40	17105	17132
AN	40	17136	17157
AN	50	17052	17085
AN	60	17029	17057
AN	65	17182	17209
AN	135	17080	17114
AW	5	17031	17057
AW	5	17101	17132
AW	5	17136	17157
AW	5	17137	17157
AW	5	17184	17209
AW	10	17028	17057
AW	10	17030	17057
AW	10	17084	17114
AW	15	17083	17114
AW	15	17099	17132
AW	15	17107	17132
AW	15	17188	17209
JS	5	17135	17157
JS	5	17137	17157
JS	5	17182	17209
JS	10	17027	17057
JS	10	17028	17057
LO	5	17028	17057
LO	5	17029	17057
LO	5	17099	17132
LO	5	17100	17132
LO	5	17135	17157
LO	5	17136	17157
LO	5	17139	17157
LO	5	17182	17209
LO	5	17183	17209
LO	5	17185	17209
LO	10	17080	17114
LO	15	17055	17085
LO	20	17052	17085
LO	25	17106	17132
QW	5	17028	17057
QW	5	17030	17057
QW	5	17055	17085
QW	5	17100	17132
QW	5	17106	17132
QW	5	17107	17132
QW	5	17135	17157
QW	5	17140	17157
QW	5	17182	17209
QW	5	17184	17209
QW	10	17031	17057
QW	10	17080	17114
QW	10	17183	17209
IH	5	17106	17132
IH	5	17140	17157
IH	5	17189	17209
IH	10	17052	17085
IH	10	17105	17132
IH	15	17031	17057
IH	20	17183	17209
IH	25	17080	17114
IH	50	17029	17057
FX	5	17052	17085
FX	5	17080	17114
FX	10	17031	17057
CD	5	17030	17057
CD	5	17031	17057
CD	5	17052	17085
CD	5	17136	17157
CD	10	17101	17132
CD	15	17185	17209
DB	5	17100	17132
DB	5	17107	17132
DB	5	17139	17157
DB	5	17184	17209
DB	10	17030	17057
DB	10	17185	17209
DB	15	17083	17114
DB	15	17183	17209
DB	20	17031	17057
DB	20	17052	17085
DB	20	17099	17132
DB	20	17106	17132
DB	25	17136	17157
DB	30	17029	17057
DB	30	17084	17114
DB	50	17080	17114
KY	5	17182	17209
KY	10	17084	17114
IM	5	17028	17057
IM	5	17182	17209
IM	10	17136	17157
PT	5	17031	17057
PT	5	17052	17085
PT	5	17185	17209
PT	10	17029	17057
PT	10	17183	17209
MC	5	17104	17132
MC	15	17106	17132
MC	20	17105	17132
MC	20	17136	17157
MC	25	17185	17209
MC	30	17184	17209
MC	35	17031	17057
MC	40	17099	17132
MC	55	17101	17132
MC	60	17029	17057
MC	60	17055	17085
MC	60	17139	17157
MC	60	17183	17209
MC	60	17188	17209
MC	75	17052	17085
MC	75	17107	17132
MC	80	17083	17114
MC	110	17080	17114
PY	15	17104	17132
PY	15	17105	17132
PY	20	17136	17157
PY	30	17099	17132
PY	30	17188	17209
PY	35	17100	17132
PY	35	17106	17132
PY	35	17184	17209
PY	45	17030	17057
PY	45	17083	17114
PY	45	17101	17132
PY	70	17107	17132
PY	70	17185	17209
PY	75	17139	17157
PY	80	17052	17085
PY	80	17055	17085
PY	90	17031	17057
PY	90	17183	17209
PY	120	17029	17057
PY	145	17080	17114
DS	10	17185	17209
DS	20	17136	17157
DS	25	17101	17132
DS	30	17106	17132
DS	30	17184	17209
DS	36	17099	17132
DS	65	17183	17209
DS	70	17105	17132
DS	85	17031	17057
DS	95	17052	17085
DS	120	17029	17057
DS	120	17080	17114
PW	5	17031	17057
PW	5	17056	17085
PW	5	17136	17157
PW	5	17185	17209
PW	5	17188	17209
PW	10	17055	17085
PW	20	17052	17085
PW	20	17101	17132
PW	25	17080	17114
GE	5	17105	17132
GE	10	17029	17057
GE	10	17031	17057
GE	10	17084	17114
GE	10	17101	17132
GE	15	17055	17085
GE	15	17106	17132
GE	15	17107	17132
GE	15	17183	17209
GE	20	17185	17209
GE	20	17188	17209
GE	25	17030	17057
GE	30	17184	17209
GE	35	17136	17157
GE	50	17052	17085
GE	50	17099	17132
GE	130	17080	17114
FN	5	17183	17209
FN	10	17099	17132
FN	10	17104	17132
FN	20	17031	17057
FN	20	17052	17085
FN	30	17105	17132
FN	30	17106	17132
FN	40	17185	17209
FN	50	17101	17132
FN	60	17029	17057
FN	70	17083	17114
FN	70	17184	17209
FN	80	17084	17114
FN	85	17055	17085
FN	85	17139	17157
FN	105	17188	17209
FN	110	17080	17114
FN	215	17136	17157
BO	5	17031	17057
BO	5	17083	17114
BO	5	17099	17132
BO	10	17101	17132
BO	10	17185	17209
BO	15	17052	17085
BO	15	17104	17132
BO	15	17139	17157
BO	20	17056	17085
BO	20	17140	17157
BO	25	17105	17132
BO	25	17183	17209
BO	30	17029	17057
BO	30	17136	17157
BO	45	17055	17085
BO	45	17080	17114
BO	45	17106	17132
BO	45	17188	17209
IT	5	17029	17057
IT	5	17052	17085
IT	5	17104	17132
IT	10	17080	17114
IT	10	17084	17114
IT	10	17183	17209
IT	10	17185	17209
KJ	5	17106	17132
KJ	10	17055	17085
KJ	10	17101	17132
KJ	10	17104	17132
KJ	20	17105	17132
KJ	20	17183	17209
KJ	25	17100	17132
KJ	40	17083	17114
KJ	50	17084	17114
KJ	60	17052	17085
KJ	60	17185	17209
KJ	70	17136	17157
KJ	80	17031	17057
KJ	90	17139	17157
KJ	90	17184	17209
KJ	100	17056	17085
KJ	110	17030	17057
KJ	157	17182	17209
KJ	230	17107	17132
KJ	245	17080	17114
EP	5	17034	17057
EP	5	17085	17114
EP	5	17189	17209
EP	10	17029	17057
EP	10	17182	17209
EP	15	17140	17157
EP	25	17101	17132
EP	30	17104	17132
EP	35	17136	17157
EP	45	17106	17132
EP	45	17185	17209
EP	50	17099	17132
EP	50	17139	17157
EP	60	17031	17057
EP	60	17100	17132
EP	70	17107	17132
EP	75	17084	17114
EP	80	17080	17114
EP	85	17188	17209
EP	90	17056	17085
EP	90	17105	17132
EP	105	17052	17085
EP	105	17184	17209
EP	110	17055	17085
EP	110	17083	17114
EP	185	17183	17209
EP	260	17030	17057
EL	5	17080	17114
EL	5	17100	17132
EL	5	17101	17132
EL	5	17107	17132
EL	10	17052	17085
EL	10	17184	17209
EL	15	17030	17057
IY	5	17104	17132
IY	5	17105	17132
IY	5	17188	17209
IY	10	17084	17114
IY	10	17136	17157
IY	15	17031	17057
IY	15	17052	17085
IY	15	17184	17209
IY	15	17185	17209
IY	25	17030	17057
IY	25	17101	17132
IY	25	17107	17132
IY	30	17100	17132
IY	65	17080	17114
AR	5	17084	17114
AR	5	17105	17132
KC	5	17055	17085
KC	5	17083	17114
KC	5	17084	17114
KC	5	17099	17132
KC	5	17106	17132
KC	5	17140	17157
KC	5	17185	17209
KC	5	17188	17209
KC	10	17031	17057
KC	10	17056	17085
KC	15	17105	17132
KC	15	17136	17157
KC	25	17080	17114
QY	5	17034	17057
QY	5	17055	17085
QY	10	17139	17157
QY	10	17188	17209
QY	15	17030	17057
QY	15	17100	17132
BF	5	17055	17085
BF	5	17104	17132
BF	5	17106	17132
BF	5	17139	17157
BF	5	17183	17209
BF	10	17188	17209
MY	10	17100	17132
MY	10	17107	17132
MY	20	17055	17085
MY	20	17139	17157
MY	25	17188	17209
MY	30	17184	17209
MY	40	17030	17057
RG	5	17030	17057
RG	10	17055	17085
RG	10	17107	17132
RG	10	17184	17209
RG	10	17188	17209
RG	15	17104	17132
RG	20	17100	17132
RG	25	17139	17157
RG	40	17083	17114
DA	5	17055	17085
DA	5	17056	17085
DA	5	17100	17132
DA	5	17106	17132
DA	5	17107	17132
DA	5	17182	17209
DA	5	17184	17209
DA	10	17029	17057
DA	10	17099	17132
DA	10	17136	17157
DA	15	17031	17057
DA	15	17104	17132
DA	20	17105	17132
DA	25	17052	17085
DA	25	17185	17209
DA	30	17030	17057
DA	45	17183	17209
DA	50	17080	17114
LD	5	17030	17057
LD	5	17182	17209
LD	5	17184	17209
LD	10	17099	17132
LD	10	17104	17132
LD	10	17106	17132
LD	10	17183	17209
LD	15	17029	17057
LD	15	17055	17085
LD	20	17080	17114
LD	20	17083	17114
GX	5	17055	17085
GX	5	17184	17209
GX	10	17083	17114
MJ	5	17030	17057
MJ	5	17052	17085
MJ	5	17056	17085
MJ	5	17084	17114
MJ	10	17105	17132
MJ	10	17140	17157
QC	5	17099	17132
QC	5	17104	17132
QC	5	17106	17132
QC	5	17107	17132
QC	5	17188	17209
QC	10	17029	17057
QC	10	17084	17114
QC	10	17100	17132
QC	10	17183	17209
FO	5	17029	17057
FO	5	17106	17132
FO	5	17183	17209
FO	5	17188	17209
FO	10	17104	17132
KG	5	17107	17132
KG	5	17139	17157
KG	5	17140	17157
KG	5	17189	17209
KG	10	17185	17209
KG	10	17188	17209
KG	15	17029	17057
KG	15	17055	17085
KG	15	17099	17132
KG	15	17105	17132
KG	20	17084	17114
KG	20	17136	17157
KG	25	17056	17085
KG	25	17101	17132
KG	25	17104	17132
KG	30	17030	17057
KG	30	17100	17132
KG	35	17182	17209
KG	40	17183	17209
KG	45	17080	17114
KG	50	17106	17132
KG	60	17052	17085
KG	75	17184	17209
KG	80	17031	17057
HQ	5	17031	17057
HQ	5	17099	17132
HQ	5	17101	17132
HQ	5	17185	17209
HQ	10	17030	17057
HQ	10	17052	17085
HQ	10	17104	17132
HQ	10	17184	17209
HQ	15	17080	17114
HQ	15	17084	17114
HQ	15	17100	17132
HQ	15	17136	17157
HQ	15	17140	17157
HQ	15	17183	17209
HQ	20	17056	17085
HQ	20	17139	17157
HQ	35	17083	17114
BD	5	17031	17057
BD	5	17185	17209
BD	5	17189	17209
BD	10	17030	17057
BD	10	17056	17085
BD	10	17101	17132
BD	10	17105	17132
BD	10	17184	17209
BD	15	17052	17085
BD	18	17140	17157
FC	5	17031	17057
FC	5	17140	17157
FC	5	17185	17209
FC	10	17030	17057
FC	10	17056	17085
FC	10	17184	17209
FC	10	17188	17209
FC	15	17104	17132
FC	20	17105	17132
AG	5	17030	17057
AG	5	17099	17132
JC	5	17031	17057
JC	5	17099	17132
JC	5	17100	17132
JC	5	17101	17132
JC	5	17182	17209
JC	5	17183	17209
JC	10	17184	17209
JC	15	17052	17085
JC	20	17188	17209
CW	5	17188	17209
CW	10	17056	17085
CW	10	17084	17114
CW	10	17107	17132
CW	10	17140	17157
CW	15	17030	17057
CW	15	17055	17085
CW	15	17105	17132
CW	15	17139	17157
CW	20	17100	17132
CW	20	17182	17209
CW	25	17104	17132
CW	30	17031	17057
EX	5	17136	17157
EX	5	17183	17209
EX	5	17184	17209
EX	5	17185	17209
EX	10	17031	17057
EX	10	17052	17085
EX	10	17056	17085
EX	15	17107	17132
EX	15	17140	17157
EX	20	17030	17057
EX	20	17084	17114
AF	10	17031	17057
CB	5	17029	17057
CB	5	17100	17132
CB	5	17136	17157
CB	5	17183	17209
CB	10	17056	17085
CB	10	17140	17157
CB	10	17184	17209
CB	10	17185	17209
CB	20	17031	17057
CB	20	17052	17085
CB	35	17084	17114
CB	60	17080	17114
FR	5	17030	17057
FR	5	17100	17132
FR	5	17105	17132
FR	10	17101	17132
FR	10	17104	17132
FR	10	17182	17209
FR	10	17183	17209
FR	10	17185	17209
FR	25	17031	17057
FR	25	17055	17085
FR	25	17140	17157
FR	30	17052	17085
FR	40	17184	17209
FR	80	17080	17114
JH	5	17104	17132
JH	10	17030	17057
JH	10	17099	17132
JH	10	17139	17157
JH	10	17182	17209
JH	15	17101	17132
JH	20	17140	17157
JH	25	17106	17132
JH	25	17183	17209
JH	30	17136	17157
JH	35	17055	17085
JH	35	17083	17114
JH	35	17105	17132
JH	40	17100	17132
JH	40	17184	17209
JH	65	17188	17209
JH	75	17031	17057
JH	90	17052	17085
JH	100	17185	17209
JH	120	17056	17085
JH	130	17084	17114
JH	180	17080	17114
DE	5	17136	17157
DE	10	17031	17057
DE	15	17106	17132
DE	25	17080	17114
BH	5	17104	17132
BH	5	17184	17209
BH	10	17099	17132
BH	10	17100	17132
BH	11	17034	17057
BH	15	17101	17132
BH	20	17189	17209
BH	25	17055	17085
BH	25	17183	17209
BH	25	17185	17209
BH	25	17188	17209
BH	30	17031	17057
BH	30	17105	17132
BH	35	17136	17157
BH	35	17139	17157
BH	50	17056	17085
BH	55	17052	17085
BH	60	17106	17132
BH	65	17030	17057
BH	75	17080	17114
BH	85	17140	17157
BH	140	17084	17114
GC	5	17030	17057
GC	5	17105	17132
GC	5	17184	17209
GC	10	17056	17085
GC	10	17100	17132
GC	10	17182	17209
EV	5	17030	17057
EV	5	17136	17157
EV	5	17184	17209
EV	10	17100	17132
OX	5	17104	17132
OX	5	17105	17132
OX	5	17136	17157
OX	5	17189	17209
OX	10	17140	17157
OX	15	17055	17085
AT	5	17052	17085
AT	5	17136	17157
AT	5	17140	17157
AT	5	17189	17209
AT	10	17056	17085
AT	10	17105	17132
GM	5	17056	17085
GM	5	17083	17114
GM	5	17101	17132
GM	5	17105	17132
GM	5	17136	17157
GM	5	17188	17209
GM	10	17052	17085
GM	10	17185	17209
GM	15	17055	17085
GM	15	17104	17132
GM	20	17029	17057
GM	20	17107	17132
GM	40	17080	17114
GM	45	17030	17057
AS	5	17030	17057
AS	5	17100	17132
AS	5	17107	17132
AS	5	17184	17209
AS	10	17084	17114
AS	10	17136	17157
AS	15	17031	17057
AS	15	17052	17085
AS	15	17140	17157
AS	25	17056	17085
AS	50	17080	17114
AZ	5	17030	17057
AZ	5	17031	17057
AZ	5	17183	17209
AZ	10	17080	17114
AZ	10	17136	17157
AZ	15	17106	17132
AZ	25	17084	17114
FI	5	17100	17132
FI	5	17106	17132
FI	10	17084	17114
FI	10	17184	17209
FI	10	17188	17209
FI	15	17030	17057
FI	15	17055	17085
FI	20	17104	17132
FI	20	17139	17157
IP	5	17030	17057
IP	5	17055	17085
IP	5	17100	17132
IP	5	17104	17132
IP	5	17185	17209
IP	5	17189	17209
IP	10	17083	17114
CN	5	17030	17057
CN	5	17052	17085
CN	5	17055	17085
CN	5	17083	17114
CN	5	17100	17132
CN	5	17139	17157
CN	5	17184	17209
CN	10	17188	17209
GU	5	17105	17132
GU	5	17140	17157
GU	10	17056	17085
GU	10	17084	17114
GU	10	17182	17209
GU	15	17052	17085
GU	15	17184	17209
GU	55	17080	17114
PI	5	17030	17057
PI	5	17100	17132
PI	5	17184	17209
HG	5	17029	17057
HG	5	17084	17114
HG	5	17099	17132
HG	5	17101	17132
HG	5	17106	17132
HG	5	17136	17157
HG	5	17185	17209
HG	10	17140	17157
HG	15	17056	17085
HG	15	17104	17132
HG	20	17031	17057
HG	20	17188	17209
HG	25	17080	17114
HG	35	17052	17085
OF	4	17107	17132
OF	5	17055	17085
OF	5	17100	17132
OF	5	17101	17132
OF	5	17188	17209
OF	5	17189	17209
OF	10	17083	17114
OF	15	17182	17209
OF	15	17184	17209
OF	15	17185	17209
OF	20	17030	17057
OF	20	17084	17114
OF	25	17056	17085
OF	25	17105	17132
OF	30	17136	17157
OF	35	17052	17085
OF	40	17031	17057
OF	50	17140	17157
OF	60	17104	17132
DX	5	17183	17209
DX	15	17084	17114
DX	15	17136	17157
DX	20	17080	17114
