# Supplementary material for: An Adjusted Likelihood Ratio Approach Analysing Distribution of Food Products to Assist the Investigation of Foodborne Outbreaks
Source: PLoS One. 2015 Aug 3;10(8):e0134344. doi: 10.1371/journal.pone.0134344 (PMC4523185; doi:10.1371/journal.pone.0134344)
Supplement: S3 File — Anonymised files of the distribution of each food product unit included in the analysis. Variables are “Municipality” = Identifier of the Municipality,”NumPackages” = Number of consumer packages delivered;”Date_delivered” = The date the food product unit has been delivered;”Date_expired” = The date given where food product unit have expired. (ZIP) [file pone.0134344.s005.zip › prod102.txt]

Municipality	numPackages	Date_delivered	Date_expired
KQ	5	17043	17071
KQ	10	17098	17128
KQ	13	17104	17128
JW	5	17043	17071
JW	5	17048	17071
JW	5	17071	17099
JW	5	17120	17146
JW	5	17125	17146
JW	5	17202	17223
KR	5	17042	17071
KR	5	17072	17099
KR	10	17044	17071
KR	10	17071	17099
KR	10	17122	17146
KR	25	17098	17128
AY	5	17042	17071
AY	5	17049	17071
AY	5	17121	17146
AY	5	17125	17146
AY	5	17198	17223
AY	10	17076	17099
AY	15	17071	17099
AY	20	17098	17128
CQ	5	17125	17146
PO	5	17125	17146
MK	5	17044	17071
MK	5	17071	17099
MK	5	17104	17128
MK	5	17202	17223
MK	10	17048	17071
QD	5	17122	17146
QD	10	17098	17128
QO	5	17125	17146
MZ	5	17043	17071
MZ	5	17073	17099
MZ	5	17099	17128
BT	5	17049	17071
BT	5	17071	17099
BT	5	17100	17128
MN	5	17045	17071
MN	5	17098	17128
MN	10	17049	17071
MN	10	17125	17146
MN	10	17203	17223
PV	5	17071	17099
PV	5	17125	17146
PV	5	17202	17223
PV	10	17120	17146
PV	15	17099	17128
PV	20	17043	17071
PV	30	17098	17128
PV	90	17072	17099
QK	5	17048	17071
QK	5	17122	17146
QK	10	17045	17071
QK	10	17203	17223
QK	15	17044	17071
QK	20	17098	17128
PP	5	17042	17071
PP	5	17044	17071
PP	5	17073	17099
PP	5	17098	17128
KU	5	17044	17071
KU	5	17122	17146
KU	5	17125	17146
KU	5	17202	17223
KU	10	17072	17099
KU	10	17098	17128
EI	10	17044	17071
EI	15	17045	17071
EI	30	17098	17128
FH	5	17044	17071
FH	5	17049	17071
FH	5	17119	17146
FH	10	17071	17099
FH	15	17048	17071
FH	15	17099	17128
FH	15	17121	17146
FH	15	17202	17223
FH	20	17073	17099
FH	30	17043	17071
FH	35	17042	17071
FH	35	17072	17099
FH	45	17125	17146
FH	58	17098	17128
FH	120	17045	17071
BU	5	17042	17071
BU	5	17045	17071
BU	5	17119	17146
BU	5	17121	17146
BU	5	17122	17146
BU	5	17202	17223
BU	10	17100	17128
BU	10	17120	17146
BU	10	17125	17146
BU	15	17044	17071
BU	15	17048	17071
BU	25	17043	17071
BU	40	17098	17128
GZ	5	17043	17071
GZ	5	17071	17099
GZ	5	17078	17099
GZ	5	17098	17128
GZ	15	17099	17128
QU	5	17073	17099
QU	10	17043	17071
QU	10	17078	17099
QU	15	17071	17099
QU	20	17099	17128
EA	5	17042	17071
EA	15	17071	17099
HV	5	17072	17099
HV	10	17098	17128
HV	10	17120	17146
MP	5	17043	17071
MP	5	17071	17099
OL	5	17042	17071
OL	5	17043	17071
OL	5	17045	17071
OL	5	17071	17099
OL	5	17120	17146
OL	5	17199	17223
OL	10	17076	17099
OL	15	17202	17223
OL	20	17098	17128
QV	5	17045	17071
QV	5	17076	17099
QV	5	17077	17099
QV	5	17097	17128
QV	5	17099	17128
QV	5	17119	17146
QV	10	17042	17071
QV	10	17120	17146
QV	10	17202	17223
QV	10	17203	17223
QV	15	17073	17099
QV	20	17043	17071
QV	35	17098	17128
CL	5	17044	17071
CL	5	17072	17099
CL	5	17202	17223
CL	35	17098	17128
EG	5	17073	17099
EG	5	17104	17128
EG	5	17120	17146
EG	10	17044	17071
EG	20	17072	17099
EG	20	17098	17128
MX	5	17048	17071
MX	5	17071	17099
MX	5	17100	17128
MX	5	17199	17223
MX	10	17043	17071
MX	15	17099	17128
HT	5	17098	17128
HT	5	17119	17146
HT	5	17198	17223
HT	10	17048	17071
BW	5	17043	17071
BW	5	17071	17099
BW	5	17098	17128
BW	5	17121	17146
EF	5	17199	17223
EF	10	17044	17071
EF	10	17045	17071
EF	10	17100	17128
EF	15	17048	17071
EF	19	17126	17146
EF	20	17122	17146
EF	20	17125	17146
EF	30	17078	17099
EF	35	17120	17146
EF	40	17198	17223
EF	55	17076	17099
EF	55	17119	17146
EF	55	17202	17223
EF	60	17097	17128
EF	90	17121	17146
EF	95	17043	17071
EF	100	17099	17128
EF	115	17073	17099
EF	120	17042	17071
EF	125	17072	17099
EF	160	17071	17099
EF	267	17098	17128
OG	5	17125	17146
OG	10	17045	17071
LF	5	17048	17071
LF	5	17098	17128
LF	10	17044	17071
LF	15	17104	17128
OH	5	17044	17071
OH	5	17202	17223
OH	5	17203	17223
CG	5	17045	17071
CG	5	17203	17223
CG	10	17202	17223
DK	5	17048	17071
DK	5	17125	17146
MV	5	17044	17071
MV	5	17045	17071
MV	5	17048	17071
MV	5	17125	17146
JL	5	17044	17071
JL	5	17125	17146
JL	10	17104	17128
GR	5	17069	17099
GR	5	17097	17128
GR	5	17122	17146
HN	5	17048	17071
HN	5	17104	17128
HN	5	17118	17146
HI	5	17044	17071
HI	5	17049	17071
HI	5	17098	17128
HI	5	17199	17223
HI	5	17203	17223
HI	10	17048	17071
HI	30	17099	17128
FM	5	17042	17071
FM	5	17044	17071
FM	5	17100	17128
FM	5	17202	17223
FM	10	17098	17128
HX	5	17045	17071
HX	5	17100	17128
DM	5	17098	17128
GJ	5	17049	17071
GJ	5	17072	17099
GJ	5	17097	17128
GJ	5	17098	17128
GJ	5	17100	17128
OC	5	17100	17128
OC	10	17044	17071
LH	5	17199	17223
KB	5	17071	17099
OV	5	17104	17128
OV	5	17203	17223
KV	5	17122	17146
AD	5	17045	17071
AD	5	17072	17099
AD	5	17202	17223
KD	5	17098	17128
CX	5	17076	17099
CX	10	17098	17128
EC	5	17044	17071
EC	5	17121	17146
RM	5	17045	17071
RM	5	17125	17146
LM	5	17048	17071
HD	5	17044	17071
RJ	5	17097	17128
RJ	10	17048	17071
RJ	10	17104	17128
RJ	10	17125	17146
RJ	10	17202	17223
RJ	15	17049	17071
GW	5	17098	17128
JP	5	17203	17223
RN	5	17042	17071
RN	5	17043	17071
RN	5	17076	17099
RN	5	17099	17128
RN	5	17104	17128
RN	5	17122	17146
RN	5	17125	17146
RN	10	17045	17071
RN	10	17119	17146
RN	15	17098	17128
RN	15	17202	17223
RK	5	17044	17071
RK	5	17045	17071
RK	5	17125	17146
RK	5	17202	17223
RK	5	17203	17223
RK	10	17121	17146
RK	15	17048	17071
RK	15	17099	17128
RK	15	17104	17128
RH	5	17044	17071
RH	5	17049	17071
RH	5	17203	17223
RH	25	17098	17128
MT	5	17071	17099
MT	10	17098	17128
EB	5	17045	17071
EB	5	17203	17223
BI	5	17125	17146
PN	5	17044	17071
ES	5	17048	17071
ES	10	17104	17128
DQ	5	17125	17146
DQ	10	17048	17071
DH	5	17045	17071
DH	5	17122	17146
RF	5	17122	17146
RF	5	17203	17223
KK	5	17098	17128
PD	5	17048	17071
PD	10	17044	17071
PD	15	17122	17146
PD	30	17045	17071
JI	5	17045	17071
JI	10	17048	17071
IS	5	17121	17146
IS	5	17125	17146
IS	5	17202	17223
GL	5	17044	17071
CF	5	17048	17071
CF	5	17104	17128
CF	5	17202	17223
FP	5	17044	17071
FP	5	17045	17071
FP	5	17071	17099
FP	5	17098	17128
FP	5	17099	17128
FP	5	17122	17146
FP	5	17125	17146
FP	5	17203	17223
FP	40	17048	17071
MR	5	17045	17071
MR	10	17098	17128
QN	5	17042	17071
QN	5	17044	17071
QN	5	17071	17099
QN	5	17072	17099
QN	5	17120	17146
QN	5	17126	17146
QN	10	17045	17071
QN	10	17098	17128
QN	10	17203	17223
QN	20	17048	17071
QN	20	17122	17146
KM	5	17048	17071
KM	5	17076	17099
KM	9	17203	17223
KM	10	17044	17071
KM	10	17202	17223
KM	15	17045	17071
KM	15	17122	17146
EO	5	17042	17071
EO	5	17044	17071
EO	5	17119	17146
EO	5	17125	17146
EO	10	17098	17128
EO	15	17045	17071
QE	5	17202	17223
PX	5	17045	17071
IK	5	17099	17128
IK	5	17202	17223
JZ	5	17048	17071
GG	5	17042	17071
GG	5	17044	17071
GG	5	17125	17146
GG	15	17098	17128
EE	5	17078	17099
HP	5	17044	17071
HP	5	17048	17071
HP	5	17071	17099
HP	5	17120	17146
HP	5	17122	17146
HP	5	17202	17223
CE	5	17045	17071
CE	5	17048	17071
CE	5	17098	17128
CE	5	17099	17128
CE	5	17107	17128
CE	5	17122	17146
CE	10	17100	17128
CE	10	17202	17223
CE	15	17044	17071
CE	25	17125	17146
OY	5	17072	17099
OY	5	17104	17128
OY	5	17202	17223
OU	1	17049	17071
OU	5	17048	17071
OU	5	17100	17128
OU	5	17125	17146
OU	7	17097	17128
OU	10	17202	17223
AV	5	17199	17223
AV	10	17100	17128
IX	5	17045	17071
QJ	5	17125	17146
FV	5	17078	17099
FV	5	17125	17146
QR	5	17044	17071
QR	5	17045	17071
QR	5	17100	17128
CV	5	17043	17071
AJ	5	17100	17128
AJ	5	17199	17223
JQ	5	17112	17128
JQ	5	17204	17223
JQ	10	17043	17071
JQ	15	17111	17128
DY	10	17043	17071
DY	10	17100	17128
DY	10	17107	17128
DY	15	17111	17128
HB	5	17100	17128
HB	5	17111	17128
HB	60	17197	17223
FY	5	17100	17128
LW	10	17100	17128
AU	5	17043	17071
AU	5	17111	17128
DT	5	17111	17128
DT	5	17199	17223
DT	15	17100	17128
MD	5	17100	17128
MD	5	17204	17223
MD	10	17043	17071
JV	5	17043	17071
JV	10	17111	17128
JV	10	17204	17223
JV	15	17100	17128
PL	4	17112	17128
PL	5	17204	17223
BS	5	17111	17128
OM	5	17100	17128
DP	5	17199	17223
QM	5	17043	17071
QM	5	17044	17071
QM	5	17111	17128
QM	25	17100	17128
GB	5	17100	17128
FU	5	17073	17099
FU	5	17120	17146
FU	5	17125	17146
FU	5	17127	17146
FU	5	17128	17146
FU	9	17104	17128
FU	10	17050	17071
FU	10	17121	17146
FU	15	17049	17071
FU	15	17099	17128
FU	20	17051	17071
FU	20	17126	17146
FU	25	17100	17128
FU	50	17119	17146
FU	70	17072	17099
DD	5	17100	17128
BE	5	17072	17099
BE	5	17100	17128
BE	10	17099	17128
CO	5	17100	17128
CO	5	17122	17146
GD	5	17072	17099
LJ	5	17072	17099
GH	5	17050	17071
QS	5	17049	17071
QS	5	17072	17099
QS	5	17126	17146
QS	15	17100	17128
PR	5	17099	17128
GI	5	17072	17099
GI	5	17119	17146
JT	5	17119	17146
JT	5	17122	17146
JT	10	17072	17099
JT	10	17073	17099
JT	10	17100	17128
QB	5	17118	17146
QB	5	17122	17146
EQ	1	17118	17146
EQ	5	17051	17071
EQ	5	17073	17099
EQ	5	17122	17146
EQ	5	17125	17146
EQ	10	17100	17128
EQ	25	17072	17099
BZ	5	17073	17099
ME	5	17073	17099
ME	5	17100	17128
ME	5	17122	17146
ME	5	17127	17146
PF	5	17050	17071
OO	5	17099	17128
OO	5	17118	17146
DO	5	17050	17071
DO	5	17127	17146
JF	5	17049	17071
JF	5	17098	17128
JF	5	17203	17223
IB	5	17099	17128
IB	5	17125	17146
IB	10	17072	17099
LB	5	17150	17171
LB	10	17097	17128
LB	10	17118	17146
BA	5	17150	17171
AH	5	17119	17146
DL	5	17100	17128
DL	5	17118	17146
DL	5	17148	17171
DL	10	17071	17099
EZ	5	17069	17099
EZ	5	17151	17171
EZ	10	17071	17099
EZ	10	17149	17171
EZ	15	17148	17171
EZ	15	17195	17223
EZ	20	17042	17071
EZ	35	17098	17128
EZ	55	17097	17128
EK	5	17041	17071
EK	5	17118	17146
EK	5	17148	17171
EK	5	17149	17171
EK	15	17150	17171
EK	20	17042	17071
EK	20	17196	17223
EK	25	17097	17128
KL	1	17195	17223
KL	5	17041	17071
KL	15	17149	17171
KL	15	17150	17171
KL	20	17042	17071
KL	20	17115	17146
KL	25	17196	17223
KL	30	17097	17128
KL	50	17098	17128
PZ	5	17114	17146
PZ	10	17097	17128
EH	5	17118	17146
EH	5	17195	17223
EH	20	17097	17128
FB	5	17097	17128
FB	5	17149	17171
FB	5	17195	17223
JM	5	17042	17071
JM	5	17149	17171
JM	5	17150	17171
JM	5	17195	17223
JM	10	17097	17128
AX	5	17042	17071
AK	5	17042	17071
AK	5	17196	17223
PE	5	17041	17071
RE	5	17118	17146
RE	5	17149	17171
RE	9	17069	17099
RE	20	17097	17128
DZ	15	17097	17128
HU	5	17097	17128
HU	5	17118	17146
KN	5	17071	17099
KN	5	17097	17128
KN	5	17118	17146
KW	10	17098	17128
KW	15	17042	17071
OW	5	17042	17071
OW	5	17097	17128
OW	5	17098	17128
OW	5	17150	17171
IL	5	17041	17071
IL	15	17097	17128
DJ	10	17149	17171
OP	5	17098	17128
OP	5	17151	17171
MA	5	17069	17099
KI	5	17115	17146
KI	5	17196	17223
FK	5	17115	17146
FK	5	17116	17146
FK	5	17148	17171
KE	5	17195	17223
KE	20	17097	17128
JE	5	17041	17071
JE	5	17042	17071
JE	5	17069	17099
JE	5	17149	17171
JE	10	17097	17128
IC	5	17148	17171
IC	10	17115	17146
DN	5	17069	17099
DN	5	17098	17128
DN	5	17196	17223
HS	5	17149	17171
AC	5	17042	17071
AC	5	17071	17099
AC	5	17118	17146
AC	10	17151	17171
AC	15	17097	17128
HK	5	17099	17128
HK	5	17115	17146
HK	5	17149	17171
HK	5	17150	17171
HK	5	17196	17223
HK	5	17197	17223
HK	10	17097	17128
HK	10	17148	17171
HK	15	17118	17146
MI	5	17116	17146
MI	5	17118	17146
MI	5	17196	17223
MI	10	17114	17146
MI	10	17150	17171
MI	10	17151	17171
MI	10	17195	17223
MI	15	17041	17071
MI	15	17148	17171
MI	20	17197	17223
MI	25	17097	17128
MI	25	17115	17146
MI	35	17042	17071
MI	40	17149	17171
MI	75	17098	17128
MI	100	17153	17171
QL	5	17042	17071
QL	5	17150	17171
QL	10	17097	17128
HZ	5	17098	17128
HZ	5	17149	17171
HZ	10	17042	17071
ED	15	17097	17128
LT	5	17115	17146
AP	5	17041	17071
AP	5	17069	17099
AP	15	17097	17128
GV	5	17042	17071
GV	5	17149	17171
GV	5	17195	17223
AE	5	17042	17071
FS	5	17115	17146
KZ	5	17069	17099
KZ	5	17150	17171
KT	5	17196	17223
JJ	5	17069	17099
JJ	5	17148	17171
AB	5	17196	17223
AB	10	17071	17099
AB	15	17042	17071
QF	5	17098	17128
QF	5	17115	17146
MU	5	17115	17146
FF	5	17150	17171
FJ	10	17098	17128
FJ	10	17118	17146
FJ	10	17196	17223
FJ	15	17069	17099
FJ	15	17149	17171
FJ	20	17097	17128
AQ	1	17041	17071
AQ	5	17115	17146
AQ	5	17150	17171
AQ	20	17069	17099
AQ	30	17097	17128
AM	5	17042	17071
AM	5	17069	17099
AM	20	17097	17128
AM	30	17098	17128
AI	10	17097	17128
ID	5	17071	17099
ID	5	17115	17146
ID	5	17151	17171
JB	5	17041	17071
JB	5	17098	17128
JB	10	17097	17128
JB	10	17118	17146
JB	10	17150	17171
JB	20	17149	17171
PQ	5	17069	17099
PQ	5	17071	17099
PQ	5	17149	17171
PQ	10	17097	17128
RA	5	17069	17099
PG	10	17097	17128
DW	5	17195	17223
GY	5	17042	17071
GY	5	17114	17146
BK	5	17114	17146
BK	10	17097	17128
BN	5	17149	17171
BN	10	17069	17099
BN	10	17118	17146
BN	25	17097	17128
OB	5	17069	17099
RC	4	17100	17128
RC	5	17149	17171
RC	10	17153	17171
RC	10	17195	17223
RC	15	17119	17146
RC	15	17202	17223
RC	20	17041	17071
RC	20	17098	17128
RC	20	17199	17223
RC	25	17070	17099
RC	25	17113	17146
RC	25	17118	17146
RC	30	17114	17146
RC	35	17069	17099
RC	40	17151	17171
RC	45	17044	17071
RC	55	17196	17223
RC	57	17043	17071
RC	60	17045	17071
RC	60	17071	17099
RC	80	17120	17146
RC	85	17148	17171
RC	85	17150	17171
RC	100	17197	17223
RC	105	17066	17099
RC	130	17115	17146
RC	130	17198	17223
RC	160	17042	17071
RC	195	17094	17128
RC	385	17097	17128
MO	5	17066	17099
MO	5	17114	17146
MO	5	17121	17146
MO	15	17045	17071
MO	15	17120	17146
MO	15	17150	17171
MO	20	17118	17146
MO	20	17198	17223
MO	20	17199	17223
MO	30	17044	17071
MO	30	17097	17128
MO	35	17113	17146
MO	35	17202	17223
MO	40	17094	17128
MO	70	17153	17171
MO	110	17197	17223
MO	125	17043	17071
MO	125	17069	17099
GQ	5	17115	17146
GQ	10	17150	17171
GQ	15	17196	17223
CK	5	17195	17223
CK	10	17041	17071
CK	25	17097	17128
FG	4	17148	17171
FG	5	17114	17146
FG	5	17151	17171
FG	5	17196	17223
FG	10	17115	17146
FG	10	17195	17223
FG	15	17042	17071
FG	30	17197	17223
FG	50	17097	17128
CT	5	17041	17071
CT	5	17149	17171
CT	5	17195	17223
RL	5	17041	17071
RL	5	17042	17071
RL	5	17067	17099
RL	5	17151	17171
RL	8	17043	17071
RL	10	17114	17146
RL	15	17149	17171
RL	15	17196	17223
RL	20	17097	17128
OD	5	17042	17071
OD	5	17148	17171
OD	10	17041	17071
OD	10	17116	17146
OD	10	17150	17171
OD	15	17043	17071
OD	15	17115	17146
OD	20	17067	17099
OD	20	17151	17171
OD	20	17197	17223
OD	35	17196	17223
OD	40	17069	17099
OD	105	17097	17128
BM	10	17196	17223
GN	5	17116	17146
GN	5	17196	17223
GN	6	17067	17099
GN	10	17042	17071
GN	15	17151	17171
GN	20	17148	17171
GN	20	17197	17223
GN	25	17115	17146
GN	60	17097	17128
GN	150	17069	17099
JR	5	17149	17171
JR	10	17097	17128
CY	5	17149	17171
CY	10	17097	17128
OQ	5	17043	17071
OQ	5	17098	17128
OQ	5	17114	17146
OQ	10	17196	17223
LK	5	17114	17146
LK	5	17151	17171
LK	10	17067	17099
LK	15	17043	17071
LK	20	17098	17128
LK	20	17196	17223
LR	5	17196	17223
LR	10	17067	17099
LR	15	17043	17071
LR	15	17116	17146
LR	15	17149	17171
LR	20	17151	17171
CZ	5	17041	17071
CZ	5	17043	17071
CZ	5	17197	17223
CZ	15	17071	17099
CZ	30	17196	17223
CZ	45	17114	17146
CZ	45	17148	17171
CZ	60	17149	17171
CZ	273	17097	17128
IG	15	17041	17071
IG	15	17195	17223
IG	25	17097	17128
LY	5	17195	17223
LY	10	17041	17071
JO	5	17042	17071
JO	5	17151	17171
JO	10	17115	17146
JO	15	17097	17128
JO	25	17041	17071
HO	5	17042	17071
HO	5	17070	17099
HO	5	17153	17171
HO	5	17196	17223
HO	5	17199	17223
HO	10	17044	17071
HO	10	17066	17099
HO	10	17148	17171
HO	10	17198	17223
HO	10	17202	17223
HO	15	17045	17071
HO	15	17069	17099
HO	15	17119	17146
HO	15	17121	17146
HO	15	17150	17171
HO	20	17071	17099
HO	25	17094	17128
HO	30	17115	17146
HO	50	17097	17128
LI	5	17071	17099
LI	5	17114	17146
LI	5	17118	17146
LI	5	17150	17171
LI	5	17151	17171
LI	10	17042	17071
LI	10	17097	17128
LI	10	17115	17146
LI	15	17196	17223
LI	20	17119	17146
LZ	5	17042	17071
LZ	5	17150	17171
LZ	5	17196	17223
PS	5	17115	17146
PS	5	17120	17146
PS	5	17151	17171
PS	5	17199	17223
PS	10	17042	17071
PS	10	17198	17223
PS	10	17202	17223
PS	20	17044	17071
PS	20	17118	17146
PS	20	17121	17146
PS	20	17196	17223
PS	30	17069	17099
PS	85	17094	17128
AN	10	17120	17146
AN	10	17149	17171
AN	10	17195	17223
AN	15	17115	17146
AN	20	17197	17223
AN	30	17042	17071
AN	30	17097	17128
AN	35	17199	17223
AN	40	17119	17146
AN	40	17150	17171
AN	50	17066	17099
AN	60	17043	17071
AN	65	17196	17223
AN	135	17094	17128
AW	5	17045	17071
AW	5	17115	17146
AW	5	17150	17171
AW	5	17151	17171
AW	5	17198	17223
AW	10	17042	17071
AW	10	17044	17071
AW	10	17098	17128
AW	15	17097	17128
AW	15	17113	17146
AW	15	17121	17146
AW	15	17202	17223
JS	5	17149	17171
JS	5	17151	17171
JS	5	17196	17223
JS	10	17041	17071
JS	10	17042	17071
LO	5	17042	17071
LO	5	17043	17071
LO	5	17113	17146
LO	5	17114	17146
LO	5	17149	17171
LO	5	17150	17171
LO	5	17153	17171
LO	5	17196	17223
LO	5	17197	17223
LO	5	17199	17223
LO	10	17094	17128
LO	15	17069	17099
LO	20	17066	17099
LO	25	17120	17146
QW	5	17042	17071
QW	5	17044	17071
QW	5	17069	17099
QW	5	17114	17146
QW	5	17120	17146
QW	5	17121	17146
QW	5	17149	17171
QW	5	17154	17171
QW	5	17196	17223
QW	5	17198	17223
QW	10	17045	17071
QW	10	17094	17128
QW	10	17197	17223
IH	5	17120	17146
IH	5	17154	17171
IH	5	17203	17223
IH	10	17066	17099
IH	10	17119	17146
IH	15	17045	17071
IH	20	17197	17223
IH	25	17094	17128
IH	50	17043	17071
FX	5	17066	17099
FX	5	17094	17128
FX	10	17045	17071
CD	5	17044	17071
CD	5	17045	17071
CD	5	17066	17099
CD	5	17150	17171
CD	10	17115	17146
CD	15	17199	17223
DB	5	17114	17146
DB	5	17121	17146
DB	5	17153	17171
DB	5	17198	17223
DB	10	17044	17071
DB	10	17199	17223
DB	15	17097	17128
DB	15	17197	17223
DB	20	17045	17071
DB	20	17066	17099
DB	20	17113	17146
DB	20	17120	17146
DB	25	17150	17171
DB	30	17043	17071
DB	30	17098	17128
DB	50	17094	17128
KY	5	17196	17223
KY	10	17098	17128
IM	5	17042	17071
IM	5	17196	17223
IM	10	17150	17171
PT	5	17045	17071
PT	5	17066	17099
PT	5	17199	17223
PT	10	17043	17071
PT	10	17197	17223
MC	5	17118	17146
MC	15	17120	17146
MC	20	17119	17146
MC	20	17150	17171
MC	25	17199	17223
MC	30	17198	17223
MC	35	17045	17071
MC	40	17113	17146
MC	55	17115	17146
MC	60	17043	17071
MC	60	17069	17099
MC	60	17153	17171
MC	60	17197	17223
MC	60	17202	17223
MC	75	17066	17099
MC	75	17121	17146
MC	80	17097	17128
MC	110	17094	17128
PY	15	17118	17146
PY	15	17119	17146
PY	20	17150	17171
PY	30	17113	17146
PY	30	17202	17223
PY	35	17114	17146
PY	35	17120	17146
PY	35	17198	17223
PY	45	17044	17071
PY	45	17097	17128
PY	45	17115	17146
PY	70	17121	17146
PY	70	17199	17223
PY	75	17153	17171
PY	80	17066	17099
PY	80	17069	17099
PY	90	17045	17071
PY	90	17197	17223
PY	120	17043	17071
PY	145	17094	17128
DS	10	17199	17223
DS	20	17150	17171
DS	25	17115	17146
DS	30	17120	17146
DS	30	17198	17223
DS	36	17113	17146
DS	65	17197	17223
DS	70	17119	17146
DS	85	17045	17071
DS	95	17066	17099
DS	120	17043	17071
DS	120	17094	17128
PW	5	17045	17071
PW	5	17070	17099
PW	5	17150	17171
PW	5	17199	17223
PW	5	17202	17223
PW	10	17069	17099
PW	20	17066	17099
PW	20	17115	17146
PW	25	17094	17128
GE	5	17119	17146
GE	10	17043	17071
GE	10	17045	17071
GE	10	17098	17128
GE	10	17115	17146
GE	15	17069	17099
GE	15	17120	17146
GE	15	17121	17146
GE	15	17197	17223
GE	20	17199	17223
GE	20	17202	17223
GE	25	17044	17071
GE	30	17198	17223
GE	35	17150	17171
GE	50	17066	17099
GE	50	17113	17146
GE	130	17094	17128
FN	5	17197	17223
FN	10	17113	17146
FN	10	17118	17146
FN	20	17045	17071
FN	20	17066	17099
FN	30	17119	17146
FN	30	17120	17146
FN	40	17199	17223
FN	50	17115	17146
FN	60	17043	17071
FN	70	17097	17128
FN	70	17198	17223
FN	80	17098	17128
FN	85	17069	17099
FN	85	17153	17171
FN	105	17202	17223
FN	110	17094	17128
FN	215	17150	17171
BO	5	17045	17071
BO	5	17097	17128
BO	5	17113	17146
BO	10	17115	17146
BO	10	17199	17223
BO	15	17066	17099
BO	15	17118	17146
BO	15	17153	17171
BO	20	17070	17099
BO	20	17154	17171
BO	25	17119	17146
BO	25	17197	17223
BO	30	17043	17071
BO	30	17150	17171
BO	45	17069	17099
BO	45	17094	17128
BO	45	17120	17146
BO	45	17202	17223
IT	5	17043	17071
IT	5	17066	17099
IT	5	17118	17146
IT	10	17094	17128
IT	10	17098	17128
IT	10	17197	17223
IT	10	17199	17223
KJ	5	17120	17146
KJ	10	17069	17099
KJ	10	17115	17146
KJ	10	17118	17146
KJ	20	17119	17146
KJ	20	17197	17223
KJ	25	17114	17146
KJ	40	17097	17128
KJ	50	17098	17128
KJ	60	17066	17099
KJ	60	17199	17223
KJ	70	17150	17171
KJ	80	17045	17071
KJ	90	17153	17171
KJ	90	17198	17223
KJ	100	17070	17099
KJ	110	17044	17071
KJ	157	17196	17223
KJ	230	17121	17146
KJ	245	17094	17128
EP	5	17048	17071
EP	5	17099	17128
EP	5	17203	17223
EP	10	17043	17071
EP	10	17196	17223
EP	15	17154	17171
EP	25	17115	17146
EP	30	17118	17146
EP	35	17150	17171
EP	45	17120	17146
EP	45	17199	17223
EP	50	17113	17146
EP	50	17153	17171
EP	60	17045	17071
EP	60	17114	17146
EP	70	17121	17146
EP	75	17098	17128
EP	80	17094	17128
EP	85	17202	17223
EP	90	17070	17099
EP	90	17119	17146
EP	105	17066	17099
EP	105	17198	17223
EP	110	17069	17099
EP	110	17097	17128
EP	185	17197	17223
EP	260	17044	17071
EL	5	17094	17128
EL	5	17114	17146
EL	5	17115	17146
EL	5	17121	17146
EL	10	17066	17099
EL	10	17198	17223
EL	15	17044	17071
IY	5	17118	17146
IY	5	17119	17146
IY	5	17202	17223
IY	10	17098	17128
IY	10	17150	17171
IY	15	17045	17071
IY	15	17066	17099
IY	15	17198	17223
IY	15	17199	17223
IY	25	17044	17071
IY	25	17115	17146
IY	25	17121	17146
IY	30	17114	17146
IY	65	17094	17128
AR	5	17098	17128
AR	5	17119	17146
KC	5	17069	17099
KC	5	17097	17128
KC	5	17098	17128
KC	5	17113	17146
KC	5	17120	17146
KC	5	17154	17171
KC	5	17199	17223
KC	5	17202	17223
KC	10	17045	17071
KC	10	17070	17099
KC	15	17119	17146
KC	15	17150	17171
KC	25	17094	17128
QY	5	17048	17071
QY	5	17069	17099
QY	10	17153	17171
QY	10	17202	17223
QY	15	17044	17071
QY	15	17114	17146
BF	5	17069	17099
BF	5	17118	17146
BF	5	17120	17146
BF	5	17153	17171
BF	5	17197	17223
BF	10	17202	17223
MY	10	17114	17146
MY	10	17121	17146
MY	20	17069	17099
MY	20	17153	17171
MY	25	17202	17223
MY	30	17198	17223
MY	40	17044	17071
RG	5	17044	17071
RG	10	17069	17099
RG	10	17121	17146
RG	10	17198	17223
RG	10	17202	17223
RG	15	17118	17146
RG	20	17114	17146
RG	25	17153	17171
RG	40	17097	17128
DA	5	17069	17099
DA	5	17070	17099
DA	5	17114	17146
DA	5	17120	17146
DA	5	17121	17146
DA	5	17196	17223
DA	5	17198	17223
DA	10	17043	17071
DA	10	17113	17146
DA	10	17150	17171
DA	15	17045	17071
DA	15	17118	17146
DA	20	17119	17146
DA	25	17066	17099
DA	25	17199	17223
DA	30	17044	17071
DA	45	17197	17223
DA	50	17094	17128
LD	5	17044	17071
LD	5	17196	17223
LD	5	17198	17223
LD	10	17113	17146
LD	10	17118	17146
LD	10	17120	17146
LD	10	17197	17223
LD	15	17043	17071
LD	15	17069	17099
LD	20	17094	17128
LD	20	17097	17128
GX	5	17069	17099
GX	5	17198	17223
GX	10	17097	17128
MJ	5	17044	17071
MJ	5	17066	17099
MJ	5	17070	17099
MJ	5	17098	17128
MJ	10	17119	17146
MJ	10	17154	17171
QC	5	17113	17146
QC	5	17118	17146
QC	5	17120	17146
QC	5	17121	17146
QC	5	17202	17223
QC	10	17043	17071
QC	10	17098	17128
QC	10	17114	17146
QC	10	17197	17223
FO	5	17043	17071
FO	5	17120	17146
FO	5	17197	17223
FO	5	17202	17223
FO	10	17118	17146
KG	5	17121	17146
KG	5	17153	17171
KG	5	17154	17171
KG	5	17203	17223
KG	10	17199	17223
KG	10	17202	17223
KG	15	17043	17071
KG	15	17069	17099
KG	15	17113	17146
KG	15	17119	17146
KG	20	17098	17128
KG	20	17150	17171
KG	25	17070	17099
KG	25	17115	17146
KG	25	17118	17146
KG	30	17044	17071
KG	30	17114	17146
KG	35	17196	17223
KG	40	17197	17223
KG	45	17094	17128
KG	50	17120	17146
KG	60	17066	17099
KG	75	17198	17223
KG	80	17045	17071
HQ	5	17045	17071
HQ	5	17113	17146
HQ	5	17115	17146
HQ	5	17199	17223
HQ	10	17044	17071
HQ	10	17066	17099
HQ	10	17118	17146
HQ	10	17198	17223
HQ	15	17094	17128
HQ	15	17098	17128
HQ	15	17114	17146
HQ	15	17150	17171
HQ	15	17154	17171
HQ	15	17197	17223
HQ	20	17070	17099
HQ	20	17153	17171
HQ	35	17097	17128
BD	5	17045	17071
BD	5	17199	17223
BD	5	17203	17223
BD	10	17044	17071
BD	10	17070	17099
BD	10	17115	17146
BD	10	17119	17146
BD	10	17198	17223
BD	15	17066	17099
BD	18	17154	17171
FC	5	17045	17071
FC	5	17154	17171
FC	5	17199	17223
FC	10	17044	17071
FC	10	17070	17099
FC	10	17198	17223
FC	10	17202	17223
FC	15	17118	17146
FC	20	17119	17146
AG	5	17044	17071
AG	5	17113	17146
JC	5	17045	17071
JC	5	17113	17146
JC	5	17114	17146
JC	5	17115	17146
JC	5	17196	17223
JC	5	17197	17223
JC	10	17198	17223
JC	15	17066	17099
JC	20	17202	17223
CW	5	17202	17223
CW	10	17070	17099
CW	10	17098	17128
CW	10	17121	17146
CW	10	17154	17171
CW	15	17044	17071
CW	15	17069	17099
CW	15	17119	17146
CW	15	17153	17171
CW	20	17114	17146
CW	20	17196	17223
CW	25	17118	17146
CW	30	17045	17071
EX	5	17150	17171
EX	5	17197	17223
EX	5	17198	17223
EX	5	17199	17223
EX	10	17045	17071
EX	10	17066	17099
EX	10	17070	17099
EX	15	17121	17146
EX	15	17154	17171
EX	20	17044	17071
EX	20	17098	17128
AF	10	17045	17071
CB	5	17043	17071
CB	5	17114	17146
CB	5	17150	17171
CB	5	17197	17223
CB	10	17070	17099
CB	10	17154	17171
CB	10	17198	17223
CB	10	17199	17223
CB	20	17045	17071
CB	20	17066	17099
CB	35	17098	17128
CB	60	17094	17128
FR	5	17044	17071
FR	5	17114	17146
FR	5	17119	17146
FR	10	17115	17146
FR	10	17118	17146
FR	10	17196	17223
FR	10	17197	17223
FR	10	17199	17223
FR	25	17045	17071
FR	25	17069	17099
FR	25	17154	17171
FR	30	17066	17099
FR	40	17198	17223
FR	80	17094	17128
JH	5	17118	17146
JH	10	17044	17071
JH	10	17113	17146
JH	10	17153	17171
JH	10	17196	17223
JH	15	17115	17146
JH	20	17154	17171
JH	25	17120	17146
JH	25	17197	17223
JH	30	17150	17171
JH	35	17069	17099
JH	35	17097	17128
JH	35	17119	17146
JH	40	17114	17146
JH	40	17198	17223
JH	65	17202	17223
JH	75	17045	17071
JH	90	17066	17099
JH	100	17199	17223
JH	120	17070	17099
JH	130	17098	17128
JH	180	17094	17128
DE	5	17150	17171
DE	10	17045	17071
DE	15	17120	17146
DE	25	17094	17128
BH	5	17118	17146
BH	5	17198	17223
BH	10	17113	17146
BH	10	17114	17146
BH	11	17048	17071
BH	15	17115	17146
BH	20	17203	17223
BH	25	17069	17099
BH	25	17197	17223
BH	25	17199	17223
BH	25	17202	17223
BH	30	17045	17071
BH	30	17119	17146
BH	35	17150	17171
BH	35	17153	17171
BH	50	17070	17099
BH	55	17066	17099
BH	60	17120	17146
BH	65	17044	17071
BH	75	17094	17128
BH	85	17154	17171
BH	140	17098	17128
GC	5	17044	17071
GC	5	17119	17146
GC	5	17198	17223
GC	10	17070	17099
GC	10	17114	17146
GC	10	17196	17223
EV	5	17044	17071
EV	5	17150	17171
EV	5	17198	17223
EV	10	17114	17146
OX	5	17118	17146
OX	5	17119	17146
OX	5	17150	17171
OX	5	17203	17223
OX	10	17154	17171
OX	15	17069	17099
AT	5	17066	17099
AT	5	17150	17171
AT	5	17154	17171
AT	5	17203	17223
AT	10	17070	17099
AT	10	17119	17146
GM	5	17070	17099
GM	5	17097	17128
GM	5	17115	17146
GM	5	17119	17146
GM	5	17150	17171
GM	5	17202	17223
GM	10	17066	17099
GM	10	17199	17223
GM	15	17069	17099
GM	15	17118	17146
GM	20	17043	17071
GM	20	17121	17146
GM	40	17094	17128
GM	45	17044	17071
AS	5	17044	17071
AS	5	17114	17146
AS	5	17121	17146
AS	5	17198	17223
AS	10	17098	17128
AS	10	17150	17171
AS	15	17045	17071
AS	15	17066	17099
AS	15	17154	17171
AS	25	17070	17099
AS	50	17094	17128
AZ	5	17044	17071
AZ	5	17045	17071
AZ	5	17197	17223
AZ	10	17094	17128
AZ	10	17150	17171
AZ	15	17120	17146
AZ	25	17098	17128
FI	5	17114	17146
FI	5	17120	17146
FI	10	17098	17128
FI	10	17198	17223
FI	10	17202	17223
FI	15	17044	17071
FI	15	17069	17099
FI	20	17118	17146
FI	20	17153	17171
IP	5	17044	17071
IP	5	17069	17099
IP	5	17114	17146
IP	5	17118	17146
IP	5	17199	17223
IP	5	17203	17223
IP	10	17097	17128
CN	5	17044	17071
CN	5	17066	17099
CN	5	17069	17099
CN	5	17097	17128
CN	5	17114	17146
CN	5	17153	17171
CN	5	17198	17223
CN	10	17202	17223
GU	5	17119	17146
GU	5	17154	17171
GU	10	17070	17099
GU	10	17098	17128
GU	10	17196	17223
GU	15	17066	17099
GU	15	17198	17223
GU	55	17094	17128
PI	5	17044	17071
PI	5	17114	17146
PI	5	17198	17223
HG	5	17043	17071
HG	5	17098	17128
HG	5	17113	17146
HG	5	17115	17146
HG	5	17120	17146
HG	5	17150	17171
HG	5	17199	17223
HG	10	17154	17171
HG	15	17070	17099
HG	15	17118	17146
HG	20	17045	17071
HG	20	17202	17223
HG	25	17094	17128
HG	35	17066	17099
OF	4	17121	17146
OF	5	17069	17099
OF	5	17114	17146
OF	5	17115	17146
OF	5	17202	17223
OF	5	17203	17223
OF	10	17097	17128
OF	15	17196	17223
OF	15	17198	17223
OF	15	17199	17223
OF	20	17044	17071
OF	20	17098	17128
OF	25	17070	17099
OF	25	17119	17146
OF	30	17150	17171
OF	35	17066	17099
OF	40	17045	17071
OF	50	17154	17171
OF	60	17118	17146
DX	5	17197	17223
DX	15	17098	17128
DX	15	17150	17171
DX	20	17094	17128
