# Supplementary material for: An Adjusted Likelihood Ratio Approach Analysing Distribution of Food Products to Assist the Investigation of Foodborne Outbreaks
Source: PLoS One. 2015 Aug 3;10(8):e0134344. doi: 10.1371/journal.pone.0134344 (PMC4523185; doi:10.1371/journal.pone.0134344)
Supplement: S3 File — Anonymised files of the distribution of each food product unit included in the analysis. Variables are “Municipality” = Identifier of the Municipality,”NumPackages” = Number of consumer packages delivered;”Date_delivered” = The date the food product unit has been delivered;”Date_expired” = The date given where food product unit have expired. (ZIP) [file pone.0134344.s005.zip › prod103.txt]

Municipality	numPackages	Date_delivered	Date_expired
KQ	5	17057	17085
KQ	10	17112	17142
KQ	13	17118	17142
JW	5	17057	17085
JW	5	17062	17085
JW	5	17085	17113
JW	5	17134	17160
JW	5	17139	17160
JW	5	17216	17237
KR	5	17056	17085
KR	5	17086	17113
KR	10	17058	17085
KR	10	17085	17113
KR	10	17136	17160
KR	25	17112	17142
AY	5	17056	17085
AY	5	17063	17085
AY	5	17135	17160
AY	5	17139	17160
AY	5	17212	17237
AY	10	17090	17113
AY	15	17085	17113
AY	20	17112	17142
CQ	5	17139	17160
PO	5	17139	17160
MK	5	17058	17085
MK	5	17085	17113
MK	5	17118	17142
MK	5	17216	17237
MK	10	17062	17085
QD	5	17136	17160
QD	10	17112	17142
QO	5	17139	17160
MZ	5	17057	17085
MZ	5	17087	17113
MZ	5	17113	17142
BT	5	17063	17085
BT	5	17085	17113
BT	5	17114	17142
MN	5	17059	17085
MN	5	17112	17142
MN	10	17063	17085
MN	10	17139	17160
MN	10	17217	17237
PV	5	17085	17113
PV	5	17139	17160
PV	5	17216	17237
PV	10	17134	17160
PV	15	17113	17142
PV	20	17057	17085
PV	30	17112	17142
PV	90	17086	17113
QK	5	17062	17085
QK	5	17136	17160
QK	10	17059	17085
QK	10	17217	17237
QK	15	17058	17085
QK	20	17112	17142
PP	5	17056	17085
PP	5	17058	17085
PP	5	17087	17113
PP	5	17112	17142
KU	5	17058	17085
KU	5	17136	17160
KU	5	17139	17160
KU	5	17216	17237
KU	10	17086	17113
KU	10	17112	17142
EI	10	17058	17085
EI	15	17059	17085
EI	30	17112	17142
FH	5	17058	17085
FH	5	17063	17085
FH	5	17133	17160
FH	10	17085	17113
FH	15	17062	17085
FH	15	17113	17142
FH	15	17135	17160
FH	15	17216	17237
FH	20	17087	17113
FH	30	17057	17085
FH	35	17056	17085
FH	35	17086	17113
FH	45	17139	17160
FH	58	17112	17142
FH	120	17059	17085
BU	5	17056	17085
BU	5	17059	17085
BU	5	17133	17160
BU	5	17135	17160
BU	5	17136	17160
BU	5	17216	17237
BU	10	17114	17142
BU	10	17134	17160
BU	10	17139	17160
BU	15	17058	17085
BU	15	17062	17085
BU	25	17057	17085
BU	40	17112	17142
GZ	5	17057	17085
GZ	5	17085	17113
GZ	5	17092	17113
GZ	5	17112	17142
GZ	15	17113	17142
QU	5	17087	17113
QU	10	17057	17085
QU	10	17092	17113
QU	15	17085	17113
QU	20	17113	17142
EA	5	17056	17085
EA	15	17085	17113
HV	5	17086	17113
HV	10	17112	17142
HV	10	17134	17160
MP	5	17057	17085
MP	5	17085	17113
OL	5	17056	17085
OL	5	17057	17085
OL	5	17059	17085
OL	5	17085	17113
OL	5	17134	17160
OL	5	17213	17237
OL	10	17090	17113
OL	15	17216	17237
OL	20	17112	17142
QV	5	17059	17085
QV	5	17090	17113
QV	5	17091	17113
QV	5	17111	17142
QV	5	17113	17142
QV	5	17133	17160
QV	10	17056	17085
QV	10	17134	17160
QV	10	17216	17237
QV	10	17217	17237
QV	15	17087	17113
QV	20	17057	17085
QV	35	17112	17142
CL	5	17058	17085
CL	5	17086	17113
CL	5	17216	17237
CL	35	17112	17142
EG	5	17087	17113
EG	5	17118	17142
EG	5	17134	17160
EG	10	17058	17085
EG	20	17086	17113
EG	20	17112	17142
MX	5	17062	17085
MX	5	17085	17113
MX	5	17114	17142
MX	5	17213	17237
MX	10	17057	17085
MX	15	17113	17142
HT	5	17112	17142
HT	5	17133	17160
HT	5	17212	17237
HT	10	17062	17085
BW	5	17057	17085
BW	5	17085	17113
BW	5	17112	17142
BW	5	17135	17160
EF	5	17213	17237
EF	10	17058	17085
EF	10	17059	17085
EF	10	17114	17142
EF	15	17062	17085
EF	19	17140	17160
EF	20	17136	17160
EF	20	17139	17160
EF	30	17092	17113
EF	35	17134	17160
EF	40	17212	17237
EF	55	17090	17113
EF	55	17133	17160
EF	55	17216	17237
EF	60	17111	17142
EF	90	17135	17160
EF	95	17057	17085
EF	100	17113	17142
EF	115	17087	17113
EF	120	17056	17085
EF	125	17086	17113
EF	160	17085	17113
EF	267	17112	17142
OG	5	17139	17160
OG	10	17059	17085
LF	5	17062	17085
LF	5	17112	17142
LF	10	17058	17085
LF	15	17118	17142
OH	5	17058	17085
OH	5	17216	17237
OH	5	17217	17237
CG	5	17059	17085
CG	5	17217	17237
CG	10	17216	17237
DK	5	17062	17085
DK	5	17139	17160
MV	5	17058	17085
MV	5	17059	17085
MV	5	17062	17085
MV	5	17139	17160
JL	5	17058	17085
JL	5	17139	17160
JL	10	17118	17142
GR	5	17083	17113
GR	5	17111	17142
GR	5	17136	17160
HN	5	17062	17085
HN	5	17118	17142
HN	5	17132	17160
HI	5	17058	17085
HI	5	17063	17085
HI	5	17112	17142
HI	5	17213	17237
HI	5	17217	17237
HI	10	17062	17085
HI	30	17113	17142
FM	5	17056	17085
FM	5	17058	17085
FM	5	17114	17142
FM	5	17216	17237
FM	10	17112	17142
HX	5	17059	17085
HX	5	17114	17142
DM	5	17112	17142
GJ	5	17063	17085
GJ	5	17086	17113
GJ	5	17111	17142
GJ	5	17112	17142
GJ	5	17114	17142
OC	5	17114	17142
OC	10	17058	17085
LH	5	17213	17237
KB	5	17085	17113
OV	5	17118	17142
OV	5	17217	17237
KV	5	17136	17160
AD	5	17059	17085
AD	5	17086	17113
AD	5	17216	17237
KD	5	17112	17142
CX	5	17090	17113
CX	10	17112	17142
EC	5	17058	17085
EC	5	17135	17160
RM	5	17059	17085
RM	5	17139	17160
LM	5	17062	17085
HD	5	17058	17085
RJ	5	17111	17142
RJ	10	17062	17085
RJ	10	17118	17142
RJ	10	17139	17160
RJ	10	17216	17237
RJ	15	17063	17085
GW	5	17112	17142
JP	5	17217	17237
RN	5	17056	17085
RN	5	17057	17085
RN	5	17090	17113
RN	5	17113	17142
RN	5	17118	17142
RN	5	17136	17160
RN	5	17139	17160
RN	10	17059	17085
RN	10	17133	17160
RN	15	17112	17142
RN	15	17216	17237
RK	5	17058	17085
RK	5	17059	17085
RK	5	17139	17160
RK	5	17216	17237
RK	5	17217	17237
RK	10	17135	17160
RK	15	17062	17085
RK	15	17113	17142
RK	15	17118	17142
RH	5	17058	17085
RH	5	17063	17085
RH	5	17217	17237
RH	25	17112	17142
MT	5	17085	17113
MT	10	17112	17142
EB	5	17059	17085
EB	5	17217	17237
BI	5	17139	17160
PN	5	17058	17085
ES	5	17062	17085
ES	10	17118	17142
DQ	5	17139	17160
DQ	10	17062	17085
DH	5	17059	17085
DH	5	17136	17160
RF	5	17136	17160
RF	5	17217	17237
KK	5	17112	17142
PD	5	17062	17085
PD	10	17058	17085
PD	15	17136	17160
PD	30	17059	17085
JI	5	17059	17085
JI	10	17062	17085
IS	5	17135	17160
IS	5	17139	17160
IS	5	17216	17237
GL	5	17058	17085
CF	5	17062	17085
CF	5	17118	17142
CF	5	17216	17237
FP	5	17058	17085
FP	5	17059	17085
FP	5	17085	17113
FP	5	17112	17142
FP	5	17113	17142
FP	5	17136	17160
FP	5	17139	17160
FP	5	17217	17237
FP	40	17062	17085
MR	5	17059	17085
MR	10	17112	17142
QN	5	17056	17085
QN	5	17058	17085
QN	5	17085	17113
QN	5	17086	17113
QN	5	17134	17160
QN	5	17140	17160
QN	10	17059	17085
QN	10	17112	17142
QN	10	17217	17237
QN	20	17062	17085
QN	20	17136	17160
KM	5	17062	17085
KM	5	17090	17113
KM	9	17217	17237
KM	10	17058	17085
KM	10	17216	17237
KM	15	17059	17085
KM	15	17136	17160
EO	5	17056	17085
EO	5	17058	17085
EO	5	17133	17160
EO	5	17139	17160
EO	10	17112	17142
EO	15	17059	17085
QE	5	17216	17237
PX	5	17059	17085
IK	5	17113	17142
IK	5	17216	17237
JZ	5	17062	17085
GG	5	17056	17085
GG	5	17058	17085
GG	5	17139	17160
GG	15	17112	17142
EE	5	17092	17113
HP	5	17058	17085
HP	5	17062	17085
HP	5	17085	17113
HP	5	17134	17160
HP	5	17136	17160
HP	5	17216	17237
CE	5	17059	17085
CE	5	17062	17085
CE	5	17112	17142
CE	5	17113	17142
CE	5	17121	17142
CE	5	17136	17160
CE	10	17114	17142
CE	10	17216	17237
CE	15	17058	17085
CE	25	17139	17160
OY	5	17086	17113
OY	5	17118	17142
OY	5	17216	17237
OU	1	17063	17085
OU	5	17062	17085
OU	5	17114	17142
OU	5	17139	17160
OU	7	17111	17142
OU	10	17216	17237
AV	5	17213	17237
AV	10	17114	17142
IX	5	17059	17085
QJ	5	17139	17160
FV	5	17092	17113
FV	5	17139	17160
QR	5	17058	17085
QR	5	17059	17085
QR	5	17114	17142
CV	5	17057	17085
AJ	5	17114	17142
AJ	5	17213	17237
JQ	5	17126	17142
JQ	5	17218	17237
JQ	10	17057	17085
JQ	15	17125	17142
DY	10	17057	17085
DY	10	17114	17142
DY	10	17121	17142
DY	15	17125	17142
HB	5	17114	17142
HB	5	17125	17142
HB	60	17211	17237
FY	5	17114	17142
LW	10	17114	17142
AU	5	17057	17085
AU	5	17125	17142
DT	5	17125	17142
DT	5	17213	17237
DT	15	17114	17142
MD	5	17114	17142
MD	5	17218	17237
MD	10	17057	17085
JV	5	17057	17085
JV	10	17125	17142
JV	10	17218	17237
JV	15	17114	17142
PL	4	17126	17142
PL	5	17218	17237
BS	5	17125	17142
OM	5	17114	17142
DP	5	17213	17237
QM	5	17057	17085
QM	5	17058	17085
QM	5	17125	17142
QM	25	17114	17142
GB	5	17114	17142
FU	5	17087	17113
FU	5	17134	17160
FU	5	17139	17160
FU	5	17141	17160
FU	5	17142	17160
FU	9	17118	17142
FU	10	17064	17085
FU	10	17135	17160
FU	15	17063	17085
FU	15	17113	17142
FU	20	17065	17085
FU	20	17140	17160
FU	25	17114	17142
FU	50	17133	17160
FU	70	17086	17113
DD	5	17114	17142
BE	5	17086	17113
BE	5	17114	17142
BE	10	17113	17142
CO	5	17114	17142
CO	5	17136	17160
GD	5	17086	17113
LJ	5	17086	17113
GH	5	17064	17085
QS	5	17063	17085
QS	5	17086	17113
QS	5	17140	17160
QS	15	17114	17142
PR	5	17113	17142
GI	5	17086	17113
GI	5	17133	17160
JT	5	17133	17160
JT	5	17136	17160
JT	10	17086	17113
JT	10	17087	17113
JT	10	17114	17142
QB	5	17132	17160
QB	5	17136	17160
EQ	1	17132	17160
EQ	5	17065	17085
EQ	5	17087	17113
EQ	5	17136	17160
EQ	5	17139	17160
EQ	10	17114	17142
EQ	25	17086	17113
BZ	5	17087	17113
ME	5	17087	17113
ME	5	17114	17142
ME	5	17136	17160
ME	5	17141	17160
PF	5	17064	17085
OO	5	17113	17142
OO	5	17132	17160
DO	5	17064	17085
DO	5	17141	17160
JF	5	17063	17085
JF	5	17112	17142
JF	5	17217	17237
IB	5	17113	17142
IB	5	17139	17160
IB	10	17086	17113
LB	5	17164	17185
LB	10	17111	17142
LB	10	17132	17160
BA	5	17164	17185
AH	5	17133	17160
DL	5	17114	17142
DL	5	17132	17160
DL	5	17162	17185
DL	10	17085	17113
EZ	5	17083	17113
EZ	5	17165	17185
EZ	10	17085	17113
EZ	10	17163	17185
EZ	15	17162	17185
EZ	15	17209	17237
EZ	20	17056	17085
EZ	35	17112	17142
EZ	55	17111	17142
EK	5	17055	17085
EK	5	17132	17160
EK	5	17162	17185
EK	5	17163	17185
EK	15	17164	17185
EK	20	17056	17085
EK	20	17210	17237
EK	25	17111	17142
KL	1	17209	17237
KL	5	17055	17085
KL	15	17163	17185
KL	15	17164	17185
KL	20	17056	17085
KL	20	17129	17160
KL	25	17210	17237
KL	30	17111	17142
KL	50	17112	17142
PZ	5	17128	17160
PZ	10	17111	17142
EH	5	17132	17160
EH	5	17209	17237
EH	20	17111	17142
FB	5	17111	17142
FB	5	17163	17185
FB	5	17209	17237
JM	5	17056	17085
JM	5	17163	17185
JM	5	17164	17185
JM	5	17209	17237
JM	10	17111	17142
AX	5	17056	17085
AK	5	17056	17085
AK	5	17210	17237
PE	5	17055	17085
RE	5	17132	17160
RE	5	17163	17185
RE	9	17083	17113
RE	20	17111	17142
DZ	15	17111	17142
HU	5	17111	17142
HU	5	17132	17160
KN	5	17085	17113
KN	5	17111	17142
KN	5	17132	17160
KW	10	17112	17142
KW	15	17056	17085
OW	5	17056	17085
OW	5	17111	17142
OW	5	17112	17142
OW	5	17164	17185
IL	5	17055	17085
IL	15	17111	17142
DJ	10	17163	17185
OP	5	17112	17142
OP	5	17165	17185
MA	5	17083	17113
KI	5	17129	17160
KI	5	17210	17237
FK	5	17129	17160
FK	5	17130	17160
FK	5	17162	17185
KE	5	17209	17237
KE	20	17111	17142
JE	5	17055	17085
JE	5	17056	17085
JE	5	17083	17113
JE	5	17163	17185
JE	10	17111	17142
IC	5	17162	17185
IC	10	17129	17160
DN	5	17083	17113
DN	5	17112	17142
DN	5	17210	17237
HS	5	17163	17185
AC	5	17056	17085
AC	5	17085	17113
AC	5	17132	17160
AC	10	17165	17185
AC	15	17111	17142
HK	5	17113	17142
HK	5	17129	17160
HK	5	17163	17185
HK	5	17164	17185
HK	5	17210	17237
HK	5	17211	17237
HK	10	17111	17142
HK	10	17162	17185
HK	15	17132	17160
MI	5	17130	17160
MI	5	17132	17160
MI	5	17210	17237
MI	10	17128	17160
MI	10	17164	17185
MI	10	17165	17185
MI	10	17209	17237
MI	15	17055	17085
MI	15	17162	17185
MI	20	17211	17237
MI	25	17111	17142
MI	25	17129	17160
MI	35	17056	17085
MI	40	17163	17185
MI	75	17112	17142
MI	100	17167	17185
QL	5	17056	17085
QL	5	17164	17185
QL	10	17111	17142
HZ	5	17112	17142
HZ	5	17163	17185
HZ	10	17056	17085
ED	15	17111	17142
LT	5	17129	17160
AP	5	17055	17085
AP	5	17083	17113
AP	15	17111	17142
GV	5	17056	17085
GV	5	17163	17185
GV	5	17209	17237
AE	5	17056	17085
FS	5	17129	17160
KZ	5	17083	17113
KZ	5	17164	17185
KT	5	17210	17237
JJ	5	17083	17113
JJ	5	17162	17185
AB	5	17210	17237
AB	10	17085	17113
AB	15	17056	17085
QF	5	17112	17142
QF	5	17129	17160
MU	5	17129	17160
FF	5	17164	17185
FJ	10	17112	17142
FJ	10	17132	17160
FJ	10	17210	17237
FJ	15	17083	17113
FJ	15	17163	17185
FJ	20	17111	17142
AQ	1	17055	17085
AQ	5	17129	17160
AQ	5	17164	17185
AQ	20	17083	17113
AQ	30	17111	17142
AM	5	17056	17085
AM	5	17083	17113
AM	20	17111	17142
AM	30	17112	17142
AI	10	17111	17142
ID	5	17085	17113
ID	5	17129	17160
ID	5	17165	17185
JB	5	17055	17085
JB	5	17112	17142
JB	10	17111	17142
JB	10	17132	17160
JB	10	17164	17185
JB	20	17163	17185
PQ	5	17083	17113
PQ	5	17085	17113
PQ	5	17163	17185
PQ	10	17111	17142
RA	5	17083	17113
PG	10	17111	17142
DW	5	17209	17237
GY	5	17056	17085
GY	5	17128	17160
BK	5	17128	17160
BK	10	17111	17142
BN	5	17163	17185
BN	10	17083	17113
BN	10	17132	17160
BN	25	17111	17142
OB	5	17083	17113
RC	4	17114	17142
RC	5	17163	17185
RC	10	17167	17185
RC	10	17209	17237
RC	15	17133	17160
RC	15	17216	17237
RC	20	17055	17085
RC	20	17112	17142
RC	20	17213	17237
RC	25	17084	17113
RC	25	17127	17160
RC	25	17132	17160
RC	30	17128	17160
RC	35	17083	17113
RC	40	17165	17185
RC	45	17058	17085
RC	55	17210	17237
RC	57	17057	17085
RC	60	17059	17085
RC	60	17085	17113
RC	80	17134	17160
RC	85	17162	17185
RC	85	17164	17185
RC	100	17211	17237
RC	105	17080	17113
RC	130	17129	17160
RC	130	17212	17237
RC	160	17056	17085
RC	195	17108	17142
RC	385	17111	17142
MO	5	17080	17113
MO	5	17128	17160
MO	5	17135	17160
MO	15	17059	17085
MO	15	17134	17160
MO	15	17164	17185
MO	20	17132	17160
MO	20	17212	17237
MO	20	17213	17237
MO	30	17058	17085
MO	30	17111	17142
MO	35	17127	17160
MO	35	17216	17237
MO	40	17108	17142
MO	70	17167	17185
MO	110	17211	17237
MO	125	17057	17085
MO	125	17083	17113
GQ	5	17129	17160
GQ	10	17164	17185
GQ	15	17210	17237
CK	5	17209	17237
CK	10	17055	17085
CK	25	17111	17142
FG	4	17162	17185
FG	5	17128	17160
FG	5	17165	17185
FG	5	17210	17237
FG	10	17129	17160
FG	10	17209	17237
FG	15	17056	17085
FG	30	17211	17237
FG	50	17111	17142
CT	5	17055	17085
CT	5	17163	17185
CT	5	17209	17237
RL	5	17055	17085
RL	5	17056	17085
RL	5	17081	17113
RL	5	17165	17185
RL	8	17057	17085
RL	10	17128	17160
RL	15	17163	17185
RL	15	17210	17237
RL	20	17111	17142
OD	5	17056	17085
OD	5	17162	17185
OD	10	17055	17085
OD	10	17130	17160
OD	10	17164	17185
OD	15	17057	17085
OD	15	17129	17160
OD	20	17081	17113
OD	20	17165	17185
OD	20	17211	17237
OD	35	17210	17237
OD	40	17083	17113
OD	105	17111	17142
BM	10	17210	17237
GN	5	17130	17160
GN	5	17210	17237
GN	6	17081	17113
GN	10	17056	17085
GN	15	17165	17185
GN	20	17162	17185
GN	20	17211	17237
GN	25	17129	17160
GN	60	17111	17142
GN	150	17083	17113
JR	5	17163	17185
JR	10	17111	17142
CY	5	17163	17185
CY	10	17111	17142
OQ	5	17057	17085
OQ	5	17112	17142
OQ	5	17128	17160
OQ	10	17210	17237
LK	5	17128	17160
LK	5	17165	17185
LK	10	17081	17113
LK	15	17057	17085
LK	20	17112	17142
LK	20	17210	17237
LR	5	17210	17237
LR	10	17081	17113
LR	15	17057	17085
LR	15	17130	17160
LR	15	17163	17185
LR	20	17165	17185
CZ	5	17055	17085
CZ	5	17057	17085
CZ	5	17211	17237
CZ	15	17085	17113
CZ	30	17210	17237
CZ	45	17128	17160
CZ	45	17162	17185
CZ	60	17163	17185
CZ	273	17111	17142
IG	15	17055	17085
IG	15	17209	17237
IG	25	17111	17142
LY	5	17209	17237
LY	10	17055	17085
JO	5	17056	17085
JO	5	17165	17185
JO	10	17129	17160
JO	15	17111	17142
JO	25	17055	17085
HO	5	17056	17085
HO	5	17084	17113
HO	5	17167	17185
HO	5	17210	17237
HO	5	17213	17237
HO	10	17058	17085
HO	10	17080	17113
HO	10	17162	17185
HO	10	17212	17237
HO	10	17216	17237
HO	15	17059	17085
HO	15	17083	17113
HO	15	17133	17160
HO	15	17135	17160
HO	15	17164	17185
HO	20	17085	17113
HO	25	17108	17142
HO	30	17129	17160
HO	50	17111	17142
LI	5	17085	17113
LI	5	17128	17160
LI	5	17132	17160
LI	5	17164	17185
LI	5	17165	17185
LI	10	17056	17085
LI	10	17111	17142
LI	10	17129	17160
LI	15	17210	17237
LI	20	17133	17160
LZ	5	17056	17085
LZ	5	17164	17185
LZ	5	17210	17237
PS	5	17129	17160
PS	5	17134	17160
PS	5	17165	17185
PS	5	17213	17237
PS	10	17056	17085
PS	10	17212	17237
PS	10	17216	17237
PS	20	17058	17085
PS	20	17132	17160
PS	20	17135	17160
PS	20	17210	17237
PS	30	17083	17113
PS	85	17108	17142
AN	10	17134	17160
AN	10	17163	17185
AN	10	17209	17237
AN	15	17129	17160
AN	20	17211	17237
AN	30	17056	17085
AN	30	17111	17142
AN	35	17213	17237
AN	40	17133	17160
AN	40	17164	17185
AN	50	17080	17113
AN	60	17057	17085
AN	65	17210	17237
AN	135	17108	17142
AW	5	17059	17085
AW	5	17129	17160
AW	5	17164	17185
AW	5	17165	17185
AW	5	17212	17237
AW	10	17056	17085
AW	10	17058	17085
AW	10	17112	17142
AW	15	17111	17142
AW	15	17127	17160
AW	15	17135	17160
AW	15	17216	17237
JS	5	17163	17185
JS	5	17165	17185
JS	5	17210	17237
JS	10	17055	17085
JS	10	17056	17085
LO	5	17056	17085
LO	5	17057	17085
LO	5	17127	17160
LO	5	17128	17160
LO	5	17163	17185
LO	5	17164	17185
LO	5	17167	17185
LO	5	17210	17237
LO	5	17211	17237
LO	5	17213	17237
LO	10	17108	17142
LO	15	17083	17113
LO	20	17080	17113
LO	25	17134	17160
QW	5	17056	17085
QW	5	17058	17085
QW	5	17083	17113
QW	5	17128	17160
QW	5	17134	17160
QW	5	17135	17160
QW	5	17163	17185
QW	5	17168	17185
QW	5	17210	17237
QW	5	17212	17237
QW	10	17059	17085
QW	10	17108	17142
QW	10	17211	17237
IH	5	17134	17160
IH	5	17168	17185
IH	5	17217	17237
IH	10	17080	17113
IH	10	17133	17160
IH	15	17059	17085
IH	20	17211	17237
IH	25	17108	17142
IH	50	17057	17085
FX	5	17080	17113
FX	5	17108	17142
FX	10	17059	17085
CD	5	17058	17085
CD	5	17059	17085
CD	5	17080	17113
CD	5	17164	17185
CD	10	17129	17160
CD	15	17213	17237
DB	5	17128	17160
DB	5	17135	17160
DB	5	17167	17185
DB	5	17212	17237
DB	10	17058	17085
DB	10	17213	17237
DB	15	17111	17142
DB	15	17211	17237
DB	20	17059	17085
DB	20	17080	17113
DB	20	17127	17160
DB	20	17134	17160
DB	25	17164	17185
DB	30	17057	17085
DB	30	17112	17142
DB	50	17108	17142
KY	5	17210	17237
KY	10	17112	17142
IM	5	17056	17085
IM	5	17210	17237
IM	10	17164	17185
PT	5	17059	17085
PT	5	17080	17113
PT	5	17213	17237
PT	10	17057	17085
PT	10	17211	17237
MC	5	17132	17160
MC	15	17134	17160
MC	20	17133	17160
MC	20	17164	17185
MC	25	17213	17237
MC	30	17212	17237
MC	35	17059	17085
MC	40	17127	17160
MC	55	17129	17160
MC	60	17057	17085
MC	60	17083	17113
MC	60	17167	17185
MC	60	17211	17237
MC	60	17216	17237
MC	75	17080	17113
MC	75	17135	17160
MC	80	17111	17142
MC	110	17108	17142
PY	15	17132	17160
PY	15	17133	17160
PY	20	17164	17185
PY	30	17127	17160
PY	30	17216	17237
PY	35	17128	17160
PY	35	17134	17160
PY	35	17212	17237
PY	45	17058	17085
PY	45	17111	17142
PY	45	17129	17160
PY	70	17135	17160
PY	70	17213	17237
PY	75	17167	17185
PY	80	17080	17113
PY	80	17083	17113
PY	90	17059	17085
PY	90	17211	17237
PY	120	17057	17085
PY	145	17108	17142
DS	10	17213	17237
DS	20	17164	17185
DS	25	17129	17160
DS	30	17134	17160
DS	30	17212	17237
DS	36	17127	17160
DS	65	17211	17237
DS	70	17133	17160
DS	85	17059	17085
DS	95	17080	17113
DS	120	17057	17085
DS	120	17108	17142
PW	5	17059	17085
PW	5	17084	17113
PW	5	17164	17185
PW	5	17213	17237
PW	5	17216	17237
PW	10	17083	17113
PW	20	17080	17113
PW	20	17129	17160
PW	25	17108	17142
GE	5	17133	17160
GE	10	17057	17085
GE	10	17059	17085
GE	10	17112	17142
GE	10	17129	17160
GE	15	17083	17113
GE	15	17134	17160
GE	15	17135	17160
GE	15	17211	17237
GE	20	17213	17237
GE	20	17216	17237
GE	25	17058	17085
GE	30	17212	17237
GE	35	17164	17185
GE	50	17080	17113
GE	50	17127	17160
GE	130	17108	17142
FN	5	17211	17237
FN	10	17127	17160
FN	10	17132	17160
FN	20	17059	17085
FN	20	17080	17113
FN	30	17133	17160
FN	30	17134	17160
FN	40	17213	17237
FN	50	17129	17160
FN	60	17057	17085
FN	70	17111	17142
FN	70	17212	17237
FN	80	17112	17142
FN	85	17083	17113
FN	85	17167	17185
FN	105	17216	17237
FN	110	17108	17142
FN	215	17164	17185
BO	5	17059	17085
BO	5	17111	17142
BO	5	17127	17160
BO	10	17129	17160
BO	10	17213	17237
BO	15	17080	17113
BO	15	17132	17160
BO	15	17167	17185
BO	20	17084	17113
BO	20	17168	17185
BO	25	17133	17160
BO	25	17211	17237
BO	30	17057	17085
BO	30	17164	17185
BO	45	17083	17113
BO	45	17108	17142
BO	45	17134	17160
BO	45	17216	17237
IT	5	17057	17085
IT	5	17080	17113
IT	5	17132	17160
IT	10	17108	17142
IT	10	17112	17142
IT	10	17211	17237
IT	10	17213	17237
KJ	5	17134	17160
KJ	10	17083	17113
KJ	10	17129	17160
KJ	10	17132	17160
KJ	20	17133	17160
KJ	20	17211	17237
KJ	25	17128	17160
KJ	40	17111	17142
KJ	50	17112	17142
KJ	60	17080	17113
KJ	60	17213	17237
KJ	70	17164	17185
KJ	80	17059	17085
KJ	90	17167	17185
KJ	90	17212	17237
KJ	100	17084	17113
KJ	110	17058	17085
KJ	157	17210	17237
KJ	230	17135	17160
KJ	245	17108	17142
EP	5	17062	17085
EP	5	17113	17142
EP	5	17217	17237
EP	10	17057	17085
EP	10	17210	17237
EP	15	17168	17185
EP	25	17129	17160
EP	30	17132	17160
EP	35	17164	17185
EP	45	17134	17160
EP	45	17213	17237
EP	50	17127	17160
EP	50	17167	17185
EP	60	17059	17085
EP	60	17128	17160
EP	70	17135	17160
EP	75	17112	17142
EP	80	17108	17142
EP	85	17216	17237
EP	90	17084	17113
EP	90	17133	17160
EP	105	17080	17113
EP	105	17212	17237
EP	110	17083	17113
EP	110	17111	17142
EP	185	17211	17237
EP	260	17058	17085
EL	5	17108	17142
EL	5	17128	17160
EL	5	17129	17160
EL	5	17135	17160
EL	10	17080	17113
EL	10	17212	17237
EL	15	17058	17085
IY	5	17132	17160
IY	5	17133	17160
IY	5	17216	17237
IY	10	17112	17142
IY	10	17164	17185
IY	15	17059	17085
IY	15	17080	17113
IY	15	17212	17237
IY	15	17213	17237
IY	25	17058	17085
IY	25	17129	17160
IY	25	17135	17160
IY	30	17128	17160
IY	65	17108	17142
AR	5	17112	17142
AR	5	17133	17160
KC	5	17083	17113
KC	5	17111	17142
KC	5	17112	17142
KC	5	17127	17160
KC	5	17134	17160
KC	5	17168	17185
KC	5	17213	17237
KC	5	17216	17237
KC	10	17059	17085
KC	10	17084	17113
KC	15	17133	17160
KC	15	17164	17185
KC	25	17108	17142
QY	5	17062	17085
QY	5	17083	17113
QY	10	17167	17185
QY	10	17216	17237
QY	15	17058	17085
QY	15	17128	17160
BF	5	17083	17113
BF	5	17132	17160
BF	5	17134	17160
BF	5	17167	17185
BF	5	17211	17237
BF	10	17216	17237
MY	10	17128	17160
MY	10	17135	17160
MY	20	17083	17113
MY	20	17167	17185
MY	25	17216	17237
MY	30	17212	17237
MY	40	17058	17085
RG	5	17058	17085
RG	10	17083	17113
RG	10	17135	17160
RG	10	17212	17237
RG	10	17216	17237
RG	15	17132	17160
RG	20	17128	17160
RG	25	17167	17185
RG	40	17111	17142
DA	5	17083	17113
DA	5	17084	17113
DA	5	17128	17160
DA	5	17134	17160
DA	5	17135	17160
DA	5	17210	17237
DA	5	17212	17237
DA	10	17057	17085
DA	10	17127	17160
DA	10	17164	17185
DA	15	17059	17085
DA	15	17132	17160
DA	20	17133	17160
DA	25	17080	17113
DA	25	17213	17237
DA	30	17058	17085
DA	45	17211	17237
DA	50	17108	17142
LD	5	17058	17085
LD	5	17210	17237
LD	5	17212	17237
LD	10	17127	17160
LD	10	17132	17160
LD	10	17134	17160
LD	10	17211	17237
LD	15	17057	17085
LD	15	17083	17113
LD	20	17108	17142
LD	20	17111	17142
GX	5	17083	17113
GX	5	17212	17237
GX	10	17111	17142
MJ	5	17058	17085
MJ	5	17080	17113
MJ	5	17084	17113
MJ	5	17112	17142
MJ	10	17133	17160
MJ	10	17168	17185
QC	5	17127	17160
QC	5	17132	17160
QC	5	17134	17160
QC	5	17135	17160
QC	5	17216	17237
QC	10	17057	17085
QC	10	17112	17142
QC	10	17128	17160
QC	10	17211	17237
FO	5	17057	17085
FO	5	17134	17160
FO	5	17211	17237
FO	5	17216	17237
FO	10	17132	17160
KG	5	17135	17160
KG	5	17167	17185
KG	5	17168	17185
KG	5	17217	17237
KG	10	17213	17237
KG	10	17216	17237
KG	15	17057	17085
KG	15	17083	17113
KG	15	17127	17160
KG	15	17133	17160
KG	20	17112	17142
KG	20	17164	17185
KG	25	17084	17113
KG	25	17129	17160
KG	25	17132	17160
KG	30	17058	17085
KG	30	17128	17160
KG	35	17210	17237
KG	40	17211	17237
KG	45	17108	17142
KG	50	17134	17160
KG	60	17080	17113
KG	75	17212	17237
KG	80	17059	17085
HQ	5	17059	17085
HQ	5	17127	17160
HQ	5	17129	17160
HQ	5	17213	17237
HQ	10	17058	17085
HQ	10	17080	17113
HQ	10	17132	17160
HQ	10	17212	17237
HQ	15	17108	17142
HQ	15	17112	17142
HQ	15	17128	17160
HQ	15	17164	17185
HQ	15	17168	17185
HQ	15	17211	17237
HQ	20	17084	17113
HQ	20	17167	17185
HQ	35	17111	17142
BD	5	17059	17085
BD	5	17213	17237
BD	5	17217	17237
BD	10	17058	17085
BD	10	17084	17113
BD	10	17129	17160
BD	10	17133	17160
BD	10	17212	17237
BD	15	17080	17113
BD	18	17168	17185
FC	5	17059	17085
FC	5	17168	17185
FC	5	17213	17237
FC	10	17058	17085
FC	10	17084	17113
FC	10	17212	17237
FC	10	17216	17237
FC	15	17132	17160
FC	20	17133	17160
AG	5	17058	17085
AG	5	17127	17160
JC	5	17059	17085
JC	5	17127	17160
JC	5	17128	17160
JC	5	17129	17160
JC	5	17210	17237
JC	5	17211	17237
JC	10	17212	17237
JC	15	17080	17113
JC	20	17216	17237
CW	5	17216	17237
CW	10	17084	17113
CW	10	17112	17142
CW	10	17135	17160
CW	10	17168	17185
CW	15	17058	17085
CW	15	17083	17113
CW	15	17133	17160
CW	15	17167	17185
CW	20	17128	17160
CW	20	17210	17237
CW	25	17132	17160
CW	30	17059	17085
EX	5	17164	17185
EX	5	17211	17237
EX	5	17212	17237
EX	5	17213	17237
EX	10	17059	17085
EX	10	17080	17113
EX	10	17084	17113
EX	15	17135	17160
EX	15	17168	17185
EX	20	17058	17085
EX	20	17112	17142
AF	10	17059	17085
CB	5	17057	17085
CB	5	17128	17160
CB	5	17164	17185
CB	5	17211	17237
CB	10	17084	17113
CB	10	17168	17185
CB	10	17212	17237
CB	10	17213	17237
CB	20	17059	17085
CB	20	17080	17113
CB	35	17112	17142
CB	60	17108	17142
FR	5	17058	17085
FR	5	17128	17160
FR	5	17133	17160
FR	10	17129	17160
FR	10	17132	17160
FR	10	17210	17237
FR	10	17211	17237
FR	10	17213	17237
FR	25	17059	17085
FR	25	17083	17113
FR	25	17168	17185
FR	30	17080	17113
FR	40	17212	17237
FR	80	17108	17142
JH	5	17132	17160
JH	10	17058	17085
JH	10	17127	17160
JH	10	17167	17185
JH	10	17210	17237
JH	15	17129	17160
JH	20	17168	17185
JH	25	17134	17160
JH	25	17211	17237
JH	30	17164	17185
JH	35	17083	17113
JH	35	17111	17142
JH	35	17133	17160
JH	40	17128	17160
JH	40	17212	17237
JH	65	17216	17237
JH	75	17059	17085
JH	90	17080	17113
JH	100	17213	17237
JH	120	17084	17113
JH	130	17112	17142
JH	180	17108	17142
DE	5	17164	17185
DE	10	17059	17085
DE	15	17134	17160
DE	25	17108	17142
BH	5	17132	17160
BH	5	17212	17237
BH	10	17127	17160
BH	10	17128	17160
BH	11	17062	17085
BH	15	17129	17160
BH	20	17217	17237
BH	25	17083	17113
BH	25	17211	17237
BH	25	17213	17237
BH	25	17216	17237
BH	30	17059	17085
BH	30	17133	17160
BH	35	17164	17185
BH	35	17167	17185
BH	50	17084	17113
BH	55	17080	17113
BH	60	17134	17160
BH	65	17058	17085
BH	75	17108	17142
BH	85	17168	17185
BH	140	17112	17142
GC	5	17058	17085
GC	5	17133	17160
GC	5	17212	17237
GC	10	17084	17113
GC	10	17128	17160
GC	10	17210	17237
EV	5	17058	17085
EV	5	17164	17185
EV	5	17212	17237
EV	10	17128	17160
OX	5	17132	17160
OX	5	17133	17160
OX	5	17164	17185
OX	5	17217	17237
OX	10	17168	17185
OX	15	17083	17113
AT	5	17080	17113
AT	5	17164	17185
AT	5	17168	17185
AT	5	17217	17237
AT	10	17084	17113
AT	10	17133	17160
GM	5	17084	17113
GM	5	17111	17142
GM	5	17129	17160
GM	5	17133	17160
GM	5	17164	17185
GM	5	17216	17237
GM	10	17080	17113
GM	10	17213	17237
GM	15	17083	17113
GM	15	17132	17160
GM	20	17057	17085
GM	20	17135	17160
GM	40	17108	17142
GM	45	17058	17085
AS	5	17058	17085
AS	5	17128	17160
AS	5	17135	17160
AS	5	17212	17237
AS	10	17112	17142
AS	10	17164	17185
AS	15	17059	17085
AS	15	17080	17113
AS	15	17168	17185
AS	25	17084	17113
AS	50	17108	17142
AZ	5	17058	17085
AZ	5	17059	17085
AZ	5	17211	17237
AZ	10	17108	17142
AZ	10	17164	17185
AZ	15	17134	17160
AZ	25	17112	17142
FI	5	17128	17160
FI	5	17134	17160
FI	10	17112	17142
FI	10	17212	17237
FI	10	17216	17237
FI	15	17058	17085
FI	15	17083	17113
FI	20	17132	17160
FI	20	17167	17185
IP	5	17058	17085
IP	5	17083	17113
IP	5	17128	17160
IP	5	17132	17160
IP	5	17213	17237
IP	5	17217	17237
IP	10	17111	17142
CN	5	17058	17085
CN	5	17080	17113
CN	5	17083	17113
CN	5	17111	17142
CN	5	17128	17160
CN	5	17167	17185
CN	5	17212	17237
CN	10	17216	17237
GU	5	17133	17160
GU	5	17168	17185
GU	10	17084	17113
GU	10	17112	17142
GU	10	17210	17237
GU	15	17080	17113
GU	15	17212	17237
GU	55	17108	17142
PI	5	17058	17085
PI	5	17128	17160
PI	5	17212	17237
HG	5	17057	17085
HG	5	17112	17142
HG	5	17127	17160
HG	5	17129	17160
HG	5	17134	17160
HG	5	17164	17185
HG	5	17213	17237
HG	10	17168	17185
HG	15	17084	17113
HG	15	17132	17160
HG	20	17059	17085
HG	20	17216	17237
HG	25	17108	17142
HG	35	17080	17113
OF	4	17135	17160
OF	5	17083	17113
OF	5	17128	17160
OF	5	17129	17160
OF	5	17216	17237
OF	5	17217	17237
OF	10	17111	17142
OF	15	17210	17237
OF	15	17212	17237
OF	15	17213	17237
OF	20	17058	17085
OF	20	17112	17142
OF	25	17084	17113
OF	25	17133	17160
OF	30	17164	17185
OF	35	17080	17113
OF	40	17059	17085
OF	50	17168	17185
OF	60	17132	17160
DX	5	17211	17237
DX	15	17112	17142
DX	15	17164	17185
DX	20	17108	17142
