# Supplementary material for: An Adjusted Likelihood Ratio Approach Analysing Distribution of Food Products to Assist the Investigation of Foodborne Outbreaks
Source: PLoS One. 2015 Aug 3;10(8):e0134344. doi: 10.1371/journal.pone.0134344 (PMC4523185; doi:10.1371/journal.pone.0134344)
Supplement: S3 File — Anonymised files of the distribution of each food product unit included in the analysis. Variables are “Municipality” = Identifier of the Municipality,”NumPackages” = Number of consumer packages delivered;”Date_delivered” = The date the food product unit has been delivered;”Date_expired” = The date given where food product unit have expired. (ZIP) [file pone.0134344.s005.zip › prod104.txt]

Municipality	numPackages	Date_delivered	Date_expired
KQ	5	17071	17099
KQ	10	17126	17156
KQ	13	17132	17156
JW	5	17071	17099
JW	5	17076	17099
JW	5	17099	17127
JW	5	17148	17174
JW	5	17153	17174
JW	5	17230	17251
KR	5	17070	17099
KR	5	17100	17127
KR	10	17072	17099
KR	10	17099	17127
KR	10	17150	17174
KR	25	17126	17156
AY	5	17070	17099
AY	5	17077	17099
AY	5	17149	17174
AY	5	17153	17174
AY	5	17226	17251
AY	10	17104	17127
AY	15	17099	17127
AY	20	17126	17156
CQ	5	17153	17174
PO	5	17153	17174
MK	5	17072	17099
MK	5	17099	17127
MK	5	17132	17156
MK	5	17230	17251
MK	10	17076	17099
QD	5	17150	17174
QD	10	17126	17156
QO	5	17153	17174
MZ	5	17071	17099
MZ	5	17101	17127
MZ	5	17127	17156
BT	5	17077	17099
BT	5	17099	17127
BT	5	17128	17156
MN	5	17073	17099
MN	5	17126	17156
MN	10	17077	17099
MN	10	17153	17174
MN	10	17231	17251
PV	5	17099	17127
PV	5	17153	17174
PV	5	17230	17251
PV	10	17148	17174
PV	15	17127	17156
PV	20	17071	17099
PV	30	17126	17156
PV	90	17100	17127
QK	5	17076	17099
QK	5	17150	17174
QK	10	17073	17099
QK	10	17231	17251
QK	15	17072	17099
QK	20	17126	17156
PP	5	17070	17099
PP	5	17072	17099
PP	5	17101	17127
PP	5	17126	17156
KU	5	17072	17099
KU	5	17150	17174
KU	5	17153	17174
KU	5	17230	17251
KU	10	17100	17127
KU	10	17126	17156
EI	10	17072	17099
EI	15	17073	17099
EI	30	17126	17156
FH	5	17072	17099
FH	5	17077	17099
FH	5	17147	17174
FH	10	17099	17127
FH	15	17076	17099
FH	15	17127	17156
FH	15	17149	17174
FH	15	17230	17251
FH	20	17101	17127
FH	30	17071	17099
FH	35	17070	17099
FH	35	17100	17127
FH	45	17153	17174
FH	58	17126	17156
FH	120	17073	17099
BU	5	17070	17099
BU	5	17073	17099
BU	5	17147	17174
BU	5	17149	17174
BU	5	17150	17174
BU	5	17230	17251
BU	10	17128	17156
BU	10	17148	17174
BU	10	17153	17174
BU	15	17072	17099
BU	15	17076	17099
BU	25	17071	17099
BU	40	17126	17156
GZ	5	17071	17099
GZ	5	17099	17127
GZ	5	17106	17127
GZ	5	17126	17156
GZ	15	17127	17156
QU	5	17101	17127
QU	10	17071	17099
QU	10	17106	17127
QU	15	17099	17127
QU	20	17127	17156
EA	5	17070	17099
EA	15	17099	17127
HV	5	17100	17127
HV	10	17126	17156
HV	10	17148	17174
MP	5	17071	17099
MP	5	17099	17127
OL	5	17070	17099
OL	5	17071	17099
OL	5	17073	17099
OL	5	17099	17127
OL	5	17148	17174
OL	5	17227	17251
OL	10	17104	17127
OL	15	17230	17251
OL	20	17126	17156
QV	5	17073	17099
QV	5	17104	17127
QV	5	17105	17127
QV	5	17125	17156
QV	5	17127	17156
QV	5	17147	17174
QV	10	17070	17099
QV	10	17148	17174
QV	10	17230	17251
QV	10	17231	17251
QV	15	17101	17127
QV	20	17071	17099
QV	35	17126	17156
CL	5	17072	17099
CL	5	17100	17127
CL	5	17230	17251
CL	35	17126	17156
EG	5	17101	17127
EG	5	17132	17156
EG	5	17148	17174
EG	10	17072	17099
EG	20	17100	17127
EG	20	17126	17156
MX	5	17076	17099
MX	5	17099	17127
MX	5	17128	17156
MX	5	17227	17251
MX	10	17071	17099
MX	15	17127	17156
HT	5	17126	17156
HT	5	17147	17174
HT	5	17226	17251
HT	10	17076	17099
BW	5	17071	17099
BW	5	17099	17127
BW	5	17126	17156
BW	5	17149	17174
EF	5	17227	17251
EF	10	17072	17099
EF	10	17073	17099
EF	10	17128	17156
EF	15	17076	17099
EF	19	17154	17174
EF	20	17150	17174
EF	20	17153	17174
EF	30	17106	17127
EF	35	17148	17174
EF	40	17226	17251
EF	55	17104	17127
EF	55	17147	17174
EF	55	17230	17251
EF	60	17125	17156
EF	90	17149	17174
EF	95	17071	17099
EF	100	17127	17156
EF	115	17101	17127
EF	120	17070	17099
EF	125	17100	17127
EF	160	17099	17127
EF	267	17126	17156
OG	5	17153	17174
OG	10	17073	17099
LF	5	17076	17099
LF	5	17126	17156
LF	10	17072	17099
LF	15	17132	17156
OH	5	17072	17099
OH	5	17230	17251
OH	5	17231	17251
CG	5	17073	17099
CG	5	17231	17251
CG	10	17230	17251
DK	5	17076	17099
DK	5	17153	17174
MV	5	17072	17099
MV	5	17073	17099
MV	5	17076	17099
MV	5	17153	17174
JL	5	17072	17099
JL	5	17153	17174
JL	10	17132	17156
GR	5	17097	17127
GR	5	17125	17156
GR	5	17150	17174
HN	5	17076	17099
HN	5	17132	17156
HN	5	17146	17174
HI	5	17072	17099
HI	5	17077	17099
HI	5	17126	17156
HI	5	17227	17251
HI	5	17231	17251
HI	10	17076	17099
HI	30	17127	17156
FM	5	17070	17099
FM	5	17072	17099
FM	5	17128	17156
FM	5	17230	17251
FM	10	17126	17156
HX	5	17073	17099
HX	5	17128	17156
DM	5	17126	17156
GJ	5	17077	17099
GJ	5	17100	17127
GJ	5	17125	17156
GJ	5	17126	17156
GJ	5	17128	17156
OC	5	17128	17156
OC	10	17072	17099
LH	5	17227	17251
KB	5	17099	17127
OV	5	17132	17156
OV	5	17231	17251
KV	5	17150	17174
AD	5	17073	17099
AD	5	17100	17127
AD	5	17230	17251
KD	5	17126	17156
CX	5	17104	17127
CX	10	17126	17156
EC	5	17072	17099
EC	5	17149	17174
RM	5	17073	17099
RM	5	17153	17174
LM	5	17076	17099
HD	5	17072	17099
RJ	5	17125	17156
RJ	10	17076	17099
RJ	10	17132	17156
RJ	10	17153	17174
RJ	10	17230	17251
RJ	15	17077	17099
GW	5	17126	17156
JP	5	17231	17251
RN	5	17070	17099
RN	5	17071	17099
RN	5	17104	17127
RN	5	17127	17156
RN	5	17132	17156
RN	5	17150	17174
RN	5	17153	17174
RN	10	17073	17099
RN	10	17147	17174
RN	15	17126	17156
RN	15	17230	17251
RK	5	17072	17099
RK	5	17073	17099
RK	5	17153	17174
RK	5	17230	17251
RK	5	17231	17251
RK	10	17149	17174
RK	15	17076	17099
RK	15	17127	17156
RK	15	17132	17156
RH	5	17072	17099
RH	5	17077	17099
RH	5	17231	17251
RH	25	17126	17156
MT	5	17099	17127
MT	10	17126	17156
EB	5	17073	17099
EB	5	17231	17251
BI	5	17153	17174
PN	5	17072	17099
ES	5	17076	17099
ES	10	17132	17156
DQ	5	17153	17174
DQ	10	17076	17099
DH	5	17073	17099
DH	5	17150	17174
RF	5	17150	17174
RF	5	17231	17251
KK	5	17126	17156
PD	5	17076	17099
PD	10	17072	17099
PD	15	17150	17174
PD	30	17073	17099
JI	5	17073	17099
JI	10	17076	17099
IS	5	17149	17174
IS	5	17153	17174
IS	5	17230	17251
GL	5	17072	17099
CF	5	17076	17099
CF	5	17132	17156
CF	5	17230	17251
FP	5	17072	17099
FP	5	17073	17099
FP	5	17099	17127
FP	5	17126	17156
FP	5	17127	17156
FP	5	17150	17174
FP	5	17153	17174
FP	5	17231	17251
FP	40	17076	17099
MR	5	17073	17099
MR	10	17126	17156
QN	5	17070	17099
QN	5	17072	17099
QN	5	17099	17127
QN	5	17100	17127
QN	5	17148	17174
QN	5	17154	17174
QN	10	17073	17099
QN	10	17126	17156
QN	10	17231	17251
QN	20	17076	17099
QN	20	17150	17174
KM	5	17076	17099
KM	5	17104	17127
KM	9	17231	17251
KM	10	17072	17099
KM	10	17230	17251
KM	15	17073	17099
KM	15	17150	17174
EO	5	17070	17099
EO	5	17072	17099
EO	5	17147	17174
EO	5	17153	17174
EO	10	17126	17156
EO	15	17073	17099
QE	5	17230	17251
PX	5	17073	17099
IK	5	17127	17156
IK	5	17230	17251
JZ	5	17076	17099
GG	5	17070	17099
GG	5	17072	17099
GG	5	17153	17174
GG	15	17126	17156
EE	5	17106	17127
HP	5	17072	17099
HP	5	17076	17099
HP	5	17099	17127
HP	5	17148	17174
HP	5	17150	17174
HP	5	17230	17251
CE	5	17073	17099
CE	5	17076	17099
CE	5	17126	17156
CE	5	17127	17156
CE	5	17135	17156
CE	5	17150	17174
CE	10	17128	17156
CE	10	17230	17251
CE	15	17072	17099
CE	25	17153	17174
OY	5	17100	17127
OY	5	17132	17156
OY	5	17230	17251
OU	1	17077	17099
OU	5	17076	17099
OU	5	17128	17156
OU	5	17153	17174
OU	7	17125	17156
OU	10	17230	17251
AV	5	17227	17251
AV	10	17128	17156
IX	5	17073	17099
QJ	5	17153	17174
FV	5	17106	17127
FV	5	17153	17174
QR	5	17072	17099
QR	5	17073	17099
QR	5	17128	17156
CV	5	17071	17099
AJ	5	17128	17156
AJ	5	17227	17251
JQ	5	17140	17156
JQ	5	17232	17251
JQ	10	17071	17099
JQ	15	17139	17156
DY	10	17071	17099
DY	10	17128	17156
DY	10	17135	17156
DY	15	17139	17156
HB	5	17128	17156
HB	5	17139	17156
HB	60	17225	17251
FY	5	17128	17156
LW	10	17128	17156
AU	5	17071	17099
AU	5	17139	17156
DT	5	17139	17156
DT	5	17227	17251
DT	15	17128	17156
MD	5	17128	17156
MD	5	17232	17251
MD	10	17071	17099
JV	5	17071	17099
JV	10	17139	17156
JV	10	17232	17251
JV	15	17128	17156
PL	4	17140	17156
PL	5	17232	17251
BS	5	17139	17156
OM	5	17128	17156
DP	5	17227	17251
QM	5	17071	17099
QM	5	17072	17099
QM	5	17139	17156
QM	25	17128	17156
GB	5	17128	17156
FU	5	17101	17127
FU	5	17148	17174
FU	5	17153	17174
FU	5	17155	17174
FU	5	17156	17174
FU	9	17132	17156
FU	10	17078	17099
FU	10	17149	17174
FU	15	17077	17099
FU	15	17127	17156
FU	20	17079	17099
FU	20	17154	17174
FU	25	17128	17156
FU	50	17147	17174
FU	70	17100	17127
DD	5	17128	17156
BE	5	17100	17127
BE	5	17128	17156
BE	10	17127	17156
CO	5	17128	17156
CO	5	17150	17174
GD	5	17100	17127
LJ	5	17100	17127
GH	5	17078	17099
QS	5	17077	17099
QS	5	17100	17127
QS	5	17154	17174
QS	15	17128	17156
PR	5	17127	17156
GI	5	17100	17127
GI	5	17147	17174
JT	5	17147	17174
JT	5	17150	17174
JT	10	17100	17127
JT	10	17101	17127
JT	10	17128	17156
QB	5	17146	17174
QB	5	17150	17174
EQ	1	17146	17174
EQ	5	17079	17099
EQ	5	17101	17127
EQ	5	17150	17174
EQ	5	17153	17174
EQ	10	17128	17156
EQ	25	17100	17127
BZ	5	17101	17127
ME	5	17101	17127
ME	5	17128	17156
ME	5	17150	17174
ME	5	17155	17174
PF	5	17078	17099
OO	5	17127	17156
OO	5	17146	17174
DO	5	17078	17099
DO	5	17155	17174
JF	5	17077	17099
JF	5	17126	17156
JF	5	17231	17251
IB	5	17127	17156
IB	5	17153	17174
IB	10	17100	17127
LB	5	17178	17199
LB	10	17125	17156
LB	10	17146	17174
BA	5	17178	17199
AH	5	17147	17174
DL	5	17128	17156
DL	5	17146	17174
DL	5	17176	17199
DL	10	17099	17127
EZ	5	17097	17127
EZ	5	17179	17199
EZ	10	17099	17127
EZ	10	17177	17199
EZ	15	17176	17199
EZ	15	17223	17251
EZ	20	17070	17099
EZ	35	17126	17156
EZ	55	17125	17156
EK	5	17069	17099
EK	5	17146	17174
EK	5	17176	17199
EK	5	17177	17199
EK	15	17178	17199
EK	20	17070	17099
EK	20	17224	17251
EK	25	17125	17156
KL	1	17223	17251
KL	5	17069	17099
KL	15	17177	17199
KL	15	17178	17199
KL	20	17070	17099
KL	20	17143	17174
KL	25	17224	17251
KL	30	17125	17156
KL	50	17126	17156
PZ	5	17142	17174
PZ	10	17125	17156
EH	5	17146	17174
EH	5	17223	17251
EH	20	17125	17156
FB	5	17125	17156
FB	5	17177	17199
FB	5	17223	17251
JM	5	17070	17099
JM	5	17177	17199
JM	5	17178	17199
JM	5	17223	17251
JM	10	17125	17156
AX	5	17070	17099
AK	5	17070	17099
AK	5	17224	17251
PE	5	17069	17099
RE	5	17146	17174
RE	5	17177	17199
RE	9	17097	17127
RE	20	17125	17156
DZ	15	17125	17156
HU	5	17125	17156
HU	5	17146	17174
KN	5	17099	17127
KN	5	17125	17156
KN	5	17146	17174
KW	10	17126	17156
KW	15	17070	17099
OW	5	17070	17099
OW	5	17125	17156
OW	5	17126	17156
OW	5	17178	17199
IL	5	17069	17099
IL	15	17125	17156
DJ	10	17177	17199
OP	5	17126	17156
OP	5	17179	17199
MA	5	17097	17127
KI	5	17143	17174
KI	5	17224	17251
FK	5	17143	17174
FK	5	17144	17174
FK	5	17176	17199
KE	5	17223	17251
KE	20	17125	17156
JE	5	17069	17099
JE	5	17070	17099
JE	5	17097	17127
JE	5	17177	17199
JE	10	17125	17156
IC	5	17176	17199
IC	10	17143	17174
DN	5	17097	17127
DN	5	17126	17156
DN	5	17224	17251
HS	5	17177	17199
AC	5	17070	17099
AC	5	17099	17127
AC	5	17146	17174
AC	10	17179	17199
AC	15	17125	17156
HK	5	17127	17156
HK	5	17143	17174
HK	5	17177	17199
HK	5	17178	17199
HK	5	17224	17251
HK	5	17225	17251
HK	10	17125	17156
HK	10	17176	17199
HK	15	17146	17174
MI	5	17144	17174
MI	5	17146	17174
MI	5	17224	17251
MI	10	17142	17174
MI	10	17178	17199
MI	10	17179	17199
MI	10	17223	17251
MI	15	17069	17099
MI	15	17176	17199
MI	20	17225	17251
MI	25	17125	17156
MI	25	17143	17174
MI	35	17070	17099
MI	40	17177	17199
MI	75	17126	17156
MI	100	17181	17199
QL	5	17070	17099
QL	5	17178	17199
QL	10	17125	17156
HZ	5	17126	17156
HZ	5	17177	17199
HZ	10	17070	17099
ED	15	17125	17156
LT	5	17143	17174
AP	5	17069	17099
AP	5	17097	17127
AP	15	17125	17156
GV	5	17070	17099
GV	5	17177	17199
GV	5	17223	17251
AE	5	17070	17099
FS	5	17143	17174
KZ	5	17097	17127
KZ	5	17178	17199
KT	5	17224	17251
JJ	5	17097	17127
JJ	5	17176	17199
AB	5	17224	17251
AB	10	17099	17127
AB	15	17070	17099
QF	5	17126	17156
QF	5	17143	17174
MU	5	17143	17174
FF	5	17178	17199
FJ	10	17126	17156
FJ	10	17146	17174
FJ	10	17224	17251
FJ	15	17097	17127
FJ	15	17177	17199
FJ	20	17125	17156
AQ	1	17069	17099
AQ	5	17143	17174
AQ	5	17178	17199
AQ	20	17097	17127
AQ	30	17125	17156
AM	5	17070	17099
AM	5	17097	17127
AM	20	17125	17156
AM	30	17126	17156
AI	10	17125	17156
ID	5	17099	17127
ID	5	17143	17174
ID	5	17179	17199
JB	5	17069	17099
JB	5	17126	17156
JB	10	17125	17156
JB	10	17146	17174
JB	10	17178	17199
JB	20	17177	17199
PQ	5	17097	17127
PQ	5	17099	17127
PQ	5	17177	17199
PQ	10	17125	17156
RA	5	17097	17127
PG	10	17125	17156
DW	5	17223	17251
GY	5	17070	17099
GY	5	17142	17174
BK	5	17142	17174
BK	10	17125	17156
BN	5	17177	17199
BN	10	17097	17127
BN	10	17146	17174
BN	25	17125	17156
OB	5	17097	17127
RC	4	17128	17156
RC	5	17177	17199
RC	10	17181	17199
RC	10	17223	17251
RC	15	17147	17174
RC	15	17230	17251
RC	20	17069	17099
RC	20	17126	17156
RC	20	17227	17251
RC	25	17098	17127
RC	25	17141	17174
RC	25	17146	17174
RC	30	17142	17174
RC	35	17097	17127
RC	40	17179	17199
RC	45	17072	17099
RC	55	17224	17251
RC	57	17071	17099
RC	60	17073	17099
RC	60	17099	17127
RC	80	17148	17174
RC	85	17176	17199
RC	85	17178	17199
RC	100	17225	17251
RC	105	17094	17127
RC	130	17143	17174
RC	130	17226	17251
RC	160	17070	17099
RC	195	17122	17156
RC	385	17125	17156
MO	5	17094	17127
MO	5	17142	17174
MO	5	17149	17174
MO	15	17073	17099
MO	15	17148	17174
MO	15	17178	17199
MO	20	17146	17174
MO	20	17226	17251
MO	20	17227	17251
MO	30	17072	17099
MO	30	17125	17156
MO	35	17141	17174
MO	35	17230	17251
MO	40	17122	17156
MO	70	17181	17199
MO	110	17225	17251
MO	125	17071	17099
MO	125	17097	17127
GQ	5	17143	17174
GQ	10	17178	17199
GQ	15	17224	17251
CK	5	17223	17251
CK	10	17069	17099
CK	25	17125	17156
FG	4	17176	17199
FG	5	17142	17174
FG	5	17179	17199
FG	5	17224	17251
FG	10	17143	17174
FG	10	17223	17251
FG	15	17070	17099
FG	30	17225	17251
FG	50	17125	17156
CT	5	17069	17099
CT	5	17177	17199
CT	5	17223	17251
RL	5	17069	17099
RL	5	17070	17099
RL	5	17095	17127
RL	5	17179	17199
RL	8	17071	17099
RL	10	17142	17174
RL	15	17177	17199
RL	15	17224	17251
RL	20	17125	17156
OD	5	17070	17099
OD	5	17176	17199
OD	10	17069	17099
OD	10	17144	17174
OD	10	17178	17199
OD	15	17071	17099
OD	15	17143	17174
OD	20	17095	17127
OD	20	17179	17199
OD	20	17225	17251
OD	35	17224	17251
OD	40	17097	17127
OD	105	17125	17156
BM	10	17224	17251
GN	5	17144	17174
GN	5	17224	17251
GN	6	17095	17127
GN	10	17070	17099
GN	15	17179	17199
GN	20	17176	17199
GN	20	17225	17251
GN	25	17143	17174
GN	60	17125	17156
GN	150	17097	17127
JR	5	17177	17199
JR	10	17125	17156
CY	5	17177	17199
CY	10	17125	17156
OQ	5	17071	17099
OQ	5	17126	17156
OQ	5	17142	17174
OQ	10	17224	17251
LK	5	17142	17174
LK	5	17179	17199
LK	10	17095	17127
LK	15	17071	17099
LK	20	17126	17156
LK	20	17224	17251
LR	5	17224	17251
LR	10	17095	17127
LR	15	17071	17099
LR	15	17144	17174
LR	15	17177	17199
LR	20	17179	17199
CZ	5	17069	17099
CZ	5	17071	17099
CZ	5	17225	17251
CZ	15	17099	17127
CZ	30	17224	17251
CZ	45	17142	17174
CZ	45	17176	17199
CZ	60	17177	17199
CZ	273	17125	17156
IG	15	17069	17099
IG	15	17223	17251
IG	25	17125	17156
LY	5	17223	17251
LY	10	17069	17099
JO	5	17070	17099
JO	5	17179	17199
JO	10	17143	17174
JO	15	17125	17156
JO	25	17069	17099
HO	5	17070	17099
HO	5	17098	17127
HO	5	17181	17199
HO	5	17224	17251
HO	5	17227	17251
HO	10	17072	17099
HO	10	17094	17127
HO	10	17176	17199
HO	10	17226	17251
HO	10	17230	17251
HO	15	17073	17099
HO	15	17097	17127
HO	15	17147	17174
HO	15	17149	17174
HO	15	17178	17199
HO	20	17099	17127
HO	25	17122	17156
HO	30	17143	17174
HO	50	17125	17156
LI	5	17099	17127
LI	5	17142	17174
LI	5	17146	17174
LI	5	17178	17199
LI	5	17179	17199
LI	10	17070	17099
LI	10	17125	17156
LI	10	17143	17174
LI	15	17224	17251
LI	20	17147	17174
LZ	5	17070	17099
LZ	5	17178	17199
LZ	5	17224	17251
PS	5	17143	17174
PS	5	17148	17174
PS	5	17179	17199
PS	5	17227	17251
PS	10	17070	17099
PS	10	17226	17251
PS	10	17230	17251
PS	20	17072	17099
PS	20	17146	17174
PS	20	17149	17174
PS	20	17224	17251
PS	30	17097	17127
PS	85	17122	17156
AN	10	17148	17174
AN	10	17177	17199
AN	10	17223	17251
AN	15	17143	17174
AN	20	17225	17251
AN	30	17070	17099
AN	30	17125	17156
AN	35	17227	17251
AN	40	17147	17174
AN	40	17178	17199
AN	50	17094	17127
AN	60	17071	17099
AN	65	17224	17251
AN	135	17122	17156
AW	5	17073	17099
AW	5	17143	17174
AW	5	17178	17199
AW	5	17179	17199
AW	5	17226	17251
AW	10	17070	17099
AW	10	17072	17099
AW	10	17126	17156
AW	15	17125	17156
AW	15	17141	17174
AW	15	17149	17174
AW	15	17230	17251
JS	5	17177	17199
JS	5	17179	17199
JS	5	17224	17251
JS	10	17069	17099
JS	10	17070	17099
LO	5	17070	17099
LO	5	17071	17099
LO	5	17141	17174
LO	5	17142	17174
LO	5	17177	17199
LO	5	17178	17199
LO	5	17181	17199
LO	5	17224	17251
LO	5	17225	17251
LO	5	17227	17251
LO	10	17122	17156
LO	15	17097	17127
LO	20	17094	17127
LO	25	17148	17174
QW	5	17070	17099
QW	5	17072	17099
QW	5	17097	17127
QW	5	17142	17174
QW	5	17148	17174
QW	5	17149	17174
QW	5	17177	17199
QW	5	17182	17199
QW	5	17224	17251
QW	5	17226	17251
QW	10	17073	17099
QW	10	17122	17156
QW	10	17225	17251
IH	5	17148	17174
IH	5	17182	17199
IH	5	17231	17251
IH	10	17094	17127
IH	10	17147	17174
IH	15	17073	17099
IH	20	17225	17251
IH	25	17122	17156
IH	50	17071	17099
FX	5	17094	17127
FX	5	17122	17156
FX	10	17073	17099
CD	5	17072	17099
CD	5	17073	17099
CD	5	17094	17127
CD	5	17178	17199
CD	10	17143	17174
CD	15	17227	17251
DB	5	17142	17174
DB	5	17149	17174
DB	5	17181	17199
DB	5	17226	17251
DB	10	17072	17099
DB	10	17227	17251
DB	15	17125	17156
DB	15	17225	17251
DB	20	17073	17099
DB	20	17094	17127
DB	20	17141	17174
DB	20	17148	17174
DB	25	17178	17199
DB	30	17071	17099
DB	30	17126	17156
DB	50	17122	17156
KY	5	17224	17251
KY	10	17126	17156
IM	5	17070	17099
IM	5	17224	17251
IM	10	17178	17199
PT	5	17073	17099
PT	5	17094	17127
PT	5	17227	17251
PT	10	17071	17099
PT	10	17225	17251
MC	5	17146	17174
MC	15	17148	17174
MC	20	17147	17174
MC	20	17178	17199
MC	25	17227	17251
MC	30	17226	17251
MC	35	17073	17099
MC	40	17141	17174
MC	55	17143	17174
MC	60	17071	17099
MC	60	17097	17127
MC	60	17181	17199
MC	60	17225	17251
MC	60	17230	17251
MC	75	17094	17127
MC	75	17149	17174
MC	80	17125	17156
MC	110	17122	17156
PY	15	17146	17174
PY	15	17147	17174
PY	20	17178	17199
PY	30	17141	17174
PY	30	17230	17251
PY	35	17142	17174
PY	35	17148	17174
PY	35	17226	17251
PY	45	17072	17099
PY	45	17125	17156
PY	45	17143	17174
PY	70	17149	17174
PY	70	17227	17251
PY	75	17181	17199
PY	80	17094	17127
PY	80	17097	17127
PY	90	17073	17099
PY	90	17225	17251
PY	120	17071	17099
PY	145	17122	17156
DS	10	17227	17251
DS	20	17178	17199
DS	25	17143	17174
DS	30	17148	17174
DS	30	17226	17251
DS	36	17141	17174
DS	65	17225	17251
DS	70	17147	17174
DS	85	17073	17099
DS	95	17094	17127
DS	120	17071	17099
DS	120	17122	17156
PW	5	17073	17099
PW	5	17098	17127
PW	5	17178	17199
PW	5	17227	17251
PW	5	17230	17251
PW	10	17097	17127
PW	20	17094	17127
PW	20	17143	17174
PW	25	17122	17156
GE	5	17147	17174
GE	10	17071	17099
GE	10	17073	17099
GE	10	17126	17156
GE	10	17143	17174
GE	15	17097	17127
GE	15	17148	17174
GE	15	17149	17174
GE	15	17225	17251
GE	20	17227	17251
GE	20	17230	17251
GE	25	17072	17099
GE	30	17226	17251
GE	35	17178	17199
GE	50	17094	17127
GE	50	17141	17174
GE	130	17122	17156
FN	5	17225	17251
FN	10	17141	17174
FN	10	17146	17174
FN	20	17073	17099
FN	20	17094	17127
FN	30	17147	17174
FN	30	17148	17174
FN	40	17227	17251
FN	50	17143	17174
FN	60	17071	17099
FN	70	17125	17156
FN	70	17226	17251
FN	80	17126	17156
FN	85	17097	17127
FN	85	17181	17199
FN	105	17230	17251
FN	110	17122	17156
FN	215	17178	17199
BO	5	17073	17099
BO	5	17125	17156
BO	5	17141	17174
BO	10	17143	17174
BO	10	17227	17251
BO	15	17094	17127
BO	15	17146	17174
BO	15	17181	17199
BO	20	17098	17127
BO	20	17182	17199
BO	25	17147	17174
BO	25	17225	17251
BO	30	17071	17099
BO	30	17178	17199
BO	45	17097	17127
BO	45	17122	17156
BO	45	17148	17174
BO	45	17230	17251
IT	5	17071	17099
IT	5	17094	17127
IT	5	17146	17174
IT	10	17122	17156
IT	10	17126	17156
IT	10	17225	17251
IT	10	17227	17251
KJ	5	17148	17174
KJ	10	17097	17127
KJ	10	17143	17174
KJ	10	17146	17174
KJ	20	17147	17174
KJ	20	17225	17251
KJ	25	17142	17174
KJ	40	17125	17156
KJ	50	17126	17156
KJ	60	17094	17127
KJ	60	17227	17251
KJ	70	17178	17199
KJ	80	17073	17099
KJ	90	17181	17199
KJ	90	17226	17251
KJ	100	17098	17127
KJ	110	17072	17099
KJ	157	17224	17251
KJ	230	17149	17174
KJ	245	17122	17156
EP	5	17076	17099
EP	5	17127	17156
EP	5	17231	17251
EP	10	17071	17099
EP	10	17224	17251
EP	15	17182	17199
EP	25	17143	17174
EP	30	17146	17174
EP	35	17178	17199
EP	45	17148	17174
EP	45	17227	17251
EP	50	17141	17174
EP	50	17181	17199
EP	60	17073	17099
EP	60	17142	17174
EP	70	17149	17174
EP	75	17126	17156
EP	80	17122	17156
EP	85	17230	17251
EP	90	17098	17127
EP	90	17147	17174
EP	105	17094	17127
EP	105	17226	17251
EP	110	17097	17127
EP	110	17125	17156
EP	185	17225	17251
EP	260	17072	17099
EL	5	17122	17156
EL	5	17142	17174
EL	5	17143	17174
EL	5	17149	17174
EL	10	17094	17127
EL	10	17226	17251
EL	15	17072	17099
IY	5	17146	17174
IY	5	17147	17174
IY	5	17230	17251
IY	10	17126	17156
IY	10	17178	17199
IY	15	17073	17099
IY	15	17094	17127
IY	15	17226	17251
IY	15	17227	17251
IY	25	17072	17099
IY	25	17143	17174
IY	25	17149	17174
IY	30	17142	17174
IY	65	17122	17156
AR	5	17126	17156
AR	5	17147	17174
KC	5	17097	17127
KC	5	17125	17156
KC	5	17126	17156
KC	5	17141	17174
KC	5	17148	17174
KC	5	17182	17199
KC	5	17227	17251
KC	5	17230	17251
KC	10	17073	17099
KC	10	17098	17127
KC	15	17147	17174
KC	15	17178	17199
KC	25	17122	17156
QY	5	17076	17099
QY	5	17097	17127
QY	10	17181	17199
QY	10	17230	17251
QY	15	17072	17099
QY	15	17142	17174
BF	5	17097	17127
BF	5	17146	17174
BF	5	17148	17174
BF	5	17181	17199
BF	5	17225	17251
BF	10	17230	17251
MY	10	17142	17174
MY	10	17149	17174
MY	20	17097	17127
MY	20	17181	17199
MY	25	17230	17251
MY	30	17226	17251
MY	40	17072	17099
RG	5	17072	17099
RG	10	17097	17127
RG	10	17149	17174
RG	10	17226	17251
RG	10	17230	17251
RG	15	17146	17174
RG	20	17142	17174
RG	25	17181	17199
RG	40	17125	17156
DA	5	17097	17127
DA	5	17098	17127
DA	5	17142	17174
DA	5	17148	17174
DA	5	17149	17174
DA	5	17224	17251
DA	5	17226	17251
DA	10	17071	17099
DA	10	17141	17174
DA	10	17178	17199
DA	15	17073	17099
DA	15	17146	17174
DA	20	17147	17174
DA	25	17094	17127
DA	25	17227	17251
DA	30	17072	17099
DA	45	17225	17251
DA	50	17122	17156
LD	5	17072	17099
LD	5	17224	17251
LD	5	17226	17251
LD	10	17141	17174
LD	10	17146	17174
LD	10	17148	17174
LD	10	17225	17251
LD	15	17071	17099
LD	15	17097	17127
LD	20	17122	17156
LD	20	17125	17156
GX	5	17097	17127
GX	5	17226	17251
GX	10	17125	17156
MJ	5	17072	17099
MJ	5	17094	17127
MJ	5	17098	17127
MJ	5	17126	17156
MJ	10	17147	17174
MJ	10	17182	17199
QC	5	17141	17174
QC	5	17146	17174
QC	5	17148	17174
QC	5	17149	17174
QC	5	17230	17251
QC	10	17071	17099
QC	10	17126	17156
QC	10	17142	17174
QC	10	17225	17251
FO	5	17071	17099
FO	5	17148	17174
FO	5	17225	17251
FO	5	17230	17251
FO	10	17146	17174
KG	5	17149	17174
KG	5	17181	17199
KG	5	17182	17199
KG	5	17231	17251
KG	10	17227	17251
KG	10	17230	17251
KG	15	17071	17099
KG	15	17097	17127
KG	15	17141	17174
KG	15	17147	17174
KG	20	17126	17156
KG	20	17178	17199
KG	25	17098	17127
KG	25	17143	17174
KG	25	17146	17174
KG	30	17072	17099
KG	30	17142	17174
KG	35	17224	17251
KG	40	17225	17251
KG	45	17122	17156
KG	50	17148	17174
KG	60	17094	17127
KG	75	17226	17251
KG	80	17073	17099
HQ	5	17073	17099
HQ	5	17141	17174
HQ	5	17143	17174
HQ	5	17227	17251
HQ	10	17072	17099
HQ	10	17094	17127
HQ	10	17146	17174
HQ	10	17226	17251
HQ	15	17122	17156
HQ	15	17126	17156
HQ	15	17142	17174
HQ	15	17178	17199
HQ	15	17182	17199
HQ	15	17225	17251
HQ	20	17098	17127
HQ	20	17181	17199
HQ	35	17125	17156
BD	5	17073	17099
BD	5	17227	17251
BD	5	17231	17251
BD	10	17072	17099
BD	10	17098	17127
BD	10	17143	17174
BD	10	17147	17174
BD	10	17226	17251
BD	15	17094	17127
BD	18	17182	17199
FC	5	17073	17099
FC	5	17182	17199
FC	5	17227	17251
FC	10	17072	17099
FC	10	17098	17127
FC	10	17226	17251
FC	10	17230	17251
FC	15	17146	17174
FC	20	17147	17174
AG	5	17072	17099
AG	5	17141	17174
JC	5	17073	17099
JC	5	17141	17174
JC	5	17142	17174
JC	5	17143	17174
JC	5	17224	17251
JC	5	17225	17251
JC	10	17226	17251
JC	15	17094	17127
JC	20	17230	17251
CW	5	17230	17251
CW	10	17098	17127
CW	10	17126	17156
CW	10	17149	17174
CW	10	17182	17199
CW	15	17072	17099
CW	15	17097	17127
CW	15	17147	17174
CW	15	17181	17199
CW	20	17142	17174
CW	20	17224	17251
CW	25	17146	17174
CW	30	17073	17099
EX	5	17178	17199
EX	5	17225	17251
EX	5	17226	17251
EX	5	17227	17251
EX	10	17073	17099
EX	10	17094	17127
EX	10	17098	17127
EX	15	17149	17174
EX	15	17182	17199
EX	20	17072	17099
EX	20	17126	17156
AF	10	17073	17099
CB	5	17071	17099
CB	5	17142	17174
CB	5	17178	17199
CB	5	17225	17251
CB	10	17098	17127
CB	10	17182	17199
CB	10	17226	17251
CB	10	17227	17251
CB	20	17073	17099
CB	20	17094	17127
CB	35	17126	17156
CB	60	17122	17156
FR	5	17072	17099
FR	5	17142	17174
FR	5	17147	17174
FR	10	17143	17174
FR	10	17146	17174
FR	10	17224	17251
FR	10	17225	17251
FR	10	17227	17251
FR	25	17073	17099
FR	25	17097	17127
FR	25	17182	17199
FR	30	17094	17127
FR	40	17226	17251
FR	80	17122	17156
JH	5	17146	17174
JH	10	17072	17099
JH	10	17141	17174
JH	10	17181	17199
JH	10	17224	17251
JH	15	17143	17174
JH	20	17182	17199
JH	25	17148	17174
JH	25	17225	17251
JH	30	17178	17199
JH	35	17097	17127
JH	35	17125	17156
JH	35	17147	17174
JH	40	17142	17174
JH	40	17226	17251
JH	65	17230	17251
JH	75	17073	17099
JH	90	17094	17127
JH	100	17227	17251
JH	120	17098	17127
JH	130	17126	17156
JH	180	17122	17156
DE	5	17178	17199
DE	10	17073	17099
DE	15	17148	17174
DE	25	17122	17156
BH	5	17146	17174
BH	5	17226	17251
BH	10	17141	17174
BH	10	17142	17174
BH	11	17076	17099
BH	15	17143	17174
BH	20	17231	17251
BH	25	17097	17127
BH	25	17225	17251
BH	25	17227	17251
BH	25	17230	17251
BH	30	17073	17099
BH	30	17147	17174
BH	35	17178	17199
BH	35	17181	17199
BH	50	17098	17127
BH	55	17094	17127
BH	60	17148	17174
BH	65	17072	17099
BH	75	17122	17156
BH	85	17182	17199
BH	140	17126	17156
GC	5	17072	17099
GC	5	17147	17174
GC	5	17226	17251
GC	10	17098	17127
GC	10	17142	17174
GC	10	17224	17251
EV	5	17072	17099
EV	5	17178	17199
EV	5	17226	17251
EV	10	17142	17174
OX	5	17146	17174
OX	5	17147	17174
OX	5	17178	17199
OX	5	17231	17251
OX	10	17182	17199
OX	15	17097	17127
AT	5	17094	17127
AT	5	17178	17199
AT	5	17182	17199
AT	5	17231	17251
AT	10	17098	17127
AT	10	17147	17174
GM	5	17098	17127
GM	5	17125	17156
GM	5	17143	17174
GM	5	17147	17174
GM	5	17178	17199
GM	5	17230	17251
GM	10	17094	17127
GM	10	17227	17251
GM	15	17097	17127
GM	15	17146	17174
GM	20	17071	17099
GM	20	17149	17174
GM	40	17122	17156
GM	45	17072	17099
AS	5	17072	17099
AS	5	17142	17174
AS	5	17149	17174
AS	5	17226	17251
AS	10	17126	17156
AS	10	17178	17199
AS	15	17073	17099
AS	15	17094	17127
AS	15	17182	17199
AS	25	17098	17127
AS	50	17122	17156
AZ	5	17072	17099
AZ	5	17073	17099
AZ	5	17225	17251
AZ	10	17122	17156
AZ	10	17178	17199
AZ	15	17148	17174
AZ	25	17126	17156
FI	5	17142	17174
FI	5	17148	17174
FI	10	17126	17156
FI	10	17226	17251
FI	10	17230	17251
FI	15	17072	17099
FI	15	17097	17127
FI	20	17146	17174
FI	20	17181	17199
IP	5	17072	17099
IP	5	17097	17127
IP	5	17142	17174
IP	5	17146	17174
IP	5	17227	17251
IP	5	17231	17251
IP	10	17125	17156
CN	5	17072	17099
CN	5	17094	17127
CN	5	17097	17127
CN	5	17125	17156
CN	5	17142	17174
CN	5	17181	17199
CN	5	17226	17251
CN	10	17230	17251
GU	5	17147	17174
GU	5	17182	17199
GU	10	17098	17127
GU	10	17126	17156
GU	10	17224	17251
GU	15	17094	17127
GU	15	17226	17251
GU	55	17122	17156
PI	5	17072	17099
PI	5	17142	17174
PI	5	17226	17251
HG	5	17071	17099
HG	5	17126	17156
HG	5	17141	17174
HG	5	17143	17174
HG	5	17148	17174
HG	5	17178	17199
HG	5	17227	17251
HG	10	17182	17199
HG	15	17098	17127
HG	15	17146	17174
HG	20	17073	17099
HG	20	17230	17251
HG	25	17122	17156
HG	35	17094	17127
OF	4	17149	17174
OF	5	17097	17127
OF	5	17142	17174
OF	5	17143	17174
OF	5	17230	17251
OF	5	17231	17251
OF	10	17125	17156
OF	15	17224	17251
OF	15	17226	17251
OF	15	17227	17251
OF	20	17072	17099
OF	20	17126	17156
OF	25	17098	17127
OF	25	17147	17174
OF	30	17178	17199
OF	35	17094	17127
OF	40	17073	17099
OF	50	17182	17199
OF	60	17146	17174
DX	5	17225	17251
DX	15	17126	17156
DX	15	17178	17199
DX	20	17122	17156
