# Supplementary material for: An Adjusted Likelihood Ratio Approach Analysing Distribution of Food Products to Assist the Investigation of Foodborne Outbreaks
Source: PLoS One. 2015 Aug 3;10(8):e0134344. doi: 10.1371/journal.pone.0134344 (PMC4523185; doi:10.1371/journal.pone.0134344)
Supplement: S3 File — Anonymised files of the distribution of each food product unit included in the analysis. Variables are “Municipality” = Identifier of the Municipality,”NumPackages” = Number of consumer packages delivered;”Date_delivered” = The date the food product unit has been delivered;”Date_expired” = The date given where food product unit have expired. (ZIP) [file pone.0134344.s005.zip › prod105.txt]

Municipality	numPackages	Date_delivered	Date_expired
KQ	5	17085	17113
KQ	10	17140	17170
KQ	13	17146	17170
JW	5	17085	17113
JW	5	17090	17113
JW	5	17113	17141
JW	5	17162	17188
JW	5	17167	17188
JW	5	17244	17265
KR	5	17084	17113
KR	5	17114	17141
KR	10	17086	17113
KR	10	17113	17141
KR	10	17164	17188
KR	25	17140	17170
AY	5	17084	17113
AY	5	17091	17113
AY	5	17163	17188
AY	5	17167	17188
AY	5	17240	17265
AY	10	17118	17141
AY	15	17113	17141
AY	20	17140	17170
CQ	5	17167	17188
PO	5	17167	17188
MK	5	17086	17113
MK	5	17113	17141
MK	5	17146	17170
MK	5	17244	17265
MK	10	17090	17113
QD	5	17164	17188
QD	10	17140	17170
QO	5	17167	17188
MZ	5	17085	17113
MZ	5	17115	17141
MZ	5	17141	17170
BT	5	17091	17113
BT	5	17113	17141
BT	5	17142	17170
MN	5	17087	17113
MN	5	17140	17170
MN	10	17091	17113
MN	10	17167	17188
MN	10	17245	17265
PV	5	17113	17141
PV	5	17167	17188
PV	5	17244	17265
PV	10	17162	17188
PV	15	17141	17170
PV	20	17085	17113
PV	30	17140	17170
PV	90	17114	17141
QK	5	17090	17113
QK	5	17164	17188
QK	10	17087	17113
QK	10	17245	17265
QK	15	17086	17113
QK	20	17140	17170
PP	5	17084	17113
PP	5	17086	17113
PP	5	17115	17141
PP	5	17140	17170
KU	5	17086	17113
KU	5	17164	17188
KU	5	17167	17188
KU	5	17244	17265
KU	10	17114	17141
KU	10	17140	17170
EI	10	17086	17113
EI	15	17087	17113
EI	30	17140	17170
FH	5	17086	17113
FH	5	17091	17113
FH	5	17161	17188
FH	10	17113	17141
FH	15	17090	17113
FH	15	17141	17170
FH	15	17163	17188
FH	15	17244	17265
FH	20	17115	17141
FH	30	17085	17113
FH	35	17084	17113
FH	35	17114	17141
FH	45	17167	17188
FH	58	17140	17170
FH	120	17087	17113
BU	5	17084	17113
BU	5	17087	17113
BU	5	17161	17188
BU	5	17163	17188
BU	5	17164	17188
BU	5	17244	17265
BU	10	17142	17170
BU	10	17162	17188
BU	10	17167	17188
BU	15	17086	17113
BU	15	17090	17113
BU	25	17085	17113
BU	40	17140	17170
GZ	5	17085	17113
GZ	5	17113	17141
GZ	5	17120	17141
GZ	5	17140	17170
GZ	15	17141	17170
QU	5	17115	17141
QU	10	17085	17113
QU	10	17120	17141
QU	15	17113	17141
QU	20	17141	17170
EA	5	17084	17113
EA	15	17113	17141
HV	5	17114	17141
HV	10	17140	17170
HV	10	17162	17188
MP	5	17085	17113
MP	5	17113	17141
OL	5	17084	17113
OL	5	17085	17113
OL	5	17087	17113
OL	5	17113	17141
OL	5	17162	17188
OL	5	17241	17265
OL	10	17118	17141
OL	15	17244	17265
OL	20	17140	17170
QV	5	17087	17113
QV	5	17118	17141
QV	5	17119	17141
QV	5	17139	17170
QV	5	17141	17170
QV	5	17161	17188
QV	10	17084	17113
QV	10	17162	17188
QV	10	17244	17265
QV	10	17245	17265
QV	15	17115	17141
QV	20	17085	17113
QV	35	17140	17170
CL	5	17086	17113
CL	5	17114	17141
CL	5	17244	17265
CL	35	17140	17170
EG	5	17115	17141
EG	5	17146	17170
EG	5	17162	17188
EG	10	17086	17113
EG	20	17114	17141
EG	20	17140	17170
MX	5	17090	17113
MX	5	17113	17141
MX	5	17142	17170
MX	5	17241	17265
MX	10	17085	17113
MX	15	17141	17170
HT	5	17140	17170
HT	5	17161	17188
HT	5	17240	17265
HT	10	17090	17113
BW	5	17085	17113
BW	5	17113	17141
BW	5	17140	17170
BW	5	17163	17188
EF	5	17241	17265
EF	10	17086	17113
EF	10	17087	17113
EF	10	17142	17170
EF	15	17090	17113
EF	19	17168	17188
EF	20	17164	17188
EF	20	17167	17188
EF	30	17120	17141
EF	35	17162	17188
EF	40	17240	17265
EF	55	17118	17141
EF	55	17161	17188
EF	55	17244	17265
EF	60	17139	17170
EF	90	17163	17188
EF	95	17085	17113
EF	100	17141	17170
EF	115	17115	17141
EF	120	17084	17113
EF	125	17114	17141
EF	160	17113	17141
EF	267	17140	17170
OG	5	17167	17188
OG	10	17087	17113
LF	5	17090	17113
LF	5	17140	17170
LF	10	17086	17113
LF	15	17146	17170
OH	5	17086	17113
OH	5	17244	17265
OH	5	17245	17265
CG	5	17087	17113
CG	5	17245	17265
CG	10	17244	17265
DK	5	17090	17113
DK	5	17167	17188
MV	5	17086	17113
MV	5	17087	17113
MV	5	17090	17113
MV	5	17167	17188
JL	5	17086	17113
JL	5	17167	17188
JL	10	17146	17170
GR	5	17111	17141
GR	5	17139	17170
GR	5	17164	17188
HN	5	17090	17113
HN	5	17146	17170
HN	5	17160	17188
HI	5	17086	17113
HI	5	17091	17113
HI	5	17140	17170
HI	5	17241	17265
HI	5	17245	17265
HI	10	17090	17113
HI	30	17141	17170
FM	5	17084	17113
FM	5	17086	17113
FM	5	17142	17170
FM	5	17244	17265
FM	10	17140	17170
HX	5	17087	17113
HX	5	17142	17170
DM	5	17140	17170
GJ	5	17091	17113
GJ	5	17114	17141
GJ	5	17139	17170
GJ	5	17140	17170
GJ	5	17142	17170
OC	5	17142	17170
OC	10	17086	17113
LH	5	17241	17265
KB	5	17113	17141
OV	5	17146	17170
OV	5	17245	17265
KV	5	17164	17188
AD	5	17087	17113
AD	5	17114	17141
AD	5	17244	17265
KD	5	17140	17170
CX	5	17118	17141
CX	10	17140	17170
EC	5	17086	17113
EC	5	17163	17188
RM	5	17087	17113
RM	5	17167	17188
LM	5	17090	17113
HD	5	17086	17113
RJ	5	17139	17170
RJ	10	17090	17113
RJ	10	17146	17170
RJ	10	17167	17188
RJ	10	17244	17265
RJ	15	17091	17113
GW	5	17140	17170
JP	5	17245	17265
RN	5	17084	17113
RN	5	17085	17113
RN	5	17118	17141
RN	5	17141	17170
RN	5	17146	17170
RN	5	17164	17188
RN	5	17167	17188
RN	10	17087	17113
RN	10	17161	17188
RN	15	17140	17170
RN	15	17244	17265
RK	5	17086	17113
RK	5	17087	17113
RK	5	17167	17188
RK	5	17244	17265
RK	5	17245	17265
RK	10	17163	17188
RK	15	17090	17113
RK	15	17141	17170
RK	15	17146	17170
RH	5	17086	17113
RH	5	17091	17113
RH	5	17245	17265
RH	25	17140	17170
MT	5	17113	17141
MT	10	17140	17170
EB	5	17087	17113
EB	5	17245	17265
BI	5	17167	17188
PN	5	17086	17113
ES	5	17090	17113
ES	10	17146	17170
DQ	5	17167	17188
DQ	10	17090	17113
DH	5	17087	17113
DH	5	17164	17188
RF	5	17164	17188
RF	5	17245	17265
KK	5	17140	17170
PD	5	17090	17113
PD	10	17086	17113
PD	15	17164	17188
PD	30	17087	17113
JI	5	17087	17113
JI	10	17090	17113
IS	5	17163	17188
IS	5	17167	17188
IS	5	17244	17265
GL	5	17086	17113
CF	5	17090	17113
CF	5	17146	17170
CF	5	17244	17265
FP	5	17086	17113
FP	5	17087	17113
FP	5	17113	17141
FP	5	17140	17170
FP	5	17141	17170
FP	5	17164	17188
FP	5	17167	17188
FP	5	17245	17265
FP	40	17090	17113
MR	5	17087	17113
MR	10	17140	17170
QN	5	17084	17113
QN	5	17086	17113
QN	5	17113	17141
QN	5	17114	17141
QN	5	17162	17188
QN	5	17168	17188
QN	10	17087	17113
QN	10	17140	17170
QN	10	17245	17265
QN	20	17090	17113
QN	20	17164	17188
KM	5	17090	17113
KM	5	17118	17141
KM	9	17245	17265
KM	10	17086	17113
KM	10	17244	17265
KM	15	17087	17113
KM	15	17164	17188
EO	5	17084	17113
EO	5	17086	17113
EO	5	17161	17188
EO	5	17167	17188
EO	10	17140	17170
EO	15	17087	17113
QE	5	17244	17265
PX	5	17087	17113
IK	5	17141	17170
IK	5	17244	17265
JZ	5	17090	17113
GG	5	17084	17113
GG	5	17086	17113
GG	5	17167	17188
GG	15	17140	17170
EE	5	17120	17141
HP	5	17086	17113
HP	5	17090	17113
HP	5	17113	17141
HP	5	17162	17188
HP	5	17164	17188
HP	5	17244	17265
CE	5	17087	17113
CE	5	17090	17113
CE	5	17140	17170
CE	5	17141	17170
CE	5	17149	17170
CE	5	17164	17188
CE	10	17142	17170
CE	10	17244	17265
CE	15	17086	17113
CE	25	17167	17188
OY	5	17114	17141
OY	5	17146	17170
OY	5	17244	17265
OU	1	17091	17113
OU	5	17090	17113
OU	5	17142	17170
OU	5	17167	17188
OU	7	17139	17170
OU	10	17244	17265
AV	5	17241	17265
AV	10	17142	17170
IX	5	17087	17113
QJ	5	17167	17188
FV	5	17120	17141
FV	5	17167	17188
QR	5	17086	17113
QR	5	17087	17113
QR	5	17142	17170
CV	5	17085	17113
AJ	5	17142	17170
AJ	5	17241	17265
JQ	5	17154	17170
JQ	5	17246	17265
JQ	10	17085	17113
JQ	15	17153	17170
DY	10	17085	17113
DY	10	17142	17170
DY	10	17149	17170
DY	15	17153	17170
HB	5	17142	17170
HB	5	17153	17170
HB	60	17239	17265
FY	5	17142	17170
LW	10	17142	17170
AU	5	17085	17113
AU	5	17153	17170
DT	5	17153	17170
DT	5	17241	17265
DT	15	17142	17170
MD	5	17142	17170
MD	5	17246	17265
MD	10	17085	17113
JV	5	17085	17113
JV	10	17153	17170
JV	10	17246	17265
JV	15	17142	17170
PL	4	17154	17170
PL	5	17246	17265
BS	5	17153	17170
OM	5	17142	17170
DP	5	17241	17265
QM	5	17085	17113
QM	5	17086	17113
QM	5	17153	17170
QM	25	17142	17170
GB	5	17142	17170
FU	5	17115	17141
FU	5	17162	17188
FU	5	17167	17188
FU	5	17169	17188
FU	5	17170	17188
FU	9	17146	17170
FU	10	17092	17113
FU	10	17163	17188
FU	15	17091	17113
FU	15	17141	17170
FU	20	17093	17113
FU	20	17168	17188
FU	25	17142	17170
FU	50	17161	17188
FU	70	17114	17141
DD	5	17142	17170
BE	5	17114	17141
BE	5	17142	17170
BE	10	17141	17170
CO	5	17142	17170
CO	5	17164	17188
GD	5	17114	17141
LJ	5	17114	17141
GH	5	17092	17113
QS	5	17091	17113
QS	5	17114	17141
QS	5	17168	17188
QS	15	17142	17170
PR	5	17141	17170
GI	5	17114	17141
GI	5	17161	17188
JT	5	17161	17188
JT	5	17164	17188
JT	10	17114	17141
JT	10	17115	17141
JT	10	17142	17170
QB	5	17160	17188
QB	5	17164	17188
EQ	1	17160	17188
EQ	5	17093	17113
EQ	5	17115	17141
EQ	5	17164	17188
EQ	5	17167	17188
EQ	10	17142	17170
EQ	25	17114	17141
BZ	5	17115	17141
ME	5	17115	17141
ME	5	17142	17170
ME	5	17164	17188
ME	5	17169	17188
PF	5	17092	17113
OO	5	17141	17170
OO	5	17160	17188
DO	5	17092	17113
DO	5	17169	17188
JF	5	17091	17113
JF	5	17140	17170
JF	5	17245	17265
IB	5	17141	17170
IB	5	17167	17188
IB	10	17114	17141
LB	5	17192	17213
LB	10	17139	17170
LB	10	17160	17188
BA	5	17192	17213
AH	5	17161	17188
DL	5	17142	17170
DL	5	17160	17188
DL	5	17190	17213
DL	10	17113	17141
EZ	5	17111	17141
EZ	5	17193	17213
EZ	10	17113	17141
EZ	10	17191	17213
EZ	15	17190	17213
EZ	15	17237	17265
EZ	20	17084	17113
EZ	35	17140	17170
EZ	55	17139	17170
EK	5	17083	17113
EK	5	17160	17188
EK	5	17190	17213
EK	5	17191	17213
EK	15	17192	17213
EK	20	17084	17113
EK	20	17238	17265
EK	25	17139	17170
KL	1	17237	17265
KL	5	17083	17113
KL	15	17191	17213
KL	15	17192	17213
KL	20	17084	17113
KL	20	17157	17188
KL	25	17238	17265
KL	30	17139	17170
KL	50	17140	17170
PZ	5	17156	17188
PZ	10	17139	17170
EH	5	17160	17188
EH	5	17237	17265
EH	20	17139	17170
FB	5	17139	17170
FB	5	17191	17213
FB	5	17237	17265
JM	5	17084	17113
JM	5	17191	17213
JM	5	17192	17213
JM	5	17237	17265
JM	10	17139	17170
AX	5	17084	17113
AK	5	17084	17113
AK	5	17238	17265
PE	5	17083	17113
RE	5	17160	17188
RE	5	17191	17213
RE	9	17111	17141
RE	20	17139	17170
DZ	15	17139	17170
HU	5	17139	17170
HU	5	17160	17188
KN	5	17113	17141
KN	5	17139	17170
KN	5	17160	17188
KW	10	17140	17170
KW	15	17084	17113
OW	5	17084	17113
OW	5	17139	17170
OW	5	17140	17170
OW	5	17192	17213
IL	5	17083	17113
IL	15	17139	17170
DJ	10	17191	17213
OP	5	17140	17170
OP	5	17193	17213
MA	5	17111	17141
KI	5	17157	17188
KI	5	17238	17265
FK	5	17157	17188
FK	5	17158	17188
FK	5	17190	17213
KE	5	17237	17265
KE	20	17139	17170
JE	5	17083	17113
JE	5	17084	17113
JE	5	17111	17141
JE	5	17191	17213
JE	10	17139	17170
IC	5	17190	17213
IC	10	17157	17188
DN	5	17111	17141
DN	5	17140	17170
DN	5	17238	17265
HS	5	17191	17213
AC	5	17084	17113
AC	5	17113	17141
AC	5	17160	17188
AC	10	17193	17213
AC	15	17139	17170
HK	5	17141	17170
HK	5	17157	17188
HK	5	17191	17213
HK	5	17192	17213
HK	5	17238	17265
HK	5	17239	17265
HK	10	17139	17170
HK	10	17190	17213
HK	15	17160	17188
MI	5	17158	17188
MI	5	17160	17188
MI	5	17238	17265
MI	10	17156	17188
MI	10	17192	17213
MI	10	17193	17213
MI	10	17237	17265
MI	15	17083	17113
MI	15	17190	17213
MI	20	17239	17265
MI	25	17139	17170
MI	25	17157	17188
MI	35	17084	17113
MI	40	17191	17213
MI	75	17140	17170
MI	100	17195	17213
QL	5	17084	17113
QL	5	17192	17213
QL	10	17139	17170
HZ	5	17140	17170
HZ	5	17191	17213
HZ	10	17084	17113
ED	15	17139	17170
LT	5	17157	17188
AP	5	17083	17113
AP	5	17111	17141
AP	15	17139	17170
GV	5	17084	17113
GV	5	17191	17213
GV	5	17237	17265
AE	5	17084	17113
FS	5	17157	17188
KZ	5	17111	17141
KZ	5	17192	17213
KT	5	17238	17265
JJ	5	17111	17141
JJ	5	17190	17213
AB	5	17238	17265
AB	10	17113	17141
AB	15	17084	17113
QF	5	17140	17170
QF	5	17157	17188
MU	5	17157	17188
FF	5	17192	17213
FJ	10	17140	17170
FJ	10	17160	17188
FJ	10	17238	17265
FJ	15	17111	17141
FJ	15	17191	17213
FJ	20	17139	17170
AQ	1	17083	17113
AQ	5	17157	17188
AQ	5	17192	17213
AQ	20	17111	17141
AQ	30	17139	17170
AM	5	17084	17113
AM	5	17111	17141
AM	20	17139	17170
AM	30	17140	17170
AI	10	17139	17170
ID	5	17113	17141
ID	5	17157	17188
ID	5	17193	17213
JB	5	17083	17113
JB	5	17140	17170
JB	10	17139	17170
JB	10	17160	17188
JB	10	17192	17213
JB	20	17191	17213
PQ	5	17111	17141
PQ	5	17113	17141
PQ	5	17191	17213
PQ	10	17139	17170
RA	5	17111	17141
PG	10	17139	17170
DW	5	17237	17265
GY	5	17084	17113
GY	5	17156	17188
BK	5	17156	17188
BK	10	17139	17170
BN	5	17191	17213
BN	10	17111	17141
BN	10	17160	17188
BN	25	17139	17170
OB	5	17111	17141
RC	4	17142	17170
RC	5	17191	17213
RC	10	17195	17213
RC	10	17237	17265
RC	15	17161	17188
RC	15	17244	17265
RC	20	17083	17113
RC	20	17140	17170
RC	20	17241	17265
RC	25	17112	17141
RC	25	17155	17188
RC	25	17160	17188
RC	30	17156	17188
RC	35	17111	17141
RC	40	17193	17213
RC	45	17086	17113
RC	55	17238	17265
RC	57	17085	17113
RC	60	17087	17113
RC	60	17113	17141
RC	80	17162	17188
RC	85	17190	17213
RC	85	17192	17213
RC	100	17239	17265
RC	105	17108	17141
RC	130	17157	17188
RC	130	17240	17265
RC	160	17084	17113
RC	195	17136	17170
RC	385	17139	17170
MO	5	17108	17141
MO	5	17156	17188
MO	5	17163	17188
MO	15	17087	17113
MO	15	17162	17188
MO	15	17192	17213
MO	20	17160	17188
MO	20	17240	17265
MO	20	17241	17265
MO	30	17086	17113
MO	30	17139	17170
MO	35	17155	17188
MO	35	17244	17265
MO	40	17136	17170
MO	70	17195	17213
MO	110	17239	17265
MO	125	17085	17113
MO	125	17111	17141
GQ	5	17157	17188
GQ	10	17192	17213
GQ	15	17238	17265
CK	5	17237	17265
CK	10	17083	17113
CK	25	17139	17170
FG	4	17190	17213
FG	5	17156	17188
FG	5	17193	17213
FG	5	17238	17265
FG	10	17157	17188
FG	10	17237	17265
FG	15	17084	17113
FG	30	17239	17265
FG	50	17139	17170
CT	5	17083	17113
CT	5	17191	17213
CT	5	17237	17265
RL	5	17083	17113
RL	5	17084	17113
RL	5	17109	17141
RL	5	17193	17213
RL	8	17085	17113
RL	10	17156	17188
RL	15	17191	17213
RL	15	17238	17265
RL	20	17139	17170
OD	5	17084	17113
OD	5	17190	17213
OD	10	17083	17113
OD	10	17158	17188
OD	10	17192	17213
OD	15	17085	17113
OD	15	17157	17188
OD	20	17109	17141
OD	20	17193	17213
OD	20	17239	17265
OD	35	17238	17265
OD	40	17111	17141
OD	105	17139	17170
BM	10	17238	17265
GN	5	17158	17188
GN	5	17238	17265
GN	6	17109	17141
GN	10	17084	17113
GN	15	17193	17213
GN	20	17190	17213
GN	20	17239	17265
GN	25	17157	17188
GN	60	17139	17170
GN	150	17111	17141
JR	5	17191	17213
JR	10	17139	17170
CY	5	17191	17213
CY	10	17139	17170
OQ	5	17085	17113
OQ	5	17140	17170
OQ	5	17156	17188
OQ	10	17238	17265
LK	5	17156	17188
LK	5	17193	17213
LK	10	17109	17141
LK	15	17085	17113
LK	20	17140	17170
LK	20	17238	17265
LR	5	17238	17265
LR	10	17109	17141
LR	15	17085	17113
LR	15	17158	17188
LR	15	17191	17213
LR	20	17193	17213
CZ	5	17083	17113
CZ	5	17085	17113
CZ	5	17239	17265
CZ	15	17113	17141
CZ	30	17238	17265
CZ	45	17156	17188
CZ	45	17190	17213
CZ	60	17191	17213
CZ	273	17139	17170
IG	15	17083	17113
IG	15	17237	17265
IG	25	17139	17170
LY	5	17237	17265
LY	10	17083	17113
JO	5	17084	17113
JO	5	17193	17213
JO	10	17157	17188
JO	15	17139	17170
JO	25	17083	17113
HO	5	17084	17113
HO	5	17112	17141
HO	5	17195	17213
HO	5	17238	17265
HO	5	17241	17265
HO	10	17086	17113
HO	10	17108	17141
HO	10	17190	17213
HO	10	17240	17265
HO	10	17244	17265
HO	15	17087	17113
HO	15	17111	17141
HO	15	17161	17188
HO	15	17163	17188
HO	15	17192	17213
HO	20	17113	17141
HO	25	17136	17170
HO	30	17157	17188
HO	50	17139	17170
LI	5	17113	17141
LI	5	17156	17188
LI	5	17160	17188
LI	5	17192	17213
LI	5	17193	17213
LI	10	17084	17113
LI	10	17139	17170
LI	10	17157	17188
LI	15	17238	17265
LI	20	17161	17188
LZ	5	17084	17113
LZ	5	17192	17213
LZ	5	17238	17265
PS	5	17157	17188
PS	5	17162	17188
PS	5	17193	17213
PS	5	17241	17265
PS	10	17084	17113
PS	10	17240	17265
PS	10	17244	17265
PS	20	17086	17113
PS	20	17160	17188
PS	20	17163	17188
PS	20	17238	17265
PS	30	17111	17141
PS	85	17136	17170
AN	10	17162	17188
AN	10	17191	17213
AN	10	17237	17265
AN	15	17157	17188
AN	20	17239	17265
AN	30	17084	17113
AN	30	17139	17170
AN	35	17241	17265
AN	40	17161	17188
AN	40	17192	17213
AN	50	17108	17141
AN	60	17085	17113
AN	65	17238	17265
AN	135	17136	17170
AW	5	17087	17113
AW	5	17157	17188
AW	5	17192	17213
AW	5	17193	17213
AW	5	17240	17265
AW	10	17084	17113
AW	10	17086	17113
AW	10	17140	17170
AW	15	17139	17170
AW	15	17155	17188
AW	15	17163	17188
AW	15	17244	17265
JS	5	17191	17213
JS	5	17193	17213
JS	5	17238	17265
JS	10	17083	17113
JS	10	17084	17113
LO	5	17084	17113
LO	5	17085	17113
LO	5	17155	17188
LO	5	17156	17188
LO	5	17191	17213
LO	5	17192	17213
LO	5	17195	17213
LO	5	17238	17265
LO	5	17239	17265
LO	5	17241	17265
LO	10	17136	17170
LO	15	17111	17141
LO	20	17108	17141
LO	25	17162	17188
QW	5	17084	17113
QW	5	17086	17113
QW	5	17111	17141
QW	5	17156	17188
QW	5	17162	17188
QW	5	17163	17188
QW	5	17191	17213
QW	5	17196	17213
QW	5	17238	17265
QW	5	17240	17265
QW	10	17087	17113
QW	10	17136	17170
QW	10	17239	17265
IH	5	17162	17188
IH	5	17196	17213
IH	5	17245	17265
IH	10	17108	17141
IH	10	17161	17188
IH	15	17087	17113
IH	20	17239	17265
IH	25	17136	17170
IH	50	17085	17113
FX	5	17108	17141
FX	5	17136	17170
FX	10	17087	17113
CD	5	17086	17113
CD	5	17087	17113
CD	5	17108	17141
CD	5	17192	17213
CD	10	17157	17188
CD	15	17241	17265
DB	5	17156	17188
DB	5	17163	17188
DB	5	17195	17213
DB	5	17240	17265
DB	10	17086	17113
DB	10	17241	17265
DB	15	17139	17170
DB	15	17239	17265
DB	20	17087	17113
DB	20	17108	17141
DB	20	17155	17188
DB	20	17162	17188
DB	25	17192	17213
DB	30	17085	17113
DB	30	17140	17170
DB	50	17136	17170
KY	5	17238	17265
KY	10	17140	17170
IM	5	17084	17113
IM	5	17238	17265
IM	10	17192	17213
PT	5	17087	17113
PT	5	17108	17141
PT	5	17241	17265
PT	10	17085	17113
PT	10	17239	17265
MC	5	17160	17188
MC	15	17162	17188
MC	20	17161	17188
MC	20	17192	17213
MC	25	17241	17265
MC	30	17240	17265
MC	35	17087	17113
MC	40	17155	17188
MC	55	17157	17188
MC	60	17085	17113
MC	60	17111	17141
MC	60	17195	17213
MC	60	17239	17265
MC	60	17244	17265
MC	75	17108	17141
MC	75	17163	17188
MC	80	17139	17170
MC	110	17136	17170
PY	15	17160	17188
PY	15	17161	17188
PY	20	17192	17213
PY	30	17155	17188
PY	30	17244	17265
PY	35	17156	17188
PY	35	17162	17188
PY	35	17240	17265
PY	45	17086	17113
PY	45	17139	17170
PY	45	17157	17188
PY	70	17163	17188
PY	70	17241	17265
PY	75	17195	17213
PY	80	17108	17141
PY	80	17111	17141
PY	90	17087	17113
PY	90	17239	17265
PY	120	17085	17113
PY	145	17136	17170
DS	10	17241	17265
DS	20	17192	17213
DS	25	17157	17188
DS	30	17162	17188
DS	30	17240	17265
DS	36	17155	17188
DS	65	17239	17265
DS	70	17161	17188
DS	85	17087	17113
DS	95	17108	17141
DS	120	17085	17113
DS	120	17136	17170
PW	5	17087	17113
PW	5	17112	17141
PW	5	17192	17213
PW	5	17241	17265
PW	5	17244	17265
PW	10	17111	17141
PW	20	17108	17141
PW	20	17157	17188
PW	25	17136	17170
GE	5	17161	17188
GE	10	17085	17113
GE	10	17087	17113
GE	10	17140	17170
GE	10	17157	17188
GE	15	17111	17141
GE	15	17162	17188
GE	15	17163	17188
GE	15	17239	17265
GE	20	17241	17265
GE	20	17244	17265
GE	25	17086	17113
GE	30	17240	17265
GE	35	17192	17213
GE	50	17108	17141
GE	50	17155	17188
GE	130	17136	17170
FN	5	17239	17265
FN	10	17155	17188
FN	10	17160	17188
FN	20	17087	17113
FN	20	17108	17141
FN	30	17161	17188
FN	30	17162	17188
FN	40	17241	17265
FN	50	17157	17188
FN	60	17085	17113
FN	70	17139	17170
FN	70	17240	17265
FN	80	17140	17170
FN	85	17111	17141
FN	85	17195	17213
FN	105	17244	17265
FN	110	17136	17170
FN	215	17192	17213
BO	5	17087	17113
BO	5	17139	17170
BO	5	17155	17188
BO	10	17157	17188
BO	10	17241	17265
BO	15	17108	17141
BO	15	17160	17188
BO	15	17195	17213
BO	20	17112	17141
BO	20	17196	17213
BO	25	17161	17188
BO	25	17239	17265
BO	30	17085	17113
BO	30	17192	17213
BO	45	17111	17141
BO	45	17136	17170
BO	45	17162	17188
BO	45	17244	17265
IT	5	17085	17113
IT	5	17108	17141
IT	5	17160	17188
IT	10	17136	17170
IT	10	17140	17170
IT	10	17239	17265
IT	10	17241	17265
KJ	5	17162	17188
KJ	10	17111	17141
KJ	10	17157	17188
KJ	10	17160	17188
KJ	20	17161	17188
KJ	20	17239	17265
KJ	25	17156	17188
KJ	40	17139	17170
KJ	50	17140	17170
KJ	60	17108	17141
KJ	60	17241	17265
KJ	70	17192	17213
KJ	80	17087	17113
KJ	90	17195	17213
KJ	90	17240	17265
KJ	100	17112	17141
KJ	110	17086	17113
KJ	157	17238	17265
KJ	230	17163	17188
KJ	245	17136	17170
EP	5	17090	17113
EP	5	17141	17170
EP	5	17245	17265
EP	10	17085	17113
EP	10	17238	17265
EP	15	17196	17213
EP	25	17157	17188
EP	30	17160	17188
EP	35	17192	17213
EP	45	17162	17188
EP	45	17241	17265
EP	50	17155	17188
EP	50	17195	17213
EP	60	17087	17113
EP	60	17156	17188
EP	70	17163	17188
EP	75	17140	17170
EP	80	17136	17170
EP	85	17244	17265
EP	90	17112	17141
EP	90	17161	17188
EP	105	17108	17141
EP	105	17240	17265
EP	110	17111	17141
EP	110	17139	17170
EP	185	17239	17265
EP	260	17086	17113
EL	5	17136	17170
EL	5	17156	17188
EL	5	17157	17188
EL	5	17163	17188
EL	10	17108	17141
EL	10	17240	17265
EL	15	17086	17113
IY	5	17160	17188
IY	5	17161	17188
IY	5	17244	17265
IY	10	17140	17170
IY	10	17192	17213
IY	15	17087	17113
IY	15	17108	17141
IY	15	17240	17265
IY	15	17241	17265
IY	25	17086	17113
IY	25	17157	17188
IY	25	17163	17188
IY	30	17156	17188
IY	65	17136	17170
AR	5	17140	17170
AR	5	17161	17188
KC	5	17111	17141
KC	5	17139	17170
KC	5	17140	17170
KC	5	17155	17188
KC	5	17162	17188
KC	5	17196	17213
KC	5	17241	17265
KC	5	17244	17265
KC	10	17087	17113
KC	10	17112	17141
KC	15	17161	17188
KC	15	17192	17213
KC	25	17136	17170
QY	5	17090	17113
QY	5	17111	17141
QY	10	17195	17213
QY	10	17244	17265
QY	15	17086	17113
QY	15	17156	17188
BF	5	17111	17141
BF	5	17160	17188
BF	5	17162	17188
BF	5	17195	17213
BF	5	17239	17265
BF	10	17244	17265
MY	10	17156	17188
MY	10	17163	17188
MY	20	17111	17141
MY	20	17195	17213
MY	25	17244	17265
MY	30	17240	17265
MY	40	17086	17113
RG	5	17086	17113
RG	10	17111	17141
RG	10	17163	17188
RG	10	17240	17265
RG	10	17244	17265
RG	15	17160	17188
RG	20	17156	17188
RG	25	17195	17213
RG	40	17139	17170
DA	5	17111	17141
DA	5	17112	17141
DA	5	17156	17188
DA	5	17162	17188
DA	5	17163	17188
DA	5	17238	17265
DA	5	17240	17265
DA	10	17085	17113
DA	10	17155	17188
DA	10	17192	17213
DA	15	17087	17113
DA	15	17160	17188
DA	20	17161	17188
DA	25	17108	17141
DA	25	17241	17265
DA	30	17086	17113
DA	45	17239	17265
DA	50	17136	17170
LD	5	17086	17113
LD	5	17238	17265
LD	5	17240	17265
LD	10	17155	17188
LD	10	17160	17188
LD	10	17162	17188
LD	10	17239	17265
LD	15	17085	17113
LD	15	17111	17141
LD	20	17136	17170
LD	20	17139	17170
GX	5	17111	17141
GX	5	17240	17265
GX	10	17139	17170
MJ	5	17086	17113
MJ	5	17108	17141
MJ	5	17112	17141
MJ	5	17140	17170
MJ	10	17161	17188
MJ	10	17196	17213
QC	5	17155	17188
QC	5	17160	17188
QC	5	17162	17188
QC	5	17163	17188
QC	5	17244	17265
QC	10	17085	17113
QC	10	17140	17170
QC	10	17156	17188
QC	10	17239	17265
FO	5	17085	17113
FO	5	17162	17188
FO	5	17239	17265
FO	5	17244	17265
FO	10	17160	17188
KG	5	17163	17188
KG	5	17195	17213
KG	5	17196	17213
KG	5	17245	17265
KG	10	17241	17265
KG	10	17244	17265
KG	15	17085	17113
KG	15	17111	17141
KG	15	17155	17188
KG	15	17161	17188
KG	20	17140	17170
KG	20	17192	17213
KG	25	17112	17141
KG	25	17157	17188
KG	25	17160	17188
KG	30	17086	17113
KG	30	17156	17188
KG	35	17238	17265
KG	40	17239	17265
KG	45	17136	17170
KG	50	17162	17188
KG	60	17108	17141
KG	75	17240	17265
KG	80	17087	17113
HQ	5	17087	17113
HQ	5	17155	17188
HQ	5	17157	17188
HQ	5	17241	17265
HQ	10	17086	17113
HQ	10	17108	17141
HQ	10	17160	17188
HQ	10	17240	17265
HQ	15	17136	17170
HQ	15	17140	17170
HQ	15	17156	17188
HQ	15	17192	17213
HQ	15	17196	17213
HQ	15	17239	17265
HQ	20	17112	17141
HQ	20	17195	17213
HQ	35	17139	17170
BD	5	17087	17113
BD	5	17241	17265
BD	5	17245	17265
BD	10	17086	17113
BD	10	17112	17141
BD	10	17157	17188
BD	10	17161	17188
BD	10	17240	17265
BD	15	17108	17141
BD	18	17196	17213
FC	5	17087	17113
FC	5	17196	17213
FC	5	17241	17265
FC	10	17086	17113
FC	10	17112	17141
FC	10	17240	17265
FC	10	17244	17265
FC	15	17160	17188
FC	20	17161	17188
AG	5	17086	17113
AG	5	17155	17188
JC	5	17087	17113
JC	5	17155	17188
JC	5	17156	17188
JC	5	17157	17188
JC	5	17238	17265
JC	5	17239	17265
JC	10	17240	17265
JC	15	17108	17141
JC	20	17244	17265
CW	5	17244	17265
CW	10	17112	17141
CW	10	17140	17170
CW	10	17163	17188
CW	10	17196	17213
CW	15	17086	17113
CW	15	17111	17141
CW	15	17161	17188
CW	15	17195	17213
CW	20	17156	17188
CW	20	17238	17265
CW	25	17160	17188
CW	30	17087	17113
EX	5	17192	17213
EX	5	17239	17265
EX	5	17240	17265
EX	5	17241	17265
EX	10	17087	17113
EX	10	17108	17141
EX	10	17112	17141
EX	15	17163	17188
EX	15	17196	17213
EX	20	17086	17113
EX	20	17140	17170
AF	10	17087	17113
CB	5	17085	17113
CB	5	17156	17188
CB	5	17192	17213
CB	5	17239	17265
CB	10	17112	17141
CB	10	17196	17213
CB	10	17240	17265
CB	10	17241	17265
CB	20	17087	17113
CB	20	17108	17141
CB	35	17140	17170
CB	60	17136	17170
FR	5	17086	17113
FR	5	17156	17188
FR	5	17161	17188
FR	10	17157	17188
FR	10	17160	17188
FR	10	17238	17265
FR	10	17239	17265
FR	10	17241	17265
FR	25	17087	17113
FR	25	17111	17141
FR	25	17196	17213
FR	30	17108	17141
FR	40	17240	17265
FR	80	17136	17170
JH	5	17160	17188
JH	10	17086	17113
JH	10	17155	17188
JH	10	17195	17213
JH	10	17238	17265
JH	15	17157	17188
JH	20	17196	17213
JH	25	17162	17188
JH	25	17239	17265
JH	30	17192	17213
JH	35	17111	17141
JH	35	17139	17170
JH	35	17161	17188
JH	40	17156	17188
JH	40	17240	17265
JH	65	17244	17265
JH	75	17087	17113
JH	90	17108	17141
JH	100	17241	17265
JH	120	17112	17141
JH	130	17140	17170
JH	180	17136	17170
DE	5	17192	17213
DE	10	17087	17113
DE	15	17162	17188
DE	25	17136	17170
BH	5	17160	17188
BH	5	17240	17265
BH	10	17155	17188
BH	10	17156	17188
BH	11	17090	17113
BH	15	17157	17188
BH	20	17245	17265
BH	25	17111	17141
BH	25	17239	17265
BH	25	17241	17265
BH	25	17244	17265
BH	30	17087	17113
BH	30	17161	17188
BH	35	17192	17213
BH	35	17195	17213
BH	50	17112	17141
BH	55	17108	17141
BH	60	17162	17188
BH	65	17086	17113
BH	75	17136	17170
BH	85	17196	17213
BH	140	17140	17170
GC	5	17086	17113
GC	5	17161	17188
GC	5	17240	17265
GC	10	17112	17141
GC	10	17156	17188
GC	10	17238	17265
EV	5	17086	17113
EV	5	17192	17213
EV	5	17240	17265
EV	10	17156	17188
OX	5	17160	17188
OX	5	17161	17188
OX	5	17192	17213
OX	5	17245	17265
OX	10	17196	17213
OX	15	17111	17141
AT	5	17108	17141
AT	5	17192	17213
AT	5	17196	17213
AT	5	17245	17265
AT	10	17112	17141
AT	10	17161	17188
GM	5	17112	17141
GM	5	17139	17170
GM	5	17157	17188
GM	5	17161	17188
GM	5	17192	17213
GM	5	17244	17265
GM	10	17108	17141
GM	10	17241	17265
GM	15	17111	17141
GM	15	17160	17188
GM	20	17085	17113
GM	20	17163	17188
GM	40	17136	17170
GM	45	17086	17113
AS	5	17086	17113
AS	5	17156	17188
AS	5	17163	17188
AS	5	17240	17265
AS	10	17140	17170
AS	10	17192	17213
AS	15	17087	17113
AS	15	17108	17141
AS	15	17196	17213
AS	25	17112	17141
AS	50	17136	17170
AZ	5	17086	17113
AZ	5	17087	17113
AZ	5	17239	17265
AZ	10	17136	17170
AZ	10	17192	17213
AZ	15	17162	17188
AZ	25	17140	17170
FI	5	17156	17188
FI	5	17162	17188
FI	10	17140	17170
FI	10	17240	17265
FI	10	17244	17265
FI	15	17086	17113
FI	15	17111	17141
FI	20	17160	17188
FI	20	17195	17213
IP	5	17086	17113
IP	5	17111	17141
IP	5	17156	17188
IP	5	17160	17188
IP	5	17241	17265
IP	5	17245	17265
IP	10	17139	17170
CN	5	17086	17113
CN	5	17108	17141
CN	5	17111	17141
CN	5	17139	17170
CN	5	17156	17188
CN	5	17195	17213
CN	5	17240	17265
CN	10	17244	17265
GU	5	17161	17188
GU	5	17196	17213
GU	10	17112	17141
GU	10	17140	17170
GU	10	17238	17265
GU	15	17108	17141
GU	15	17240	17265
GU	55	17136	17170
PI	5	17086	17113
PI	5	17156	17188
PI	5	17240	17265
HG	5	17085	17113
HG	5	17140	17170
HG	5	17155	17188
HG	5	17157	17188
HG	5	17162	17188
HG	5	17192	17213
HG	5	17241	17265
HG	10	17196	17213
HG	15	17112	17141
HG	15	17160	17188
HG	20	17087	17113
HG	20	17244	17265
HG	25	17136	17170
HG	35	17108	17141
OF	4	17163	17188
OF	5	17111	17141
OF	5	17156	17188
OF	5	17157	17188
OF	5	17244	17265
OF	5	17245	17265
OF	10	17139	17170
OF	15	17238	17265
OF	15	17240	17265
OF	15	17241	17265
OF	20	17086	17113
OF	20	17140	17170
OF	25	17112	17141
OF	25	17161	17188
OF	30	17192	17213
OF	35	17108	17141
OF	40	17087	17113
OF	50	17196	17213
OF	60	17160	17188
DX	5	17239	17265
DX	15	17140	17170
DX	15	17192	17213
DX	20	17136	17170
