# Supplementary material for: An Adjusted Likelihood Ratio Approach Analysing Distribution of Food Products to Assist the Investigation of Foodborne Outbreaks
Source: PLoS One. 2015 Aug 3;10(8):e0134344. doi: 10.1371/journal.pone.0134344 (PMC4523185; doi:10.1371/journal.pone.0134344)
Supplement: S3 File — Anonymised files of the distribution of each food product unit included in the analysis. Variables are “Municipality” = Identifier of the Municipality,”NumPackages” = Number of consumer packages delivered;”Date_delivered” = The date the food product unit has been delivered;”Date_expired” = The date given where food product unit have expired. (ZIP) [file pone.0134344.s005.zip › prod106.txt]

Municipality	numPackages	Date_delivered	Date_expired
KQ	5	17099	17127
KQ	10	17154	17184
KQ	13	17160	17184
JW	5	17099	17127
JW	5	17104	17127
JW	5	17127	17155
JW	5	17176	17202
JW	5	17181	17202
JW	5	17258	17279
KR	5	17098	17127
KR	5	17128	17155
KR	10	17100	17127
KR	10	17127	17155
KR	10	17178	17202
KR	25	17154	17184
AY	5	17098	17127
AY	5	17105	17127
AY	5	17177	17202
AY	5	17181	17202
AY	5	17254	17279
AY	10	17132	17155
AY	15	17127	17155
AY	20	17154	17184
CQ	5	17181	17202
PO	5	17181	17202
MK	5	17100	17127
MK	5	17127	17155
MK	5	17160	17184
MK	5	17258	17279
MK	10	17104	17127
QD	5	17178	17202
QD	10	17154	17184
QO	5	17181	17202
MZ	5	17099	17127
MZ	5	17129	17155
MZ	5	17155	17184
BT	5	17105	17127
BT	5	17127	17155
BT	5	17156	17184
MN	5	17101	17127
MN	5	17154	17184
MN	10	17105	17127
MN	10	17181	17202
MN	10	17259	17279
PV	5	17127	17155
PV	5	17181	17202
PV	5	17258	17279
PV	10	17176	17202
PV	15	17155	17184
PV	20	17099	17127
PV	30	17154	17184
PV	90	17128	17155
QK	5	17104	17127
QK	5	17178	17202
QK	10	17101	17127
QK	10	17259	17279
QK	15	17100	17127
QK	20	17154	17184
PP	5	17098	17127
PP	5	17100	17127
PP	5	17129	17155
PP	5	17154	17184
KU	5	17100	17127
KU	5	17178	17202
KU	5	17181	17202
KU	5	17258	17279
KU	10	17128	17155
KU	10	17154	17184
EI	10	17100	17127
EI	15	17101	17127
EI	30	17154	17184
FH	5	17100	17127
FH	5	17105	17127
FH	5	17175	17202
FH	10	17127	17155
FH	15	17104	17127
FH	15	17155	17184
FH	15	17177	17202
FH	15	17258	17279
FH	20	17129	17155
FH	30	17099	17127
FH	35	17098	17127
FH	35	17128	17155
FH	45	17181	17202
FH	58	17154	17184
FH	120	17101	17127
BU	5	17098	17127
BU	5	17101	17127
BU	5	17175	17202
BU	5	17177	17202
BU	5	17178	17202
BU	5	17258	17279
BU	10	17156	17184
BU	10	17176	17202
BU	10	17181	17202
BU	15	17100	17127
BU	15	17104	17127
BU	25	17099	17127
BU	40	17154	17184
GZ	5	17099	17127
GZ	5	17127	17155
GZ	5	17134	17155
GZ	5	17154	17184
GZ	15	17155	17184
QU	5	17129	17155
QU	10	17099	17127
QU	10	17134	17155
QU	15	17127	17155
QU	20	17155	17184
EA	5	17098	17127
EA	15	17127	17155
HV	5	17128	17155
HV	10	17154	17184
HV	10	17176	17202
MP	5	17099	17127
MP	5	17127	17155
OL	5	17098	17127
OL	5	17099	17127
OL	5	17101	17127
OL	5	17127	17155
OL	5	17176	17202
OL	5	17255	17279
OL	10	17132	17155
OL	15	17258	17279
OL	20	17154	17184
QV	5	17101	17127
QV	5	17132	17155
QV	5	17133	17155
QV	5	17153	17184
QV	5	17155	17184
QV	5	17175	17202
QV	10	17098	17127
QV	10	17176	17202
QV	10	17258	17279
QV	10	17259	17279
QV	15	17129	17155
QV	20	17099	17127
QV	35	17154	17184
CL	5	17100	17127
CL	5	17128	17155
CL	5	17258	17279
CL	35	17154	17184
EG	5	17129	17155
EG	5	17160	17184
EG	5	17176	17202
EG	10	17100	17127
EG	20	17128	17155
EG	20	17154	17184
MX	5	17104	17127
MX	5	17127	17155
MX	5	17156	17184
MX	5	17255	17279
MX	10	17099	17127
MX	15	17155	17184
HT	5	17154	17184
HT	5	17175	17202
HT	5	17254	17279
HT	10	17104	17127
BW	5	17099	17127
BW	5	17127	17155
BW	5	17154	17184
BW	5	17177	17202
EF	5	17255	17279
EF	10	17100	17127
EF	10	17101	17127
EF	10	17156	17184
EF	15	17104	17127
EF	19	17182	17202
EF	20	17178	17202
EF	20	17181	17202
EF	30	17134	17155
EF	35	17176	17202
EF	40	17254	17279
EF	55	17132	17155
EF	55	17175	17202
EF	55	17258	17279
EF	60	17153	17184
EF	90	17177	17202
EF	95	17099	17127
EF	100	17155	17184
EF	115	17129	17155
EF	120	17098	17127
EF	125	17128	17155
EF	160	17127	17155
EF	267	17154	17184
OG	5	17181	17202
OG	10	17101	17127
LF	5	17104	17127
LF	5	17154	17184
LF	10	17100	17127
LF	15	17160	17184
OH	5	17100	17127
OH	5	17258	17279
OH	5	17259	17279
CG	5	17101	17127
CG	5	17259	17279
CG	10	17258	17279
DK	5	17104	17127
DK	5	17181	17202
MV	5	17100	17127
MV	5	17101	17127
MV	5	17104	17127
MV	5	17181	17202
JL	5	17100	17127
JL	5	17181	17202
JL	10	17160	17184
GR	5	17125	17155
GR	5	17153	17184
GR	5	17178	17202
HN	5	17104	17127
HN	5	17160	17184
HN	5	17174	17202
HI	5	17100	17127
HI	5	17105	17127
HI	5	17154	17184
HI	5	17255	17279
HI	5	17259	17279
HI	10	17104	17127
HI	30	17155	17184
FM	5	17098	17127
FM	5	17100	17127
FM	5	17156	17184
FM	5	17258	17279
FM	10	17154	17184
HX	5	17101	17127
HX	5	17156	17184
DM	5	17154	17184
GJ	5	17105	17127
GJ	5	17128	17155
GJ	5	17153	17184
GJ	5	17154	17184
GJ	5	17156	17184
OC	5	17156	17184
OC	10	17100	17127
LH	5	17255	17279
KB	5	17127	17155
OV	5	17160	17184
OV	5	17259	17279
KV	5	17178	17202
AD	5	17101	17127
AD	5	17128	17155
AD	5	17258	17279
KD	5	17154	17184
CX	5	17132	17155
CX	10	17154	17184
EC	5	17100	17127
EC	5	17177	17202
RM	5	17101	17127
RM	5	17181	17202
LM	5	17104	17127
HD	5	17100	17127
RJ	5	17153	17184
RJ	10	17104	17127
RJ	10	17160	17184
RJ	10	17181	17202
RJ	10	17258	17279
RJ	15	17105	17127
GW	5	17154	17184
JP	5	17259	17279
RN	5	17098	17127
RN	5	17099	17127
RN	5	17132	17155
RN	5	17155	17184
RN	5	17160	17184
RN	5	17178	17202
RN	5	17181	17202
RN	10	17101	17127
RN	10	17175	17202
RN	15	17154	17184
RN	15	17258	17279
RK	5	17100	17127
RK	5	17101	17127
RK	5	17181	17202
RK	5	17258	17279
RK	5	17259	17279
RK	10	17177	17202
RK	15	17104	17127
RK	15	17155	17184
RK	15	17160	17184
RH	5	17100	17127
RH	5	17105	17127
RH	5	17259	17279
RH	25	17154	17184
MT	5	17127	17155
MT	10	17154	17184
EB	5	17101	17127
EB	5	17259	17279
BI	5	17181	17202
PN	5	17100	17127
ES	5	17104	17127
ES	10	17160	17184
DQ	5	17181	17202
DQ	10	17104	17127
DH	5	17101	17127
DH	5	17178	17202
RF	5	17178	17202
RF	5	17259	17279
KK	5	17154	17184
PD	5	17104	17127
PD	10	17100	17127
PD	15	17178	17202
PD	30	17101	17127
JI	5	17101	17127
JI	10	17104	17127
IS	5	17177	17202
IS	5	17181	17202
IS	5	17258	17279
GL	5	17100	17127
CF	5	17104	17127
CF	5	17160	17184
CF	5	17258	17279
FP	5	17100	17127
FP	5	17101	17127
FP	5	17127	17155
FP	5	17154	17184
FP	5	17155	17184
FP	5	17178	17202
FP	5	17181	17202
FP	5	17259	17279
FP	40	17104	17127
MR	5	17101	17127
MR	10	17154	17184
QN	5	17098	17127
QN	5	17100	17127
QN	5	17127	17155
QN	5	17128	17155
QN	5	17176	17202
QN	5	17182	17202
QN	10	17101	17127
QN	10	17154	17184
QN	10	17259	17279
QN	20	17104	17127
QN	20	17178	17202
KM	5	17104	17127
KM	5	17132	17155
KM	9	17259	17279
KM	10	17100	17127
KM	10	17258	17279
KM	15	17101	17127
KM	15	17178	17202
EO	5	17098	17127
EO	5	17100	17127
EO	5	17175	17202
EO	5	17181	17202
EO	10	17154	17184
EO	15	17101	17127
QE	5	17258	17279
PX	5	17101	17127
IK	5	17155	17184
IK	5	17258	17279
JZ	5	17104	17127
GG	5	17098	17127
GG	5	17100	17127
GG	5	17181	17202
GG	15	17154	17184
EE	5	17134	17155
HP	5	17100	17127
HP	5	17104	17127
HP	5	17127	17155
HP	5	17176	17202
HP	5	17178	17202
HP	5	17258	17279
CE	5	17101	17127
CE	5	17104	17127
CE	5	17154	17184
CE	5	17155	17184
CE	5	17163	17184
CE	5	17178	17202
CE	10	17156	17184
CE	10	17258	17279
CE	15	17100	17127
CE	25	17181	17202
OY	5	17128	17155
OY	5	17160	17184
OY	5	17258	17279
OU	1	17105	17127
OU	5	17104	17127
OU	5	17156	17184
OU	5	17181	17202
OU	7	17153	17184
OU	10	17258	17279
AV	5	17255	17279
AV	10	17156	17184
IX	5	17101	17127
QJ	5	17181	17202
FV	5	17134	17155
FV	5	17181	17202
QR	5	17100	17127
QR	5	17101	17127
QR	5	17156	17184
CV	5	17099	17127
AJ	5	17156	17184
AJ	5	17255	17279
JQ	5	17168	17184
JQ	5	17260	17279
JQ	10	17099	17127
JQ	15	17167	17184
DY	10	17099	17127
DY	10	17156	17184
DY	10	17163	17184
DY	15	17167	17184
HB	5	17156	17184
HB	5	17167	17184
HB	60	17253	17279
FY	5	17156	17184
LW	10	17156	17184
AU	5	17099	17127
AU	5	17167	17184
DT	5	17167	17184
DT	5	17255	17279
DT	15	17156	17184
MD	5	17156	17184
MD	5	17260	17279
MD	10	17099	17127
JV	5	17099	17127
JV	10	17167	17184
JV	10	17260	17279
JV	15	17156	17184
PL	4	17168	17184
PL	5	17260	17279
BS	5	17167	17184
OM	5	17156	17184
DP	5	17255	17279
QM	5	17099	17127
QM	5	17100	17127
QM	5	17167	17184
QM	25	17156	17184
GB	5	17156	17184
FU	5	17129	17155
FU	5	17176	17202
FU	5	17181	17202
FU	5	17183	17202
FU	5	17184	17202
FU	9	17160	17184
FU	10	17106	17127
FU	10	17177	17202
FU	15	17105	17127
FU	15	17155	17184
FU	20	17107	17127
FU	20	17182	17202
FU	25	17156	17184
FU	50	17175	17202
FU	70	17128	17155
DD	5	17156	17184
BE	5	17128	17155
BE	5	17156	17184
BE	10	17155	17184
CO	5	17156	17184
CO	5	17178	17202
GD	5	17128	17155
LJ	5	17128	17155
GH	5	17106	17127
QS	5	17105	17127
QS	5	17128	17155
QS	5	17182	17202
QS	15	17156	17184
PR	5	17155	17184
GI	5	17128	17155
GI	5	17175	17202
JT	5	17175	17202
JT	5	17178	17202
JT	10	17128	17155
JT	10	17129	17155
JT	10	17156	17184
QB	5	17174	17202
QB	5	17178	17202
EQ	1	17174	17202
EQ	5	17107	17127
EQ	5	17129	17155
EQ	5	17178	17202
EQ	5	17181	17202
EQ	10	17156	17184
EQ	25	17128	17155
BZ	5	17129	17155
ME	5	17129	17155
ME	5	17156	17184
ME	5	17178	17202
ME	5	17183	17202
PF	5	17106	17127
OO	5	17155	17184
OO	5	17174	17202
DO	5	17106	17127
DO	5	17183	17202
JF	5	17105	17127
JF	5	17154	17184
JF	5	17259	17279
IB	5	17155	17184
IB	5	17181	17202
IB	10	17128	17155
LB	5	17206	17227
LB	10	17153	17184
LB	10	17174	17202
BA	5	17206	17227
AH	5	17175	17202
DL	5	17156	17184
DL	5	17174	17202
DL	5	17204	17227
DL	10	17127	17155
EZ	5	17125	17155
EZ	5	17207	17227
EZ	10	17127	17155
EZ	10	17205	17227
EZ	15	17204	17227
EZ	15	17251	17279
EZ	20	17098	17127
EZ	35	17154	17184
EZ	55	17153	17184
EK	5	17097	17127
EK	5	17174	17202
EK	5	17204	17227
EK	5	17205	17227
EK	15	17206	17227
EK	20	17098	17127
EK	20	17252	17279
EK	25	17153	17184
KL	1	17251	17279
KL	5	17097	17127
KL	15	17205	17227
KL	15	17206	17227
KL	20	17098	17127
KL	20	17171	17202
KL	25	17252	17279
KL	30	17153	17184
KL	50	17154	17184
PZ	5	17170	17202
PZ	10	17153	17184
EH	5	17174	17202
EH	5	17251	17279
EH	20	17153	17184
FB	5	17153	17184
FB	5	17205	17227
FB	5	17251	17279
JM	5	17098	17127
JM	5	17205	17227
JM	5	17206	17227
JM	5	17251	17279
JM	10	17153	17184
AX	5	17098	17127
AK	5	17098	17127
AK	5	17252	17279
PE	5	17097	17127
RE	5	17174	17202
RE	5	17205	17227
RE	9	17125	17155
RE	20	17153	17184
DZ	15	17153	17184
HU	5	17153	17184
HU	5	17174	17202
KN	5	17127	17155
KN	5	17153	17184
KN	5	17174	17202
KW	10	17154	17184
KW	15	17098	17127
OW	5	17098	17127
OW	5	17153	17184
OW	5	17154	17184
OW	5	17206	17227
IL	5	17097	17127
IL	15	17153	17184
DJ	10	17205	17227
OP	5	17154	17184
OP	5	17207	17227
MA	5	17125	17155
KI	5	17171	17202
KI	5	17252	17279
FK	5	17171	17202
FK	5	17172	17202
FK	5	17204	17227
KE	5	17251	17279
KE	20	17153	17184
JE	5	17097	17127
JE	5	17098	17127
JE	5	17125	17155
JE	5	17205	17227
JE	10	17153	17184
IC	5	17204	17227
IC	10	17171	17202
DN	5	17125	17155
DN	5	17154	17184
DN	5	17252	17279
HS	5	17205	17227
AC	5	17098	17127
AC	5	17127	17155
AC	5	17174	17202
AC	10	17207	17227
AC	15	17153	17184
HK	5	17155	17184
HK	5	17171	17202
HK	5	17205	17227
HK	5	17206	17227
HK	5	17252	17279
HK	5	17253	17279
HK	10	17153	17184
HK	10	17204	17227
HK	15	17174	17202
MI	5	17172	17202
MI	5	17174	17202
MI	5	17252	17279
MI	10	17170	17202
MI	10	17206	17227
MI	10	17207	17227
MI	10	17251	17279
MI	15	17097	17127
MI	15	17204	17227
MI	20	17253	17279
MI	25	17153	17184
MI	25	17171	17202
MI	35	17098	17127
MI	40	17205	17227
MI	75	17154	17184
MI	100	17209	17227
QL	5	17098	17127
QL	5	17206	17227
QL	10	17153	17184
HZ	5	17154	17184
HZ	5	17205	17227
HZ	10	17098	17127
ED	15	17153	17184
LT	5	17171	17202
AP	5	17097	17127
AP	5	17125	17155
AP	15	17153	17184
GV	5	17098	17127
GV	5	17205	17227
GV	5	17251	17279
AE	5	17098	17127
FS	5	17171	17202
KZ	5	17125	17155
KZ	5	17206	17227
KT	5	17252	17279
JJ	5	17125	17155
JJ	5	17204	17227
AB	5	17252	17279
AB	10	17127	17155
AB	15	17098	17127
QF	5	17154	17184
QF	5	17171	17202
MU	5	17171	17202
FF	5	17206	17227
FJ	10	17154	17184
FJ	10	17174	17202
FJ	10	17252	17279
FJ	15	17125	17155
FJ	15	17205	17227
FJ	20	17153	17184
AQ	1	17097	17127
AQ	5	17171	17202
AQ	5	17206	17227
AQ	20	17125	17155
AQ	30	17153	17184
AM	5	17098	17127
AM	5	17125	17155
AM	20	17153	17184
AM	30	17154	17184
AI	10	17153	17184
ID	5	17127	17155
ID	5	17171	17202
ID	5	17207	17227
JB	5	17097	17127
JB	5	17154	17184
JB	10	17153	17184
JB	10	17174	17202
JB	10	17206	17227
JB	20	17205	17227
PQ	5	17125	17155
PQ	5	17127	17155
PQ	5	17205	17227
PQ	10	17153	17184
RA	5	17125	17155
PG	10	17153	17184
DW	5	17251	17279
GY	5	17098	17127
GY	5	17170	17202
BK	5	17170	17202
BK	10	17153	17184
BN	5	17205	17227
BN	10	17125	17155
BN	10	17174	17202
BN	25	17153	17184
OB	5	17125	17155
RC	4	17156	17184
RC	5	17205	17227
RC	10	17209	17227
RC	10	17251	17279
RC	15	17175	17202
RC	15	17258	17279
RC	20	17097	17127
RC	20	17154	17184
RC	20	17255	17279
RC	25	17126	17155
RC	25	17169	17202
RC	25	17174	17202
RC	30	17170	17202
RC	35	17125	17155
RC	40	17207	17227
RC	45	17100	17127
RC	55	17252	17279
RC	57	17099	17127
RC	60	17101	17127
RC	60	17127	17155
RC	80	17176	17202
RC	85	17204	17227
RC	85	17206	17227
RC	100	17253	17279
RC	105	17122	17155
RC	130	17171	17202
RC	130	17254	17279
RC	160	17098	17127
RC	195	17150	17184
RC	385	17153	17184
MO	5	17122	17155
MO	5	17170	17202
MO	5	17177	17202
MO	15	17101	17127
MO	15	17176	17202
MO	15	17206	17227
MO	20	17174	17202
MO	20	17254	17279
MO	20	17255	17279
MO	30	17100	17127
MO	30	17153	17184
MO	35	17169	17202
MO	35	17258	17279
MO	40	17150	17184
MO	70	17209	17227
MO	110	17253	17279
MO	125	17099	17127
MO	125	17125	17155
GQ	5	17171	17202
GQ	10	17206	17227
GQ	15	17252	17279
CK	5	17251	17279
CK	10	17097	17127
CK	25	17153	17184
FG	4	17204	17227
FG	5	17170	17202
FG	5	17207	17227
FG	5	17252	17279
FG	10	17171	17202
FG	10	17251	17279
FG	15	17098	17127
FG	30	17253	17279
FG	50	17153	17184
CT	5	17097	17127
CT	5	17205	17227
CT	5	17251	17279
RL	5	17097	17127
RL	5	17098	17127
RL	5	17123	17155
RL	5	17207	17227
RL	8	17099	17127
RL	10	17170	17202
RL	15	17205	17227
RL	15	17252	17279
RL	20	17153	17184
OD	5	17098	17127
OD	5	17204	17227
OD	10	17097	17127
OD	10	17172	17202
OD	10	17206	17227
OD	15	17099	17127
OD	15	17171	17202
OD	20	17123	17155
OD	20	17207	17227
OD	20	17253	17279
OD	35	17252	17279
OD	40	17125	17155
OD	105	17153	17184
BM	10	17252	17279
GN	5	17172	17202
GN	5	17252	17279
GN	6	17123	17155
GN	10	17098	17127
GN	15	17207	17227
GN	20	17204	17227
GN	20	17253	17279
GN	25	17171	17202
GN	60	17153	17184
GN	150	17125	17155
JR	5	17205	17227
JR	10	17153	17184
CY	5	17205	17227
CY	10	17153	17184
OQ	5	17099	17127
OQ	5	17154	17184
OQ	5	17170	17202
OQ	10	17252	17279
LK	5	17170	17202
LK	5	17207	17227
LK	10	17123	17155
LK	15	17099	17127
LK	20	17154	17184
LK	20	17252	17279
LR	5	17252	17279
LR	10	17123	17155
LR	15	17099	17127
LR	15	17172	17202
LR	15	17205	17227
LR	20	17207	17227
CZ	5	17097	17127
CZ	5	17099	17127
CZ	5	17253	17279
CZ	15	17127	17155
CZ	30	17252	17279
CZ	45	17170	17202
CZ	45	17204	17227
CZ	60	17205	17227
CZ	273	17153	17184
IG	15	17097	17127
IG	15	17251	17279
IG	25	17153	17184
LY	5	17251	17279
LY	10	17097	17127
JO	5	17098	17127
JO	5	17207	17227
JO	10	17171	17202
JO	15	17153	17184
JO	25	17097	17127
HO	5	17098	17127
HO	5	17126	17155
HO	5	17209	17227
HO	5	17252	17279
HO	5	17255	17279
HO	10	17100	17127
HO	10	17122	17155
HO	10	17204	17227
HO	10	17254	17279
HO	10	17258	17279
HO	15	17101	17127
HO	15	17125	17155
HO	15	17175	17202
HO	15	17177	17202
HO	15	17206	17227
HO	20	17127	17155
HO	25	17150	17184
HO	30	17171	17202
HO	50	17153	17184
LI	5	17127	17155
LI	5	17170	17202
LI	5	17174	17202
LI	5	17206	17227
LI	5	17207	17227
LI	10	17098	17127
LI	10	17153	17184
LI	10	17171	17202
LI	15	17252	17279
LI	20	17175	17202
LZ	5	17098	17127
LZ	5	17206	17227
LZ	5	17252	17279
PS	5	17171	17202
PS	5	17176	17202
PS	5	17207	17227
PS	5	17255	17279
PS	10	17098	17127
PS	10	17254	17279
PS	10	17258	17279
PS	20	17100	17127
PS	20	17174	17202
PS	20	17177	17202
PS	20	17252	17279
PS	30	17125	17155
PS	85	17150	17184
AN	10	17176	17202
AN	10	17205	17227
AN	10	17251	17279
AN	15	17171	17202
AN	20	17253	17279
AN	30	17098	17127
AN	30	17153	17184
AN	35	17255	17279
AN	40	17175	17202
AN	40	17206	17227
AN	50	17122	17155
AN	60	17099	17127
AN	65	17252	17279
AN	135	17150	17184
AW	5	17101	17127
AW	5	17171	17202
AW	5	17206	17227
AW	5	17207	17227
AW	5	17254	17279
AW	10	17098	17127
AW	10	17100	17127
AW	10	17154	17184
AW	15	17153	17184
AW	15	17169	17202
AW	15	17177	17202
AW	15	17258	17279
JS	5	17205	17227
JS	5	17207	17227
JS	5	17252	17279
JS	10	17097	17127
JS	10	17098	17127
LO	5	17098	17127
LO	5	17099	17127
LO	5	17169	17202
LO	5	17170	17202
LO	5	17205	17227
LO	5	17206	17227
LO	5	17209	17227
LO	5	17252	17279
LO	5	17253	17279
LO	5	17255	17279
LO	10	17150	17184
LO	15	17125	17155
LO	20	17122	17155
LO	25	17176	17202
QW	5	17098	17127
QW	5	17100	17127
QW	5	17125	17155
QW	5	17170	17202
QW	5	17176	17202
QW	5	17177	17202
QW	5	17205	17227
QW	5	17210	17227
QW	5	17252	17279
QW	5	17254	17279
QW	10	17101	17127
QW	10	17150	17184
QW	10	17253	17279
IH	5	17176	17202
IH	5	17210	17227
IH	5	17259	17279
IH	10	17122	17155
IH	10	17175	17202
IH	15	17101	17127
IH	20	17253	17279
IH	25	17150	17184
IH	50	17099	17127
FX	5	17122	17155
FX	5	17150	17184
FX	10	17101	17127
CD	5	17100	17127
CD	5	17101	17127
CD	5	17122	17155
CD	5	17206	17227
CD	10	17171	17202
CD	15	17255	17279
DB	5	17170	17202
DB	5	17177	17202
DB	5	17209	17227
DB	5	17254	17279
DB	10	17100	17127
DB	10	17255	17279
DB	15	17153	17184
DB	15	17253	17279
DB	20	17101	17127
DB	20	17122	17155
DB	20	17169	17202
DB	20	17176	17202
DB	25	17206	17227
DB	30	17099	17127
DB	30	17154	17184
DB	50	17150	17184
KY	5	17252	17279
KY	10	17154	17184
IM	5	17098	17127
IM	5	17252	17279
IM	10	17206	17227
PT	5	17101	17127
PT	5	17122	17155
PT	5	17255	17279
PT	10	17099	17127
PT	10	17253	17279
MC	5	17174	17202
MC	15	17176	17202
MC	20	17175	17202
MC	20	17206	17227
MC	25	17255	17279
MC	30	17254	17279
MC	35	17101	17127
MC	40	17169	17202
MC	55	17171	17202
MC	60	17099	17127
MC	60	17125	17155
MC	60	17209	17227
MC	60	17253	17279
MC	60	17258	17279
MC	75	17122	17155
MC	75	17177	17202
MC	80	17153	17184
MC	110	17150	17184
PY	15	17174	17202
PY	15	17175	17202
PY	20	17206	17227
PY	30	17169	17202
PY	30	17258	17279
PY	35	17170	17202
PY	35	17176	17202
PY	35	17254	17279
PY	45	17100	17127
PY	45	17153	17184
PY	45	17171	17202
PY	70	17177	17202
PY	70	17255	17279
PY	75	17209	17227
PY	80	17122	17155
PY	80	17125	17155
PY	90	17101	17127
PY	90	17253	17279
PY	120	17099	17127
PY	145	17150	17184
DS	10	17255	17279
DS	20	17206	17227
DS	25	17171	17202
DS	30	17176	17202
DS	30	17254	17279
DS	36	17169	17202
DS	65	17253	17279
DS	70	17175	17202
DS	85	17101	17127
DS	95	17122	17155
DS	120	17099	17127
DS	120	17150	17184
PW	5	17101	17127
PW	5	17126	17155
PW	5	17206	17227
PW	5	17255	17279
PW	5	17258	17279
PW	10	17125	17155
PW	20	17122	17155
PW	20	17171	17202
PW	25	17150	17184
GE	5	17175	17202
GE	10	17099	17127
GE	10	17101	17127
GE	10	17154	17184
GE	10	17171	17202
GE	15	17125	17155
GE	15	17176	17202
GE	15	17177	17202
GE	15	17253	17279
GE	20	17255	17279
GE	20	17258	17279
GE	25	17100	17127
GE	30	17254	17279
GE	35	17206	17227
GE	50	17122	17155
GE	50	17169	17202
GE	130	17150	17184
FN	5	17253	17279
FN	10	17169	17202
FN	10	17174	17202
FN	20	17101	17127
FN	20	17122	17155
FN	30	17175	17202
FN	30	17176	17202
FN	40	17255	17279
FN	50	17171	17202
FN	60	17099	17127
FN	70	17153	17184
FN	70	17254	17279
FN	80	17154	17184
FN	85	17125	17155
FN	85	17209	17227
FN	105	17258	17279
FN	110	17150	17184
FN	215	17206	17227
BO	5	17101	17127
BO	5	17153	17184
BO	5	17169	17202
BO	10	17171	17202
BO	10	17255	17279
BO	15	17122	17155
BO	15	17174	17202
BO	15	17209	17227
BO	20	17126	17155
BO	20	17210	17227
BO	25	17175	17202
BO	25	17253	17279
BO	30	17099	17127
BO	30	17206	17227
BO	45	17125	17155
BO	45	17150	17184
BO	45	17176	17202
BO	45	17258	17279
IT	5	17099	17127
IT	5	17122	17155
IT	5	17174	17202
IT	10	17150	17184
IT	10	17154	17184
IT	10	17253	17279
IT	10	17255	17279
KJ	5	17176	17202
KJ	10	17125	17155
KJ	10	17171	17202
KJ	10	17174	17202
KJ	20	17175	17202
KJ	20	17253	17279
KJ	25	17170	17202
KJ	40	17153	17184
KJ	50	17154	17184
KJ	60	17122	17155
KJ	60	17255	17279
KJ	70	17206	17227
KJ	80	17101	17127
KJ	90	17209	17227
KJ	90	17254	17279
KJ	100	17126	17155
KJ	110	17100	17127
KJ	157	17252	17279
KJ	230	17177	17202
KJ	245	17150	17184
EP	5	17104	17127
EP	5	17155	17184
EP	5	17259	17279
EP	10	17099	17127
EP	10	17252	17279
EP	15	17210	17227
EP	25	17171	17202
EP	30	17174	17202
EP	35	17206	17227
EP	45	17176	17202
EP	45	17255	17279
EP	50	17169	17202
EP	50	17209	17227
EP	60	17101	17127
EP	60	17170	17202
EP	70	17177	17202
EP	75	17154	17184
EP	80	17150	17184
EP	85	17258	17279
EP	90	17126	17155
EP	90	17175	17202
EP	105	17122	17155
EP	105	17254	17279
EP	110	17125	17155
EP	110	17153	17184
EP	185	17253	17279
EP	260	17100	17127
EL	5	17150	17184
EL	5	17170	17202
EL	5	17171	17202
EL	5	17177	17202
EL	10	17122	17155
EL	10	17254	17279
EL	15	17100	17127
IY	5	17174	17202
IY	5	17175	17202
IY	5	17258	17279
IY	10	17154	17184
IY	10	17206	17227
IY	15	17101	17127
IY	15	17122	17155
IY	15	17254	17279
IY	15	17255	17279
IY	25	17100	17127
IY	25	17171	17202
IY	25	17177	17202
IY	30	17170	17202
IY	65	17150	17184
AR	5	17154	17184
AR	5	17175	17202
KC	5	17125	17155
KC	5	17153	17184
KC	5	17154	17184
KC	5	17169	17202
KC	5	17176	17202
KC	5	17210	17227
KC	5	17255	17279
KC	5	17258	17279
KC	10	17101	17127
KC	10	17126	17155
KC	15	17175	17202
KC	15	17206	17227
KC	25	17150	17184
QY	5	17104	17127
QY	5	17125	17155
QY	10	17209	17227
QY	10	17258	17279
QY	15	17100	17127
QY	15	17170	17202
BF	5	17125	17155
BF	5	17174	17202
BF	5	17176	17202
BF	5	17209	17227
BF	5	17253	17279
BF	10	17258	17279
MY	10	17170	17202
MY	10	17177	17202
MY	20	17125	17155
MY	20	17209	17227
MY	25	17258	17279
MY	30	17254	17279
MY	40	17100	17127
RG	5	17100	17127
RG	10	17125	17155
RG	10	17177	17202
RG	10	17254	17279
RG	10	17258	17279
RG	15	17174	17202
RG	20	17170	17202
RG	25	17209	17227
RG	40	17153	17184
DA	5	17125	17155
DA	5	17126	17155
DA	5	17170	17202
DA	5	17176	17202
DA	5	17177	17202
DA	5	17252	17279
DA	5	17254	17279
DA	10	17099	17127
DA	10	17169	17202
DA	10	17206	17227
DA	15	17101	17127
DA	15	17174	17202
DA	20	17175	17202
DA	25	17122	17155
DA	25	17255	17279
DA	30	17100	17127
DA	45	17253	17279
DA	50	17150	17184
LD	5	17100	17127
LD	5	17252	17279
LD	5	17254	17279
LD	10	17169	17202
LD	10	17174	17202
LD	10	17176	17202
LD	10	17253	17279
LD	15	17099	17127
LD	15	17125	17155
LD	20	17150	17184
LD	20	17153	17184
GX	5	17125	17155
GX	5	17254	17279
GX	10	17153	17184
MJ	5	17100	17127
MJ	5	17122	17155
MJ	5	17126	17155
MJ	5	17154	17184
MJ	10	17175	17202
MJ	10	17210	17227
QC	5	17169	17202
QC	5	17174	17202
QC	5	17176	17202
QC	5	17177	17202
QC	5	17258	17279
QC	10	17099	17127
QC	10	17154	17184
QC	10	17170	17202
QC	10	17253	17279
FO	5	17099	17127
FO	5	17176	17202
FO	5	17253	17279
FO	5	17258	17279
FO	10	17174	17202
KG	5	17177	17202
KG	5	17209	17227
KG	5	17210	17227
KG	5	17259	17279
KG	10	17255	17279
KG	10	17258	17279
KG	15	17099	17127
KG	15	17125	17155
KG	15	17169	17202
KG	15	17175	17202
KG	20	17154	17184
KG	20	17206	17227
KG	25	17126	17155
KG	25	17171	17202
KG	25	17174	17202
KG	30	17100	17127
KG	30	17170	17202
KG	35	17252	17279
KG	40	17253	17279
KG	45	17150	17184
KG	50	17176	17202
KG	60	17122	17155
KG	75	17254	17279
KG	80	17101	17127
HQ	5	17101	17127
HQ	5	17169	17202
HQ	5	17171	17202
HQ	5	17255	17279
HQ	10	17100	17127
HQ	10	17122	17155
HQ	10	17174	17202
HQ	10	17254	17279
HQ	15	17150	17184
HQ	15	17154	17184
HQ	15	17170	17202
HQ	15	17206	17227
HQ	15	17210	17227
HQ	15	17253	17279
HQ	20	17126	17155
HQ	20	17209	17227
HQ	35	17153	17184
BD	5	17101	17127
BD	5	17255	17279
BD	5	17259	17279
BD	10	17100	17127
BD	10	17126	17155
BD	10	17171	17202
BD	10	17175	17202
BD	10	17254	17279
BD	15	17122	17155
BD	18	17210	17227
FC	5	17101	17127
FC	5	17210	17227
FC	5	17255	17279
FC	10	17100	17127
FC	10	17126	17155
FC	10	17254	17279
FC	10	17258	17279
FC	15	17174	17202
FC	20	17175	17202
AG	5	17100	17127
AG	5	17169	17202
JC	5	17101	17127
JC	5	17169	17202
JC	5	17170	17202
JC	5	17171	17202
JC	5	17252	17279
JC	5	17253	17279
JC	10	17254	17279
JC	15	17122	17155
JC	20	17258	17279
CW	5	17258	17279
CW	10	17126	17155
CW	10	17154	17184
CW	10	17177	17202
CW	10	17210	17227
CW	15	17100	17127
CW	15	17125	17155
CW	15	17175	17202
CW	15	17209	17227
CW	20	17170	17202
CW	20	17252	17279
CW	25	17174	17202
CW	30	17101	17127
EX	5	17206	17227
EX	5	17253	17279
EX	5	17254	17279
EX	5	17255	17279
EX	10	17101	17127
EX	10	17122	17155
EX	10	17126	17155
EX	15	17177	17202
EX	15	17210	17227
EX	20	17100	17127
EX	20	17154	17184
AF	10	17101	17127
CB	5	17099	17127
CB	5	17170	17202
CB	5	17206	17227
CB	5	17253	17279
CB	10	17126	17155
CB	10	17210	17227
CB	10	17254	17279
CB	10	17255	17279
CB	20	17101	17127
CB	20	17122	17155
CB	35	17154	17184
CB	60	17150	17184
FR	5	17100	17127
FR	5	17170	17202
FR	5	17175	17202
FR	10	17171	17202
FR	10	17174	17202
FR	10	17252	17279
FR	10	17253	17279
FR	10	17255	17279
FR	25	17101	17127
FR	25	17125	17155
FR	25	17210	17227
FR	30	17122	17155
FR	40	17254	17279
FR	80	17150	17184
JH	5	17174	17202
JH	10	17100	17127
JH	10	17169	17202
JH	10	17209	17227
JH	10	17252	17279
JH	15	17171	17202
JH	20	17210	17227
JH	25	17176	17202
JH	25	17253	17279
JH	30	17206	17227
JH	35	17125	17155
JH	35	17153	17184
JH	35	17175	17202
JH	40	17170	17202
JH	40	17254	17279
JH	65	17258	17279
JH	75	17101	17127
JH	90	17122	17155
JH	100	17255	17279
JH	120	17126	17155
JH	130	17154	17184
JH	180	17150	17184
DE	5	17206	17227
DE	10	17101	17127
DE	15	17176	17202
DE	25	17150	17184
BH	5	17174	17202
BH	5	17254	17279
BH	10	17169	17202
BH	10	17170	17202
BH	11	17104	17127
BH	15	17171	17202
BH	20	17259	17279
BH	25	17125	17155
BH	25	17253	17279
BH	25	17255	17279
BH	25	17258	17279
BH	30	17101	17127
BH	30	17175	17202
BH	35	17206	17227
BH	35	17209	17227
BH	50	17126	17155
BH	55	17122	17155
BH	60	17176	17202
BH	65	17100	17127
BH	75	17150	17184
BH	85	17210	17227
BH	140	17154	17184
GC	5	17100	17127
GC	5	17175	17202
GC	5	17254	17279
GC	10	17126	17155
GC	10	17170	17202
GC	10	17252	17279
EV	5	17100	17127
EV	5	17206	17227
EV	5	17254	17279
EV	10	17170	17202
OX	5	17174	17202
OX	5	17175	17202
OX	5	17206	17227
OX	5	17259	17279
OX	10	17210	17227
OX	15	17125	17155
AT	5	17122	17155
AT	5	17206	17227
AT	5	17210	17227
AT	5	17259	17279
AT	10	17126	17155
AT	10	17175	17202
GM	5	17126	17155
GM	5	17153	17184
GM	5	17171	17202
GM	5	17175	17202
GM	5	17206	17227
GM	5	17258	17279
GM	10	17122	17155
GM	10	17255	17279
GM	15	17125	17155
GM	15	17174	17202
GM	20	17099	17127
GM	20	17177	17202
GM	40	17150	17184
GM	45	17100	17127
AS	5	17100	17127
AS	5	17170	17202
AS	5	17177	17202
AS	5	17254	17279
AS	10	17154	17184
AS	10	17206	17227
AS	15	17101	17127
AS	15	17122	17155
AS	15	17210	17227
AS	25	17126	17155
AS	50	17150	17184
AZ	5	17100	17127
AZ	5	17101	17127
AZ	5	17253	17279
AZ	10	17150	17184
AZ	10	17206	17227
AZ	15	17176	17202
AZ	25	17154	17184
FI	5	17170	17202
FI	5	17176	17202
FI	10	17154	17184
FI	10	17254	17279
FI	10	17258	17279
FI	15	17100	17127
FI	15	17125	17155
FI	20	17174	17202
FI	20	17209	17227
IP	5	17100	17127
IP	5	17125	17155
IP	5	17170	17202
IP	5	17174	17202
IP	5	17255	17279
IP	5	17259	17279
IP	10	17153	17184
CN	5	17100	17127
CN	5	17122	17155
CN	5	17125	17155
CN	5	17153	17184
CN	5	17170	17202
CN	5	17209	17227
CN	5	17254	17279
CN	10	17258	17279
GU	5	17175	17202
GU	5	17210	17227
GU	10	17126	17155
GU	10	17154	17184
GU	10	17252	17279
GU	15	17122	17155
GU	15	17254	17279
GU	55	17150	17184
PI	5	17100	17127
PI	5	17170	17202
PI	5	17254	17279
HG	5	17099	17127
HG	5	17154	17184
HG	5	17169	17202
HG	5	17171	17202
HG	5	17176	17202
HG	5	17206	17227
HG	5	17255	17279
HG	10	17210	17227
HG	15	17126	17155
HG	15	17174	17202
HG	20	17101	17127
HG	20	17258	17279
HG	25	17150	17184
HG	35	17122	17155
OF	4	17177	17202
OF	5	17125	17155
OF	5	17170	17202
OF	5	17171	17202
OF	5	17258	17279
OF	5	17259	17279
OF	10	17153	17184
OF	15	17252	17279
OF	15	17254	17279
OF	15	17255	17279
OF	20	17100	17127
OF	20	17154	17184
OF	25	17126	17155
OF	25	17175	17202
OF	30	17206	17227
OF	35	17122	17155
OF	40	17101	17127
OF	50	17210	17227
OF	60	17174	17202
DX	5	17253	17279
DX	15	17154	17184
DX	15	17206	17227
DX	20	17150	17184
