# Supplementary material for: An Adjusted Likelihood Ratio Approach Analysing Distribution of Food Products to Assist the Investigation of Foodborne Outbreaks
Source: PLoS One. 2015 Aug 3;10(8):e0134344. doi: 10.1371/journal.pone.0134344 (PMC4523185; doi:10.1371/journal.pone.0134344)
Supplement: S3 File — Anonymised files of the distribution of each food product unit included in the analysis. Variables are “Municipality” = Identifier of the Municipality,”NumPackages” = Number of consumer packages delivered;”Date_delivered” = The date the food product unit has been delivered;”Date_expired” = The date given where food product unit have expired. (ZIP) [file pone.0134344.s005.zip › prod107.txt]

Municipality	numPackages	Date_delivered	Date_expired
KQ	5	17113	17141
KQ	10	17168	17198
KQ	13	17174	17198
JW	5	17113	17141
JW	5	17118	17141
JW	5	17141	17169
JW	5	17190	17216
JW	5	17195	17216
JW	5	17272	17293
KR	5	17112	17141
KR	5	17142	17169
KR	10	17114	17141
KR	10	17141	17169
KR	10	17192	17216
KR	25	17168	17198
AY	5	17112	17141
AY	5	17119	17141
AY	5	17191	17216
AY	5	17195	17216
AY	5	17268	17293
AY	10	17146	17169
AY	15	17141	17169
AY	20	17168	17198
CQ	5	17195	17216
PO	5	17195	17216
MK	5	17114	17141
MK	5	17141	17169
MK	5	17174	17198
MK	5	17272	17293
MK	10	17118	17141
QD	5	17192	17216
QD	10	17168	17198
QO	5	17195	17216
MZ	5	17113	17141
MZ	5	17143	17169
MZ	5	17169	17198
BT	5	17119	17141
BT	5	17141	17169
BT	5	17170	17198
MN	5	17115	17141
MN	5	17168	17198
MN	10	17119	17141
MN	10	17195	17216
MN	10	17273	17293
PV	5	17141	17169
PV	5	17195	17216
PV	5	17272	17293
PV	10	17190	17216
PV	15	17169	17198
PV	20	17113	17141
PV	30	17168	17198
PV	90	17142	17169
QK	5	17118	17141
QK	5	17192	17216
QK	10	17115	17141
QK	10	17273	17293
QK	15	17114	17141
QK	20	17168	17198
PP	5	17112	17141
PP	5	17114	17141
PP	5	17143	17169
PP	5	17168	17198
KU	5	17114	17141
KU	5	17192	17216
KU	5	17195	17216
KU	5	17272	17293
KU	10	17142	17169
KU	10	17168	17198
EI	10	17114	17141
EI	15	17115	17141
EI	30	17168	17198
FH	5	17114	17141
FH	5	17119	17141
FH	5	17189	17216
FH	10	17141	17169
FH	15	17118	17141
FH	15	17169	17198
FH	15	17191	17216
FH	15	17272	17293
FH	20	17143	17169
FH	30	17113	17141
FH	35	17112	17141
FH	35	17142	17169
FH	45	17195	17216
FH	58	17168	17198
FH	120	17115	17141
BU	5	17112	17141
BU	5	17115	17141
BU	5	17189	17216
BU	5	17191	17216
BU	5	17192	17216
BU	5	17272	17293
BU	10	17170	17198
BU	10	17190	17216
BU	10	17195	17216
BU	15	17114	17141
BU	15	17118	17141
BU	25	17113	17141
BU	40	17168	17198
GZ	5	17113	17141
GZ	5	17141	17169
GZ	5	17148	17169
GZ	5	17168	17198
GZ	15	17169	17198
QU	5	17143	17169
QU	10	17113	17141
QU	10	17148	17169
QU	15	17141	17169
QU	20	17169	17198
EA	5	17112	17141
EA	15	17141	17169
HV	5	17142	17169
HV	10	17168	17198
HV	10	17190	17216
MP	5	17113	17141
MP	5	17141	17169
OL	5	17112	17141
OL	5	17113	17141
OL	5	17115	17141
OL	5	17141	17169
OL	5	17190	17216
OL	5	17269	17293
OL	10	17146	17169
OL	15	17272	17293
OL	20	17168	17198
QV	5	17115	17141
QV	5	17146	17169
QV	5	17147	17169
QV	5	17167	17198
QV	5	17169	17198
QV	5	17189	17216
QV	10	17112	17141
QV	10	17190	17216
QV	10	17272	17293
QV	10	17273	17293
QV	15	17143	17169
QV	20	17113	17141
QV	35	17168	17198
CL	5	17114	17141
CL	5	17142	17169
CL	5	17272	17293
CL	35	17168	17198
EG	5	17143	17169
EG	5	17174	17198
EG	5	17190	17216
EG	10	17114	17141
EG	20	17142	17169
EG	20	17168	17198
MX	5	17118	17141
MX	5	17141	17169
MX	5	17170	17198
MX	5	17269	17293
MX	10	17113	17141
MX	15	17169	17198
HT	5	17168	17198
HT	5	17189	17216
HT	5	17268	17293
HT	10	17118	17141
BW	5	17113	17141
BW	5	17141	17169
BW	5	17168	17198
BW	5	17191	17216
EF	5	17269	17293
EF	10	17114	17141
EF	10	17115	17141
EF	10	17170	17198
EF	15	17118	17141
EF	19	17196	17216
EF	20	17192	17216
EF	20	17195	17216
EF	30	17148	17169
EF	35	17190	17216
EF	40	17268	17293
EF	55	17146	17169
EF	55	17189	17216
EF	55	17272	17293
EF	60	17167	17198
EF	90	17191	17216
EF	95	17113	17141
EF	100	17169	17198
EF	115	17143	17169
EF	120	17112	17141
EF	125	17142	17169
EF	160	17141	17169
EF	267	17168	17198
OG	5	17195	17216
OG	10	17115	17141
LF	5	17118	17141
LF	5	17168	17198
LF	10	17114	17141
LF	15	17174	17198
OH	5	17114	17141
OH	5	17272	17293
OH	5	17273	17293
CG	5	17115	17141
CG	5	17273	17293
CG	10	17272	17293
DK	5	17118	17141
DK	5	17195	17216
MV	5	17114	17141
MV	5	17115	17141
MV	5	17118	17141
MV	5	17195	17216
JL	5	17114	17141
JL	5	17195	17216
JL	10	17174	17198
GR	5	17139	17169
GR	5	17167	17198
GR	5	17192	17216
HN	5	17118	17141
HN	5	17174	17198
HN	5	17188	17216
HI	5	17114	17141
HI	5	17119	17141
HI	5	17168	17198
HI	5	17269	17293
HI	5	17273	17293
HI	10	17118	17141
HI	30	17169	17198
FM	5	17112	17141
FM	5	17114	17141
FM	5	17170	17198
FM	5	17272	17293
FM	10	17168	17198
HX	5	17115	17141
HX	5	17170	17198
DM	5	17168	17198
GJ	5	17119	17141
GJ	5	17142	17169
GJ	5	17167	17198
GJ	5	17168	17198
GJ	5	17170	17198
OC	5	17170	17198
OC	10	17114	17141
LH	5	17269	17293
KB	5	17141	17169
OV	5	17174	17198
OV	5	17273	17293
KV	5	17192	17216
AD	5	17115	17141
AD	5	17142	17169
AD	5	17272	17293
KD	5	17168	17198
CX	5	17146	17169
CX	10	17168	17198
EC	5	17114	17141
EC	5	17191	17216
RM	5	17115	17141
RM	5	17195	17216
LM	5	17118	17141
HD	5	17114	17141
RJ	5	17167	17198
RJ	10	17118	17141
RJ	10	17174	17198
RJ	10	17195	17216
RJ	10	17272	17293
RJ	15	17119	17141
GW	5	17168	17198
JP	5	17273	17293
RN	5	17112	17141
RN	5	17113	17141
RN	5	17146	17169
RN	5	17169	17198
RN	5	17174	17198
RN	5	17192	17216
RN	5	17195	17216
RN	10	17115	17141
RN	10	17189	17216
RN	15	17168	17198
RN	15	17272	17293
RK	5	17114	17141
RK	5	17115	17141
RK	5	17195	17216
RK	5	17272	17293
RK	5	17273	17293
RK	10	17191	17216
RK	15	17118	17141
RK	15	17169	17198
RK	15	17174	17198
RH	5	17114	17141
RH	5	17119	17141
RH	5	17273	17293
RH	25	17168	17198
MT	5	17141	17169
MT	10	17168	17198
EB	5	17115	17141
EB	5	17273	17293
BI	5	17195	17216
PN	5	17114	17141
ES	5	17118	17141
ES	10	17174	17198
DQ	5	17195	17216
DQ	10	17118	17141
DH	5	17115	17141
DH	5	17192	17216
RF	5	17192	17216
RF	5	17273	17293
KK	5	17168	17198
PD	5	17118	17141
PD	10	17114	17141
PD	15	17192	17216
PD	30	17115	17141
JI	5	17115	17141
JI	10	17118	17141
IS	5	17191	17216
IS	5	17195	17216
IS	5	17272	17293
GL	5	17114	17141
CF	5	17118	17141
CF	5	17174	17198
CF	5	17272	17293
FP	5	17114	17141
FP	5	17115	17141
FP	5	17141	17169
FP	5	17168	17198
FP	5	17169	17198
FP	5	17192	17216
FP	5	17195	17216
FP	5	17273	17293
FP	40	17118	17141
MR	5	17115	17141
MR	10	17168	17198
QN	5	17112	17141
QN	5	17114	17141
QN	5	17141	17169
QN	5	17142	17169
QN	5	17190	17216
QN	5	17196	17216
QN	10	17115	17141
QN	10	17168	17198
QN	10	17273	17293
QN	20	17118	17141
QN	20	17192	17216
KM	5	17118	17141
KM	5	17146	17169
KM	9	17273	17293
KM	10	17114	17141
KM	10	17272	17293
KM	15	17115	17141
KM	15	17192	17216
EO	5	17112	17141
EO	5	17114	17141
EO	5	17189	17216
EO	5	17195	17216
EO	10	17168	17198
EO	15	17115	17141
QE	5	17272	17293
PX	5	17115	17141
IK	5	17169	17198
IK	5	17272	17293
JZ	5	17118	17141
GG	5	17112	17141
GG	5	17114	17141
GG	5	17195	17216
GG	15	17168	17198
EE	5	17148	17169
HP	5	17114	17141
HP	5	17118	17141
HP	5	17141	17169
HP	5	17190	17216
HP	5	17192	17216
HP	5	17272	17293
CE	5	17115	17141
CE	5	17118	17141
CE	5	17168	17198
CE	5	17169	17198
CE	5	17177	17198
CE	5	17192	17216
CE	10	17170	17198
CE	10	17272	17293
CE	15	17114	17141
CE	25	17195	17216
OY	5	17142	17169
OY	5	17174	17198
OY	5	17272	17293
OU	1	17119	17141
OU	5	17118	17141
OU	5	17170	17198
OU	5	17195	17216
OU	7	17167	17198
OU	10	17272	17293
AV	5	17269	17293
AV	10	17170	17198
IX	5	17115	17141
QJ	5	17195	17216
FV	5	17148	17169
FV	5	17195	17216
QR	5	17114	17141
QR	5	17115	17141
QR	5	17170	17198
CV	5	17113	17141
AJ	5	17170	17198
AJ	5	17269	17293
JQ	5	17182	17198
JQ	5	17274	17293
JQ	10	17113	17141
JQ	15	17181	17198
DY	10	17113	17141
DY	10	17170	17198
DY	10	17177	17198
DY	15	17181	17198
HB	5	17170	17198
HB	5	17181	17198
HB	60	17267	17293
FY	5	17170	17198
LW	10	17170	17198
AU	5	17113	17141
AU	5	17181	17198
DT	5	17181	17198
DT	5	17269	17293
DT	15	17170	17198
MD	5	17170	17198
MD	5	17274	17293
MD	10	17113	17141
JV	5	17113	17141
JV	10	17181	17198
JV	10	17274	17293
JV	15	17170	17198
PL	4	17182	17198
PL	5	17274	17293
BS	5	17181	17198
OM	5	17170	17198
DP	5	17269	17293
QM	5	17113	17141
QM	5	17114	17141
QM	5	17181	17198
QM	25	17170	17198
GB	5	17170	17198
FU	5	17143	17169
FU	5	17190	17216
FU	5	17195	17216
FU	5	17197	17216
FU	5	17198	17216
FU	9	17174	17198
FU	10	17120	17141
FU	10	17191	17216
FU	15	17119	17141
FU	15	17169	17198
FU	20	17121	17141
FU	20	17196	17216
FU	25	17170	17198
FU	50	17189	17216
FU	70	17142	17169
DD	5	17170	17198
BE	5	17142	17169
BE	5	17170	17198
BE	10	17169	17198
CO	5	17170	17198
CO	5	17192	17216
GD	5	17142	17169
LJ	5	17142	17169
GH	5	17120	17141
QS	5	17119	17141
QS	5	17142	17169
QS	5	17196	17216
QS	15	17170	17198
PR	5	17169	17198
GI	5	17142	17169
GI	5	17189	17216
JT	5	17189	17216
JT	5	17192	17216
JT	10	17142	17169
JT	10	17143	17169
JT	10	17170	17198
QB	5	17188	17216
QB	5	17192	17216
EQ	1	17188	17216
EQ	5	17121	17141
EQ	5	17143	17169
EQ	5	17192	17216
EQ	5	17195	17216
EQ	10	17170	17198
EQ	25	17142	17169
BZ	5	17143	17169
ME	5	17143	17169
ME	5	17170	17198
ME	5	17192	17216
ME	5	17197	17216
PF	5	17120	17141
OO	5	17169	17198
OO	5	17188	17216
DO	5	17120	17141
DO	5	17197	17216
JF	5	17119	17141
JF	5	17168	17198
JF	5	17273	17293
IB	5	17169	17198
IB	5	17195	17216
IB	10	17142	17169
LB	5	17220	17241
LB	10	17167	17198
LB	10	17188	17216
BA	5	17220	17241
AH	5	17189	17216
DL	5	17170	17198
DL	5	17188	17216
DL	5	17218	17241
DL	10	17141	17169
EZ	5	17139	17169
EZ	5	17221	17241
EZ	10	17141	17169
EZ	10	17219	17241
EZ	15	17218	17241
EZ	15	17265	17293
EZ	20	17112	17141
EZ	35	17168	17198
EZ	55	17167	17198
EK	5	17111	17141
EK	5	17188	17216
EK	5	17218	17241
EK	5	17219	17241
EK	15	17220	17241
EK	20	17112	17141
EK	20	17266	17293
EK	25	17167	17198
KL	1	17265	17293
KL	5	17111	17141
KL	15	17219	17241
KL	15	17220	17241
KL	20	17112	17141
KL	20	17185	17216
KL	25	17266	17293
KL	30	17167	17198
KL	50	17168	17198
PZ	5	17184	17216
PZ	10	17167	17198
EH	5	17188	17216
EH	5	17265	17293
EH	20	17167	17198
FB	5	17167	17198
FB	5	17219	17241
FB	5	17265	17293
JM	5	17112	17141
JM	5	17219	17241
JM	5	17220	17241
JM	5	17265	17293
JM	10	17167	17198
AX	5	17112	17141
AK	5	17112	17141
AK	5	17266	17293
PE	5	17111	17141
RE	5	17188	17216
RE	5	17219	17241
RE	9	17139	17169
RE	20	17167	17198
DZ	15	17167	17198
HU	5	17167	17198
HU	5	17188	17216
KN	5	17141	17169
KN	5	17167	17198
KN	5	17188	17216
KW	10	17168	17198
KW	15	17112	17141
OW	5	17112	17141
OW	5	17167	17198
OW	5	17168	17198
OW	5	17220	17241
IL	5	17111	17141
IL	15	17167	17198
DJ	10	17219	17241
OP	5	17168	17198
OP	5	17221	17241
MA	5	17139	17169
KI	5	17185	17216
KI	5	17266	17293
FK	5	17185	17216
FK	5	17186	17216
FK	5	17218	17241
KE	5	17265	17293
KE	20	17167	17198
JE	5	17111	17141
JE	5	17112	17141
JE	5	17139	17169
JE	5	17219	17241
JE	10	17167	17198
IC	5	17218	17241
IC	10	17185	17216
DN	5	17139	17169
DN	5	17168	17198
DN	5	17266	17293
HS	5	17219	17241
AC	5	17112	17141
AC	5	17141	17169
AC	5	17188	17216
AC	10	17221	17241
AC	15	17167	17198
HK	5	17169	17198
HK	5	17185	17216
HK	5	17219	17241
HK	5	17220	17241
HK	5	17266	17293
HK	5	17267	17293
HK	10	17167	17198
HK	10	17218	17241
HK	15	17188	17216
MI	5	17186	17216
MI	5	17188	17216
MI	5	17266	17293
MI	10	17184	17216
MI	10	17220	17241
MI	10	17221	17241
MI	10	17265	17293
MI	15	17111	17141
MI	15	17218	17241
MI	20	17267	17293
MI	25	17167	17198
MI	25	17185	17216
MI	35	17112	17141
MI	40	17219	17241
MI	75	17168	17198
MI	100	17223	17241
QL	5	17112	17141
QL	5	17220	17241
QL	10	17167	17198
HZ	5	17168	17198
HZ	5	17219	17241
HZ	10	17112	17141
ED	15	17167	17198
LT	5	17185	17216
AP	5	17111	17141
AP	5	17139	17169
AP	15	17167	17198
GV	5	17112	17141
GV	5	17219	17241
GV	5	17265	17293
AE	5	17112	17141
FS	5	17185	17216
KZ	5	17139	17169
KZ	5	17220	17241
KT	5	17266	17293
JJ	5	17139	17169
JJ	5	17218	17241
AB	5	17266	17293
AB	10	17141	17169
AB	15	17112	17141
QF	5	17168	17198
QF	5	17185	17216
MU	5	17185	17216
FF	5	17220	17241
FJ	10	17168	17198
FJ	10	17188	17216
FJ	10	17266	17293
FJ	15	17139	17169
FJ	15	17219	17241
FJ	20	17167	17198
AQ	1	17111	17141
AQ	5	17185	17216
AQ	5	17220	17241
AQ	20	17139	17169
AQ	30	17167	17198
AM	5	17112	17141
AM	5	17139	17169
AM	20	17167	17198
AM	30	17168	17198
AI	10	17167	17198
ID	5	17141	17169
ID	5	17185	17216
ID	5	17221	17241
JB	5	17111	17141
JB	5	17168	17198
JB	10	17167	17198
JB	10	17188	17216
JB	10	17220	17241
JB	20	17219	17241
PQ	5	17139	17169
PQ	5	17141	17169
PQ	5	17219	17241
PQ	10	17167	17198
RA	5	17139	17169
PG	10	17167	17198
DW	5	17265	17293
GY	5	17112	17141
GY	5	17184	17216
BK	5	17184	17216
BK	10	17167	17198
BN	5	17219	17241
BN	10	17139	17169
BN	10	17188	17216
BN	25	17167	17198
OB	5	17139	17169
RC	4	17170	17198
RC	5	17219	17241
RC	10	17223	17241
RC	10	17265	17293
RC	15	17189	17216
RC	15	17272	17293
RC	20	17111	17141
RC	20	17168	17198
RC	20	17269	17293
RC	25	17140	17169
RC	25	17183	17216
RC	25	17188	17216
RC	30	17184	17216
RC	35	17139	17169
RC	40	17221	17241
RC	45	17114	17141
RC	55	17266	17293
RC	57	17113	17141
RC	60	17115	17141
RC	60	17141	17169
RC	80	17190	17216
RC	85	17218	17241
RC	85	17220	17241
RC	100	17267	17293
RC	105	17136	17169
RC	130	17185	17216
RC	130	17268	17293
RC	160	17112	17141
RC	195	17164	17198
RC	385	17167	17198
MO	5	17136	17169
MO	5	17184	17216
MO	5	17191	17216
MO	15	17115	17141
MO	15	17190	17216
MO	15	17220	17241
MO	20	17188	17216
MO	20	17268	17293
MO	20	17269	17293
MO	30	17114	17141
MO	30	17167	17198
MO	35	17183	17216
MO	35	17272	17293
MO	40	17164	17198
MO	70	17223	17241
MO	110	17267	17293
MO	125	17113	17141
MO	125	17139	17169
GQ	5	17185	17216
GQ	10	17220	17241
GQ	15	17266	17293
CK	5	17265	17293
CK	10	17111	17141
CK	25	17167	17198
FG	4	17218	17241
FG	5	17184	17216
FG	5	17221	17241
FG	5	17266	17293
FG	10	17185	17216
FG	10	17265	17293
FG	15	17112	17141
FG	30	17267	17293
FG	50	17167	17198
CT	5	17111	17141
CT	5	17219	17241
CT	5	17265	17293
RL	5	17111	17141
RL	5	17112	17141
RL	5	17137	17169
RL	5	17221	17241
RL	8	17113	17141
RL	10	17184	17216
RL	15	17219	17241
RL	15	17266	17293
RL	20	17167	17198
OD	5	17112	17141
OD	5	17218	17241
OD	10	17111	17141
OD	10	17186	17216
OD	10	17220	17241
OD	15	17113	17141
OD	15	17185	17216
OD	20	17137	17169
OD	20	17221	17241
OD	20	17267	17293
OD	35	17266	17293
OD	40	17139	17169
OD	105	17167	17198
BM	10	17266	17293
GN	5	17186	17216
GN	5	17266	17293
GN	6	17137	17169
GN	10	17112	17141
GN	15	17221	17241
GN	20	17218	17241
GN	20	17267	17293
GN	25	17185	17216
GN	60	17167	17198
GN	150	17139	17169
JR	5	17219	17241
JR	10	17167	17198
CY	5	17219	17241
CY	10	17167	17198
OQ	5	17113	17141
OQ	5	17168	17198
OQ	5	17184	17216
OQ	10	17266	17293
LK	5	17184	17216
LK	5	17221	17241
LK	10	17137	17169
LK	15	17113	17141
LK	20	17168	17198
LK	20	17266	17293
LR	5	17266	17293
LR	10	17137	17169
LR	15	17113	17141
LR	15	17186	17216
LR	15	17219	17241
LR	20	17221	17241
CZ	5	17111	17141
CZ	5	17113	17141
CZ	5	17267	17293
CZ	15	17141	17169
CZ	30	17266	17293
CZ	45	17184	17216
CZ	45	17218	17241
CZ	60	17219	17241
CZ	273	17167	17198
IG	15	17111	17141
IG	15	17265	17293
IG	25	17167	17198
LY	5	17265	17293
LY	10	17111	17141
JO	5	17112	17141
JO	5	17221	17241
JO	10	17185	17216
JO	15	17167	17198
JO	25	17111	17141
HO	5	17112	17141
HO	5	17140	17169
HO	5	17223	17241
HO	5	17266	17293
HO	5	17269	17293
HO	10	17114	17141
HO	10	17136	17169
HO	10	17218	17241
HO	10	17268	17293
HO	10	17272	17293
HO	15	17115	17141
HO	15	17139	17169
HO	15	17189	17216
HO	15	17191	17216
HO	15	17220	17241
HO	20	17141	17169
HO	25	17164	17198
HO	30	17185	17216
HO	50	17167	17198
LI	5	17141	17169
LI	5	17184	17216
LI	5	17188	17216
LI	5	17220	17241
LI	5	17221	17241
LI	10	17112	17141
LI	10	17167	17198
LI	10	17185	17216
LI	15	17266	17293
LI	20	17189	17216
LZ	5	17112	17141
LZ	5	17220	17241
LZ	5	17266	17293
PS	5	17185	17216
PS	5	17190	17216
PS	5	17221	17241
PS	5	17269	17293
PS	10	17112	17141
PS	10	17268	17293
PS	10	17272	17293
PS	20	17114	17141
PS	20	17188	17216
PS	20	17191	17216
PS	20	17266	17293
PS	30	17139	17169
PS	85	17164	17198
AN	10	17190	17216
AN	10	17219	17241
AN	10	17265	17293
AN	15	17185	17216
AN	20	17267	17293
AN	30	17112	17141
AN	30	17167	17198
AN	35	17269	17293
AN	40	17189	17216
AN	40	17220	17241
AN	50	17136	17169
AN	60	17113	17141
AN	65	17266	17293
AN	135	17164	17198
AW	5	17115	17141
AW	5	17185	17216
AW	5	17220	17241
AW	5	17221	17241
AW	5	17268	17293
AW	10	17112	17141
AW	10	17114	17141
AW	10	17168	17198
AW	15	17167	17198
AW	15	17183	17216
AW	15	17191	17216
AW	15	17272	17293
JS	5	17219	17241
JS	5	17221	17241
JS	5	17266	17293
JS	10	17111	17141
JS	10	17112	17141
LO	5	17112	17141
LO	5	17113	17141
LO	5	17183	17216
LO	5	17184	17216
LO	5	17219	17241
LO	5	17220	17241
LO	5	17223	17241
LO	5	17266	17293
LO	5	17267	17293
LO	5	17269	17293
LO	10	17164	17198
LO	15	17139	17169
LO	20	17136	17169
LO	25	17190	17216
QW	5	17112	17141
QW	5	17114	17141
QW	5	17139	17169
QW	5	17184	17216
QW	5	17190	17216
QW	5	17191	17216
QW	5	17219	17241
QW	5	17224	17241
QW	5	17266	17293
QW	5	17268	17293
QW	10	17115	17141
QW	10	17164	17198
QW	10	17267	17293
IH	5	17190	17216
IH	5	17224	17241
IH	5	17273	17293
IH	10	17136	17169
IH	10	17189	17216
IH	15	17115	17141
IH	20	17267	17293
IH	25	17164	17198
IH	50	17113	17141
FX	5	17136	17169
FX	5	17164	17198
FX	10	17115	17141
CD	5	17114	17141
CD	5	17115	17141
CD	5	17136	17169
CD	5	17220	17241
CD	10	17185	17216
CD	15	17269	17293
DB	5	17184	17216
DB	5	17191	17216
DB	5	17223	17241
DB	5	17268	17293
DB	10	17114	17141
DB	10	17269	17293
DB	15	17167	17198
DB	15	17267	17293
DB	20	17115	17141
DB	20	17136	17169
DB	20	17183	17216
DB	20	17190	17216
DB	25	17220	17241
DB	30	17113	17141
DB	30	17168	17198
DB	50	17164	17198
KY	5	17266	17293
KY	10	17168	17198
IM	5	17112	17141
IM	5	17266	17293
IM	10	17220	17241
PT	5	17115	17141
PT	5	17136	17169
PT	5	17269	17293
PT	10	17113	17141
PT	10	17267	17293
MC	5	17188	17216
MC	15	17190	17216
MC	20	17189	17216
MC	20	17220	17241
MC	25	17269	17293
MC	30	17268	17293
MC	35	17115	17141
MC	40	17183	17216
MC	55	17185	17216
MC	60	17113	17141
MC	60	17139	17169
MC	60	17223	17241
MC	60	17267	17293
MC	60	17272	17293
MC	75	17136	17169
MC	75	17191	17216
MC	80	17167	17198
MC	110	17164	17198
PY	15	17188	17216
PY	15	17189	17216
PY	20	17220	17241
PY	30	17183	17216
PY	30	17272	17293
PY	35	17184	17216
PY	35	17190	17216
PY	35	17268	17293
PY	45	17114	17141
PY	45	17167	17198
PY	45	17185	17216
PY	70	17191	17216
PY	70	17269	17293
PY	75	17223	17241
PY	80	17136	17169
PY	80	17139	17169
PY	90	17115	17141
PY	90	17267	17293
PY	120	17113	17141
PY	145	17164	17198
DS	10	17269	17293
DS	20	17220	17241
DS	25	17185	17216
DS	30	17190	17216
DS	30	17268	17293
DS	36	17183	17216
DS	65	17267	17293
DS	70	17189	17216
DS	85	17115	17141
DS	95	17136	17169
DS	120	17113	17141
DS	120	17164	17198
PW	5	17115	17141
PW	5	17140	17169
PW	5	17220	17241
PW	5	17269	17293
PW	5	17272	17293
PW	10	17139	17169
PW	20	17136	17169
PW	20	17185	17216
PW	25	17164	17198
GE	5	17189	17216
GE	10	17113	17141
GE	10	17115	17141
GE	10	17168	17198
GE	10	17185	17216
GE	15	17139	17169
GE	15	17190	17216
GE	15	17191	17216
GE	15	17267	17293
GE	20	17269	17293
GE	20	17272	17293
GE	25	17114	17141
GE	30	17268	17293
GE	35	17220	17241
GE	50	17136	17169
GE	50	17183	17216
GE	130	17164	17198
FN	5	17267	17293
FN	10	17183	17216
FN	10	17188	17216
FN	20	17115	17141
FN	20	17136	17169
FN	30	17189	17216
FN	30	17190	17216
FN	40	17269	17293
FN	50	17185	17216
FN	60	17113	17141
FN	70	17167	17198
FN	70	17268	17293
FN	80	17168	17198
FN	85	17139	17169
FN	85	17223	17241
FN	105	17272	17293
FN	110	17164	17198
FN	215	17220	17241
BO	5	17115	17141
BO	5	17167	17198
BO	5	17183	17216
BO	10	17185	17216
BO	10	17269	17293
BO	15	17136	17169
BO	15	17188	17216
BO	15	17223	17241
BO	20	17140	17169
BO	20	17224	17241
BO	25	17189	17216
BO	25	17267	17293
BO	30	17113	17141
BO	30	17220	17241
BO	45	17139	17169
BO	45	17164	17198
BO	45	17190	17216
BO	45	17272	17293
IT	5	17113	17141
IT	5	17136	17169
IT	5	17188	17216
IT	10	17164	17198
IT	10	17168	17198
IT	10	17267	17293
IT	10	17269	17293
KJ	5	17190	17216
KJ	10	17139	17169
KJ	10	17185	17216
KJ	10	17188	17216
KJ	20	17189	17216
KJ	20	17267	17293
KJ	25	17184	17216
KJ	40	17167	17198
KJ	50	17168	17198
KJ	60	17136	17169
KJ	60	17269	17293
KJ	70	17220	17241
KJ	80	17115	17141
KJ	90	17223	17241
KJ	90	17268	17293
KJ	100	17140	17169
KJ	110	17114	17141
KJ	157	17266	17293
KJ	230	17191	17216
KJ	245	17164	17198
EP	5	17118	17141
EP	5	17169	17198
EP	5	17273	17293
EP	10	17113	17141
EP	10	17266	17293
EP	15	17224	17241
EP	25	17185	17216
EP	30	17188	17216
EP	35	17220	17241
EP	45	17190	17216
EP	45	17269	17293
EP	50	17183	17216
EP	50	17223	17241
EP	60	17115	17141
EP	60	17184	17216
EP	70	17191	17216
EP	75	17168	17198
EP	80	17164	17198
EP	85	17272	17293
EP	90	17140	17169
EP	90	17189	17216
EP	105	17136	17169
EP	105	17268	17293
EP	110	17139	17169
EP	110	17167	17198
EP	185	17267	17293
EP	260	17114	17141
EL	5	17164	17198
EL	5	17184	17216
EL	5	17185	17216
EL	5	17191	17216
EL	10	17136	17169
EL	10	17268	17293
EL	15	17114	17141
IY	5	17188	17216
IY	5	17189	17216
IY	5	17272	17293
IY	10	17168	17198
IY	10	17220	17241
IY	15	17115	17141
IY	15	17136	17169
IY	15	17268	17293
IY	15	17269	17293
IY	25	17114	17141
IY	25	17185	17216
IY	25	17191	17216
IY	30	17184	17216
IY	65	17164	17198
AR	5	17168	17198
AR	5	17189	17216
KC	5	17139	17169
KC	5	17167	17198
KC	5	17168	17198
KC	5	17183	17216
KC	5	17190	17216
KC	5	17224	17241
KC	5	17269	17293
KC	5	17272	17293
KC	10	17115	17141
KC	10	17140	17169
KC	15	17189	17216
KC	15	17220	17241
KC	25	17164	17198
QY	5	17118	17141
QY	5	17139	17169
QY	10	17223	17241
QY	10	17272	17293
QY	15	17114	17141
QY	15	17184	17216
BF	5	17139	17169
BF	5	17188	17216
BF	5	17190	17216
BF	5	17223	17241
BF	5	17267	17293
BF	10	17272	17293
MY	10	17184	17216
MY	10	17191	17216
MY	20	17139	17169
MY	20	17223	17241
MY	25	17272	17293
MY	30	17268	17293
MY	40	17114	17141
RG	5	17114	17141
RG	10	17139	17169
RG	10	17191	17216
RG	10	17268	17293
RG	10	17272	17293
RG	15	17188	17216
RG	20	17184	17216
RG	25	17223	17241
RG	40	17167	17198
DA	5	17139	17169
DA	5	17140	17169
DA	5	17184	17216
DA	5	17190	17216
DA	5	17191	17216
DA	5	17266	17293
DA	5	17268	17293
DA	10	17113	17141
DA	10	17183	17216
DA	10	17220	17241
DA	15	17115	17141
DA	15	17188	17216
DA	20	17189	17216
DA	25	17136	17169
DA	25	17269	17293
DA	30	17114	17141
DA	45	17267	17293
DA	50	17164	17198
LD	5	17114	17141
LD	5	17266	17293
LD	5	17268	17293
LD	10	17183	17216
LD	10	17188	17216
LD	10	17190	17216
LD	10	17267	17293
LD	15	17113	17141
LD	15	17139	17169
LD	20	17164	17198
LD	20	17167	17198
GX	5	17139	17169
GX	5	17268	17293
GX	10	17167	17198
MJ	5	17114	17141
MJ	5	17136	17169
MJ	5	17140	17169
MJ	5	17168	17198
MJ	10	17189	17216
MJ	10	17224	17241
QC	5	17183	17216
QC	5	17188	17216
QC	5	17190	17216
QC	5	17191	17216
QC	5	17272	17293
QC	10	17113	17141
QC	10	17168	17198
QC	10	17184	17216
QC	10	17267	17293
FO	5	17113	17141
FO	5	17190	17216
FO	5	17267	17293
FO	5	17272	17293
FO	10	17188	17216
KG	5	17191	17216
KG	5	17223	17241
KG	5	17224	17241
KG	5	17273	17293
KG	10	17269	17293
KG	10	17272	17293
KG	15	17113	17141
KG	15	17139	17169
KG	15	17183	17216
KG	15	17189	17216
KG	20	17168	17198
KG	20	17220	17241
KG	25	17140	17169
KG	25	17185	17216
KG	25	17188	17216
KG	30	17114	17141
KG	30	17184	17216
KG	35	17266	17293
KG	40	17267	17293
KG	45	17164	17198
KG	50	17190	17216
KG	60	17136	17169
KG	75	17268	17293
KG	80	17115	17141
HQ	5	17115	17141
HQ	5	17183	17216
HQ	5	17185	17216
HQ	5	17269	17293
HQ	10	17114	17141
HQ	10	17136	17169
HQ	10	17188	17216
HQ	10	17268	17293
HQ	15	17164	17198
HQ	15	17168	17198
HQ	15	17184	17216
HQ	15	17220	17241
HQ	15	17224	17241
HQ	15	17267	17293
HQ	20	17140	17169
HQ	20	17223	17241
HQ	35	17167	17198
BD	5	17115	17141
BD	5	17269	17293
BD	5	17273	17293
BD	10	17114	17141
BD	10	17140	17169
BD	10	17185	17216
BD	10	17189	17216
BD	10	17268	17293
BD	15	17136	17169
BD	18	17224	17241
FC	5	17115	17141
FC	5	17224	17241
FC	5	17269	17293
FC	10	17114	17141
FC	10	17140	17169
FC	10	17268	17293
FC	10	17272	17293
FC	15	17188	17216
FC	20	17189	17216
AG	5	17114	17141
AG	5	17183	17216
JC	5	17115	17141
JC	5	17183	17216
JC	5	17184	17216
JC	5	17185	17216
JC	5	17266	17293
JC	5	17267	17293
JC	10	17268	17293
JC	15	17136	17169
JC	20	17272	17293
CW	5	17272	17293
CW	10	17140	17169
CW	10	17168	17198
CW	10	17191	17216
CW	10	17224	17241
CW	15	17114	17141
CW	15	17139	17169
CW	15	17189	17216
CW	15	17223	17241
CW	20	17184	17216
CW	20	17266	17293
CW	25	17188	17216
CW	30	17115	17141
EX	5	17220	17241
EX	5	17267	17293
EX	5	17268	17293
EX	5	17269	17293
EX	10	17115	17141
EX	10	17136	17169
EX	10	17140	17169
EX	15	17191	17216
EX	15	17224	17241
EX	20	17114	17141
EX	20	17168	17198
AF	10	17115	17141
CB	5	17113	17141
CB	5	17184	17216
CB	5	17220	17241
CB	5	17267	17293
CB	10	17140	17169
CB	10	17224	17241
CB	10	17268	17293
CB	10	17269	17293
CB	20	17115	17141
CB	20	17136	17169
CB	35	17168	17198
CB	60	17164	17198
FR	5	17114	17141
FR	5	17184	17216
FR	5	17189	17216
FR	10	17185	17216
FR	10	17188	17216
FR	10	17266	17293
FR	10	17267	17293
FR	10	17269	17293
FR	25	17115	17141
FR	25	17139	17169
FR	25	17224	17241
FR	30	17136	17169
FR	40	17268	17293
FR	80	17164	17198
JH	5	17188	17216
JH	10	17114	17141
JH	10	17183	17216
JH	10	17223	17241
JH	10	17266	17293
JH	15	17185	17216
JH	20	17224	17241
JH	25	17190	17216
JH	25	17267	17293
JH	30	17220	17241
JH	35	17139	17169
JH	35	17167	17198
JH	35	17189	17216
JH	40	17184	17216
JH	40	17268	17293
JH	65	17272	17293
JH	75	17115	17141
JH	90	17136	17169
JH	100	17269	17293
JH	120	17140	17169
JH	130	17168	17198
JH	180	17164	17198
DE	5	17220	17241
DE	10	17115	17141
DE	15	17190	17216
DE	25	17164	17198
BH	5	17188	17216
BH	5	17268	17293
BH	10	17183	17216
BH	10	17184	17216
BH	11	17118	17141
BH	15	17185	17216
BH	20	17273	17293
BH	25	17139	17169
BH	25	17267	17293
BH	25	17269	17293
BH	25	17272	17293
BH	30	17115	17141
BH	30	17189	17216
BH	35	17220	17241
BH	35	17223	17241
BH	50	17140	17169
BH	55	17136	17169
BH	60	17190	17216
BH	65	17114	17141
BH	75	17164	17198
BH	85	17224	17241
BH	140	17168	17198
GC	5	17114	17141
GC	5	17189	17216
GC	5	17268	17293
GC	10	17140	17169
GC	10	17184	17216
GC	10	17266	17293
EV	5	17114	17141
EV	5	17220	17241
EV	5	17268	17293
EV	10	17184	17216
OX	5	17188	17216
OX	5	17189	17216
OX	5	17220	17241
OX	5	17273	17293
OX	10	17224	17241
OX	15	17139	17169
AT	5	17136	17169
AT	5	17220	17241
AT	5	17224	17241
AT	5	17273	17293
AT	10	17140	17169
AT	10	17189	17216
GM	5	17140	17169
GM	5	17167	17198
GM	5	17185	17216
GM	5	17189	17216
GM	5	17220	17241
GM	5	17272	17293
GM	10	17136	17169
GM	10	17269	17293
GM	15	17139	17169
GM	15	17188	17216
GM	20	17113	17141
GM	20	17191	17216
GM	40	17164	17198
GM	45	17114	17141
AS	5	17114	17141
AS	5	17184	17216
AS	5	17191	17216
AS	5	17268	17293
AS	10	17168	17198
AS	10	17220	17241
AS	15	17115	17141
AS	15	17136	17169
AS	15	17224	17241
AS	25	17140	17169
AS	50	17164	17198
AZ	5	17114	17141
AZ	5	17115	17141
AZ	5	17267	17293
AZ	10	17164	17198
AZ	10	17220	17241
AZ	15	17190	17216
AZ	25	17168	17198
FI	5	17184	17216
FI	5	17190	17216
FI	10	17168	17198
FI	10	17268	17293
FI	10	17272	17293
FI	15	17114	17141
FI	15	17139	17169
FI	20	17188	17216
FI	20	17223	17241
IP	5	17114	17141
IP	5	17139	17169
IP	5	17184	17216
IP	5	17188	17216
IP	5	17269	17293
IP	5	17273	17293
IP	10	17167	17198
CN	5	17114	17141
CN	5	17136	17169
CN	5	17139	17169
CN	5	17167	17198
CN	5	17184	17216
CN	5	17223	17241
CN	5	17268	17293
CN	10	17272	17293
GU	5	17189	17216
GU	5	17224	17241
GU	10	17140	17169
GU	10	17168	17198
GU	10	17266	17293
GU	15	17136	17169
GU	15	17268	17293
GU	55	17164	17198
PI	5	17114	17141
PI	5	17184	17216
PI	5	17268	17293
HG	5	17113	17141
HG	5	17168	17198
HG	5	17183	17216
HG	5	17185	17216
HG	5	17190	17216
HG	5	17220	17241
HG	5	17269	17293
HG	10	17224	17241
HG	15	17140	17169
HG	15	17188	17216
HG	20	17115	17141
HG	20	17272	17293
HG	25	17164	17198
HG	35	17136	17169
OF	4	17191	17216
OF	5	17139	17169
OF	5	17184	17216
OF	5	17185	17216
OF	5	17272	17293
OF	5	17273	17293
OF	10	17167	17198
OF	15	17266	17293
OF	15	17268	17293
OF	15	17269	17293
OF	20	17114	17141
OF	20	17168	17198
OF	25	17140	17169
OF	25	17189	17216
OF	30	17220	17241
OF	35	17136	17169
OF	40	17115	17141
OF	50	17224	17241
OF	60	17188	17216
DX	5	17267	17293
DX	15	17168	17198
DX	15	17220	17241
DX	20	17164	17198
