# Supplementary material for: An Adjusted Likelihood Ratio Approach Analysing Distribution of Food Products to Assist the Investigation of Foodborne Outbreaks
Source: PLoS One. 2015 Aug 3;10(8):e0134344. doi: 10.1371/journal.pone.0134344 (PMC4523185; doi:10.1371/journal.pone.0134344)
Supplement: S3 File — Anonymised files of the distribution of each food product unit included in the analysis. Variables are “Municipality” = Identifier of the Municipality,”NumPackages” = Number of consumer packages delivered;”Date_delivered” = The date the food product unit has been delivered;”Date_expired” = The date given where food product unit have expired. (ZIP) [file pone.0134344.s005.zip › prod108.txt]

Municipality	numPackages	Date_delivered	Date_expired
KQ	5	17127	17155
KQ	10	17182	17212
KQ	13	17188	17212
JW	5	17127	17155
JW	5	17132	17155
JW	5	17155	17183
JW	5	17204	17230
JW	5	17209	17230
JW	5	17286	17307
KR	5	17126	17155
KR	5	17156	17183
KR	10	17128	17155
KR	10	17155	17183
KR	10	17206	17230
KR	25	17182	17212
AY	5	17126	17155
AY	5	17133	17155
AY	5	17205	17230
AY	5	17209	17230
AY	5	17282	17307
AY	10	17160	17183
AY	15	17155	17183
AY	20	17182	17212
CQ	5	17209	17230
PO	5	17209	17230
MK	5	17128	17155
MK	5	17155	17183
MK	5	17188	17212
MK	5	17286	17307
MK	10	17132	17155
QD	5	17206	17230
QD	10	17182	17212
QO	5	17209	17230
MZ	5	17127	17155
MZ	5	17157	17183
MZ	5	17183	17212
BT	5	17133	17155
BT	5	17155	17183
BT	5	17184	17212
MN	5	17129	17155
MN	5	17182	17212
MN	10	17133	17155
MN	10	17209	17230
MN	10	17287	17307
PV	5	17155	17183
PV	5	17209	17230
PV	5	17286	17307
PV	10	17204	17230
PV	15	17183	17212
PV	20	17127	17155
PV	30	17182	17212
PV	90	17156	17183
QK	5	17132	17155
QK	5	17206	17230
QK	10	17129	17155
QK	10	17287	17307
QK	15	17128	17155
QK	20	17182	17212
PP	5	17126	17155
PP	5	17128	17155
PP	5	17157	17183
PP	5	17182	17212
KU	5	17128	17155
KU	5	17206	17230
KU	5	17209	17230
KU	5	17286	17307
KU	10	17156	17183
KU	10	17182	17212
EI	10	17128	17155
EI	15	17129	17155
EI	30	17182	17212
FH	5	17128	17155
FH	5	17133	17155
FH	5	17203	17230
FH	10	17155	17183
FH	15	17132	17155
FH	15	17183	17212
FH	15	17205	17230
FH	15	17286	17307
FH	20	17157	17183
FH	30	17127	17155
FH	35	17126	17155
FH	35	17156	17183
FH	45	17209	17230
FH	58	17182	17212
FH	120	17129	17155
BU	5	17126	17155
BU	5	17129	17155
BU	5	17203	17230
BU	5	17205	17230
BU	5	17206	17230
BU	5	17286	17307
BU	10	17184	17212
BU	10	17204	17230
BU	10	17209	17230
BU	15	17128	17155
BU	15	17132	17155
BU	25	17127	17155
BU	40	17182	17212
GZ	5	17127	17155
GZ	5	17155	17183
GZ	5	17162	17183
GZ	5	17182	17212
GZ	15	17183	17212
QU	5	17157	17183
QU	10	17127	17155
QU	10	17162	17183
QU	15	17155	17183
QU	20	17183	17212
EA	5	17126	17155
EA	15	17155	17183
HV	5	17156	17183
HV	10	17182	17212
HV	10	17204	17230
MP	5	17127	17155
MP	5	17155	17183
OL	5	17126	17155
OL	5	17127	17155
OL	5	17129	17155
OL	5	17155	17183
OL	5	17204	17230
OL	5	17283	17307
OL	10	17160	17183
OL	15	17286	17307
OL	20	17182	17212
QV	5	17129	17155
QV	5	17160	17183
QV	5	17161	17183
QV	5	17181	17212
QV	5	17183	17212
QV	5	17203	17230
QV	10	17126	17155
QV	10	17204	17230
QV	10	17286	17307
QV	10	17287	17307
QV	15	17157	17183
QV	20	17127	17155
QV	35	17182	17212
CL	5	17128	17155
CL	5	17156	17183
CL	5	17286	17307
CL	35	17182	17212
EG	5	17157	17183
EG	5	17188	17212
EG	5	17204	17230
EG	10	17128	17155
EG	20	17156	17183
EG	20	17182	17212
MX	5	17132	17155
MX	5	17155	17183
MX	5	17184	17212
MX	5	17283	17307
MX	10	17127	17155
MX	15	17183	17212
HT	5	17182	17212
HT	5	17203	17230
HT	5	17282	17307
HT	10	17132	17155
BW	5	17127	17155
BW	5	17155	17183
BW	5	17182	17212
BW	5	17205	17230
EF	5	17283	17307
EF	10	17128	17155
EF	10	17129	17155
EF	10	17184	17212
EF	15	17132	17155
EF	19	17210	17230
EF	20	17206	17230
EF	20	17209	17230
EF	30	17162	17183
EF	35	17204	17230
EF	40	17282	17307
EF	55	17160	17183
EF	55	17203	17230
EF	55	17286	17307
EF	60	17181	17212
EF	90	17205	17230
EF	95	17127	17155
EF	100	17183	17212
EF	115	17157	17183
EF	120	17126	17155
EF	125	17156	17183
EF	160	17155	17183
EF	267	17182	17212
OG	5	17209	17230
OG	10	17129	17155
LF	5	17132	17155
LF	5	17182	17212
LF	10	17128	17155
LF	15	17188	17212
OH	5	17128	17155
OH	5	17286	17307
OH	5	17287	17307
CG	5	17129	17155
CG	5	17287	17307
CG	10	17286	17307
DK	5	17132	17155
DK	5	17209	17230
MV	5	17128	17155
MV	5	17129	17155
MV	5	17132	17155
MV	5	17209	17230
JL	5	17128	17155
JL	5	17209	17230
JL	10	17188	17212
GR	5	17153	17183
GR	5	17181	17212
GR	5	17206	17230
HN	5	17132	17155
HN	5	17188	17212
HN	5	17202	17230
HI	5	17128	17155
HI	5	17133	17155
HI	5	17182	17212
HI	5	17283	17307
HI	5	17287	17307
HI	10	17132	17155
HI	30	17183	17212
FM	5	17126	17155
FM	5	17128	17155
FM	5	17184	17212
FM	5	17286	17307
FM	10	17182	17212
HX	5	17129	17155
HX	5	17184	17212
DM	5	17182	17212
GJ	5	17133	17155
GJ	5	17156	17183
GJ	5	17181	17212
GJ	5	17182	17212
GJ	5	17184	17212
OC	5	17184	17212
OC	10	17128	17155
LH	5	17283	17307
KB	5	17155	17183
OV	5	17188	17212
OV	5	17287	17307
KV	5	17206	17230
AD	5	17129	17155
AD	5	17156	17183
AD	5	17286	17307
KD	5	17182	17212
CX	5	17160	17183
CX	10	17182	17212
EC	5	17128	17155
EC	5	17205	17230
RM	5	17129	17155
RM	5	17209	17230
LM	5	17132	17155
HD	5	17128	17155
RJ	5	17181	17212
RJ	10	17132	17155
RJ	10	17188	17212
RJ	10	17209	17230
RJ	10	17286	17307
RJ	15	17133	17155
GW	5	17182	17212
JP	5	17287	17307
RN	5	17126	17155
RN	5	17127	17155
RN	5	17160	17183
RN	5	17183	17212
RN	5	17188	17212
RN	5	17206	17230
RN	5	17209	17230
RN	10	17129	17155
RN	10	17203	17230
RN	15	17182	17212
RN	15	17286	17307
RK	5	17128	17155
RK	5	17129	17155
RK	5	17209	17230
RK	5	17286	17307
RK	5	17287	17307
RK	10	17205	17230
RK	15	17132	17155
RK	15	17183	17212
RK	15	17188	17212
RH	5	17128	17155
RH	5	17133	17155
RH	5	17287	17307
RH	25	17182	17212
MT	5	17155	17183
MT	10	17182	17212
EB	5	17129	17155
EB	5	17287	17307
BI	5	17209	17230
PN	5	17128	17155
ES	5	17132	17155
ES	10	17188	17212
DQ	5	17209	17230
DQ	10	17132	17155
DH	5	17129	17155
DH	5	17206	17230
RF	5	17206	17230
RF	5	17287	17307
KK	5	17182	17212
PD	5	17132	17155
PD	10	17128	17155
PD	15	17206	17230
PD	30	17129	17155
JI	5	17129	17155
JI	10	17132	17155
IS	5	17205	17230
IS	5	17209	17230
IS	5	17286	17307
GL	5	17128	17155
CF	5	17132	17155
CF	5	17188	17212
CF	5	17286	17307
FP	5	17128	17155
FP	5	17129	17155
FP	5	17155	17183
FP	5	17182	17212
FP	5	17183	17212
FP	5	17206	17230
FP	5	17209	17230
FP	5	17287	17307
FP	40	17132	17155
MR	5	17129	17155
MR	10	17182	17212
QN	5	17126	17155
QN	5	17128	17155
QN	5	17155	17183
QN	5	17156	17183
QN	5	17204	17230
QN	5	17210	17230
QN	10	17129	17155
QN	10	17182	17212
QN	10	17287	17307
QN	20	17132	17155
QN	20	17206	17230
KM	5	17132	17155
KM	5	17160	17183
KM	9	17287	17307
KM	10	17128	17155
KM	10	17286	17307
KM	15	17129	17155
KM	15	17206	17230
EO	5	17126	17155
EO	5	17128	17155
EO	5	17203	17230
EO	5	17209	17230
EO	10	17182	17212
EO	15	17129	17155
QE	5	17286	17307
PX	5	17129	17155
IK	5	17183	17212
IK	5	17286	17307
JZ	5	17132	17155
GG	5	17126	17155
GG	5	17128	17155
GG	5	17209	17230
GG	15	17182	17212
EE	5	17162	17183
HP	5	17128	17155
HP	5	17132	17155
HP	5	17155	17183
HP	5	17204	17230
HP	5	17206	17230
HP	5	17286	17307
CE	5	17129	17155
CE	5	17132	17155
CE	5	17182	17212
CE	5	17183	17212
CE	5	17191	17212
CE	5	17206	17230
CE	10	17184	17212
CE	10	17286	17307
CE	15	17128	17155
CE	25	17209	17230
OY	5	17156	17183
OY	5	17188	17212
OY	5	17286	17307
OU	1	17133	17155
OU	5	17132	17155
OU	5	17184	17212
OU	5	17209	17230
OU	7	17181	17212
OU	10	17286	17307
AV	5	17283	17307
AV	10	17184	17212
IX	5	17129	17155
QJ	5	17209	17230
FV	5	17162	17183
FV	5	17209	17230
QR	5	17128	17155
QR	5	17129	17155
QR	5	17184	17212
CV	5	17127	17155
AJ	5	17184	17212
AJ	5	17283	17307
JQ	5	17196	17212
JQ	5	17288	17307
JQ	10	17127	17155
JQ	15	17195	17212
DY	10	17127	17155
DY	10	17184	17212
DY	10	17191	17212
DY	15	17195	17212
HB	5	17184	17212
HB	5	17195	17212
HB	60	17281	17307
FY	5	17184	17212
LW	10	17184	17212
AU	5	17127	17155
AU	5	17195	17212
DT	5	17195	17212
DT	5	17283	17307
DT	15	17184	17212
MD	5	17184	17212
MD	5	17288	17307
MD	10	17127	17155
JV	5	17127	17155
JV	10	17195	17212
JV	10	17288	17307
JV	15	17184	17212
PL	4	17196	17212
PL	5	17288	17307
BS	5	17195	17212
OM	5	17184	17212
DP	5	17283	17307
QM	5	17127	17155
QM	5	17128	17155
QM	5	17195	17212
QM	25	17184	17212
GB	5	17184	17212
FU	5	17157	17183
FU	5	17204	17230
FU	5	17209	17230
FU	5	17211	17230
FU	5	17212	17230
FU	9	17188	17212
FU	10	17134	17155
FU	10	17205	17230
FU	15	17133	17155
FU	15	17183	17212
FU	20	17135	17155
FU	20	17210	17230
FU	25	17184	17212
FU	50	17203	17230
FU	70	17156	17183
DD	5	17184	17212
BE	5	17156	17183
BE	5	17184	17212
BE	10	17183	17212
CO	5	17184	17212
CO	5	17206	17230
GD	5	17156	17183
LJ	5	17156	17183
GH	5	17134	17155
QS	5	17133	17155
QS	5	17156	17183
QS	5	17210	17230
QS	15	17184	17212
PR	5	17183	17212
GI	5	17156	17183
GI	5	17203	17230
JT	5	17203	17230
JT	5	17206	17230
JT	10	17156	17183
JT	10	17157	17183
JT	10	17184	17212
QB	5	17202	17230
QB	5	17206	17230
EQ	1	17202	17230
EQ	5	17135	17155
EQ	5	17157	17183
EQ	5	17206	17230
EQ	5	17209	17230
EQ	10	17184	17212
EQ	25	17156	17183
BZ	5	17157	17183
ME	5	17157	17183
ME	5	17184	17212
ME	5	17206	17230
ME	5	17211	17230
PF	5	17134	17155
OO	5	17183	17212
OO	5	17202	17230
DO	5	17134	17155
DO	5	17211	17230
JF	5	17133	17155
JF	5	17182	17212
JF	5	17287	17307
IB	5	17183	17212
IB	5	17209	17230
IB	10	17156	17183
LB	5	17234	17255
LB	10	17181	17212
LB	10	17202	17230
BA	5	17234	17255
AH	5	17203	17230
DL	5	17184	17212
DL	5	17202	17230
DL	5	17232	17255
DL	10	17155	17183
EZ	5	17153	17183
EZ	5	17235	17255
EZ	10	17155	17183
EZ	10	17233	17255
EZ	15	17232	17255
EZ	15	17279	17307
EZ	20	17126	17155
EZ	35	17182	17212
EZ	55	17181	17212
EK	5	17125	17155
EK	5	17202	17230
EK	5	17232	17255
EK	5	17233	17255
EK	15	17234	17255
EK	20	17126	17155
EK	20	17280	17307
EK	25	17181	17212
KL	1	17279	17307
KL	5	17125	17155
KL	15	17233	17255
KL	15	17234	17255
KL	20	17126	17155
KL	20	17199	17230
KL	25	17280	17307
KL	30	17181	17212
KL	50	17182	17212
PZ	5	17198	17230
PZ	10	17181	17212
EH	5	17202	17230
EH	5	17279	17307
EH	20	17181	17212
FB	5	17181	17212
FB	5	17233	17255
FB	5	17279	17307
JM	5	17126	17155
JM	5	17233	17255
JM	5	17234	17255
JM	5	17279	17307
JM	10	17181	17212
AX	5	17126	17155
AK	5	17126	17155
AK	5	17280	17307
PE	5	17125	17155
RE	5	17202	17230
RE	5	17233	17255
RE	9	17153	17183
RE	20	17181	17212
DZ	15	17181	17212
HU	5	17181	17212
HU	5	17202	17230
KN	5	17155	17183
KN	5	17181	17212
KN	5	17202	17230
KW	10	17182	17212
KW	15	17126	17155
OW	5	17126	17155
OW	5	17181	17212
OW	5	17182	17212
OW	5	17234	17255
IL	5	17125	17155
IL	15	17181	17212
DJ	10	17233	17255
OP	5	17182	17212
OP	5	17235	17255
MA	5	17153	17183
KI	5	17199	17230
KI	5	17280	17307
FK	5	17199	17230
FK	5	17200	17230
FK	5	17232	17255
KE	5	17279	17307
KE	20	17181	17212
JE	5	17125	17155
JE	5	17126	17155
JE	5	17153	17183
JE	5	17233	17255
JE	10	17181	17212
IC	5	17232	17255
IC	10	17199	17230
DN	5	17153	17183
DN	5	17182	17212
DN	5	17280	17307
HS	5	17233	17255
AC	5	17126	17155
AC	5	17155	17183
AC	5	17202	17230
AC	10	17235	17255
AC	15	17181	17212
HK	5	17183	17212
HK	5	17199	17230
HK	5	17233	17255
HK	5	17234	17255
HK	5	17280	17307
HK	5	17281	17307
HK	10	17181	17212
HK	10	17232	17255
HK	15	17202	17230
MI	5	17200	17230
MI	5	17202	17230
MI	5	17280	17307
MI	10	17198	17230
MI	10	17234	17255
MI	10	17235	17255
MI	10	17279	17307
MI	15	17125	17155
MI	15	17232	17255
MI	20	17281	17307
MI	25	17181	17212
MI	25	17199	17230
MI	35	17126	17155
MI	40	17233	17255
MI	75	17182	17212
MI	100	17237	17255
QL	5	17126	17155
QL	5	17234	17255
QL	10	17181	17212
HZ	5	17182	17212
HZ	5	17233	17255
HZ	10	17126	17155
ED	15	17181	17212
LT	5	17199	17230
AP	5	17125	17155
AP	5	17153	17183
AP	15	17181	17212
GV	5	17126	17155
GV	5	17233	17255
GV	5	17279	17307
AE	5	17126	17155
FS	5	17199	17230
KZ	5	17153	17183
KZ	5	17234	17255
KT	5	17280	17307
JJ	5	17153	17183
JJ	5	17232	17255
AB	5	17280	17307
AB	10	17155	17183
AB	15	17126	17155
QF	5	17182	17212
QF	5	17199	17230
MU	5	17199	17230
FF	5	17234	17255
FJ	10	17182	17212
FJ	10	17202	17230
FJ	10	17280	17307
FJ	15	17153	17183
FJ	15	17233	17255
FJ	20	17181	17212
AQ	1	17125	17155
AQ	5	17199	17230
AQ	5	17234	17255
AQ	20	17153	17183
AQ	30	17181	17212
AM	5	17126	17155
AM	5	17153	17183
AM	20	17181	17212
AM	30	17182	17212
AI	10	17181	17212
ID	5	17155	17183
ID	5	17199	17230
ID	5	17235	17255
JB	5	17125	17155
JB	5	17182	17212
JB	10	17181	17212
JB	10	17202	17230
JB	10	17234	17255
JB	20	17233	17255
PQ	5	17153	17183
PQ	5	17155	17183
PQ	5	17233	17255
PQ	10	17181	17212
RA	5	17153	17183
PG	10	17181	17212
DW	5	17279	17307
GY	5	17126	17155
GY	5	17198	17230
BK	5	17198	17230
BK	10	17181	17212
BN	5	17233	17255
BN	10	17153	17183
BN	10	17202	17230
BN	25	17181	17212
OB	5	17153	17183
RC	4	17184	17212
RC	5	17233	17255
RC	10	17237	17255
RC	10	17279	17307
RC	15	17203	17230
RC	15	17286	17307
RC	20	17125	17155
RC	20	17182	17212
RC	20	17283	17307
RC	25	17154	17183
RC	25	17197	17230
RC	25	17202	17230
RC	30	17198	17230
RC	35	17153	17183
RC	40	17235	17255
RC	45	17128	17155
RC	55	17280	17307
RC	57	17127	17155
RC	60	17129	17155
RC	60	17155	17183
RC	80	17204	17230
RC	85	17232	17255
RC	85	17234	17255
RC	100	17281	17307
RC	105	17150	17183
RC	130	17199	17230
RC	130	17282	17307
RC	160	17126	17155
RC	195	17178	17212
RC	385	17181	17212
MO	5	17150	17183
MO	5	17198	17230
MO	5	17205	17230
MO	15	17129	17155
MO	15	17204	17230
MO	15	17234	17255
MO	20	17202	17230
MO	20	17282	17307
MO	20	17283	17307
MO	30	17128	17155
MO	30	17181	17212
MO	35	17197	17230
MO	35	17286	17307
MO	40	17178	17212
MO	70	17237	17255
MO	110	17281	17307
MO	125	17127	17155
MO	125	17153	17183
GQ	5	17199	17230
GQ	10	17234	17255
GQ	15	17280	17307
CK	5	17279	17307
CK	10	17125	17155
CK	25	17181	17212
FG	4	17232	17255
FG	5	17198	17230
FG	5	17235	17255
FG	5	17280	17307
FG	10	17199	17230
FG	10	17279	17307
FG	15	17126	17155
FG	30	17281	17307
FG	50	17181	17212
CT	5	17125	17155
CT	5	17233	17255
CT	5	17279	17307
RL	5	17125	17155
RL	5	17126	17155
RL	5	17151	17183
RL	5	17235	17255
RL	8	17127	17155
RL	10	17198	17230
RL	15	17233	17255
RL	15	17280	17307
RL	20	17181	17212
OD	5	17126	17155
OD	5	17232	17255
OD	10	17125	17155
OD	10	17200	17230
OD	10	17234	17255
OD	15	17127	17155
OD	15	17199	17230
OD	20	17151	17183
OD	20	17235	17255
OD	20	17281	17307
OD	35	17280	17307
OD	40	17153	17183
OD	105	17181	17212
BM	10	17280	17307
GN	5	17200	17230
GN	5	17280	17307
GN	6	17151	17183
GN	10	17126	17155
GN	15	17235	17255
GN	20	17232	17255
GN	20	17281	17307
GN	25	17199	17230
GN	60	17181	17212
GN	150	17153	17183
JR	5	17233	17255
JR	10	17181	17212
CY	5	17233	17255
CY	10	17181	17212
OQ	5	17127	17155
OQ	5	17182	17212
OQ	5	17198	17230
OQ	10	17280	17307
LK	5	17198	17230
LK	5	17235	17255
LK	10	17151	17183
LK	15	17127	17155
LK	20	17182	17212
LK	20	17280	17307
LR	5	17280	17307
LR	10	17151	17183
LR	15	17127	17155
LR	15	17200	17230
LR	15	17233	17255
LR	20	17235	17255
CZ	5	17125	17155
CZ	5	17127	17155
CZ	5	17281	17307
CZ	15	17155	17183
CZ	30	17280	17307
CZ	45	17198	17230
CZ	45	17232	17255
CZ	60	17233	17255
CZ	273	17181	17212
IG	15	17125	17155
IG	15	17279	17307
IG	25	17181	17212
LY	5	17279	17307
LY	10	17125	17155
JO	5	17126	17155
JO	5	17235	17255
JO	10	17199	17230
JO	15	17181	17212
JO	25	17125	17155
HO	5	17126	17155
HO	5	17154	17183
HO	5	17237	17255
HO	5	17280	17307
HO	5	17283	17307
HO	10	17128	17155
HO	10	17150	17183
HO	10	17232	17255
HO	10	17282	17307
HO	10	17286	17307
HO	15	17129	17155
HO	15	17153	17183
HO	15	17203	17230
HO	15	17205	17230
HO	15	17234	17255
HO	20	17155	17183
HO	25	17178	17212
HO	30	17199	17230
HO	50	17181	17212
LI	5	17155	17183
LI	5	17198	17230
LI	5	17202	17230
LI	5	17234	17255
LI	5	17235	17255
LI	10	17126	17155
LI	10	17181	17212
LI	10	17199	17230
LI	15	17280	17307
LI	20	17203	17230
LZ	5	17126	17155
LZ	5	17234	17255
LZ	5	17280	17307
PS	5	17199	17230
PS	5	17204	17230
PS	5	17235	17255
PS	5	17283	17307
PS	10	17126	17155
PS	10	17282	17307
PS	10	17286	17307
PS	20	17128	17155
PS	20	17202	17230
PS	20	17205	17230
PS	20	17280	17307
PS	30	17153	17183
PS	85	17178	17212
AN	10	17204	17230
AN	10	17233	17255
AN	10	17279	17307
AN	15	17199	17230
AN	20	17281	17307
AN	30	17126	17155
AN	30	17181	17212
AN	35	17283	17307
AN	40	17203	17230
AN	40	17234	17255
AN	50	17150	17183
AN	60	17127	17155
AN	65	17280	17307
AN	135	17178	17212
AW	5	17129	17155
AW	5	17199	17230
AW	5	17234	17255
AW	5	17235	17255
AW	5	17282	17307
AW	10	17126	17155
AW	10	17128	17155
AW	10	17182	17212
AW	15	17181	17212
AW	15	17197	17230
AW	15	17205	17230
AW	15	17286	17307
JS	5	17233	17255
JS	5	17235	17255
JS	5	17280	17307
JS	10	17125	17155
JS	10	17126	17155
LO	5	17126	17155
LO	5	17127	17155
LO	5	17197	17230
LO	5	17198	17230
LO	5	17233	17255
LO	5	17234	17255
LO	5	17237	17255
LO	5	17280	17307
LO	5	17281	17307
LO	5	17283	17307
LO	10	17178	17212
LO	15	17153	17183
LO	20	17150	17183
LO	25	17204	17230
QW	5	17126	17155
QW	5	17128	17155
QW	5	17153	17183
QW	5	17198	17230
QW	5	17204	17230
QW	5	17205	17230
QW	5	17233	17255
QW	5	17238	17255
QW	5	17280	17307
QW	5	17282	17307
QW	10	17129	17155
QW	10	17178	17212
QW	10	17281	17307
IH	5	17204	17230
IH	5	17238	17255
IH	5	17287	17307
IH	10	17150	17183
IH	10	17203	17230
IH	15	17129	17155
IH	20	17281	17307
IH	25	17178	17212
IH	50	17127	17155
FX	5	17150	17183
FX	5	17178	17212
FX	10	17129	17155
CD	5	17128	17155
CD	5	17129	17155
CD	5	17150	17183
CD	5	17234	17255
CD	10	17199	17230
CD	15	17283	17307
DB	5	17198	17230
DB	5	17205	17230
DB	5	17237	17255
DB	5	17282	17307
DB	10	17128	17155
DB	10	17283	17307
DB	15	17181	17212
DB	15	17281	17307
DB	20	17129	17155
DB	20	17150	17183
DB	20	17197	17230
DB	20	17204	17230
DB	25	17234	17255
DB	30	17127	17155
DB	30	17182	17212
DB	50	17178	17212
KY	5	17280	17307
KY	10	17182	17212
IM	5	17126	17155
IM	5	17280	17307
IM	10	17234	17255
PT	5	17129	17155
PT	5	17150	17183
PT	5	17283	17307
PT	10	17127	17155
PT	10	17281	17307
MC	5	17202	17230
MC	15	17204	17230
MC	20	17203	17230
MC	20	17234	17255
MC	25	17283	17307
MC	30	17282	17307
MC	35	17129	17155
MC	40	17197	17230
MC	55	17199	17230
MC	60	17127	17155
MC	60	17153	17183
MC	60	17237	17255
MC	60	17281	17307
MC	60	17286	17307
MC	75	17150	17183
MC	75	17205	17230
MC	80	17181	17212
MC	110	17178	17212
PY	15	17202	17230
PY	15	17203	17230
PY	20	17234	17255
PY	30	17197	17230
PY	30	17286	17307
PY	35	17198	17230
PY	35	17204	17230
PY	35	17282	17307
PY	45	17128	17155
PY	45	17181	17212
PY	45	17199	17230
PY	70	17205	17230
PY	70	17283	17307
PY	75	17237	17255
PY	80	17150	17183
PY	80	17153	17183
PY	90	17129	17155
PY	90	17281	17307
PY	120	17127	17155
PY	145	17178	17212
DS	10	17283	17307
DS	20	17234	17255
DS	25	17199	17230
DS	30	17204	17230
DS	30	17282	17307
DS	36	17197	17230
DS	65	17281	17307
DS	70	17203	17230
DS	85	17129	17155
DS	95	17150	17183
DS	120	17127	17155
DS	120	17178	17212
PW	5	17129	17155
PW	5	17154	17183
PW	5	17234	17255
PW	5	17283	17307
PW	5	17286	17307
PW	10	17153	17183
PW	20	17150	17183
PW	20	17199	17230
PW	25	17178	17212
GE	5	17203	17230
GE	10	17127	17155
GE	10	17129	17155
GE	10	17182	17212
GE	10	17199	17230
GE	15	17153	17183
GE	15	17204	17230
GE	15	17205	17230
GE	15	17281	17307
GE	20	17283	17307
GE	20	17286	17307
GE	25	17128	17155
GE	30	17282	17307
GE	35	17234	17255
GE	50	17150	17183
GE	50	17197	17230
GE	130	17178	17212
FN	5	17281	17307
FN	10	17197	17230
FN	10	17202	17230
FN	20	17129	17155
FN	20	17150	17183
FN	30	17203	17230
FN	30	17204	17230
FN	40	17283	17307
FN	50	17199	17230
FN	60	17127	17155
FN	70	17181	17212
FN	70	17282	17307
FN	80	17182	17212
FN	85	17153	17183
FN	85	17237	17255
FN	105	17286	17307
FN	110	17178	17212
FN	215	17234	17255
BO	5	17129	17155
BO	5	17181	17212
BO	5	17197	17230
BO	10	17199	17230
BO	10	17283	17307
BO	15	17150	17183
BO	15	17202	17230
BO	15	17237	17255
BO	20	17154	17183
BO	20	17238	17255
BO	25	17203	17230
BO	25	17281	17307
BO	30	17127	17155
BO	30	17234	17255
BO	45	17153	17183
BO	45	17178	17212
BO	45	17204	17230
BO	45	17286	17307
IT	5	17127	17155
IT	5	17150	17183
IT	5	17202	17230
IT	10	17178	17212
IT	10	17182	17212
IT	10	17281	17307
IT	10	17283	17307
KJ	5	17204	17230
KJ	10	17153	17183
KJ	10	17199	17230
KJ	10	17202	17230
KJ	20	17203	17230
KJ	20	17281	17307
KJ	25	17198	17230
KJ	40	17181	17212
KJ	50	17182	17212
KJ	60	17150	17183
KJ	60	17283	17307
KJ	70	17234	17255
KJ	80	17129	17155
KJ	90	17237	17255
KJ	90	17282	17307
KJ	100	17154	17183
KJ	110	17128	17155
KJ	157	17280	17307
KJ	230	17205	17230
KJ	245	17178	17212
EP	5	17132	17155
EP	5	17183	17212
EP	5	17287	17307
EP	10	17127	17155
EP	10	17280	17307
EP	15	17238	17255
EP	25	17199	17230
EP	30	17202	17230
EP	35	17234	17255
EP	45	17204	17230
EP	45	17283	17307
EP	50	17197	17230
EP	50	17237	17255
EP	60	17129	17155
EP	60	17198	17230
EP	70	17205	17230
EP	75	17182	17212
EP	80	17178	17212
EP	85	17286	17307
EP	90	17154	17183
EP	90	17203	17230
EP	105	17150	17183
EP	105	17282	17307
EP	110	17153	17183
EP	110	17181	17212
EP	185	17281	17307
EP	260	17128	17155
EL	5	17178	17212
EL	5	17198	17230
EL	5	17199	17230
EL	5	17205	17230
EL	10	17150	17183
EL	10	17282	17307
EL	15	17128	17155
IY	5	17202	17230
IY	5	17203	17230
IY	5	17286	17307
IY	10	17182	17212
IY	10	17234	17255
IY	15	17129	17155
IY	15	17150	17183
IY	15	17282	17307
IY	15	17283	17307
IY	25	17128	17155
IY	25	17199	17230
IY	25	17205	17230
IY	30	17198	17230
IY	65	17178	17212
AR	5	17182	17212
AR	5	17203	17230
KC	5	17153	17183
KC	5	17181	17212
KC	5	17182	17212
KC	5	17197	17230
KC	5	17204	17230
KC	5	17238	17255
KC	5	17283	17307
KC	5	17286	17307
KC	10	17129	17155
KC	10	17154	17183
KC	15	17203	17230
KC	15	17234	17255
KC	25	17178	17212
QY	5	17132	17155
QY	5	17153	17183
QY	10	17237	17255
QY	10	17286	17307
QY	15	17128	17155
QY	15	17198	17230
BF	5	17153	17183
BF	5	17202	17230
BF	5	17204	17230
BF	5	17237	17255
BF	5	17281	17307
BF	10	17286	17307
MY	10	17198	17230
MY	10	17205	17230
MY	20	17153	17183
MY	20	17237	17255
MY	25	17286	17307
MY	30	17282	17307
MY	40	17128	17155
RG	5	17128	17155
RG	10	17153	17183
RG	10	17205	17230
RG	10	17282	17307
RG	10	17286	17307
RG	15	17202	17230
RG	20	17198	17230
RG	25	17237	17255
RG	40	17181	17212
DA	5	17153	17183
DA	5	17154	17183
DA	5	17198	17230
DA	5	17204	17230
DA	5	17205	17230
DA	5	17280	17307
DA	5	17282	17307
DA	10	17127	17155
DA	10	17197	17230
DA	10	17234	17255
DA	15	17129	17155
DA	15	17202	17230
DA	20	17203	17230
DA	25	17150	17183
DA	25	17283	17307
DA	30	17128	17155
DA	45	17281	17307
DA	50	17178	17212
LD	5	17128	17155
LD	5	17280	17307
LD	5	17282	17307
LD	10	17197	17230
LD	10	17202	17230
LD	10	17204	17230
LD	10	17281	17307
LD	15	17127	17155
LD	15	17153	17183
LD	20	17178	17212
LD	20	17181	17212
GX	5	17153	17183
GX	5	17282	17307
GX	10	17181	17212
MJ	5	17128	17155
MJ	5	17150	17183
MJ	5	17154	17183
MJ	5	17182	17212
MJ	10	17203	17230
MJ	10	17238	17255
QC	5	17197	17230
QC	5	17202	17230
QC	5	17204	17230
QC	5	17205	17230
QC	5	17286	17307
QC	10	17127	17155
QC	10	17182	17212
QC	10	17198	17230
QC	10	17281	17307
FO	5	17127	17155
FO	5	17204	17230
FO	5	17281	17307
FO	5	17286	17307
FO	10	17202	17230
KG	5	17205	17230
KG	5	17237	17255
KG	5	17238	17255
KG	5	17287	17307
KG	10	17283	17307
KG	10	17286	17307
KG	15	17127	17155
KG	15	17153	17183
KG	15	17197	17230
KG	15	17203	17230
KG	20	17182	17212
KG	20	17234	17255
KG	25	17154	17183
KG	25	17199	17230
KG	25	17202	17230
KG	30	17128	17155
KG	30	17198	17230
KG	35	17280	17307
KG	40	17281	17307
KG	45	17178	17212
KG	50	17204	17230
KG	60	17150	17183
KG	75	17282	17307
KG	80	17129	17155
HQ	5	17129	17155
HQ	5	17197	17230
HQ	5	17199	17230
HQ	5	17283	17307
HQ	10	17128	17155
HQ	10	17150	17183
HQ	10	17202	17230
HQ	10	17282	17307
HQ	15	17178	17212
HQ	15	17182	17212
HQ	15	17198	17230
HQ	15	17234	17255
HQ	15	17238	17255
HQ	15	17281	17307
HQ	20	17154	17183
HQ	20	17237	17255
HQ	35	17181	17212
BD	5	17129	17155
BD	5	17283	17307
BD	5	17287	17307
BD	10	17128	17155
BD	10	17154	17183
BD	10	17199	17230
BD	10	17203	17230
BD	10	17282	17307
BD	15	17150	17183
BD	18	17238	17255
FC	5	17129	17155
FC	5	17238	17255
FC	5	17283	17307
FC	10	17128	17155
FC	10	17154	17183
FC	10	17282	17307
FC	10	17286	17307
FC	15	17202	17230
FC	20	17203	17230
AG	5	17128	17155
AG	5	17197	17230
JC	5	17129	17155
JC	5	17197	17230
JC	5	17198	17230
JC	5	17199	17230
JC	5	17280	17307
JC	5	17281	17307
JC	10	17282	17307
JC	15	17150	17183
JC	20	17286	17307
CW	5	17286	17307
CW	10	17154	17183
CW	10	17182	17212
CW	10	17205	17230
CW	10	17238	17255
CW	15	17128	17155
CW	15	17153	17183
CW	15	17203	17230
CW	15	17237	17255
CW	20	17198	17230
CW	20	17280	17307
CW	25	17202	17230
CW	30	17129	17155
EX	5	17234	17255
EX	5	17281	17307
EX	5	17282	17307
EX	5	17283	17307
EX	10	17129	17155
EX	10	17150	17183
EX	10	17154	17183
EX	15	17205	17230
EX	15	17238	17255
EX	20	17128	17155
EX	20	17182	17212
AF	10	17129	17155
CB	5	17127	17155
CB	5	17198	17230
CB	5	17234	17255
CB	5	17281	17307
CB	10	17154	17183
CB	10	17238	17255
CB	10	17282	17307
CB	10	17283	17307
CB	20	17129	17155
CB	20	17150	17183
CB	35	17182	17212
CB	60	17178	17212
FR	5	17128	17155
FR	5	17198	17230
FR	5	17203	17230
FR	10	17199	17230
FR	10	17202	17230
FR	10	17280	17307
FR	10	17281	17307
FR	10	17283	17307
FR	25	17129	17155
FR	25	17153	17183
FR	25	17238	17255
FR	30	17150	17183
FR	40	17282	17307
FR	80	17178	17212
JH	5	17202	17230
JH	10	17128	17155
JH	10	17197	17230
JH	10	17237	17255
JH	10	17280	17307
JH	15	17199	17230
JH	20	17238	17255
JH	25	17204	17230
JH	25	17281	17307
JH	30	17234	17255
JH	35	17153	17183
JH	35	17181	17212
JH	35	17203	17230
JH	40	17198	17230
JH	40	17282	17307
JH	65	17286	17307
JH	75	17129	17155
JH	90	17150	17183
JH	100	17283	17307
JH	120	17154	17183
JH	130	17182	17212
JH	180	17178	17212
DE	5	17234	17255
DE	10	17129	17155
DE	15	17204	17230
DE	25	17178	17212
BH	5	17202	17230
BH	5	17282	17307
BH	10	17197	17230
BH	10	17198	17230
BH	11	17132	17155
BH	15	17199	17230
BH	20	17287	17307
BH	25	17153	17183
BH	25	17281	17307
BH	25	17283	17307
BH	25	17286	17307
BH	30	17129	17155
BH	30	17203	17230
BH	35	17234	17255
BH	35	17237	17255
BH	50	17154	17183
BH	55	17150	17183
BH	60	17204	17230
BH	65	17128	17155
BH	75	17178	17212
BH	85	17238	17255
BH	140	17182	17212
GC	5	17128	17155
GC	5	17203	17230
GC	5	17282	17307
GC	10	17154	17183
GC	10	17198	17230
GC	10	17280	17307
EV	5	17128	17155
EV	5	17234	17255
EV	5	17282	17307
EV	10	17198	17230
OX	5	17202	17230
OX	5	17203	17230
OX	5	17234	17255
OX	5	17287	17307
OX	10	17238	17255
OX	15	17153	17183
AT	5	17150	17183
AT	5	17234	17255
AT	5	17238	17255
AT	5	17287	17307
AT	10	17154	17183
AT	10	17203	17230
GM	5	17154	17183
GM	5	17181	17212
GM	5	17199	17230
GM	5	17203	17230
GM	5	17234	17255
GM	5	17286	17307
GM	10	17150	17183
GM	10	17283	17307
GM	15	17153	17183
GM	15	17202	17230
GM	20	17127	17155
GM	20	17205	17230
GM	40	17178	17212
GM	45	17128	17155
AS	5	17128	17155
AS	5	17198	17230
AS	5	17205	17230
AS	5	17282	17307
AS	10	17182	17212
AS	10	17234	17255
AS	15	17129	17155
AS	15	17150	17183
AS	15	17238	17255
AS	25	17154	17183
AS	50	17178	17212
AZ	5	17128	17155
AZ	5	17129	17155
AZ	5	17281	17307
AZ	10	17178	17212
AZ	10	17234	17255
AZ	15	17204	17230
AZ	25	17182	17212
FI	5	17198	17230
FI	5	17204	17230
FI	10	17182	17212
FI	10	17282	17307
FI	10	17286	17307
FI	15	17128	17155
FI	15	17153	17183
FI	20	17202	17230
FI	20	17237	17255
IP	5	17128	17155
IP	5	17153	17183
IP	5	17198	17230
IP	5	17202	17230
IP	5	17283	17307
IP	5	17287	17307
IP	10	17181	17212
CN	5	17128	17155
CN	5	17150	17183
CN	5	17153	17183
CN	5	17181	17212
CN	5	17198	17230
CN	5	17237	17255
CN	5	17282	17307
CN	10	17286	17307
GU	5	17203	17230
GU	5	17238	17255
GU	10	17154	17183
GU	10	17182	17212
GU	10	17280	17307
GU	15	17150	17183
GU	15	17282	17307
GU	55	17178	17212
PI	5	17128	17155
PI	5	17198	17230
PI	5	17282	17307
HG	5	17127	17155
HG	5	17182	17212
HG	5	17197	17230
HG	5	17199	17230
HG	5	17204	17230
HG	5	17234	17255
HG	5	17283	17307
HG	10	17238	17255
HG	15	17154	17183
HG	15	17202	17230
HG	20	17129	17155
HG	20	17286	17307
HG	25	17178	17212
HG	35	17150	17183
OF	4	17205	17230
OF	5	17153	17183
OF	5	17198	17230
OF	5	17199	17230
OF	5	17286	17307
OF	5	17287	17307
OF	10	17181	17212
OF	15	17280	17307
OF	15	17282	17307
OF	15	17283	17307
OF	20	17128	17155
OF	20	17182	17212
OF	25	17154	17183
OF	25	17203	17230
OF	30	17234	17255
OF	35	17150	17183
OF	40	17129	17155
OF	50	17238	17255
OF	60	17202	17230
DX	5	17281	17307
DX	15	17182	17212
DX	15	17234	17255
DX	20	17178	17212
