# Supplementary material for: An Adjusted Likelihood Ratio Approach Analysing Distribution of Food Products to Assist the Investigation of Foodborne Outbreaks
Source: PLoS One. 2015 Aug 3;10(8):e0134344. doi: 10.1371/journal.pone.0134344 (PMC4523185; doi:10.1371/journal.pone.0134344)
Supplement: S3 File — Anonymised files of the distribution of each food product unit included in the analysis. Variables are “Municipality” = Identifier of the Municipality,”NumPackages” = Number of consumer packages delivered;”Date_delivered” = The date the food product unit has been delivered;”Date_expired” = The date given where food product unit have expired. (ZIP) [file pone.0134344.s005.zip › prod109.txt]

Municipality	numPackages	Date_delivered	Date_expired
KQ	5	17141	17169
KQ	10	17196	17226
KQ	13	17202	17226
JW	5	17141	17169
JW	5	17146	17169
JW	5	17169	17197
JW	5	17218	17244
JW	5	17223	17244
JW	5	17300	17321
KR	5	17140	17169
KR	5	17170	17197
KR	10	17142	17169
KR	10	17169	17197
KR	10	17220	17244
KR	25	17196	17226
AY	5	17140	17169
AY	5	17147	17169
AY	5	17219	17244
AY	5	17223	17244
AY	5	17296	17321
AY	10	17174	17197
AY	15	17169	17197
AY	20	17196	17226
CQ	5	17223	17244
PO	5	17223	17244
MK	5	17142	17169
MK	5	17169	17197
MK	5	17202	17226
MK	5	17300	17321
MK	10	17146	17169
QD	5	17220	17244
QD	10	17196	17226
QO	5	17223	17244
MZ	5	17141	17169
MZ	5	17171	17197
MZ	5	17197	17226
BT	5	17147	17169
BT	5	17169	17197
BT	5	17198	17226
MN	5	17143	17169
MN	5	17196	17226
MN	10	17147	17169
MN	10	17223	17244
MN	10	17301	17321
PV	5	17169	17197
PV	5	17223	17244
PV	5	17300	17321
PV	10	17218	17244
PV	15	17197	17226
PV	20	17141	17169
PV	30	17196	17226
PV	90	17170	17197
QK	5	17146	17169
QK	5	17220	17244
QK	10	17143	17169
QK	10	17301	17321
QK	15	17142	17169
QK	20	17196	17226
PP	5	17140	17169
PP	5	17142	17169
PP	5	17171	17197
PP	5	17196	17226
KU	5	17142	17169
KU	5	17220	17244
KU	5	17223	17244
KU	5	17300	17321
KU	10	17170	17197
KU	10	17196	17226
EI	10	17142	17169
EI	15	17143	17169
EI	30	17196	17226
FH	5	17142	17169
FH	5	17147	17169
FH	5	17217	17244
FH	10	17169	17197
FH	15	17146	17169
FH	15	17197	17226
FH	15	17219	17244
FH	15	17300	17321
FH	20	17171	17197
FH	30	17141	17169
FH	35	17140	17169
FH	35	17170	17197
FH	45	17223	17244
FH	58	17196	17226
FH	120	17143	17169
BU	5	17140	17169
BU	5	17143	17169
BU	5	17217	17244
BU	5	17219	17244
BU	5	17220	17244
BU	5	17300	17321
BU	10	17198	17226
BU	10	17218	17244
BU	10	17223	17244
BU	15	17142	17169
BU	15	17146	17169
BU	25	17141	17169
BU	40	17196	17226
GZ	5	17141	17169
GZ	5	17169	17197
GZ	5	17176	17197
GZ	5	17196	17226
GZ	15	17197	17226
QU	5	17171	17197
QU	10	17141	17169
QU	10	17176	17197
QU	15	17169	17197
QU	20	17197	17226
EA	5	17140	17169
EA	15	17169	17197
HV	5	17170	17197
HV	10	17196	17226
HV	10	17218	17244
MP	5	17141	17169
MP	5	17169	17197
OL	5	17140	17169
OL	5	17141	17169
OL	5	17143	17169
OL	5	17169	17197
OL	5	17218	17244
OL	5	17297	17321
OL	10	17174	17197
OL	15	17300	17321
OL	20	17196	17226
QV	5	17143	17169
QV	5	17174	17197
QV	5	17175	17197
QV	5	17195	17226
QV	5	17197	17226
QV	5	17217	17244
QV	10	17140	17169
QV	10	17218	17244
QV	10	17300	17321
QV	10	17301	17321
QV	15	17171	17197
QV	20	17141	17169
QV	35	17196	17226
CL	5	17142	17169
CL	5	17170	17197
CL	5	17300	17321
CL	35	17196	17226
EG	5	17171	17197
EG	5	17202	17226
EG	5	17218	17244
EG	10	17142	17169
EG	20	17170	17197
EG	20	17196	17226
MX	5	17146	17169
MX	5	17169	17197
MX	5	17198	17226
MX	5	17297	17321
MX	10	17141	17169
MX	15	17197	17226
HT	5	17196	17226
HT	5	17217	17244
HT	5	17296	17321
HT	10	17146	17169
BW	5	17141	17169
BW	5	17169	17197
BW	5	17196	17226
BW	5	17219	17244
EF	5	17297	17321
EF	10	17142	17169
EF	10	17143	17169
EF	10	17198	17226
EF	15	17146	17169
EF	19	17224	17244
EF	20	17220	17244
EF	20	17223	17244
EF	30	17176	17197
EF	35	17218	17244
EF	40	17296	17321
EF	55	17174	17197
EF	55	17217	17244
EF	55	17300	17321
EF	60	17195	17226
EF	90	17219	17244
EF	95	17141	17169
EF	100	17197	17226
EF	115	17171	17197
EF	120	17140	17169
EF	125	17170	17197
EF	160	17169	17197
EF	267	17196	17226
OG	5	17223	17244
OG	10	17143	17169
LF	5	17146	17169
LF	5	17196	17226
LF	10	17142	17169
LF	15	17202	17226
OH	5	17142	17169
OH	5	17300	17321
OH	5	17301	17321
CG	5	17143	17169
CG	5	17301	17321
CG	10	17300	17321
DK	5	17146	17169
DK	5	17223	17244
MV	5	17142	17169
MV	5	17143	17169
MV	5	17146	17169
MV	5	17223	17244
JL	5	17142	17169
JL	5	17223	17244
JL	10	17202	17226
GR	5	17167	17197
GR	5	17195	17226
GR	5	17220	17244
HN	5	17146	17169
HN	5	17202	17226
HN	5	17216	17244
HI	5	17142	17169
HI	5	17147	17169
HI	5	17196	17226
HI	5	17297	17321
HI	5	17301	17321
HI	10	17146	17169
HI	30	17197	17226
FM	5	17140	17169
FM	5	17142	17169
FM	5	17198	17226
FM	5	17300	17321
FM	10	17196	17226
HX	5	17143	17169
HX	5	17198	17226
DM	5	17196	17226
GJ	5	17147	17169
GJ	5	17170	17197
GJ	5	17195	17226
GJ	5	17196	17226
GJ	5	17198	17226
OC	5	17198	17226
OC	10	17142	17169
LH	5	17297	17321
KB	5	17169	17197
OV	5	17202	17226
OV	5	17301	17321
KV	5	17220	17244
AD	5	17143	17169
AD	5	17170	17197
AD	5	17300	17321
KD	5	17196	17226
CX	5	17174	17197
CX	10	17196	17226
EC	5	17142	17169
EC	5	17219	17244
RM	5	17143	17169
RM	5	17223	17244
LM	5	17146	17169
HD	5	17142	17169
RJ	5	17195	17226
RJ	10	17146	17169
RJ	10	17202	17226
RJ	10	17223	17244
RJ	10	17300	17321
RJ	15	17147	17169
GW	5	17196	17226
JP	5	17301	17321
RN	5	17140	17169
RN	5	17141	17169
RN	5	17174	17197
RN	5	17197	17226
RN	5	17202	17226
RN	5	17220	17244
RN	5	17223	17244
RN	10	17143	17169
RN	10	17217	17244
RN	15	17196	17226
RN	15	17300	17321
RK	5	17142	17169
RK	5	17143	17169
RK	5	17223	17244
RK	5	17300	17321
RK	5	17301	17321
RK	10	17219	17244
RK	15	17146	17169
RK	15	17197	17226
RK	15	17202	17226
RH	5	17142	17169
RH	5	17147	17169
RH	5	17301	17321
RH	25	17196	17226
MT	5	17169	17197
MT	10	17196	17226
EB	5	17143	17169
EB	5	17301	17321
BI	5	17223	17244
PN	5	17142	17169
ES	5	17146	17169
ES	10	17202	17226
DQ	5	17223	17244
DQ	10	17146	17169
DH	5	17143	17169
DH	5	17220	17244
RF	5	17220	17244
RF	5	17301	17321
KK	5	17196	17226
PD	5	17146	17169
PD	10	17142	17169
PD	15	17220	17244
PD	30	17143	17169
JI	5	17143	17169
JI	10	17146	17169
IS	5	17219	17244
IS	5	17223	17244
IS	5	17300	17321
GL	5	17142	17169
CF	5	17146	17169
CF	5	17202	17226
CF	5	17300	17321
FP	5	17142	17169
FP	5	17143	17169
FP	5	17169	17197
FP	5	17196	17226
FP	5	17197	17226
FP	5	17220	17244
FP	5	17223	17244
FP	5	17301	17321
FP	40	17146	17169
MR	5	17143	17169
MR	10	17196	17226
QN	5	17140	17169
QN	5	17142	17169
QN	5	17169	17197
QN	5	17170	17197
QN	5	17218	17244
QN	5	17224	17244
QN	10	17143	17169
QN	10	17196	17226
QN	10	17301	17321
QN	20	17146	17169
QN	20	17220	17244
KM	5	17146	17169
KM	5	17174	17197
KM	9	17301	17321
KM	10	17142	17169
KM	10	17300	17321
KM	15	17143	17169
KM	15	17220	17244
EO	5	17140	17169
EO	5	17142	17169
EO	5	17217	17244
EO	5	17223	17244
EO	10	17196	17226
EO	15	17143	17169
QE	5	17300	17321
PX	5	17143	17169
IK	5	17197	17226
IK	5	17300	17321
JZ	5	17146	17169
GG	5	17140	17169
GG	5	17142	17169
GG	5	17223	17244
GG	15	17196	17226
EE	5	17176	17197
HP	5	17142	17169
HP	5	17146	17169
HP	5	17169	17197
HP	5	17218	17244
HP	5	17220	17244
HP	5	17300	17321
CE	5	17143	17169
CE	5	17146	17169
CE	5	17196	17226
CE	5	17197	17226
CE	5	17205	17226
CE	5	17220	17244
CE	10	17198	17226
CE	10	17300	17321
CE	15	17142	17169
CE	25	17223	17244
OY	5	17170	17197
OY	5	17202	17226
OY	5	17300	17321
OU	1	17147	17169
OU	5	17146	17169
OU	5	17198	17226
OU	5	17223	17244
OU	7	17195	17226
OU	10	17300	17321
AV	5	17297	17321
AV	10	17198	17226
IX	5	17143	17169
QJ	5	17223	17244
FV	5	17176	17197
FV	5	17223	17244
QR	5	17142	17169
QR	5	17143	17169
QR	5	17198	17226
CV	5	17141	17169
AJ	5	17198	17226
AJ	5	17297	17321
JQ	5	17210	17226
JQ	5	17302	17321
JQ	10	17141	17169
JQ	15	17209	17226
DY	10	17141	17169
DY	10	17198	17226
DY	10	17205	17226
DY	15	17209	17226
HB	5	17198	17226
HB	5	17209	17226
HB	60	17295	17321
FY	5	17198	17226
LW	10	17198	17226
AU	5	17141	17169
AU	5	17209	17226
DT	5	17209	17226
DT	5	17297	17321
DT	15	17198	17226
MD	5	17198	17226
MD	5	17302	17321
MD	10	17141	17169
JV	5	17141	17169
JV	10	17209	17226
JV	10	17302	17321
JV	15	17198	17226
PL	4	17210	17226
PL	5	17302	17321
BS	5	17209	17226
OM	5	17198	17226
DP	5	17297	17321
QM	5	17141	17169
QM	5	17142	17169
QM	5	17209	17226
QM	25	17198	17226
GB	5	17198	17226
FU	5	17171	17197
FU	5	17218	17244
FU	5	17223	17244
FU	5	17225	17244
FU	5	17226	17244
FU	9	17202	17226
FU	10	17148	17169
FU	10	17219	17244
FU	15	17147	17169
FU	15	17197	17226
FU	20	17149	17169
FU	20	17224	17244
FU	25	17198	17226
FU	50	17217	17244
FU	70	17170	17197
DD	5	17198	17226
BE	5	17170	17197
BE	5	17198	17226
BE	10	17197	17226
CO	5	17198	17226
CO	5	17220	17244
GD	5	17170	17197
LJ	5	17170	17197
GH	5	17148	17169
QS	5	17147	17169
QS	5	17170	17197
QS	5	17224	17244
QS	15	17198	17226
PR	5	17197	17226
GI	5	17170	17197
GI	5	17217	17244
JT	5	17217	17244
JT	5	17220	17244
JT	10	17170	17197
JT	10	17171	17197
JT	10	17198	17226
QB	5	17216	17244
QB	5	17220	17244
EQ	1	17216	17244
EQ	5	17149	17169
EQ	5	17171	17197
EQ	5	17220	17244
EQ	5	17223	17244
EQ	10	17198	17226
EQ	25	17170	17197
BZ	5	17171	17197
ME	5	17171	17197
ME	5	17198	17226
ME	5	17220	17244
ME	5	17225	17244
PF	5	17148	17169
OO	5	17197	17226
OO	5	17216	17244
DO	5	17148	17169
DO	5	17225	17244
JF	5	17147	17169
JF	5	17196	17226
JF	5	17301	17321
IB	5	17197	17226
IB	5	17223	17244
IB	10	17170	17197
LB	5	17248	17269
LB	10	17195	17226
LB	10	17216	17244
BA	5	17248	17269
AH	5	17217	17244
DL	5	17198	17226
DL	5	17216	17244
DL	5	17246	17269
DL	10	17169	17197
EZ	5	17167	17197
EZ	5	17249	17269
EZ	10	17169	17197
EZ	10	17247	17269
EZ	15	17246	17269
EZ	15	17293	17321
EZ	20	17140	17169
EZ	35	17196	17226
EZ	55	17195	17226
EK	5	17139	17169
EK	5	17216	17244
EK	5	17246	17269
EK	5	17247	17269
EK	15	17248	17269
EK	20	17140	17169
EK	20	17294	17321
EK	25	17195	17226
KL	1	17293	17321
KL	5	17139	17169
KL	15	17247	17269
KL	15	17248	17269
KL	20	17140	17169
KL	20	17213	17244
KL	25	17294	17321
KL	30	17195	17226
KL	50	17196	17226
PZ	5	17212	17244
PZ	10	17195	17226
EH	5	17216	17244
EH	5	17293	17321
EH	20	17195	17226
FB	5	17195	17226
FB	5	17247	17269
FB	5	17293	17321
JM	5	17140	17169
JM	5	17247	17269
JM	5	17248	17269
JM	5	17293	17321
JM	10	17195	17226
AX	5	17140	17169
AK	5	17140	17169
AK	5	17294	17321
PE	5	17139	17169
RE	5	17216	17244
RE	5	17247	17269
RE	9	17167	17197
RE	20	17195	17226
DZ	15	17195	17226
HU	5	17195	17226
HU	5	17216	17244
KN	5	17169	17197
KN	5	17195	17226
KN	5	17216	17244
KW	10	17196	17226
KW	15	17140	17169
OW	5	17140	17169
OW	5	17195	17226
OW	5	17196	17226
OW	5	17248	17269
IL	5	17139	17169
IL	15	17195	17226
DJ	10	17247	17269
OP	5	17196	17226
OP	5	17249	17269
MA	5	17167	17197
KI	5	17213	17244
KI	5	17294	17321
FK	5	17213	17244
FK	5	17214	17244
FK	5	17246	17269
KE	5	17293	17321
KE	20	17195	17226
JE	5	17139	17169
JE	5	17140	17169
JE	5	17167	17197
JE	5	17247	17269
JE	10	17195	17226
IC	5	17246	17269
IC	10	17213	17244
DN	5	17167	17197
DN	5	17196	17226
DN	5	17294	17321
HS	5	17247	17269
AC	5	17140	17169
AC	5	17169	17197
AC	5	17216	17244
AC	10	17249	17269
AC	15	17195	17226
HK	5	17197	17226
HK	5	17213	17244
HK	5	17247	17269
HK	5	17248	17269
HK	5	17294	17321
HK	5	17295	17321
HK	10	17195	17226
HK	10	17246	17269
HK	15	17216	17244
MI	5	17214	17244
MI	5	17216	17244
MI	5	17294	17321
MI	10	17212	17244
MI	10	17248	17269
MI	10	17249	17269
MI	10	17293	17321
MI	15	17139	17169
MI	15	17246	17269
MI	20	17295	17321
MI	25	17195	17226
MI	25	17213	17244
MI	35	17140	17169
MI	40	17247	17269
MI	75	17196	17226
MI	100	17251	17269
QL	5	17140	17169
QL	5	17248	17269
QL	10	17195	17226
HZ	5	17196	17226
HZ	5	17247	17269
HZ	10	17140	17169
ED	15	17195	17226
LT	5	17213	17244
AP	5	17139	17169
AP	5	17167	17197
AP	15	17195	17226
GV	5	17140	17169
GV	5	17247	17269
GV	5	17293	17321
AE	5	17140	17169
FS	5	17213	17244
KZ	5	17167	17197
KZ	5	17248	17269
KT	5	17294	17321
JJ	5	17167	17197
JJ	5	17246	17269
AB	5	17294	17321
AB	10	17169	17197
AB	15	17140	17169
QF	5	17196	17226
QF	5	17213	17244
MU	5	17213	17244
FF	5	17248	17269
FJ	10	17196	17226
FJ	10	17216	17244
FJ	10	17294	17321
FJ	15	17167	17197
FJ	15	17247	17269
FJ	20	17195	17226
AQ	1	17139	17169
AQ	5	17213	17244
AQ	5	17248	17269
AQ	20	17167	17197
AQ	30	17195	17226
AM	5	17140	17169
AM	5	17167	17197
AM	20	17195	17226
AM	30	17196	17226
AI	10	17195	17226
ID	5	17169	17197
ID	5	17213	17244
ID	5	17249	17269
JB	5	17139	17169
JB	5	17196	17226
JB	10	17195	17226
JB	10	17216	17244
JB	10	17248	17269
JB	20	17247	17269
PQ	5	17167	17197
PQ	5	17169	17197
PQ	5	17247	17269
PQ	10	17195	17226
RA	5	17167	17197
PG	10	17195	17226
DW	5	17293	17321
GY	5	17140	17169
GY	5	17212	17244
BK	5	17212	17244
BK	10	17195	17226
BN	5	17247	17269
BN	10	17167	17197
BN	10	17216	17244
BN	25	17195	17226
OB	5	17167	17197
RC	4	17198	17226
RC	5	17247	17269
RC	10	17251	17269
RC	10	17293	17321
RC	15	17217	17244
RC	15	17300	17321
RC	20	17139	17169
RC	20	17196	17226
RC	20	17297	17321
RC	25	17168	17197
RC	25	17211	17244
RC	25	17216	17244
RC	30	17212	17244
RC	35	17167	17197
RC	40	17249	17269
RC	45	17142	17169
RC	55	17294	17321
RC	57	17141	17169
RC	60	17143	17169
RC	60	17169	17197
RC	80	17218	17244
RC	85	17246	17269
RC	85	17248	17269
RC	100	17295	17321
RC	105	17164	17197
RC	130	17213	17244
RC	130	17296	17321
RC	160	17140	17169
RC	195	17192	17226
RC	385	17195	17226
MO	5	17164	17197
MO	5	17212	17244
MO	5	17219	17244
MO	15	17143	17169
MO	15	17218	17244
MO	15	17248	17269
MO	20	17216	17244
MO	20	17296	17321
MO	20	17297	17321
MO	30	17142	17169
MO	30	17195	17226
MO	35	17211	17244
MO	35	17300	17321
MO	40	17192	17226
MO	70	17251	17269
MO	110	17295	17321
MO	125	17141	17169
MO	125	17167	17197
GQ	5	17213	17244
GQ	10	17248	17269
GQ	15	17294	17321
CK	5	17293	17321
CK	10	17139	17169
CK	25	17195	17226
FG	4	17246	17269
FG	5	17212	17244
FG	5	17249	17269
FG	5	17294	17321
FG	10	17213	17244
FG	10	17293	17321
FG	15	17140	17169
FG	30	17295	17321
FG	50	17195	17226
CT	5	17139	17169
CT	5	17247	17269
CT	5	17293	17321
RL	5	17139	17169
RL	5	17140	17169
RL	5	17165	17197
RL	5	17249	17269
RL	8	17141	17169
RL	10	17212	17244
RL	15	17247	17269
RL	15	17294	17321
RL	20	17195	17226
OD	5	17140	17169
OD	5	17246	17269
OD	10	17139	17169
OD	10	17214	17244
OD	10	17248	17269
OD	15	17141	17169
OD	15	17213	17244
OD	20	17165	17197
OD	20	17249	17269
OD	20	17295	17321
OD	35	17294	17321
OD	40	17167	17197
OD	105	17195	17226
BM	10	17294	17321
GN	5	17214	17244
GN	5	17294	17321
GN	6	17165	17197
GN	10	17140	17169
GN	15	17249	17269
GN	20	17246	17269
GN	20	17295	17321
GN	25	17213	17244
GN	60	17195	17226
GN	150	17167	17197
JR	5	17247	17269
JR	10	17195	17226
CY	5	17247	17269
CY	10	17195	17226
OQ	5	17141	17169
OQ	5	17196	17226
OQ	5	17212	17244
OQ	10	17294	17321
LK	5	17212	17244
LK	5	17249	17269
LK	10	17165	17197
LK	15	17141	17169
LK	20	17196	17226
LK	20	17294	17321
LR	5	17294	17321
LR	10	17165	17197
LR	15	17141	17169
LR	15	17214	17244
LR	15	17247	17269
LR	20	17249	17269
CZ	5	17139	17169
CZ	5	17141	17169
CZ	5	17295	17321
CZ	15	17169	17197
CZ	30	17294	17321
CZ	45	17212	17244
CZ	45	17246	17269
CZ	60	17247	17269
CZ	273	17195	17226
IG	15	17139	17169
IG	15	17293	17321
IG	25	17195	17226
LY	5	17293	17321
LY	10	17139	17169
JO	5	17140	17169
JO	5	17249	17269
JO	10	17213	17244
JO	15	17195	17226
JO	25	17139	17169
HO	5	17140	17169
HO	5	17168	17197
HO	5	17251	17269
HO	5	17294	17321
HO	5	17297	17321
HO	10	17142	17169
HO	10	17164	17197
HO	10	17246	17269
HO	10	17296	17321
HO	10	17300	17321
HO	15	17143	17169
HO	15	17167	17197
HO	15	17217	17244
HO	15	17219	17244
HO	15	17248	17269
HO	20	17169	17197
HO	25	17192	17226
HO	30	17213	17244
HO	50	17195	17226
LI	5	17169	17197
LI	5	17212	17244
LI	5	17216	17244
LI	5	17248	17269
LI	5	17249	17269
LI	10	17140	17169
LI	10	17195	17226
LI	10	17213	17244
LI	15	17294	17321
LI	20	17217	17244
LZ	5	17140	17169
LZ	5	17248	17269
LZ	5	17294	17321
PS	5	17213	17244
PS	5	17218	17244
PS	5	17249	17269
PS	5	17297	17321
PS	10	17140	17169
PS	10	17296	17321
PS	10	17300	17321
PS	20	17142	17169
PS	20	17216	17244
PS	20	17219	17244
PS	20	17294	17321
PS	30	17167	17197
PS	85	17192	17226
AN	10	17218	17244
AN	10	17247	17269
AN	10	17293	17321
AN	15	17213	17244
AN	20	17295	17321
AN	30	17140	17169
AN	30	17195	17226
AN	35	17297	17321
AN	40	17217	17244
AN	40	17248	17269
AN	50	17164	17197
AN	60	17141	17169
AN	65	17294	17321
AN	135	17192	17226
AW	5	17143	17169
AW	5	17213	17244
AW	5	17248	17269
AW	5	17249	17269
AW	5	17296	17321
AW	10	17140	17169
AW	10	17142	17169
AW	10	17196	17226
AW	15	17195	17226
AW	15	17211	17244
AW	15	17219	17244
AW	15	17300	17321
JS	5	17247	17269
JS	5	17249	17269
JS	5	17294	17321
JS	10	17139	17169
JS	10	17140	17169
LO	5	17140	17169
LO	5	17141	17169
LO	5	17211	17244
LO	5	17212	17244
LO	5	17247	17269
LO	5	17248	17269
LO	5	17251	17269
LO	5	17294	17321
LO	5	17295	17321
LO	5	17297	17321
LO	10	17192	17226
LO	15	17167	17197
LO	20	17164	17197
LO	25	17218	17244
QW	5	17140	17169
QW	5	17142	17169
QW	5	17167	17197
QW	5	17212	17244
QW	5	17218	17244
QW	5	17219	17244
QW	5	17247	17269
QW	5	17252	17269
QW	5	17294	17321
QW	5	17296	17321
QW	10	17143	17169
QW	10	17192	17226
QW	10	17295	17321
IH	5	17218	17244
IH	5	17252	17269
IH	5	17301	17321
IH	10	17164	17197
IH	10	17217	17244
IH	15	17143	17169
IH	20	17295	17321
IH	25	17192	17226
IH	50	17141	17169
FX	5	17164	17197
FX	5	17192	17226
FX	10	17143	17169
CD	5	17142	17169
CD	5	17143	17169
CD	5	17164	17197
CD	5	17248	17269
CD	10	17213	17244
CD	15	17297	17321
DB	5	17212	17244
DB	5	17219	17244
DB	5	17251	17269
DB	5	17296	17321
DB	10	17142	17169
DB	10	17297	17321
DB	15	17195	17226
DB	15	17295	17321
DB	20	17143	17169
DB	20	17164	17197
DB	20	17211	17244
DB	20	17218	17244
DB	25	17248	17269
DB	30	17141	17169
DB	30	17196	17226
DB	50	17192	17226
KY	5	17294	17321
KY	10	17196	17226
IM	5	17140	17169
IM	5	17294	17321
IM	10	17248	17269
PT	5	17143	17169
PT	5	17164	17197
PT	5	17297	17321
PT	10	17141	17169
PT	10	17295	17321
MC	5	17216	17244
MC	15	17218	17244
MC	20	17217	17244
MC	20	17248	17269
MC	25	17297	17321
MC	30	17296	17321
MC	35	17143	17169
MC	40	17211	17244
MC	55	17213	17244
MC	60	17141	17169
MC	60	17167	17197
MC	60	17251	17269
MC	60	17295	17321
MC	60	17300	17321
MC	75	17164	17197
MC	75	17219	17244
MC	80	17195	17226
MC	110	17192	17226
PY	15	17216	17244
PY	15	17217	17244
PY	20	17248	17269
PY	30	17211	17244
PY	30	17300	17321
PY	35	17212	17244
PY	35	17218	17244
PY	35	17296	17321
PY	45	17142	17169
PY	45	17195	17226
PY	45	17213	17244
PY	70	17219	17244
PY	70	17297	17321
PY	75	17251	17269
PY	80	17164	17197
PY	80	17167	17197
PY	90	17143	17169
PY	90	17295	17321
PY	120	17141	17169
PY	145	17192	17226
DS	10	17297	17321
DS	20	17248	17269
DS	25	17213	17244
DS	30	17218	17244
DS	30	17296	17321
DS	36	17211	17244
DS	65	17295	17321
DS	70	17217	17244
DS	85	17143	17169
DS	95	17164	17197
DS	120	17141	17169
DS	120	17192	17226
PW	5	17143	17169
PW	5	17168	17197
PW	5	17248	17269
PW	5	17297	17321
PW	5	17300	17321
PW	10	17167	17197
PW	20	17164	17197
PW	20	17213	17244
PW	25	17192	17226
GE	5	17217	17244
GE	10	17141	17169
GE	10	17143	17169
GE	10	17196	17226
GE	10	17213	17244
GE	15	17167	17197
GE	15	17218	17244
GE	15	17219	17244
GE	15	17295	17321
GE	20	17297	17321
GE	20	17300	17321
GE	25	17142	17169
GE	30	17296	17321
GE	35	17248	17269
GE	50	17164	17197
GE	50	17211	17244
GE	130	17192	17226
FN	5	17295	17321
FN	10	17211	17244
FN	10	17216	17244
FN	20	17143	17169
FN	20	17164	17197
FN	30	17217	17244
FN	30	17218	17244
FN	40	17297	17321
FN	50	17213	17244
FN	60	17141	17169
FN	70	17195	17226
FN	70	17296	17321
FN	80	17196	17226
FN	85	17167	17197
FN	85	17251	17269
FN	105	17300	17321
FN	110	17192	17226
FN	215	17248	17269
BO	5	17143	17169
BO	5	17195	17226
BO	5	17211	17244
BO	10	17213	17244
BO	10	17297	17321
BO	15	17164	17197
BO	15	17216	17244
BO	15	17251	17269
BO	20	17168	17197
BO	20	17252	17269
BO	25	17217	17244
BO	25	17295	17321
BO	30	17141	17169
BO	30	17248	17269
BO	45	17167	17197
BO	45	17192	17226
BO	45	17218	17244
BO	45	17300	17321
IT	5	17141	17169
IT	5	17164	17197
IT	5	17216	17244
IT	10	17192	17226
IT	10	17196	17226
IT	10	17295	17321
IT	10	17297	17321
KJ	5	17218	17244
KJ	10	17167	17197
KJ	10	17213	17244
KJ	10	17216	17244
KJ	20	17217	17244
KJ	20	17295	17321
KJ	25	17212	17244
KJ	40	17195	17226
KJ	50	17196	17226
KJ	60	17164	17197
KJ	60	17297	17321
KJ	70	17248	17269
KJ	80	17143	17169
KJ	90	17251	17269
KJ	90	17296	17321
KJ	100	17168	17197
KJ	110	17142	17169
KJ	157	17294	17321
KJ	230	17219	17244
KJ	245	17192	17226
EP	5	17146	17169
EP	5	17197	17226
EP	5	17301	17321
EP	10	17141	17169
EP	10	17294	17321
EP	15	17252	17269
EP	25	17213	17244
EP	30	17216	17244
EP	35	17248	17269
EP	45	17218	17244
EP	45	17297	17321
EP	50	17211	17244
EP	50	17251	17269
EP	60	17143	17169
EP	60	17212	17244
EP	70	17219	17244
EP	75	17196	17226
EP	80	17192	17226
EP	85	17300	17321
EP	90	17168	17197
EP	90	17217	17244
EP	105	17164	17197
EP	105	17296	17321
EP	110	17167	17197
EP	110	17195	17226
EP	185	17295	17321
EP	260	17142	17169
EL	5	17192	17226
EL	5	17212	17244
EL	5	17213	17244
EL	5	17219	17244
EL	10	17164	17197
EL	10	17296	17321
EL	15	17142	17169
IY	5	17216	17244
IY	5	17217	17244
IY	5	17300	17321
IY	10	17196	17226
IY	10	17248	17269
IY	15	17143	17169
IY	15	17164	17197
IY	15	17296	17321
IY	15	17297	17321
IY	25	17142	17169
IY	25	17213	17244
IY	25	17219	17244
IY	30	17212	17244
IY	65	17192	17226
AR	5	17196	17226
AR	5	17217	17244
KC	5	17167	17197
KC	5	17195	17226
KC	5	17196	17226
KC	5	17211	17244
KC	5	17218	17244
KC	5	17252	17269
KC	5	17297	17321
KC	5	17300	17321
KC	10	17143	17169
KC	10	17168	17197
KC	15	17217	17244
KC	15	17248	17269
KC	25	17192	17226
QY	5	17146	17169
QY	5	17167	17197
QY	10	17251	17269
QY	10	17300	17321
QY	15	17142	17169
QY	15	17212	17244
BF	5	17167	17197
BF	5	17216	17244
BF	5	17218	17244
BF	5	17251	17269
BF	5	17295	17321
BF	10	17300	17321
MY	10	17212	17244
MY	10	17219	17244
MY	20	17167	17197
MY	20	17251	17269
MY	25	17300	17321
MY	30	17296	17321
MY	40	17142	17169
RG	5	17142	17169
RG	10	17167	17197
RG	10	17219	17244
RG	10	17296	17321
RG	10	17300	17321
RG	15	17216	17244
RG	20	17212	17244
RG	25	17251	17269
RG	40	17195	17226
DA	5	17167	17197
DA	5	17168	17197
DA	5	17212	17244
DA	5	17218	17244
DA	5	17219	17244
DA	5	17294	17321
DA	5	17296	17321
DA	10	17141	17169
DA	10	17211	17244
DA	10	17248	17269
DA	15	17143	17169
DA	15	17216	17244
DA	20	17217	17244
DA	25	17164	17197
DA	25	17297	17321
DA	30	17142	17169
DA	45	17295	17321
DA	50	17192	17226
LD	5	17142	17169
LD	5	17294	17321
LD	5	17296	17321
LD	10	17211	17244
LD	10	17216	17244
LD	10	17218	17244
LD	10	17295	17321
LD	15	17141	17169
LD	15	17167	17197
LD	20	17192	17226
LD	20	17195	17226
GX	5	17167	17197
GX	5	17296	17321
GX	10	17195	17226
MJ	5	17142	17169
MJ	5	17164	17197
MJ	5	17168	17197
MJ	5	17196	17226
MJ	10	17217	17244
MJ	10	17252	17269
QC	5	17211	17244
QC	5	17216	17244
QC	5	17218	17244
QC	5	17219	17244
QC	5	17300	17321
QC	10	17141	17169
QC	10	17196	17226
QC	10	17212	17244
QC	10	17295	17321
FO	5	17141	17169
FO	5	17218	17244
FO	5	17295	17321
FO	5	17300	17321
FO	10	17216	17244
KG	5	17219	17244
KG	5	17251	17269
KG	5	17252	17269
KG	5	17301	17321
KG	10	17297	17321
KG	10	17300	17321
KG	15	17141	17169
KG	15	17167	17197
KG	15	17211	17244
KG	15	17217	17244
KG	20	17196	17226
KG	20	17248	17269
KG	25	17168	17197
KG	25	17213	17244
KG	25	17216	17244
KG	30	17142	17169
KG	30	17212	17244
KG	35	17294	17321
KG	40	17295	17321
KG	45	17192	17226
KG	50	17218	17244
KG	60	17164	17197
KG	75	17296	17321
KG	80	17143	17169
HQ	5	17143	17169
HQ	5	17211	17244
HQ	5	17213	17244
HQ	5	17297	17321
HQ	10	17142	17169
HQ	10	17164	17197
HQ	10	17216	17244
HQ	10	17296	17321
HQ	15	17192	17226
HQ	15	17196	17226
HQ	15	17212	17244
HQ	15	17248	17269
HQ	15	17252	17269
HQ	15	17295	17321
HQ	20	17168	17197
HQ	20	17251	17269
HQ	35	17195	17226
BD	5	17143	17169
BD	5	17297	17321
BD	5	17301	17321
BD	10	17142	17169
BD	10	17168	17197
BD	10	17213	17244
BD	10	17217	17244
BD	10	17296	17321
BD	15	17164	17197
BD	18	17252	17269
FC	5	17143	17169
FC	5	17252	17269
FC	5	17297	17321
FC	10	17142	17169
FC	10	17168	17197
FC	10	17296	17321
FC	10	17300	17321
FC	15	17216	17244
FC	20	17217	17244
AG	5	17142	17169
AG	5	17211	17244
JC	5	17143	17169
JC	5	17211	17244
JC	5	17212	17244
JC	5	17213	17244
JC	5	17294	17321
JC	5	17295	17321
JC	10	17296	17321
JC	15	17164	17197
JC	20	17300	17321
CW	5	17300	17321
CW	10	17168	17197
CW	10	17196	17226
CW	10	17219	17244
CW	10	17252	17269
CW	15	17142	17169
CW	15	17167	17197
CW	15	17217	17244
CW	15	17251	17269
CW	20	17212	17244
CW	20	17294	17321
CW	25	17216	17244
CW	30	17143	17169
EX	5	17248	17269
EX	5	17295	17321
EX	5	17296	17321
EX	5	17297	17321
EX	10	17143	17169
EX	10	17164	17197
EX	10	17168	17197
EX	15	17219	17244
EX	15	17252	17269
EX	20	17142	17169
EX	20	17196	17226
AF	10	17143	17169
CB	5	17141	17169
CB	5	17212	17244
CB	5	17248	17269
CB	5	17295	17321
CB	10	17168	17197
CB	10	17252	17269
CB	10	17296	17321
CB	10	17297	17321
CB	20	17143	17169
CB	20	17164	17197
CB	35	17196	17226
CB	60	17192	17226
FR	5	17142	17169
FR	5	17212	17244
FR	5	17217	17244
FR	10	17213	17244
FR	10	17216	17244
FR	10	17294	17321
FR	10	17295	17321
FR	10	17297	17321
FR	25	17143	17169
FR	25	17167	17197
FR	25	17252	17269
FR	30	17164	17197
FR	40	17296	17321
FR	80	17192	17226
JH	5	17216	17244
JH	10	17142	17169
JH	10	17211	17244
JH	10	17251	17269
JH	10	17294	17321
JH	15	17213	17244
JH	20	17252	17269
JH	25	17218	17244
JH	25	17295	17321
JH	30	17248	17269
JH	35	17167	17197
JH	35	17195	17226
JH	35	17217	17244
JH	40	17212	17244
JH	40	17296	17321
JH	65	17300	17321
JH	75	17143	17169
JH	90	17164	17197
JH	100	17297	17321
JH	120	17168	17197
JH	130	17196	17226
JH	180	17192	17226
DE	5	17248	17269
DE	10	17143	17169
DE	15	17218	17244
DE	25	17192	17226
BH	5	17216	17244
BH	5	17296	17321
BH	10	17211	17244
BH	10	17212	17244
BH	11	17146	17169
BH	15	17213	17244
BH	20	17301	17321
BH	25	17167	17197
BH	25	17295	17321
BH	25	17297	17321
BH	25	17300	17321
BH	30	17143	17169
BH	30	17217	17244
BH	35	17248	17269
BH	35	17251	17269
BH	50	17168	17197
BH	55	17164	17197
BH	60	17218	17244
BH	65	17142	17169
BH	75	17192	17226
BH	85	17252	17269
BH	140	17196	17226
GC	5	17142	17169
GC	5	17217	17244
GC	5	17296	17321
GC	10	17168	17197
GC	10	17212	17244
GC	10	17294	17321
EV	5	17142	17169
EV	5	17248	17269
EV	5	17296	17321
EV	10	17212	17244
OX	5	17216	17244
OX	5	17217	17244
OX	5	17248	17269
OX	5	17301	17321
OX	10	17252	17269
OX	15	17167	17197
AT	5	17164	17197
AT	5	17248	17269
AT	5	17252	17269
AT	5	17301	17321
AT	10	17168	17197
AT	10	17217	17244
GM	5	17168	17197
GM	5	17195	17226
GM	5	17213	17244
GM	5	17217	17244
GM	5	17248	17269
GM	5	17300	17321
GM	10	17164	17197
GM	10	17297	17321
GM	15	17167	17197
GM	15	17216	17244
GM	20	17141	17169
GM	20	17219	17244
GM	40	17192	17226
GM	45	17142	17169
AS	5	17142	17169
AS	5	17212	17244
AS	5	17219	17244
AS	5	17296	17321
AS	10	17196	17226
AS	10	17248	17269
AS	15	17143	17169
AS	15	17164	17197
AS	15	17252	17269
AS	25	17168	17197
AS	50	17192	17226
AZ	5	17142	17169
AZ	5	17143	17169
AZ	5	17295	17321
AZ	10	17192	17226
AZ	10	17248	17269
AZ	15	17218	17244
AZ	25	17196	17226
FI	5	17212	17244
FI	5	17218	17244
FI	10	17196	17226
FI	10	17296	17321
FI	10	17300	17321
FI	15	17142	17169
FI	15	17167	17197
FI	20	17216	17244
FI	20	17251	17269
IP	5	17142	17169
IP	5	17167	17197
IP	5	17212	17244
IP	5	17216	17244
IP	5	17297	17321
IP	5	17301	17321
IP	10	17195	17226
CN	5	17142	17169
CN	5	17164	17197
CN	5	17167	17197
CN	5	17195	17226
CN	5	17212	17244
CN	5	17251	17269
CN	5	17296	17321
CN	10	17300	17321
GU	5	17217	17244
GU	5	17252	17269
GU	10	17168	17197
GU	10	17196	17226
GU	10	17294	17321
GU	15	17164	17197
GU	15	17296	17321
GU	55	17192	17226
PI	5	17142	17169
PI	5	17212	17244
PI	5	17296	17321
HG	5	17141	17169
HG	5	17196	17226
HG	5	17211	17244
HG	5	17213	17244
HG	5	17218	17244
HG	5	17248	17269
HG	5	17297	17321
HG	10	17252	17269
HG	15	17168	17197
HG	15	17216	17244
HG	20	17143	17169
HG	20	17300	17321
HG	25	17192	17226
HG	35	17164	17197
OF	4	17219	17244
OF	5	17167	17197
OF	5	17212	17244
OF	5	17213	17244
OF	5	17300	17321
OF	5	17301	17321
OF	10	17195	17226
OF	15	17294	17321
OF	15	17296	17321
OF	15	17297	17321
OF	20	17142	17169
OF	20	17196	17226
OF	25	17168	17197
OF	25	17217	17244
OF	30	17248	17269
OF	35	17164	17197
OF	40	17143	17169
OF	50	17252	17269
OF	60	17216	17244
DX	5	17295	17321
DX	15	17196	17226
DX	15	17248	17269
DX	20	17192	17226
