# Supplementary material for: An Adjusted Likelihood Ratio Approach Analysing Distribution of Food Products to Assist the Investigation of Foodborne Outbreaks
Source: PLoS One. 2015 Aug 3;10(8):e0134344. doi: 10.1371/journal.pone.0134344 (PMC4523185; doi:10.1371/journal.pone.0134344)
Supplement: S3 File — Anonymised files of the distribution of each food product unit included in the analysis. Variables are “Municipality” = Identifier of the Municipality,”NumPackages” = Number of consumer packages delivered;”Date_delivered” = The date the food product unit has been delivered;”Date_expired” = The date given where food product unit have expired. (ZIP) [file pone.0134344.s005.zip › prod110.txt]

Municipality	numPackages	Date_delivered	Date_expired
KQ	5	17155	17183
KQ	10	17210	17240
KQ	13	17216	17240
JW	5	17155	17183
JW	5	17160	17183
JW	5	17183	17211
JW	5	17232	17258
JW	5	17237	17258
JW	5	17314	17335
KR	5	17154	17183
KR	5	17184	17211
KR	10	17156	17183
KR	10	17183	17211
KR	10	17234	17258
KR	25	17210	17240
AY	5	17154	17183
AY	5	17161	17183
AY	5	17233	17258
AY	5	17237	17258
AY	5	17310	17335
AY	10	17188	17211
AY	15	17183	17211
AY	20	17210	17240
CQ	5	17237	17258
PO	5	17237	17258
MK	5	17156	17183
MK	5	17183	17211
MK	5	17216	17240
MK	5	17314	17335
MK	10	17160	17183
QD	5	17234	17258
QD	10	17210	17240
QO	5	17237	17258
MZ	5	17155	17183
MZ	5	17185	17211
MZ	5	17211	17240
BT	5	17161	17183
BT	5	17183	17211
BT	5	17212	17240
MN	5	17157	17183
MN	5	17210	17240
MN	10	17161	17183
MN	10	17237	17258
MN	10	17315	17335
PV	5	17183	17211
PV	5	17237	17258
PV	5	17314	17335
PV	10	17232	17258
PV	15	17211	17240
PV	20	17155	17183
PV	30	17210	17240
PV	90	17184	17211
QK	5	17160	17183
QK	5	17234	17258
QK	10	17157	17183
QK	10	17315	17335
QK	15	17156	17183
QK	20	17210	17240
PP	5	17154	17183
PP	5	17156	17183
PP	5	17185	17211
PP	5	17210	17240
KU	5	17156	17183
KU	5	17234	17258
KU	5	17237	17258
KU	5	17314	17335
KU	10	17184	17211
KU	10	17210	17240
EI	10	17156	17183
EI	15	17157	17183
EI	30	17210	17240
FH	5	17156	17183
FH	5	17161	17183
FH	5	17231	17258
FH	10	17183	17211
FH	15	17160	17183
FH	15	17211	17240
FH	15	17233	17258
FH	15	17314	17335
FH	20	17185	17211
FH	30	17155	17183
FH	35	17154	17183
FH	35	17184	17211
FH	45	17237	17258
FH	58	17210	17240
FH	120	17157	17183
BU	5	17154	17183
BU	5	17157	17183
BU	5	17231	17258
BU	5	17233	17258
BU	5	17234	17258
BU	5	17314	17335
BU	10	17212	17240
BU	10	17232	17258
BU	10	17237	17258
BU	15	17156	17183
BU	15	17160	17183
BU	25	17155	17183
BU	40	17210	17240
GZ	5	17155	17183
GZ	5	17183	17211
GZ	5	17190	17211
GZ	5	17210	17240
GZ	15	17211	17240
QU	5	17185	17211
QU	10	17155	17183
QU	10	17190	17211
QU	15	17183	17211
QU	20	17211	17240
EA	5	17154	17183
EA	15	17183	17211
HV	5	17184	17211
HV	10	17210	17240
HV	10	17232	17258
MP	5	17155	17183
MP	5	17183	17211
OL	5	17154	17183
OL	5	17155	17183
OL	5	17157	17183
OL	5	17183	17211
OL	5	17232	17258
OL	5	17311	17335
OL	10	17188	17211
OL	15	17314	17335
OL	20	17210	17240
QV	5	17157	17183
QV	5	17188	17211
QV	5	17189	17211
QV	5	17209	17240
QV	5	17211	17240
QV	5	17231	17258
QV	10	17154	17183
QV	10	17232	17258
QV	10	17314	17335
QV	10	17315	17335
QV	15	17185	17211
QV	20	17155	17183
QV	35	17210	17240
CL	5	17156	17183
CL	5	17184	17211
CL	5	17314	17335
CL	35	17210	17240
EG	5	17185	17211
EG	5	17216	17240
EG	5	17232	17258
EG	10	17156	17183
EG	20	17184	17211
EG	20	17210	17240
MX	5	17160	17183
MX	5	17183	17211
MX	5	17212	17240
MX	5	17311	17335
MX	10	17155	17183
MX	15	17211	17240
HT	5	17210	17240
HT	5	17231	17258
HT	5	17310	17335
HT	10	17160	17183
BW	5	17155	17183
BW	5	17183	17211
BW	5	17210	17240
BW	5	17233	17258
EF	5	17311	17335
EF	10	17156	17183
EF	10	17157	17183
EF	10	17212	17240
EF	15	17160	17183
EF	19	17238	17258
EF	20	17234	17258
EF	20	17237	17258
EF	30	17190	17211
EF	35	17232	17258
EF	40	17310	17335
EF	55	17188	17211
EF	55	17231	17258
EF	55	17314	17335
EF	60	17209	17240
EF	90	17233	17258
EF	95	17155	17183
EF	100	17211	17240
EF	115	17185	17211
EF	120	17154	17183
EF	125	17184	17211
EF	160	17183	17211
EF	267	17210	17240
OG	5	17237	17258
OG	10	17157	17183
LF	5	17160	17183
LF	5	17210	17240
LF	10	17156	17183
LF	15	17216	17240
OH	5	17156	17183
OH	5	17314	17335
OH	5	17315	17335
CG	5	17157	17183
CG	5	17315	17335
CG	10	17314	17335
DK	5	17160	17183
DK	5	17237	17258
MV	5	17156	17183
MV	5	17157	17183
MV	5	17160	17183
MV	5	17237	17258
JL	5	17156	17183
JL	5	17237	17258
JL	10	17216	17240
GR	5	17181	17211
GR	5	17209	17240
GR	5	17234	17258
HN	5	17160	17183
HN	5	17216	17240
HN	5	17230	17258
HI	5	17156	17183
HI	5	17161	17183
HI	5	17210	17240
HI	5	17311	17335
HI	5	17315	17335
HI	10	17160	17183
HI	30	17211	17240
FM	5	17154	17183
FM	5	17156	17183
FM	5	17212	17240
FM	5	17314	17335
FM	10	17210	17240
HX	5	17157	17183
HX	5	17212	17240
DM	5	17210	17240
GJ	5	17161	17183
GJ	5	17184	17211
GJ	5	17209	17240
GJ	5	17210	17240
GJ	5	17212	17240
OC	5	17212	17240
OC	10	17156	17183
LH	5	17311	17335
KB	5	17183	17211
OV	5	17216	17240
OV	5	17315	17335
KV	5	17234	17258
AD	5	17157	17183
AD	5	17184	17211
AD	5	17314	17335
KD	5	17210	17240
CX	5	17188	17211
CX	10	17210	17240
EC	5	17156	17183
EC	5	17233	17258
RM	5	17157	17183
RM	5	17237	17258
LM	5	17160	17183
HD	5	17156	17183
RJ	5	17209	17240
RJ	10	17160	17183
RJ	10	17216	17240
RJ	10	17237	17258
RJ	10	17314	17335
RJ	15	17161	17183
GW	5	17210	17240
JP	5	17315	17335
RN	5	17154	17183
RN	5	17155	17183
RN	5	17188	17211
RN	5	17211	17240
RN	5	17216	17240
RN	5	17234	17258
RN	5	17237	17258
RN	10	17157	17183
RN	10	17231	17258
RN	15	17210	17240
RN	15	17314	17335
RK	5	17156	17183
RK	5	17157	17183
RK	5	17237	17258
RK	5	17314	17335
RK	5	17315	17335
RK	10	17233	17258
RK	15	17160	17183
RK	15	17211	17240
RK	15	17216	17240
RH	5	17156	17183
RH	5	17161	17183
RH	5	17315	17335
RH	25	17210	17240
MT	5	17183	17211
MT	10	17210	17240
EB	5	17157	17183
EB	5	17315	17335
BI	5	17237	17258
PN	5	17156	17183
ES	5	17160	17183
ES	10	17216	17240
DQ	5	17237	17258
DQ	10	17160	17183
DH	5	17157	17183
DH	5	17234	17258
RF	5	17234	17258
RF	5	17315	17335
KK	5	17210	17240
PD	5	17160	17183
PD	10	17156	17183
PD	15	17234	17258
PD	30	17157	17183
JI	5	17157	17183
JI	10	17160	17183
IS	5	17233	17258
IS	5	17237	17258
IS	5	17314	17335
GL	5	17156	17183
CF	5	17160	17183
CF	5	17216	17240
CF	5	17314	17335
FP	5	17156	17183
FP	5	17157	17183
FP	5	17183	17211
FP	5	17210	17240
FP	5	17211	17240
FP	5	17234	17258
FP	5	17237	17258
FP	5	17315	17335
FP	40	17160	17183
MR	5	17157	17183
MR	10	17210	17240
QN	5	17154	17183
QN	5	17156	17183
QN	5	17183	17211
QN	5	17184	17211
QN	5	17232	17258
QN	5	17238	17258
QN	10	17157	17183
QN	10	17210	17240
QN	10	17315	17335
QN	20	17160	17183
QN	20	17234	17258
KM	5	17160	17183
KM	5	17188	17211
KM	9	17315	17335
KM	10	17156	17183
KM	10	17314	17335
KM	15	17157	17183
KM	15	17234	17258
EO	5	17154	17183
EO	5	17156	17183
EO	5	17231	17258
EO	5	17237	17258
EO	10	17210	17240
EO	15	17157	17183
QE	5	17314	17335
PX	5	17157	17183
IK	5	17211	17240
IK	5	17314	17335
JZ	5	17160	17183
GG	5	17154	17183
GG	5	17156	17183
GG	5	17237	17258
GG	15	17210	17240
EE	5	17190	17211
HP	5	17156	17183
HP	5	17160	17183
HP	5	17183	17211
HP	5	17232	17258
HP	5	17234	17258
HP	5	17314	17335
CE	5	17157	17183
CE	5	17160	17183
CE	5	17210	17240
CE	5	17211	17240
CE	5	17219	17240
CE	5	17234	17258
CE	10	17212	17240
CE	10	17314	17335
CE	15	17156	17183
CE	25	17237	17258
OY	5	17184	17211
OY	5	17216	17240
OY	5	17314	17335
OU	1	17161	17183
OU	5	17160	17183
OU	5	17212	17240
OU	5	17237	17258
OU	7	17209	17240
OU	10	17314	17335
AV	5	17311	17335
AV	10	17212	17240
IX	5	17157	17183
QJ	5	17237	17258
FV	5	17190	17211
FV	5	17237	17258
QR	5	17156	17183
QR	5	17157	17183
QR	5	17212	17240
CV	5	17155	17183
AJ	5	17212	17240
AJ	5	17311	17335
JQ	5	17224	17240
JQ	5	17316	17335
JQ	10	17155	17183
JQ	15	17223	17240
DY	10	17155	17183
DY	10	17212	17240
DY	10	17219	17240
DY	15	17223	17240
HB	5	17212	17240
HB	5	17223	17240
HB	60	17309	17335
FY	5	17212	17240
LW	10	17212	17240
AU	5	17155	17183
AU	5	17223	17240
DT	5	17223	17240
DT	5	17311	17335
DT	15	17212	17240
MD	5	17212	17240
MD	5	17316	17335
MD	10	17155	17183
JV	5	17155	17183
JV	10	17223	17240
JV	10	17316	17335
JV	15	17212	17240
PL	4	17224	17240
PL	5	17316	17335
BS	5	17223	17240
OM	5	17212	17240
DP	5	17311	17335
QM	5	17155	17183
QM	5	17156	17183
QM	5	17223	17240
QM	25	17212	17240
GB	5	17212	17240
FU	5	17185	17211
FU	5	17232	17258
FU	5	17237	17258
FU	5	17239	17258
FU	5	17240	17258
FU	9	17216	17240
FU	10	17162	17183
FU	10	17233	17258
FU	15	17161	17183
FU	15	17211	17240
FU	20	17163	17183
FU	20	17238	17258
FU	25	17212	17240
FU	50	17231	17258
FU	70	17184	17211
DD	5	17212	17240
BE	5	17184	17211
BE	5	17212	17240
BE	10	17211	17240
CO	5	17212	17240
CO	5	17234	17258
GD	5	17184	17211
LJ	5	17184	17211
GH	5	17162	17183
QS	5	17161	17183
QS	5	17184	17211
QS	5	17238	17258
QS	15	17212	17240
PR	5	17211	17240
GI	5	17184	17211
GI	5	17231	17258
JT	5	17231	17258
JT	5	17234	17258
JT	10	17184	17211
JT	10	17185	17211
JT	10	17212	17240
QB	5	17230	17258
QB	5	17234	17258
EQ	1	17230	17258
EQ	5	17163	17183
EQ	5	17185	17211
EQ	5	17234	17258
EQ	5	17237	17258
EQ	10	17212	17240
EQ	25	17184	17211
BZ	5	17185	17211
ME	5	17185	17211
ME	5	17212	17240
ME	5	17234	17258
ME	5	17239	17258
PF	5	17162	17183
OO	5	17211	17240
OO	5	17230	17258
DO	5	17162	17183
DO	5	17239	17258
JF	5	17161	17183
JF	5	17210	17240
JF	5	17315	17335
IB	5	17211	17240
IB	5	17237	17258
IB	10	17184	17211
LB	5	17262	17283
LB	10	17209	17240
LB	10	17230	17258
BA	5	17262	17283
AH	5	17231	17258
DL	5	17212	17240
DL	5	17230	17258
DL	5	17260	17283
DL	10	17183	17211
EZ	5	17181	17211
EZ	5	17263	17283
EZ	10	17183	17211
EZ	10	17261	17283
EZ	15	17260	17283
EZ	15	17307	17335
EZ	20	17154	17183
EZ	35	17210	17240
EZ	55	17209	17240
EK	5	17153	17183
EK	5	17230	17258
EK	5	17260	17283
EK	5	17261	17283
EK	15	17262	17283
EK	20	17154	17183
EK	20	17308	17335
EK	25	17209	17240
KL	1	17307	17335
KL	5	17153	17183
KL	15	17261	17283
KL	15	17262	17283
KL	20	17154	17183
KL	20	17227	17258
KL	25	17308	17335
KL	30	17209	17240
KL	50	17210	17240
PZ	5	17226	17258
PZ	10	17209	17240
EH	5	17230	17258
EH	5	17307	17335
EH	20	17209	17240
FB	5	17209	17240
FB	5	17261	17283
FB	5	17307	17335
JM	5	17154	17183
JM	5	17261	17283
JM	5	17262	17283
JM	5	17307	17335
JM	10	17209	17240
AX	5	17154	17183
AK	5	17154	17183
AK	5	17308	17335
PE	5	17153	17183
RE	5	17230	17258
RE	5	17261	17283
RE	9	17181	17211
RE	20	17209	17240
DZ	15	17209	17240
HU	5	17209	17240
HU	5	17230	17258
KN	5	17183	17211
KN	5	17209	17240
KN	5	17230	17258
KW	10	17210	17240
KW	15	17154	17183
OW	5	17154	17183
OW	5	17209	17240
OW	5	17210	17240
OW	5	17262	17283
IL	5	17153	17183
IL	15	17209	17240
DJ	10	17261	17283
OP	5	17210	17240
OP	5	17263	17283
MA	5	17181	17211
KI	5	17227	17258
KI	5	17308	17335
FK	5	17227	17258
FK	5	17228	17258
FK	5	17260	17283
KE	5	17307	17335
KE	20	17209	17240
JE	5	17153	17183
JE	5	17154	17183
JE	5	17181	17211
JE	5	17261	17283
JE	10	17209	17240
IC	5	17260	17283
IC	10	17227	17258
DN	5	17181	17211
DN	5	17210	17240
DN	5	17308	17335
HS	5	17261	17283
AC	5	17154	17183
AC	5	17183	17211
AC	5	17230	17258
AC	10	17263	17283
AC	15	17209	17240
HK	5	17211	17240
HK	5	17227	17258
HK	5	17261	17283
HK	5	17262	17283
HK	5	17308	17335
HK	5	17309	17335
HK	10	17209	17240
HK	10	17260	17283
HK	15	17230	17258
MI	5	17228	17258
MI	5	17230	17258
MI	5	17308	17335
MI	10	17226	17258
MI	10	17262	17283
MI	10	17263	17283
MI	10	17307	17335
MI	15	17153	17183
MI	15	17260	17283
MI	20	17309	17335
MI	25	17209	17240
MI	25	17227	17258
MI	35	17154	17183
MI	40	17261	17283
MI	75	17210	17240
MI	100	17265	17283
QL	5	17154	17183
QL	5	17262	17283
QL	10	17209	17240
HZ	5	17210	17240
HZ	5	17261	17283
HZ	10	17154	17183
ED	15	17209	17240
LT	5	17227	17258
AP	5	17153	17183
AP	5	17181	17211
AP	15	17209	17240
GV	5	17154	17183
GV	5	17261	17283
GV	5	17307	17335
AE	5	17154	17183
FS	5	17227	17258
KZ	5	17181	17211
KZ	5	17262	17283
KT	5	17308	17335
JJ	5	17181	17211
JJ	5	17260	17283
AB	5	17308	17335
AB	10	17183	17211
AB	15	17154	17183
QF	5	17210	17240
QF	5	17227	17258
MU	5	17227	17258
FF	5	17262	17283
FJ	10	17210	17240
FJ	10	17230	17258
FJ	10	17308	17335
FJ	15	17181	17211
FJ	15	17261	17283
FJ	20	17209	17240
AQ	1	17153	17183
AQ	5	17227	17258
AQ	5	17262	17283
AQ	20	17181	17211
AQ	30	17209	17240
AM	5	17154	17183
AM	5	17181	17211
AM	20	17209	17240
AM	30	17210	17240
AI	10	17209	17240
ID	5	17183	17211
ID	5	17227	17258
ID	5	17263	17283
JB	5	17153	17183
JB	5	17210	17240
JB	10	17209	17240
JB	10	17230	17258
JB	10	17262	17283
JB	20	17261	17283
PQ	5	17181	17211
PQ	5	17183	17211
PQ	5	17261	17283
PQ	10	17209	17240
RA	5	17181	17211
PG	10	17209	17240
DW	5	17307	17335
GY	5	17154	17183
GY	5	17226	17258
BK	5	17226	17258
BK	10	17209	17240
BN	5	17261	17283
BN	10	17181	17211
BN	10	17230	17258
BN	25	17209	17240
OB	5	17181	17211
RC	4	17212	17240
RC	5	17261	17283
RC	10	17265	17283
RC	10	17307	17335
RC	15	17231	17258
RC	15	17314	17335
RC	20	17153	17183
RC	20	17210	17240
RC	20	17311	17335
RC	25	17182	17211
RC	25	17225	17258
RC	25	17230	17258
RC	30	17226	17258
RC	35	17181	17211
RC	40	17263	17283
RC	45	17156	17183
RC	55	17308	17335
RC	57	17155	17183
RC	60	17157	17183
RC	60	17183	17211
RC	80	17232	17258
RC	85	17260	17283
RC	85	17262	17283
RC	100	17309	17335
RC	105	17178	17211
RC	130	17227	17258
RC	130	17310	17335
RC	160	17154	17183
RC	195	17206	17240
RC	385	17209	17240
MO	5	17178	17211
MO	5	17226	17258
MO	5	17233	17258
MO	15	17157	17183
MO	15	17232	17258
MO	15	17262	17283
MO	20	17230	17258
MO	20	17310	17335
MO	20	17311	17335
MO	30	17156	17183
MO	30	17209	17240
MO	35	17225	17258
MO	35	17314	17335
MO	40	17206	17240
MO	70	17265	17283
MO	110	17309	17335
MO	125	17155	17183
MO	125	17181	17211
GQ	5	17227	17258
GQ	10	17262	17283
GQ	15	17308	17335
CK	5	17307	17335
CK	10	17153	17183
CK	25	17209	17240
FG	4	17260	17283
FG	5	17226	17258
FG	5	17263	17283
FG	5	17308	17335
FG	10	17227	17258
FG	10	17307	17335
FG	15	17154	17183
FG	30	17309	17335
FG	50	17209	17240
CT	5	17153	17183
CT	5	17261	17283
CT	5	17307	17335
RL	5	17153	17183
RL	5	17154	17183
RL	5	17179	17211
RL	5	17263	17283
RL	8	17155	17183
RL	10	17226	17258
RL	15	17261	17283
RL	15	17308	17335
RL	20	17209	17240
OD	5	17154	17183
OD	5	17260	17283
OD	10	17153	17183
OD	10	17228	17258
OD	10	17262	17283
OD	15	17155	17183
OD	15	17227	17258
OD	20	17179	17211
OD	20	17263	17283
OD	20	17309	17335
OD	35	17308	17335
OD	40	17181	17211
OD	105	17209	17240
BM	10	17308	17335
GN	5	17228	17258
GN	5	17308	17335
GN	6	17179	17211
GN	10	17154	17183
GN	15	17263	17283
GN	20	17260	17283
GN	20	17309	17335
GN	25	17227	17258
GN	60	17209	17240
GN	150	17181	17211
JR	5	17261	17283
JR	10	17209	17240
CY	5	17261	17283
CY	10	17209	17240
OQ	5	17155	17183
OQ	5	17210	17240
OQ	5	17226	17258
OQ	10	17308	17335
LK	5	17226	17258
LK	5	17263	17283
LK	10	17179	17211
LK	15	17155	17183
LK	20	17210	17240
LK	20	17308	17335
LR	5	17308	17335
LR	10	17179	17211
LR	15	17155	17183
LR	15	17228	17258
LR	15	17261	17283
LR	20	17263	17283
CZ	5	17153	17183
CZ	5	17155	17183
CZ	5	17309	17335
CZ	15	17183	17211
CZ	30	17308	17335
CZ	45	17226	17258
CZ	45	17260	17283
CZ	60	17261	17283
CZ	273	17209	17240
IG	15	17153	17183
IG	15	17307	17335
IG	25	17209	17240
LY	5	17307	17335
LY	10	17153	17183
JO	5	17154	17183
JO	5	17263	17283
JO	10	17227	17258
JO	15	17209	17240
JO	25	17153	17183
HO	5	17154	17183
HO	5	17182	17211
HO	5	17265	17283
HO	5	17308	17335
HO	5	17311	17335
HO	10	17156	17183
HO	10	17178	17211
HO	10	17260	17283
HO	10	17310	17335
HO	10	17314	17335
HO	15	17157	17183
HO	15	17181	17211
HO	15	17231	17258
HO	15	17233	17258
HO	15	17262	17283
HO	20	17183	17211
HO	25	17206	17240
HO	30	17227	17258
HO	50	17209	17240
LI	5	17183	17211
LI	5	17226	17258
LI	5	17230	17258
LI	5	17262	17283
LI	5	17263	17283
LI	10	17154	17183
LI	10	17209	17240
LI	10	17227	17258
LI	15	17308	17335
LI	20	17231	17258
LZ	5	17154	17183
LZ	5	17262	17283
LZ	5	17308	17335
PS	5	17227	17258
PS	5	17232	17258
PS	5	17263	17283
PS	5	17311	17335
PS	10	17154	17183
PS	10	17310	17335
PS	10	17314	17335
PS	20	17156	17183
PS	20	17230	17258
PS	20	17233	17258
PS	20	17308	17335
PS	30	17181	17211
PS	85	17206	17240
AN	10	17232	17258
AN	10	17261	17283
AN	10	17307	17335
AN	15	17227	17258
AN	20	17309	17335
AN	30	17154	17183
AN	30	17209	17240
AN	35	17311	17335
AN	40	17231	17258
AN	40	17262	17283
AN	50	17178	17211
AN	60	17155	17183
AN	65	17308	17335
AN	135	17206	17240
AW	5	17157	17183
AW	5	17227	17258
AW	5	17262	17283
AW	5	17263	17283
AW	5	17310	17335
AW	10	17154	17183
AW	10	17156	17183
AW	10	17210	17240
AW	15	17209	17240
AW	15	17225	17258
AW	15	17233	17258
AW	15	17314	17335
JS	5	17261	17283
JS	5	17263	17283
JS	5	17308	17335
JS	10	17153	17183
JS	10	17154	17183
LO	5	17154	17183
LO	5	17155	17183
LO	5	17225	17258
LO	5	17226	17258
LO	5	17261	17283
LO	5	17262	17283
LO	5	17265	17283
LO	5	17308	17335
LO	5	17309	17335
LO	5	17311	17335
LO	10	17206	17240
LO	15	17181	17211
LO	20	17178	17211
LO	25	17232	17258
QW	5	17154	17183
QW	5	17156	17183
QW	5	17181	17211
QW	5	17226	17258
QW	5	17232	17258
QW	5	17233	17258
QW	5	17261	17283
QW	5	17266	17283
QW	5	17308	17335
QW	5	17310	17335
QW	10	17157	17183
QW	10	17206	17240
QW	10	17309	17335
IH	5	17232	17258
IH	5	17266	17283
IH	5	17315	17335
IH	10	17178	17211
IH	10	17231	17258
IH	15	17157	17183
IH	20	17309	17335
IH	25	17206	17240
IH	50	17155	17183
FX	5	17178	17211
FX	5	17206	17240
FX	10	17157	17183
CD	5	17156	17183
CD	5	17157	17183
CD	5	17178	17211
CD	5	17262	17283
CD	10	17227	17258
CD	15	17311	17335
DB	5	17226	17258
DB	5	17233	17258
DB	5	17265	17283
DB	5	17310	17335
DB	10	17156	17183
DB	10	17311	17335
DB	15	17209	17240
DB	15	17309	17335
DB	20	17157	17183
DB	20	17178	17211
DB	20	17225	17258
DB	20	17232	17258
DB	25	17262	17283
DB	30	17155	17183
DB	30	17210	17240
DB	50	17206	17240
KY	5	17308	17335
KY	10	17210	17240
IM	5	17154	17183
IM	5	17308	17335
IM	10	17262	17283
PT	5	17157	17183
PT	5	17178	17211
PT	5	17311	17335
PT	10	17155	17183
PT	10	17309	17335
MC	5	17230	17258
MC	15	17232	17258
MC	20	17231	17258
MC	20	17262	17283
MC	25	17311	17335
MC	30	17310	17335
MC	35	17157	17183
MC	40	17225	17258
MC	55	17227	17258
MC	60	17155	17183
MC	60	17181	17211
MC	60	17265	17283
MC	60	17309	17335
MC	60	17314	17335
MC	75	17178	17211
MC	75	17233	17258
MC	80	17209	17240
MC	110	17206	17240
PY	15	17230	17258
PY	15	17231	17258
PY	20	17262	17283
PY	30	17225	17258
PY	30	17314	17335
PY	35	17226	17258
PY	35	17232	17258
PY	35	17310	17335
PY	45	17156	17183
PY	45	17209	17240
PY	45	17227	17258
PY	70	17233	17258
PY	70	17311	17335
PY	75	17265	17283
PY	80	17178	17211
PY	80	17181	17211
PY	90	17157	17183
PY	90	17309	17335
PY	120	17155	17183
PY	145	17206	17240
DS	10	17311	17335
DS	20	17262	17283
DS	25	17227	17258
DS	30	17232	17258
DS	30	17310	17335
DS	36	17225	17258
DS	65	17309	17335
DS	70	17231	17258
DS	85	17157	17183
DS	95	17178	17211
DS	120	17155	17183
DS	120	17206	17240
PW	5	17157	17183
PW	5	17182	17211
PW	5	17262	17283
PW	5	17311	17335
PW	5	17314	17335
PW	10	17181	17211
PW	20	17178	17211
PW	20	17227	17258
PW	25	17206	17240
GE	5	17231	17258
GE	10	17155	17183
GE	10	17157	17183
GE	10	17210	17240
GE	10	17227	17258
GE	15	17181	17211
GE	15	17232	17258
GE	15	17233	17258
GE	15	17309	17335
GE	20	17311	17335
GE	20	17314	17335
GE	25	17156	17183
GE	30	17310	17335
GE	35	17262	17283
GE	50	17178	17211
GE	50	17225	17258
GE	130	17206	17240
FN	5	17309	17335
FN	10	17225	17258
FN	10	17230	17258
FN	20	17157	17183
FN	20	17178	17211
FN	30	17231	17258
FN	30	17232	17258
FN	40	17311	17335
FN	50	17227	17258
FN	60	17155	17183
FN	70	17209	17240
FN	70	17310	17335
FN	80	17210	17240
FN	85	17181	17211
FN	85	17265	17283
FN	105	17314	17335
FN	110	17206	17240
FN	215	17262	17283
BO	5	17157	17183
BO	5	17209	17240
BO	5	17225	17258
BO	10	17227	17258
BO	10	17311	17335
BO	15	17178	17211
BO	15	17230	17258
BO	15	17265	17283
BO	20	17182	17211
BO	20	17266	17283
BO	25	17231	17258
BO	25	17309	17335
BO	30	17155	17183
BO	30	17262	17283
BO	45	17181	17211
BO	45	17206	17240
BO	45	17232	17258
BO	45	17314	17335
IT	5	17155	17183
IT	5	17178	17211
IT	5	17230	17258
IT	10	17206	17240
IT	10	17210	17240
IT	10	17309	17335
IT	10	17311	17335
KJ	5	17232	17258
KJ	10	17181	17211
KJ	10	17227	17258
KJ	10	17230	17258
KJ	20	17231	17258
KJ	20	17309	17335
KJ	25	17226	17258
KJ	40	17209	17240
KJ	50	17210	17240
KJ	60	17178	17211
KJ	60	17311	17335
KJ	70	17262	17283
KJ	80	17157	17183
KJ	90	17265	17283
KJ	90	17310	17335
KJ	100	17182	17211
KJ	110	17156	17183
KJ	157	17308	17335
KJ	230	17233	17258
KJ	245	17206	17240
EP	5	17160	17183
EP	5	17211	17240
EP	5	17315	17335
EP	10	17155	17183
EP	10	17308	17335
EP	15	17266	17283
EP	25	17227	17258
EP	30	17230	17258
EP	35	17262	17283
EP	45	17232	17258
EP	45	17311	17335
EP	50	17225	17258
EP	50	17265	17283
EP	60	17157	17183
EP	60	17226	17258
EP	70	17233	17258
EP	75	17210	17240
EP	80	17206	17240
EP	85	17314	17335
EP	90	17182	17211
EP	90	17231	17258
EP	105	17178	17211
EP	105	17310	17335
EP	110	17181	17211
EP	110	17209	17240
EP	185	17309	17335
EP	260	17156	17183
EL	5	17206	17240
EL	5	17226	17258
EL	5	17227	17258
EL	5	17233	17258
EL	10	17178	17211
EL	10	17310	17335
EL	15	17156	17183
IY	5	17230	17258
IY	5	17231	17258
IY	5	17314	17335
IY	10	17210	17240
IY	10	17262	17283
IY	15	17157	17183
IY	15	17178	17211
IY	15	17310	17335
IY	15	17311	17335
IY	25	17156	17183
IY	25	17227	17258
IY	25	17233	17258
IY	30	17226	17258
IY	65	17206	17240
AR	5	17210	17240
AR	5	17231	17258
KC	5	17181	17211
KC	5	17209	17240
KC	5	17210	17240
KC	5	17225	17258
KC	5	17232	17258
KC	5	17266	17283
KC	5	17311	17335
KC	5	17314	17335
KC	10	17157	17183
KC	10	17182	17211
KC	15	17231	17258
KC	15	17262	17283
KC	25	17206	17240
QY	5	17160	17183
QY	5	17181	17211
QY	10	17265	17283
QY	10	17314	17335
QY	15	17156	17183
QY	15	17226	17258
BF	5	17181	17211
BF	5	17230	17258
BF	5	17232	17258
BF	5	17265	17283
BF	5	17309	17335
BF	10	17314	17335
MY	10	17226	17258
MY	10	17233	17258
MY	20	17181	17211
MY	20	17265	17283
MY	25	17314	17335
MY	30	17310	17335
MY	40	17156	17183
RG	5	17156	17183
RG	10	17181	17211
RG	10	17233	17258
RG	10	17310	17335
RG	10	17314	17335
RG	15	17230	17258
RG	20	17226	17258
RG	25	17265	17283
RG	40	17209	17240
DA	5	17181	17211
DA	5	17182	17211
DA	5	17226	17258
DA	5	17232	17258
DA	5	17233	17258
DA	5	17308	17335
DA	5	17310	17335
DA	10	17155	17183
DA	10	17225	17258
DA	10	17262	17283
DA	15	17157	17183
DA	15	17230	17258
DA	20	17231	17258
DA	25	17178	17211
DA	25	17311	17335
DA	30	17156	17183
DA	45	17309	17335
DA	50	17206	17240
LD	5	17156	17183
LD	5	17308	17335
LD	5	17310	17335
LD	10	17225	17258
LD	10	17230	17258
LD	10	17232	17258
LD	10	17309	17335
LD	15	17155	17183
LD	15	17181	17211
LD	20	17206	17240
LD	20	17209	17240
GX	5	17181	17211
GX	5	17310	17335
GX	10	17209	17240
MJ	5	17156	17183
MJ	5	17178	17211
MJ	5	17182	17211
MJ	5	17210	17240
MJ	10	17231	17258
MJ	10	17266	17283
QC	5	17225	17258
QC	5	17230	17258
QC	5	17232	17258
QC	5	17233	17258
QC	5	17314	17335
QC	10	17155	17183
QC	10	17210	17240
QC	10	17226	17258
QC	10	17309	17335
FO	5	17155	17183
FO	5	17232	17258
FO	5	17309	17335
FO	5	17314	17335
FO	10	17230	17258
KG	5	17233	17258
KG	5	17265	17283
KG	5	17266	17283
KG	5	17315	17335
KG	10	17311	17335
KG	10	17314	17335
KG	15	17155	17183
KG	15	17181	17211
KG	15	17225	17258
KG	15	17231	17258
KG	20	17210	17240
KG	20	17262	17283
KG	25	17182	17211
KG	25	17227	17258
KG	25	17230	17258
KG	30	17156	17183
KG	30	17226	17258
KG	35	17308	17335
KG	40	17309	17335
KG	45	17206	17240
KG	50	17232	17258
KG	60	17178	17211
KG	75	17310	17335
KG	80	17157	17183
HQ	5	17157	17183
HQ	5	17225	17258
HQ	5	17227	17258
HQ	5	17311	17335
HQ	10	17156	17183
HQ	10	17178	17211
HQ	10	17230	17258
HQ	10	17310	17335
HQ	15	17206	17240
HQ	15	17210	17240
HQ	15	17226	17258
HQ	15	17262	17283
HQ	15	17266	17283
HQ	15	17309	17335
HQ	20	17182	17211
HQ	20	17265	17283
HQ	35	17209	17240
BD	5	17157	17183
BD	5	17311	17335
BD	5	17315	17335
BD	10	17156	17183
BD	10	17182	17211
BD	10	17227	17258
BD	10	17231	17258
BD	10	17310	17335
BD	15	17178	17211
BD	18	17266	17283
FC	5	17157	17183
FC	5	17266	17283
FC	5	17311	17335
FC	10	17156	17183
FC	10	17182	17211
FC	10	17310	17335
FC	10	17314	17335
FC	15	17230	17258
FC	20	17231	17258
AG	5	17156	17183
AG	5	17225	17258
JC	5	17157	17183
JC	5	17225	17258
JC	5	17226	17258
JC	5	17227	17258
JC	5	17308	17335
JC	5	17309	17335
JC	10	17310	17335
JC	15	17178	17211
JC	20	17314	17335
CW	5	17314	17335
CW	10	17182	17211
CW	10	17210	17240
CW	10	17233	17258
CW	10	17266	17283
CW	15	17156	17183
CW	15	17181	17211
CW	15	17231	17258
CW	15	17265	17283
CW	20	17226	17258
CW	20	17308	17335
CW	25	17230	17258
CW	30	17157	17183
EX	5	17262	17283
EX	5	17309	17335
EX	5	17310	17335
EX	5	17311	17335
EX	10	17157	17183
EX	10	17178	17211
EX	10	17182	17211
EX	15	17233	17258
EX	15	17266	17283
EX	20	17156	17183
EX	20	17210	17240
AF	10	17157	17183
CB	5	17155	17183
CB	5	17226	17258
CB	5	17262	17283
CB	5	17309	17335
CB	10	17182	17211
CB	10	17266	17283
CB	10	17310	17335
CB	10	17311	17335
CB	20	17157	17183
CB	20	17178	17211
CB	35	17210	17240
CB	60	17206	17240
FR	5	17156	17183
FR	5	17226	17258
FR	5	17231	17258
FR	10	17227	17258
FR	10	17230	17258
FR	10	17308	17335
FR	10	17309	17335
FR	10	17311	17335
FR	25	17157	17183
FR	25	17181	17211
FR	25	17266	17283
FR	30	17178	17211
FR	40	17310	17335
FR	80	17206	17240
JH	5	17230	17258
JH	10	17156	17183
JH	10	17225	17258
JH	10	17265	17283
JH	10	17308	17335
JH	15	17227	17258
JH	20	17266	17283
JH	25	17232	17258
JH	25	17309	17335
JH	30	17262	17283
JH	35	17181	17211
JH	35	17209	17240
JH	35	17231	17258
JH	40	17226	17258
JH	40	17310	17335
JH	65	17314	17335
JH	75	17157	17183
JH	90	17178	17211
JH	100	17311	17335
JH	120	17182	17211
JH	130	17210	17240
JH	180	17206	17240
DE	5	17262	17283
DE	10	17157	17183
DE	15	17232	17258
DE	25	17206	17240
BH	5	17230	17258
BH	5	17310	17335
BH	10	17225	17258
BH	10	17226	17258
BH	11	17160	17183
BH	15	17227	17258
BH	20	17315	17335
BH	25	17181	17211
BH	25	17309	17335
BH	25	17311	17335
BH	25	17314	17335
BH	30	17157	17183
BH	30	17231	17258
BH	35	17262	17283
BH	35	17265	17283
BH	50	17182	17211
BH	55	17178	17211
BH	60	17232	17258
BH	65	17156	17183
BH	75	17206	17240
BH	85	17266	17283
BH	140	17210	17240
GC	5	17156	17183
GC	5	17231	17258
GC	5	17310	17335
GC	10	17182	17211
GC	10	17226	17258
GC	10	17308	17335
EV	5	17156	17183
EV	5	17262	17283
EV	5	17310	17335
EV	10	17226	17258
OX	5	17230	17258
OX	5	17231	17258
OX	5	17262	17283
OX	5	17315	17335
OX	10	17266	17283
OX	15	17181	17211
AT	5	17178	17211
AT	5	17262	17283
AT	5	17266	17283
AT	5	17315	17335
AT	10	17182	17211
AT	10	17231	17258
GM	5	17182	17211
GM	5	17209	17240
GM	5	17227	17258
GM	5	17231	17258
GM	5	17262	17283
GM	5	17314	17335
GM	10	17178	17211
GM	10	17311	17335
GM	15	17181	17211
GM	15	17230	17258
GM	20	17155	17183
GM	20	17233	17258
GM	40	17206	17240
GM	45	17156	17183
AS	5	17156	17183
AS	5	17226	17258
AS	5	17233	17258
AS	5	17310	17335
AS	10	17210	17240
AS	10	17262	17283
AS	15	17157	17183
AS	15	17178	17211
AS	15	17266	17283
AS	25	17182	17211
AS	50	17206	17240
AZ	5	17156	17183
AZ	5	17157	17183
AZ	5	17309	17335
AZ	10	17206	17240
AZ	10	17262	17283
AZ	15	17232	17258
AZ	25	17210	17240
FI	5	17226	17258
FI	5	17232	17258
FI	10	17210	17240
FI	10	17310	17335
FI	10	17314	17335
FI	15	17156	17183
FI	15	17181	17211
FI	20	17230	17258
FI	20	17265	17283
IP	5	17156	17183
IP	5	17181	17211
IP	5	17226	17258
IP	5	17230	17258
IP	5	17311	17335
IP	5	17315	17335
IP	10	17209	17240
CN	5	17156	17183
CN	5	17178	17211
CN	5	17181	17211
CN	5	17209	17240
CN	5	17226	17258
CN	5	17265	17283
CN	5	17310	17335
CN	10	17314	17335
GU	5	17231	17258
GU	5	17266	17283
GU	10	17182	17211
GU	10	17210	17240
GU	10	17308	17335
GU	15	17178	17211
GU	15	17310	17335
GU	55	17206	17240
PI	5	17156	17183
PI	5	17226	17258
PI	5	17310	17335
HG	5	17155	17183
HG	5	17210	17240
HG	5	17225	17258
HG	5	17227	17258
HG	5	17232	17258
HG	5	17262	17283
HG	5	17311	17335
HG	10	17266	17283
HG	15	17182	17211
HG	15	17230	17258
HG	20	17157	17183
HG	20	17314	17335
HG	25	17206	17240
HG	35	17178	17211
OF	4	17233	17258
OF	5	17181	17211
OF	5	17226	17258
OF	5	17227	17258
OF	5	17314	17335
OF	5	17315	17335
OF	10	17209	17240
OF	15	17308	17335
OF	15	17310	17335
OF	15	17311	17335
OF	20	17156	17183
OF	20	17210	17240
OF	25	17182	17211
OF	25	17231	17258
OF	30	17262	17283
OF	35	17178	17211
OF	40	17157	17183
OF	50	17266	17283
OF	60	17230	17258
DX	5	17309	17335
DX	15	17210	17240
DX	15	17262	17283
DX	20	17206	17240
