# Supplementary material for: An Adjusted Likelihood Ratio Approach Analysing Distribution of Food Products to Assist the Investigation of Foodborne Outbreaks
Source: PLoS One. 2015 Aug 3;10(8):e0134344. doi: 10.1371/journal.pone.0134344 (PMC4523185; doi:10.1371/journal.pone.0134344)
Supplement: S3 File — Anonymised files of the distribution of each food product unit included in the analysis. Variables are “Municipality” = Identifier of the Municipality,”NumPackages” = Number of consumer packages delivered;”Date_delivered” = The date the food product unit has been delivered;”Date_expired” = The date given where food product unit have expired. (ZIP) [file pone.0134344.s005.zip › prod111.txt]

Municipality	numPackages	Date_delivered	Date_expired
KQ	5	17169	17197
KQ	10	17224	17254
KQ	13	17230	17254
JW	5	17169	17197
JW	5	17174	17197
JW	5	17197	17225
JW	5	17246	17272
JW	5	17251	17272
JW	5	17328	17349
KR	5	17168	17197
KR	5	17198	17225
KR	10	17170	17197
KR	10	17197	17225
KR	10	17248	17272
KR	25	17224	17254
AY	5	17168	17197
AY	5	17175	17197
AY	5	17247	17272
AY	5	17251	17272
AY	5	17324	17349
AY	10	17202	17225
AY	15	17197	17225
AY	20	17224	17254
CQ	5	17251	17272
PO	5	17251	17272
MK	5	17170	17197
MK	5	17197	17225
MK	5	17230	17254
MK	5	17328	17349
MK	10	17174	17197
QD	5	17248	17272
QD	10	17224	17254
QO	5	17251	17272
MZ	5	17169	17197
MZ	5	17199	17225
MZ	5	17225	17254
BT	5	17175	17197
BT	5	17197	17225
BT	5	17226	17254
MN	5	17171	17197
MN	5	17224	17254
MN	10	17175	17197
MN	10	17251	17272
MN	10	17329	17349
PV	5	17197	17225
PV	5	17251	17272
PV	5	17328	17349
PV	10	17246	17272
PV	15	17225	17254
PV	20	17169	17197
PV	30	17224	17254
PV	90	17198	17225
QK	5	17174	17197
QK	5	17248	17272
QK	10	17171	17197
QK	10	17329	17349
QK	15	17170	17197
QK	20	17224	17254
PP	5	17168	17197
PP	5	17170	17197
PP	5	17199	17225
PP	5	17224	17254
KU	5	17170	17197
KU	5	17248	17272
KU	5	17251	17272
KU	5	17328	17349
KU	10	17198	17225
KU	10	17224	17254
EI	10	17170	17197
EI	15	17171	17197
EI	30	17224	17254
FH	5	17170	17197
FH	5	17175	17197
FH	5	17245	17272
FH	10	17197	17225
FH	15	17174	17197
FH	15	17225	17254
FH	15	17247	17272
FH	15	17328	17349
FH	20	17199	17225
FH	30	17169	17197
FH	35	17168	17197
FH	35	17198	17225
FH	45	17251	17272
FH	58	17224	17254
FH	120	17171	17197
BU	5	17168	17197
BU	5	17171	17197
BU	5	17245	17272
BU	5	17247	17272
BU	5	17248	17272
BU	5	17328	17349
BU	10	17226	17254
BU	10	17246	17272
BU	10	17251	17272
BU	15	17170	17197
BU	15	17174	17197
BU	25	17169	17197
BU	40	17224	17254
GZ	5	17169	17197
GZ	5	17197	17225
GZ	5	17204	17225
GZ	5	17224	17254
GZ	15	17225	17254
QU	5	17199	17225
QU	10	17169	17197
QU	10	17204	17225
QU	15	17197	17225
QU	20	17225	17254
EA	5	17168	17197
EA	15	17197	17225
HV	5	17198	17225
HV	10	17224	17254
HV	10	17246	17272
MP	5	17169	17197
MP	5	17197	17225
OL	5	17168	17197
OL	5	17169	17197
OL	5	17171	17197
OL	5	17197	17225
OL	5	17246	17272
OL	5	17325	17349
OL	10	17202	17225
OL	15	17328	17349
OL	20	17224	17254
QV	5	17171	17197
QV	5	17202	17225
QV	5	17203	17225
QV	5	17223	17254
QV	5	17225	17254
QV	5	17245	17272
QV	10	17168	17197
QV	10	17246	17272
QV	10	17328	17349
QV	10	17329	17349
QV	15	17199	17225
QV	20	17169	17197
QV	35	17224	17254
CL	5	17170	17197
CL	5	17198	17225
CL	5	17328	17349
CL	35	17224	17254
EG	5	17199	17225
EG	5	17230	17254
EG	5	17246	17272
EG	10	17170	17197
EG	20	17198	17225
EG	20	17224	17254
MX	5	17174	17197
MX	5	17197	17225
MX	5	17226	17254
MX	5	17325	17349
MX	10	17169	17197
MX	15	17225	17254
HT	5	17224	17254
HT	5	17245	17272
HT	5	17324	17349
HT	10	17174	17197
BW	5	17169	17197
BW	5	17197	17225
BW	5	17224	17254
BW	5	17247	17272
EF	5	17325	17349
EF	10	17170	17197
EF	10	17171	17197
EF	10	17226	17254
EF	15	17174	17197
EF	19	17252	17272
EF	20	17248	17272
EF	20	17251	17272
EF	30	17204	17225
EF	35	17246	17272
EF	40	17324	17349
EF	55	17202	17225
EF	55	17245	17272
EF	55	17328	17349
EF	60	17223	17254
EF	90	17247	17272
EF	95	17169	17197
EF	100	17225	17254
EF	115	17199	17225
EF	120	17168	17197
EF	125	17198	17225
EF	160	17197	17225
EF	267	17224	17254
OG	5	17251	17272
OG	10	17171	17197
LF	5	17174	17197
LF	5	17224	17254
LF	10	17170	17197
LF	15	17230	17254
OH	5	17170	17197
OH	5	17328	17349
OH	5	17329	17349
CG	5	17171	17197
CG	5	17329	17349
CG	10	17328	17349
DK	5	17174	17197
DK	5	17251	17272
MV	5	17170	17197
MV	5	17171	17197
MV	5	17174	17197
MV	5	17251	17272
JL	5	17170	17197
JL	5	17251	17272
JL	10	17230	17254
GR	5	17195	17225
GR	5	17223	17254
GR	5	17248	17272
HN	5	17174	17197
HN	5	17230	17254
HN	5	17244	17272
HI	5	17170	17197
HI	5	17175	17197
HI	5	17224	17254
HI	5	17325	17349
HI	5	17329	17349
HI	10	17174	17197
HI	30	17225	17254
FM	5	17168	17197
FM	5	17170	17197
FM	5	17226	17254
FM	5	17328	17349
FM	10	17224	17254
HX	5	17171	17197
HX	5	17226	17254
DM	5	17224	17254
GJ	5	17175	17197
GJ	5	17198	17225
GJ	5	17223	17254
GJ	5	17224	17254
GJ	5	17226	17254
OC	5	17226	17254
OC	10	17170	17197
LH	5	17325	17349
KB	5	17197	17225
OV	5	17230	17254
OV	5	17329	17349
KV	5	17248	17272
AD	5	17171	17197
AD	5	17198	17225
AD	5	17328	17349
KD	5	17224	17254
CX	5	17202	17225
CX	10	17224	17254
EC	5	17170	17197
EC	5	17247	17272
RM	5	17171	17197
RM	5	17251	17272
LM	5	17174	17197
HD	5	17170	17197
RJ	5	17223	17254
RJ	10	17174	17197
RJ	10	17230	17254
RJ	10	17251	17272
RJ	10	17328	17349
RJ	15	17175	17197
GW	5	17224	17254
JP	5	17329	17349
RN	5	17168	17197
RN	5	17169	17197
RN	5	17202	17225
RN	5	17225	17254
RN	5	17230	17254
RN	5	17248	17272
RN	5	17251	17272
RN	10	17171	17197
RN	10	17245	17272
RN	15	17224	17254
RN	15	17328	17349
RK	5	17170	17197
RK	5	17171	17197
RK	5	17251	17272
RK	5	17328	17349
RK	5	17329	17349
RK	10	17247	17272
RK	15	17174	17197
RK	15	17225	17254
RK	15	17230	17254
RH	5	17170	17197
RH	5	17175	17197
RH	5	17329	17349
RH	25	17224	17254
MT	5	17197	17225
MT	10	17224	17254
EB	5	17171	17197
EB	5	17329	17349
BI	5	17251	17272
PN	5	17170	17197
ES	5	17174	17197
ES	10	17230	17254
DQ	5	17251	17272
DQ	10	17174	17197
DH	5	17171	17197
DH	5	17248	17272
RF	5	17248	17272
RF	5	17329	17349
KK	5	17224	17254
PD	5	17174	17197
PD	10	17170	17197
PD	15	17248	17272
PD	30	17171	17197
JI	5	17171	17197
JI	10	17174	17197
IS	5	17247	17272
IS	5	17251	17272
IS	5	17328	17349
GL	5	17170	17197
CF	5	17174	17197
CF	5	17230	17254
CF	5	17328	17349
FP	5	17170	17197
FP	5	17171	17197
FP	5	17197	17225
FP	5	17224	17254
FP	5	17225	17254
FP	5	17248	17272
FP	5	17251	17272
FP	5	17329	17349
FP	40	17174	17197
MR	5	17171	17197
MR	10	17224	17254
QN	5	17168	17197
QN	5	17170	17197
QN	5	17197	17225
QN	5	17198	17225
QN	5	17246	17272
QN	5	17252	17272
QN	10	17171	17197
QN	10	17224	17254
QN	10	17329	17349
QN	20	17174	17197
QN	20	17248	17272
KM	5	17174	17197
KM	5	17202	17225
KM	9	17329	17349
KM	10	17170	17197
KM	10	17328	17349
KM	15	17171	17197
KM	15	17248	17272
EO	5	17168	17197
EO	5	17170	17197
EO	5	17245	17272
EO	5	17251	17272
EO	10	17224	17254
EO	15	17171	17197
QE	5	17328	17349
PX	5	17171	17197
IK	5	17225	17254
IK	5	17328	17349
JZ	5	17174	17197
GG	5	17168	17197
GG	5	17170	17197
GG	5	17251	17272
GG	15	17224	17254
EE	5	17204	17225
HP	5	17170	17197
HP	5	17174	17197
HP	5	17197	17225
HP	5	17246	17272
HP	5	17248	17272
HP	5	17328	17349
CE	5	17171	17197
CE	5	17174	17197
CE	5	17224	17254
CE	5	17225	17254
CE	5	17233	17254
CE	5	17248	17272
CE	10	17226	17254
CE	10	17328	17349
CE	15	17170	17197
CE	25	17251	17272
OY	5	17198	17225
OY	5	17230	17254
OY	5	17328	17349
OU	1	17175	17197
OU	5	17174	17197
OU	5	17226	17254
OU	5	17251	17272
OU	7	17223	17254
OU	10	17328	17349
AV	5	17325	17349
AV	10	17226	17254
IX	5	17171	17197
QJ	5	17251	17272
FV	5	17204	17225
FV	5	17251	17272
QR	5	17170	17197
QR	5	17171	17197
QR	5	17226	17254
CV	5	17169	17197
AJ	5	17226	17254
AJ	5	17325	17349
JQ	5	17238	17254
JQ	5	17330	17349
JQ	10	17169	17197
JQ	15	17237	17254
DY	10	17169	17197
DY	10	17226	17254
DY	10	17233	17254
DY	15	17237	17254
HB	5	17226	17254
HB	5	17237	17254
HB	60	17323	17349
FY	5	17226	17254
LW	10	17226	17254
AU	5	17169	17197
AU	5	17237	17254
DT	5	17237	17254
DT	5	17325	17349
DT	15	17226	17254
MD	5	17226	17254
MD	5	17330	17349
MD	10	17169	17197
JV	5	17169	17197
JV	10	17237	17254
JV	10	17330	17349
JV	15	17226	17254
PL	4	17238	17254
PL	5	17330	17349
BS	5	17237	17254
OM	5	17226	17254
DP	5	17325	17349
QM	5	17169	17197
QM	5	17170	17197
QM	5	17237	17254
QM	25	17226	17254
GB	5	17226	17254
FU	5	17199	17225
FU	5	17246	17272
FU	5	17251	17272
FU	5	17253	17272
FU	5	17254	17272
FU	9	17230	17254
FU	10	17176	17197
FU	10	17247	17272
FU	15	17175	17197
FU	15	17225	17254
FU	20	17177	17197
FU	20	17252	17272
FU	25	17226	17254
FU	50	17245	17272
FU	70	17198	17225
DD	5	17226	17254
BE	5	17198	17225
BE	5	17226	17254
BE	10	17225	17254
CO	5	17226	17254
CO	5	17248	17272
GD	5	17198	17225
LJ	5	17198	17225
GH	5	17176	17197
QS	5	17175	17197
QS	5	17198	17225
QS	5	17252	17272
QS	15	17226	17254
PR	5	17225	17254
GI	5	17198	17225
GI	5	17245	17272
JT	5	17245	17272
JT	5	17248	17272
JT	10	17198	17225
JT	10	17199	17225
JT	10	17226	17254
QB	5	17244	17272
QB	5	17248	17272
EQ	1	17244	17272
EQ	5	17177	17197
EQ	5	17199	17225
EQ	5	17248	17272
EQ	5	17251	17272
EQ	10	17226	17254
EQ	25	17198	17225
BZ	5	17199	17225
ME	5	17199	17225
ME	5	17226	17254
ME	5	17248	17272
ME	5	17253	17272
PF	5	17176	17197
OO	5	17225	17254
OO	5	17244	17272
DO	5	17176	17197
DO	5	17253	17272
JF	5	17175	17197
JF	5	17224	17254
JF	5	17329	17349
IB	5	17225	17254
IB	5	17251	17272
IB	10	17198	17225
LB	5	17276	17297
LB	10	17223	17254
LB	10	17244	17272
BA	5	17276	17297
AH	5	17245	17272
DL	5	17226	17254
DL	5	17244	17272
DL	5	17274	17297
DL	10	17197	17225
EZ	5	17195	17225
EZ	5	17277	17297
EZ	10	17197	17225
EZ	10	17275	17297
EZ	15	17274	17297
EZ	15	17321	17349
EZ	20	17168	17197
EZ	35	17224	17254
EZ	55	17223	17254
EK	5	17167	17197
EK	5	17244	17272
EK	5	17274	17297
EK	5	17275	17297
EK	15	17276	17297
EK	20	17168	17197
EK	20	17322	17349
EK	25	17223	17254
KL	1	17321	17349
KL	5	17167	17197
KL	15	17275	17297
KL	15	17276	17297
KL	20	17168	17197
KL	20	17241	17272
KL	25	17322	17349
KL	30	17223	17254
KL	50	17224	17254
PZ	5	17240	17272
PZ	10	17223	17254
EH	5	17244	17272
EH	5	17321	17349
EH	20	17223	17254
FB	5	17223	17254
FB	5	17275	17297
FB	5	17321	17349
JM	5	17168	17197
JM	5	17275	17297
JM	5	17276	17297
JM	5	17321	17349
JM	10	17223	17254
AX	5	17168	17197
AK	5	17168	17197
AK	5	17322	17349
PE	5	17167	17197
RE	5	17244	17272
RE	5	17275	17297
RE	9	17195	17225
RE	20	17223	17254
DZ	15	17223	17254
HU	5	17223	17254
HU	5	17244	17272
KN	5	17197	17225
KN	5	17223	17254
KN	5	17244	17272
KW	10	17224	17254
KW	15	17168	17197
OW	5	17168	17197
OW	5	17223	17254
OW	5	17224	17254
OW	5	17276	17297
IL	5	17167	17197
IL	15	17223	17254
DJ	10	17275	17297
OP	5	17224	17254
OP	5	17277	17297
MA	5	17195	17225
KI	5	17241	17272
KI	5	17322	17349
FK	5	17241	17272
FK	5	17242	17272
FK	5	17274	17297
KE	5	17321	17349
KE	20	17223	17254
JE	5	17167	17197
JE	5	17168	17197
JE	5	17195	17225
JE	5	17275	17297
JE	10	17223	17254
IC	5	17274	17297
IC	10	17241	17272
DN	5	17195	17225
DN	5	17224	17254
DN	5	17322	17349
HS	5	17275	17297
AC	5	17168	17197
AC	5	17197	17225
AC	5	17244	17272
AC	10	17277	17297
AC	15	17223	17254
HK	5	17225	17254
HK	5	17241	17272
HK	5	17275	17297
HK	5	17276	17297
HK	5	17322	17349
HK	5	17323	17349
HK	10	17223	17254
HK	10	17274	17297
HK	15	17244	17272
MI	5	17242	17272
MI	5	17244	17272
MI	5	17322	17349
MI	10	17240	17272
MI	10	17276	17297
MI	10	17277	17297
MI	10	17321	17349
MI	15	17167	17197
MI	15	17274	17297
MI	20	17323	17349
MI	25	17223	17254
MI	25	17241	17272
MI	35	17168	17197
MI	40	17275	17297
MI	75	17224	17254
MI	100	17279	17297
QL	5	17168	17197
QL	5	17276	17297
QL	10	17223	17254
HZ	5	17224	17254
HZ	5	17275	17297
HZ	10	17168	17197
ED	15	17223	17254
LT	5	17241	17272
AP	5	17167	17197
AP	5	17195	17225
AP	15	17223	17254
GV	5	17168	17197
GV	5	17275	17297
GV	5	17321	17349
AE	5	17168	17197
FS	5	17241	17272
KZ	5	17195	17225
KZ	5	17276	17297
KT	5	17322	17349
JJ	5	17195	17225
JJ	5	17274	17297
AB	5	17322	17349
AB	10	17197	17225
AB	15	17168	17197
QF	5	17224	17254
QF	5	17241	17272
MU	5	17241	17272
FF	5	17276	17297
FJ	10	17224	17254
FJ	10	17244	17272
FJ	10	17322	17349
FJ	15	17195	17225
FJ	15	17275	17297
FJ	20	17223	17254
AQ	1	17167	17197
AQ	5	17241	17272
AQ	5	17276	17297
AQ	20	17195	17225
AQ	30	17223	17254
AM	5	17168	17197
AM	5	17195	17225
AM	20	17223	17254
AM	30	17224	17254
AI	10	17223	17254
ID	5	17197	17225
ID	5	17241	17272
ID	5	17277	17297
JB	5	17167	17197
JB	5	17224	17254
JB	10	17223	17254
JB	10	17244	17272
JB	10	17276	17297
JB	20	17275	17297
PQ	5	17195	17225
PQ	5	17197	17225
PQ	5	17275	17297
PQ	10	17223	17254
RA	5	17195	17225
PG	10	17223	17254
DW	5	17321	17349
GY	5	17168	17197
GY	5	17240	17272
BK	5	17240	17272
BK	10	17223	17254
BN	5	17275	17297
BN	10	17195	17225
BN	10	17244	17272
BN	25	17223	17254
OB	5	17195	17225
RC	4	17226	17254
RC	5	17275	17297
RC	10	17279	17297
RC	10	17321	17349
RC	15	17245	17272
RC	15	17328	17349
RC	20	17167	17197
RC	20	17224	17254
RC	20	17325	17349
RC	25	17196	17225
RC	25	17239	17272
RC	25	17244	17272
RC	30	17240	17272
RC	35	17195	17225
RC	40	17277	17297
RC	45	17170	17197
RC	55	17322	17349
RC	57	17169	17197
RC	60	17171	17197
RC	60	17197	17225
RC	80	17246	17272
RC	85	17274	17297
RC	85	17276	17297
RC	100	17323	17349
RC	105	17192	17225
RC	130	17241	17272
RC	130	17324	17349
RC	160	17168	17197
RC	195	17220	17254
RC	385	17223	17254
MO	5	17192	17225
MO	5	17240	17272
MO	5	17247	17272
MO	15	17171	17197
MO	15	17246	17272
MO	15	17276	17297
MO	20	17244	17272
MO	20	17324	17349
MO	20	17325	17349
MO	30	17170	17197
MO	30	17223	17254
MO	35	17239	17272
MO	35	17328	17349
MO	40	17220	17254
MO	70	17279	17297
MO	110	17323	17349
MO	125	17169	17197
MO	125	17195	17225
GQ	5	17241	17272
GQ	10	17276	17297
GQ	15	17322	17349
CK	5	17321	17349
CK	10	17167	17197
CK	25	17223	17254
FG	4	17274	17297
FG	5	17240	17272
FG	5	17277	17297
FG	5	17322	17349
FG	10	17241	17272
FG	10	17321	17349
FG	15	17168	17197
FG	30	17323	17349
FG	50	17223	17254
CT	5	17167	17197
CT	5	17275	17297
CT	5	17321	17349
RL	5	17167	17197
RL	5	17168	17197
RL	5	17193	17225
RL	5	17277	17297
RL	8	17169	17197
RL	10	17240	17272
RL	15	17275	17297
RL	15	17322	17349
RL	20	17223	17254
OD	5	17168	17197
OD	5	17274	17297
OD	10	17167	17197
OD	10	17242	17272
OD	10	17276	17297
OD	15	17169	17197
OD	15	17241	17272
OD	20	17193	17225
OD	20	17277	17297
OD	20	17323	17349
OD	35	17322	17349
OD	40	17195	17225
OD	105	17223	17254
BM	10	17322	17349
GN	5	17242	17272
GN	5	17322	17349
GN	6	17193	17225
GN	10	17168	17197
GN	15	17277	17297
GN	20	17274	17297
GN	20	17323	17349
GN	25	17241	17272
GN	60	17223	17254
GN	150	17195	17225
JR	5	17275	17297
JR	10	17223	17254
CY	5	17275	17297
CY	10	17223	17254
OQ	5	17169	17197
OQ	5	17224	17254
OQ	5	17240	17272
OQ	10	17322	17349
LK	5	17240	17272
LK	5	17277	17297
LK	10	17193	17225
LK	15	17169	17197
LK	20	17224	17254
LK	20	17322	17349
LR	5	17322	17349
LR	10	17193	17225
LR	15	17169	17197
LR	15	17242	17272
LR	15	17275	17297
LR	20	17277	17297
CZ	5	17167	17197
CZ	5	17169	17197
CZ	5	17323	17349
CZ	15	17197	17225
CZ	30	17322	17349
CZ	45	17240	17272
CZ	45	17274	17297
CZ	60	17275	17297
CZ	273	17223	17254
IG	15	17167	17197
IG	15	17321	17349
IG	25	17223	17254
LY	5	17321	17349
LY	10	17167	17197
JO	5	17168	17197
JO	5	17277	17297
JO	10	17241	17272
JO	15	17223	17254
JO	25	17167	17197
HO	5	17168	17197
HO	5	17196	17225
HO	5	17279	17297
HO	5	17322	17349
HO	5	17325	17349
HO	10	17170	17197
HO	10	17192	17225
HO	10	17274	17297
HO	10	17324	17349
HO	10	17328	17349
HO	15	17171	17197
HO	15	17195	17225
HO	15	17245	17272
HO	15	17247	17272
HO	15	17276	17297
HO	20	17197	17225
HO	25	17220	17254
HO	30	17241	17272
HO	50	17223	17254
LI	5	17197	17225
LI	5	17240	17272
LI	5	17244	17272
LI	5	17276	17297
LI	5	17277	17297
LI	10	17168	17197
LI	10	17223	17254
LI	10	17241	17272
LI	15	17322	17349
LI	20	17245	17272
LZ	5	17168	17197
LZ	5	17276	17297
LZ	5	17322	17349
PS	5	17241	17272
PS	5	17246	17272
PS	5	17277	17297
PS	5	17325	17349
PS	10	17168	17197
PS	10	17324	17349
PS	10	17328	17349
PS	20	17170	17197
PS	20	17244	17272
PS	20	17247	17272
PS	20	17322	17349
PS	30	17195	17225
PS	85	17220	17254
AN	10	17246	17272
AN	10	17275	17297
AN	10	17321	17349
AN	15	17241	17272
AN	20	17323	17349
AN	30	17168	17197
AN	30	17223	17254
AN	35	17325	17349
AN	40	17245	17272
AN	40	17276	17297
AN	50	17192	17225
AN	60	17169	17197
AN	65	17322	17349
AN	135	17220	17254
AW	5	17171	17197
AW	5	17241	17272
AW	5	17276	17297
AW	5	17277	17297
AW	5	17324	17349
AW	10	17168	17197
AW	10	17170	17197
AW	10	17224	17254
AW	15	17223	17254
AW	15	17239	17272
AW	15	17247	17272
AW	15	17328	17349
JS	5	17275	17297
JS	5	17277	17297
JS	5	17322	17349
JS	10	17167	17197
JS	10	17168	17197
LO	5	17168	17197
LO	5	17169	17197
LO	5	17239	17272
LO	5	17240	17272
LO	5	17275	17297
LO	5	17276	17297
LO	5	17279	17297
LO	5	17322	17349
LO	5	17323	17349
LO	5	17325	17349
LO	10	17220	17254
LO	15	17195	17225
LO	20	17192	17225
LO	25	17246	17272
QW	5	17168	17197
QW	5	17170	17197
QW	5	17195	17225
QW	5	17240	17272
QW	5	17246	17272
QW	5	17247	17272
QW	5	17275	17297
QW	5	17280	17297
QW	5	17322	17349
QW	5	17324	17349
QW	10	17171	17197
QW	10	17220	17254
QW	10	17323	17349
IH	5	17246	17272
IH	5	17280	17297
IH	5	17329	17349
IH	10	17192	17225
IH	10	17245	17272
IH	15	17171	17197
IH	20	17323	17349
IH	25	17220	17254
IH	50	17169	17197
FX	5	17192	17225
FX	5	17220	17254
FX	10	17171	17197
CD	5	17170	17197
CD	5	17171	17197
CD	5	17192	17225
CD	5	17276	17297
CD	10	17241	17272
CD	15	17325	17349
DB	5	17240	17272
DB	5	17247	17272
DB	5	17279	17297
DB	5	17324	17349
DB	10	17170	17197
DB	10	17325	17349
DB	15	17223	17254
DB	15	17323	17349
DB	20	17171	17197
DB	20	17192	17225
DB	20	17239	17272
DB	20	17246	17272
DB	25	17276	17297
DB	30	17169	17197
DB	30	17224	17254
DB	50	17220	17254
KY	5	17322	17349
KY	10	17224	17254
IM	5	17168	17197
IM	5	17322	17349
IM	10	17276	17297
PT	5	17171	17197
PT	5	17192	17225
PT	5	17325	17349
PT	10	17169	17197
PT	10	17323	17349
MC	5	17244	17272
MC	15	17246	17272
MC	20	17245	17272
MC	20	17276	17297
MC	25	17325	17349
MC	30	17324	17349
MC	35	17171	17197
MC	40	17239	17272
MC	55	17241	17272
MC	60	17169	17197
MC	60	17195	17225
MC	60	17279	17297
MC	60	17323	17349
MC	60	17328	17349
MC	75	17192	17225
MC	75	17247	17272
MC	80	17223	17254
MC	110	17220	17254
PY	15	17244	17272
PY	15	17245	17272
PY	20	17276	17297
PY	30	17239	17272
PY	30	17328	17349
PY	35	17240	17272
PY	35	17246	17272
PY	35	17324	17349
PY	45	17170	17197
PY	45	17223	17254
PY	45	17241	17272
PY	70	17247	17272
PY	70	17325	17349
PY	75	17279	17297
PY	80	17192	17225
PY	80	17195	17225
PY	90	17171	17197
PY	90	17323	17349
PY	120	17169	17197
PY	145	17220	17254
DS	10	17325	17349
DS	20	17276	17297
DS	25	17241	17272
DS	30	17246	17272
DS	30	17324	17349
DS	36	17239	17272
DS	65	17323	17349
DS	70	17245	17272
DS	85	17171	17197
DS	95	17192	17225
DS	120	17169	17197
DS	120	17220	17254
PW	5	17171	17197
PW	5	17196	17225
PW	5	17276	17297
PW	5	17325	17349
PW	5	17328	17349
PW	10	17195	17225
PW	20	17192	17225
PW	20	17241	17272
PW	25	17220	17254
GE	5	17245	17272
GE	10	17169	17197
GE	10	17171	17197
GE	10	17224	17254
GE	10	17241	17272
GE	15	17195	17225
GE	15	17246	17272
GE	15	17247	17272
GE	15	17323	17349
GE	20	17325	17349
GE	20	17328	17349
GE	25	17170	17197
GE	30	17324	17349
GE	35	17276	17297
GE	50	17192	17225
GE	50	17239	17272
GE	130	17220	17254
FN	5	17323	17349
FN	10	17239	17272
FN	10	17244	17272
FN	20	17171	17197
FN	20	17192	17225
FN	30	17245	17272
FN	30	17246	17272
FN	40	17325	17349
FN	50	17241	17272
FN	60	17169	17197
FN	70	17223	17254
FN	70	17324	17349
FN	80	17224	17254
FN	85	17195	17225
FN	85	17279	17297
FN	105	17328	17349
FN	110	17220	17254
FN	215	17276	17297
BO	5	17171	17197
BO	5	17223	17254
BO	5	17239	17272
BO	10	17241	17272
BO	10	17325	17349
BO	15	17192	17225
BO	15	17244	17272
BO	15	17279	17297
BO	20	17196	17225
BO	20	17280	17297
BO	25	17245	17272
BO	25	17323	17349
BO	30	17169	17197
BO	30	17276	17297
BO	45	17195	17225
BO	45	17220	17254
BO	45	17246	17272
BO	45	17328	17349
IT	5	17169	17197
IT	5	17192	17225
IT	5	17244	17272
IT	10	17220	17254
IT	10	17224	17254
IT	10	17323	17349
IT	10	17325	17349
KJ	5	17246	17272
KJ	10	17195	17225
KJ	10	17241	17272
KJ	10	17244	17272
KJ	20	17245	17272
KJ	20	17323	17349
KJ	25	17240	17272
KJ	40	17223	17254
KJ	50	17224	17254
KJ	60	17192	17225
KJ	60	17325	17349
KJ	70	17276	17297
KJ	80	17171	17197
KJ	90	17279	17297
KJ	90	17324	17349
KJ	100	17196	17225
KJ	110	17170	17197
KJ	157	17322	17349
KJ	230	17247	17272
KJ	245	17220	17254
EP	5	17174	17197
EP	5	17225	17254
EP	5	17329	17349
EP	10	17169	17197
EP	10	17322	17349
EP	15	17280	17297
EP	25	17241	17272
EP	30	17244	17272
EP	35	17276	17297
EP	45	17246	17272
EP	45	17325	17349
EP	50	17239	17272
EP	50	17279	17297
EP	60	17171	17197
EP	60	17240	17272
EP	70	17247	17272
EP	75	17224	17254
EP	80	17220	17254
EP	85	17328	17349
EP	90	17196	17225
EP	90	17245	17272
EP	105	17192	17225
EP	105	17324	17349
EP	110	17195	17225
EP	110	17223	17254
EP	185	17323	17349
EP	260	17170	17197
EL	5	17220	17254
EL	5	17240	17272
EL	5	17241	17272
EL	5	17247	17272
EL	10	17192	17225
EL	10	17324	17349
EL	15	17170	17197
IY	5	17244	17272
IY	5	17245	17272
IY	5	17328	17349
IY	10	17224	17254
IY	10	17276	17297
IY	15	17171	17197
IY	15	17192	17225
IY	15	17324	17349
IY	15	17325	17349
IY	25	17170	17197
IY	25	17241	17272
IY	25	17247	17272
IY	30	17240	17272
IY	65	17220	17254
AR	5	17224	17254
AR	5	17245	17272
KC	5	17195	17225
KC	5	17223	17254
KC	5	17224	17254
KC	5	17239	17272
KC	5	17246	17272
KC	5	17280	17297
KC	5	17325	17349
KC	5	17328	17349
KC	10	17171	17197
KC	10	17196	17225
KC	15	17245	17272
KC	15	17276	17297
KC	25	17220	17254
QY	5	17174	17197
QY	5	17195	17225
QY	10	17279	17297
QY	10	17328	17349
QY	15	17170	17197
QY	15	17240	17272
BF	5	17195	17225
BF	5	17244	17272
BF	5	17246	17272
BF	5	17279	17297
BF	5	17323	17349
BF	10	17328	17349
MY	10	17240	17272
MY	10	17247	17272
MY	20	17195	17225
MY	20	17279	17297
MY	25	17328	17349
MY	30	17324	17349
MY	40	17170	17197
RG	5	17170	17197
RG	10	17195	17225
RG	10	17247	17272
RG	10	17324	17349
RG	10	17328	17349
RG	15	17244	17272
RG	20	17240	17272
RG	25	17279	17297
RG	40	17223	17254
DA	5	17195	17225
DA	5	17196	17225
DA	5	17240	17272
DA	5	17246	17272
DA	5	17247	17272
DA	5	17322	17349
DA	5	17324	17349
DA	10	17169	17197
DA	10	17239	17272
DA	10	17276	17297
DA	15	17171	17197
DA	15	17244	17272
DA	20	17245	17272
DA	25	17192	17225
DA	25	17325	17349
DA	30	17170	17197
DA	45	17323	17349
DA	50	17220	17254
LD	5	17170	17197
LD	5	17322	17349
LD	5	17324	17349
LD	10	17239	17272
LD	10	17244	17272
LD	10	17246	17272
LD	10	17323	17349
LD	15	17169	17197
LD	15	17195	17225
LD	20	17220	17254
LD	20	17223	17254
GX	5	17195	17225
GX	5	17324	17349
GX	10	17223	17254
MJ	5	17170	17197
MJ	5	17192	17225
MJ	5	17196	17225
MJ	5	17224	17254
MJ	10	17245	17272
MJ	10	17280	17297
QC	5	17239	17272
QC	5	17244	17272
QC	5	17246	17272
QC	5	17247	17272
QC	5	17328	17349
QC	10	17169	17197
QC	10	17224	17254
QC	10	17240	17272
QC	10	17323	17349
FO	5	17169	17197
FO	5	17246	17272
FO	5	17323	17349
FO	5	17328	17349
FO	10	17244	17272
KG	5	17247	17272
KG	5	17279	17297
KG	5	17280	17297
KG	5	17329	17349
KG	10	17325	17349
KG	10	17328	17349
KG	15	17169	17197
KG	15	17195	17225
KG	15	17239	17272
KG	15	17245	17272
KG	20	17224	17254
KG	20	17276	17297
KG	25	17196	17225
KG	25	17241	17272
KG	25	17244	17272
KG	30	17170	17197
KG	30	17240	17272
KG	35	17322	17349
KG	40	17323	17349
KG	45	17220	17254
KG	50	17246	17272
KG	60	17192	17225
KG	75	17324	17349
KG	80	17171	17197
HQ	5	17171	17197
HQ	5	17239	17272
HQ	5	17241	17272
HQ	5	17325	17349
HQ	10	17170	17197
HQ	10	17192	17225
HQ	10	17244	17272
HQ	10	17324	17349
HQ	15	17220	17254
HQ	15	17224	17254
HQ	15	17240	17272
HQ	15	17276	17297
HQ	15	17280	17297
HQ	15	17323	17349
HQ	20	17196	17225
HQ	20	17279	17297
HQ	35	17223	17254
BD	5	17171	17197
BD	5	17325	17349
BD	5	17329	17349
BD	10	17170	17197
BD	10	17196	17225
BD	10	17241	17272
BD	10	17245	17272
BD	10	17324	17349
BD	15	17192	17225
BD	18	17280	17297
FC	5	17171	17197
FC	5	17280	17297
FC	5	17325	17349
FC	10	17170	17197
FC	10	17196	17225
FC	10	17324	17349
FC	10	17328	17349
FC	15	17244	17272
FC	20	17245	17272
AG	5	17170	17197
AG	5	17239	17272
JC	5	17171	17197
JC	5	17239	17272
JC	5	17240	17272
JC	5	17241	17272
JC	5	17322	17349
JC	5	17323	17349
JC	10	17324	17349
JC	15	17192	17225
JC	20	17328	17349
CW	5	17328	17349
CW	10	17196	17225
CW	10	17224	17254
CW	10	17247	17272
CW	10	17280	17297
CW	15	17170	17197
CW	15	17195	17225
CW	15	17245	17272
CW	15	17279	17297
CW	20	17240	17272
CW	20	17322	17349
CW	25	17244	17272
CW	30	17171	17197
EX	5	17276	17297
EX	5	17323	17349
EX	5	17324	17349
EX	5	17325	17349
EX	10	17171	17197
EX	10	17192	17225
EX	10	17196	17225
EX	15	17247	17272
EX	15	17280	17297
EX	20	17170	17197
EX	20	17224	17254
AF	10	17171	17197
CB	5	17169	17197
CB	5	17240	17272
CB	5	17276	17297
CB	5	17323	17349
CB	10	17196	17225
CB	10	17280	17297
CB	10	17324	17349
CB	10	17325	17349
CB	20	17171	17197
CB	20	17192	17225
CB	35	17224	17254
CB	60	17220	17254
FR	5	17170	17197
FR	5	17240	17272
FR	5	17245	17272
FR	10	17241	17272
FR	10	17244	17272
FR	10	17322	17349
FR	10	17323	17349
FR	10	17325	17349
FR	25	17171	17197
FR	25	17195	17225
FR	25	17280	17297
FR	30	17192	17225
FR	40	17324	17349
FR	80	17220	17254
JH	5	17244	17272
JH	10	17170	17197
JH	10	17239	17272
JH	10	17279	17297
JH	10	17322	17349
JH	15	17241	17272
JH	20	17280	17297
JH	25	17246	17272
JH	25	17323	17349
JH	30	17276	17297
JH	35	17195	17225
JH	35	17223	17254
JH	35	17245	17272
JH	40	17240	17272
JH	40	17324	17349
JH	65	17328	17349
JH	75	17171	17197
JH	90	17192	17225
JH	100	17325	17349
JH	120	17196	17225
JH	130	17224	17254
JH	180	17220	17254
DE	5	17276	17297
DE	10	17171	17197
DE	15	17246	17272
DE	25	17220	17254
BH	5	17244	17272
BH	5	17324	17349
BH	10	17239	17272
BH	10	17240	17272
BH	11	17174	17197
BH	15	17241	17272
BH	20	17329	17349
BH	25	17195	17225
BH	25	17323	17349
BH	25	17325	17349
BH	25	17328	17349
BH	30	17171	17197
BH	30	17245	17272
BH	35	17276	17297
BH	35	17279	17297
BH	50	17196	17225
BH	55	17192	17225
BH	60	17246	17272
BH	65	17170	17197
BH	75	17220	17254
BH	85	17280	17297
BH	140	17224	17254
GC	5	17170	17197
GC	5	17245	17272
GC	5	17324	17349
GC	10	17196	17225
GC	10	17240	17272
GC	10	17322	17349
EV	5	17170	17197
EV	5	17276	17297
EV	5	17324	17349
EV	10	17240	17272
OX	5	17244	17272
OX	5	17245	17272
OX	5	17276	17297
OX	5	17329	17349
OX	10	17280	17297
OX	15	17195	17225
AT	5	17192	17225
AT	5	17276	17297
AT	5	17280	17297
AT	5	17329	17349
AT	10	17196	17225
AT	10	17245	17272
GM	5	17196	17225
GM	5	17223	17254
GM	5	17241	17272
GM	5	17245	17272
GM	5	17276	17297
GM	5	17328	17349
GM	10	17192	17225
GM	10	17325	17349
GM	15	17195	17225
GM	15	17244	17272
GM	20	17169	17197
GM	20	17247	17272
GM	40	17220	17254
GM	45	17170	17197
AS	5	17170	17197
AS	5	17240	17272
AS	5	17247	17272
AS	5	17324	17349
AS	10	17224	17254
AS	10	17276	17297
AS	15	17171	17197
AS	15	17192	17225
AS	15	17280	17297
AS	25	17196	17225
AS	50	17220	17254
AZ	5	17170	17197
AZ	5	17171	17197
AZ	5	17323	17349
AZ	10	17220	17254
AZ	10	17276	17297
AZ	15	17246	17272
AZ	25	17224	17254
FI	5	17240	17272
FI	5	17246	17272
FI	10	17224	17254
FI	10	17324	17349
FI	10	17328	17349
FI	15	17170	17197
FI	15	17195	17225
FI	20	17244	17272
FI	20	17279	17297
IP	5	17170	17197
IP	5	17195	17225
IP	5	17240	17272
IP	5	17244	17272
IP	5	17325	17349
IP	5	17329	17349
IP	10	17223	17254
CN	5	17170	17197
CN	5	17192	17225
CN	5	17195	17225
CN	5	17223	17254
CN	5	17240	17272
CN	5	17279	17297
CN	5	17324	17349
CN	10	17328	17349
GU	5	17245	17272
GU	5	17280	17297
GU	10	17196	17225
GU	10	17224	17254
GU	10	17322	17349
GU	15	17192	17225
GU	15	17324	17349
GU	55	17220	17254
PI	5	17170	17197
PI	5	17240	17272
PI	5	17324	17349
HG	5	17169	17197
HG	5	17224	17254
HG	5	17239	17272
HG	5	17241	17272
HG	5	17246	17272
HG	5	17276	17297
HG	5	17325	17349
HG	10	17280	17297
HG	15	17196	17225
HG	15	17244	17272
HG	20	17171	17197
HG	20	17328	17349
HG	25	17220	17254
HG	35	17192	17225
OF	4	17247	17272
OF	5	17195	17225
OF	5	17240	17272
OF	5	17241	17272
OF	5	17328	17349
OF	5	17329	17349
OF	10	17223	17254
OF	15	17322	17349
OF	15	17324	17349
OF	15	17325	17349
OF	20	17170	17197
OF	20	17224	17254
OF	25	17196	17225
OF	25	17245	17272
OF	30	17276	17297
OF	35	17192	17225
OF	40	17171	17197
OF	50	17280	17297
OF	60	17244	17272
DX	5	17323	17349
DX	15	17224	17254
DX	15	17276	17297
DX	20	17220	17254
