# Supplementary material for: An Adjusted Likelihood Ratio Approach Analysing Distribution of Food Products to Assist the Investigation of Foodborne Outbreaks
Source: PLoS One. 2015 Aug 3;10(8):e0134344. doi: 10.1371/journal.pone.0134344 (PMC4523185; doi:10.1371/journal.pone.0134344)
Supplement: S3 File — Anonymised files of the distribution of each food product unit included in the analysis. Variables are “Municipality” = Identifier of the Municipality,”NumPackages” = Number of consumer packages delivered;”Date_delivered” = The date the food product unit has been delivered;”Date_expired” = The date given where food product unit have expired. (ZIP) [file pone.0134344.s005.zip › prod112.txt]

Municipality	numPackages	Date_delivered	Date_expired
KQ	5	17183	17211
KQ	10	17238	17268
KQ	13	17244	17268
JW	5	17183	17211
JW	5	17188	17211
JW	5	17211	17239
JW	5	17260	17286
JW	5	17265	17286
JW	5	17342	17363
KR	5	17182	17211
KR	5	17212	17239
KR	10	17184	17211
KR	10	17211	17239
KR	10	17262	17286
KR	25	17238	17268
AY	5	17182	17211
AY	5	17189	17211
AY	5	17261	17286
AY	5	17265	17286
AY	5	17338	17363
AY	10	17216	17239
AY	15	17211	17239
AY	20	17238	17268
CQ	5	17265	17286
PO	5	17265	17286
MK	5	17184	17211
MK	5	17211	17239
MK	5	17244	17268
MK	5	17342	17363
MK	10	17188	17211
QD	5	17262	17286
QD	10	17238	17268
QO	5	17265	17286
MZ	5	17183	17211
MZ	5	17213	17239
MZ	5	17239	17268
BT	5	17189	17211
BT	5	17211	17239
BT	5	17240	17268
MN	5	17185	17211
MN	5	17238	17268
MN	10	17189	17211
MN	10	17265	17286
MN	10	17343	17363
PV	5	17211	17239
PV	5	17265	17286
PV	5	17342	17363
PV	10	17260	17286
PV	15	17239	17268
PV	20	17183	17211
PV	30	17238	17268
PV	90	17212	17239
QK	5	17188	17211
QK	5	17262	17286
QK	10	17185	17211
QK	10	17343	17363
QK	15	17184	17211
QK	20	17238	17268
PP	5	17182	17211
PP	5	17184	17211
PP	5	17213	17239
PP	5	17238	17268
KU	5	17184	17211
KU	5	17262	17286
KU	5	17265	17286
KU	5	17342	17363
KU	10	17212	17239
KU	10	17238	17268
EI	10	17184	17211
EI	15	17185	17211
EI	30	17238	17268
FH	5	17184	17211
FH	5	17189	17211
FH	5	17259	17286
FH	10	17211	17239
FH	15	17188	17211
FH	15	17239	17268
FH	15	17261	17286
FH	15	17342	17363
FH	20	17213	17239
FH	30	17183	17211
FH	35	17182	17211
FH	35	17212	17239
FH	45	17265	17286
FH	58	17238	17268
FH	120	17185	17211
BU	5	17182	17211
BU	5	17185	17211
BU	5	17259	17286
BU	5	17261	17286
BU	5	17262	17286
BU	5	17342	17363
BU	10	17240	17268
BU	10	17260	17286
BU	10	17265	17286
BU	15	17184	17211
BU	15	17188	17211
BU	25	17183	17211
BU	40	17238	17268
GZ	5	17183	17211
GZ	5	17211	17239
GZ	5	17218	17239
GZ	5	17238	17268
GZ	15	17239	17268
QU	5	17213	17239
QU	10	17183	17211
QU	10	17218	17239
QU	15	17211	17239
QU	20	17239	17268
EA	5	17182	17211
EA	15	17211	17239
HV	5	17212	17239
HV	10	17238	17268
HV	10	17260	17286
MP	5	17183	17211
MP	5	17211	17239
OL	5	17182	17211
OL	5	17183	17211
OL	5	17185	17211
OL	5	17211	17239
OL	5	17260	17286
OL	5	17339	17363
OL	10	17216	17239
OL	15	17342	17363
OL	20	17238	17268
QV	5	17185	17211
QV	5	17216	17239
QV	5	17217	17239
QV	5	17237	17268
QV	5	17239	17268
QV	5	17259	17286
QV	10	17182	17211
QV	10	17260	17286
QV	10	17342	17363
QV	10	17343	17363
QV	15	17213	17239
QV	20	17183	17211
QV	35	17238	17268
CL	5	17184	17211
CL	5	17212	17239
CL	5	17342	17363
CL	35	17238	17268
EG	5	17213	17239
EG	5	17244	17268
EG	5	17260	17286
EG	10	17184	17211
EG	20	17212	17239
EG	20	17238	17268
MX	5	17188	17211
MX	5	17211	17239
MX	5	17240	17268
MX	5	17339	17363
MX	10	17183	17211
MX	15	17239	17268
HT	5	17238	17268
HT	5	17259	17286
HT	5	17338	17363
HT	10	17188	17211
BW	5	17183	17211
BW	5	17211	17239
BW	5	17238	17268
BW	5	17261	17286
EF	5	17339	17363
EF	10	17184	17211
EF	10	17185	17211
EF	10	17240	17268
EF	15	17188	17211
EF	19	17266	17286
EF	20	17262	17286
EF	20	17265	17286
EF	30	17218	17239
EF	35	17260	17286
EF	40	17338	17363
EF	55	17216	17239
EF	55	17259	17286
EF	55	17342	17363
EF	60	17237	17268
EF	90	17261	17286
EF	95	17183	17211
EF	100	17239	17268
EF	115	17213	17239
EF	120	17182	17211
EF	125	17212	17239
EF	160	17211	17239
EF	267	17238	17268
OG	5	17265	17286
OG	10	17185	17211
LF	5	17188	17211
LF	5	17238	17268
LF	10	17184	17211
LF	15	17244	17268
OH	5	17184	17211
OH	5	17342	17363
OH	5	17343	17363
CG	5	17185	17211
CG	5	17343	17363
CG	10	17342	17363
DK	5	17188	17211
DK	5	17265	17286
MV	5	17184	17211
MV	5	17185	17211
MV	5	17188	17211
MV	5	17265	17286
JL	5	17184	17211
JL	5	17265	17286
JL	10	17244	17268
GR	5	17209	17239
GR	5	17237	17268
GR	5	17262	17286
HN	5	17188	17211
HN	5	17244	17268
HN	5	17258	17286
HI	5	17184	17211
HI	5	17189	17211
HI	5	17238	17268
HI	5	17339	17363
HI	5	17343	17363
HI	10	17188	17211
HI	30	17239	17268
FM	5	17182	17211
FM	5	17184	17211
FM	5	17240	17268
FM	5	17342	17363
FM	10	17238	17268
HX	5	17185	17211
HX	5	17240	17268
DM	5	17238	17268
GJ	5	17189	17211
GJ	5	17212	17239
GJ	5	17237	17268
GJ	5	17238	17268
GJ	5	17240	17268
OC	5	17240	17268
OC	10	17184	17211
LH	5	17339	17363
KB	5	17211	17239
OV	5	17244	17268
OV	5	17343	17363
KV	5	17262	17286
AD	5	17185	17211
AD	5	17212	17239
AD	5	17342	17363
KD	5	17238	17268
CX	5	17216	17239
CX	10	17238	17268
EC	5	17184	17211
EC	5	17261	17286
RM	5	17185	17211
RM	5	17265	17286
LM	5	17188	17211
HD	5	17184	17211
RJ	5	17237	17268
RJ	10	17188	17211
RJ	10	17244	17268
RJ	10	17265	17286
RJ	10	17342	17363
RJ	15	17189	17211
GW	5	17238	17268
JP	5	17343	17363
RN	5	17182	17211
RN	5	17183	17211
RN	5	17216	17239
RN	5	17239	17268
RN	5	17244	17268
RN	5	17262	17286
RN	5	17265	17286
RN	10	17185	17211
RN	10	17259	17286
RN	15	17238	17268
RN	15	17342	17363
RK	5	17184	17211
RK	5	17185	17211
RK	5	17265	17286
RK	5	17342	17363
RK	5	17343	17363
RK	10	17261	17286
RK	15	17188	17211
RK	15	17239	17268
RK	15	17244	17268
RH	5	17184	17211
RH	5	17189	17211
RH	5	17343	17363
RH	25	17238	17268
MT	5	17211	17239
MT	10	17238	17268
EB	5	17185	17211
EB	5	17343	17363
BI	5	17265	17286
PN	5	17184	17211
ES	5	17188	17211
ES	10	17244	17268
DQ	5	17265	17286
DQ	10	17188	17211
DH	5	17185	17211
DH	5	17262	17286
RF	5	17262	17286
RF	5	17343	17363
KK	5	17238	17268
PD	5	17188	17211
PD	10	17184	17211
PD	15	17262	17286
PD	30	17185	17211
JI	5	17185	17211
JI	10	17188	17211
IS	5	17261	17286
IS	5	17265	17286
IS	5	17342	17363
GL	5	17184	17211
CF	5	17188	17211
CF	5	17244	17268
CF	5	17342	17363
FP	5	17184	17211
FP	5	17185	17211
FP	5	17211	17239
FP	5	17238	17268
FP	5	17239	17268
FP	5	17262	17286
FP	5	17265	17286
FP	5	17343	17363
FP	40	17188	17211
MR	5	17185	17211
MR	10	17238	17268
QN	5	17182	17211
QN	5	17184	17211
QN	5	17211	17239
QN	5	17212	17239
QN	5	17260	17286
QN	5	17266	17286
QN	10	17185	17211
QN	10	17238	17268
QN	10	17343	17363
QN	20	17188	17211
QN	20	17262	17286
KM	5	17188	17211
KM	5	17216	17239
KM	9	17343	17363
KM	10	17184	17211
KM	10	17342	17363
KM	15	17185	17211
KM	15	17262	17286
EO	5	17182	17211
EO	5	17184	17211
EO	5	17259	17286
EO	5	17265	17286
EO	10	17238	17268
EO	15	17185	17211
QE	5	17342	17363
PX	5	17185	17211
IK	5	17239	17268
IK	5	17342	17363
JZ	5	17188	17211
GG	5	17182	17211
GG	5	17184	17211
GG	5	17265	17286
GG	15	17238	17268
EE	5	17218	17239
HP	5	17184	17211
HP	5	17188	17211
HP	5	17211	17239
HP	5	17260	17286
HP	5	17262	17286
HP	5	17342	17363
CE	5	17185	17211
CE	5	17188	17211
CE	5	17238	17268
CE	5	17239	17268
CE	5	17247	17268
CE	5	17262	17286
CE	10	17240	17268
CE	10	17342	17363
CE	15	17184	17211
CE	25	17265	17286
OY	5	17212	17239
OY	5	17244	17268
OY	5	17342	17363
OU	1	17189	17211
OU	5	17188	17211
OU	5	17240	17268
OU	5	17265	17286
OU	7	17237	17268
OU	10	17342	17363
AV	5	17339	17363
AV	10	17240	17268
IX	5	17185	17211
QJ	5	17265	17286
FV	5	17218	17239
FV	5	17265	17286
QR	5	17184	17211
QR	5	17185	17211
QR	5	17240	17268
CV	5	17183	17211
AJ	5	17240	17268
AJ	5	17339	17363
JQ	5	17252	17268
JQ	5	17344	17363
JQ	10	17183	17211
JQ	15	17251	17268
DY	10	17183	17211
DY	10	17240	17268
DY	10	17247	17268
DY	15	17251	17268
HB	5	17240	17268
HB	5	17251	17268
HB	60	17337	17363
FY	5	17240	17268
LW	10	17240	17268
AU	5	17183	17211
AU	5	17251	17268
DT	5	17251	17268
DT	5	17339	17363
DT	15	17240	17268
MD	5	17240	17268
MD	5	17344	17363
MD	10	17183	17211
JV	5	17183	17211
JV	10	17251	17268
JV	10	17344	17363
JV	15	17240	17268
PL	4	17252	17268
PL	5	17344	17363
BS	5	17251	17268
OM	5	17240	17268
DP	5	17339	17363
QM	5	17183	17211
QM	5	17184	17211
QM	5	17251	17268
QM	25	17240	17268
GB	5	17240	17268
FU	5	17213	17239
FU	5	17260	17286
FU	5	17265	17286
FU	5	17267	17286
FU	5	17268	17286
FU	9	17244	17268
FU	10	17190	17211
FU	10	17261	17286
FU	15	17189	17211
FU	15	17239	17268
FU	20	17191	17211
FU	20	17266	17286
FU	25	17240	17268
FU	50	17259	17286
FU	70	17212	17239
DD	5	17240	17268
BE	5	17212	17239
BE	5	17240	17268
BE	10	17239	17268
CO	5	17240	17268
CO	5	17262	17286
GD	5	17212	17239
LJ	5	17212	17239
GH	5	17190	17211
QS	5	17189	17211
QS	5	17212	17239
QS	5	17266	17286
QS	15	17240	17268
PR	5	17239	17268
GI	5	17212	17239
GI	5	17259	17286
JT	5	17259	17286
JT	5	17262	17286
JT	10	17212	17239
JT	10	17213	17239
JT	10	17240	17268
QB	5	17258	17286
QB	5	17262	17286
EQ	1	17258	17286
EQ	5	17191	17211
EQ	5	17213	17239
EQ	5	17262	17286
EQ	5	17265	17286
EQ	10	17240	17268
EQ	25	17212	17239
BZ	5	17213	17239
ME	5	17213	17239
ME	5	17240	17268
ME	5	17262	17286
ME	5	17267	17286
PF	5	17190	17211
OO	5	17239	17268
OO	5	17258	17286
DO	5	17190	17211
DO	5	17267	17286
JF	5	17189	17211
JF	5	17238	17268
JF	5	17343	17363
IB	5	17239	17268
IB	5	17265	17286
IB	10	17212	17239
LB	5	17290	17311
LB	10	17237	17268
LB	10	17258	17286
BA	5	17290	17311
AH	5	17259	17286
DL	5	17240	17268
DL	5	17258	17286
DL	5	17288	17311
DL	10	17211	17239
EZ	5	17209	17239
EZ	5	17291	17311
EZ	10	17211	17239
EZ	10	17289	17311
EZ	15	17288	17311
EZ	15	17335	17363
EZ	20	17182	17211
EZ	35	17238	17268
EZ	55	17237	17268
EK	5	17181	17211
EK	5	17258	17286
EK	5	17288	17311
EK	5	17289	17311
EK	15	17290	17311
EK	20	17182	17211
EK	20	17336	17363
EK	25	17237	17268
KL	1	17335	17363
KL	5	17181	17211
KL	15	17289	17311
KL	15	17290	17311
KL	20	17182	17211
KL	20	17255	17286
KL	25	17336	17363
KL	30	17237	17268
KL	50	17238	17268
PZ	5	17254	17286
PZ	10	17237	17268
EH	5	17258	17286
EH	5	17335	17363
EH	20	17237	17268
FB	5	17237	17268
FB	5	17289	17311
FB	5	17335	17363
JM	5	17182	17211
JM	5	17289	17311
JM	5	17290	17311
JM	5	17335	17363
JM	10	17237	17268
AX	5	17182	17211
AK	5	17182	17211
AK	5	17336	17363
PE	5	17181	17211
RE	5	17258	17286
RE	5	17289	17311
RE	9	17209	17239
RE	20	17237	17268
DZ	15	17237	17268
HU	5	17237	17268
HU	5	17258	17286
KN	5	17211	17239
KN	5	17237	17268
KN	5	17258	17286
KW	10	17238	17268
KW	15	17182	17211
OW	5	17182	17211
OW	5	17237	17268
OW	5	17238	17268
OW	5	17290	17311
IL	5	17181	17211
IL	15	17237	17268
DJ	10	17289	17311
OP	5	17238	17268
OP	5	17291	17311
MA	5	17209	17239
KI	5	17255	17286
KI	5	17336	17363
FK	5	17255	17286
FK	5	17256	17286
FK	5	17288	17311
KE	5	17335	17363
KE	20	17237	17268
JE	5	17181	17211
JE	5	17182	17211
JE	5	17209	17239
JE	5	17289	17311
JE	10	17237	17268
IC	5	17288	17311
IC	10	17255	17286
DN	5	17209	17239
DN	5	17238	17268
DN	5	17336	17363
HS	5	17289	17311
AC	5	17182	17211
AC	5	17211	17239
AC	5	17258	17286
AC	10	17291	17311
AC	15	17237	17268
HK	5	17239	17268
HK	5	17255	17286
HK	5	17289	17311
HK	5	17290	17311
HK	5	17336	17363
HK	5	17337	17363
HK	10	17237	17268
HK	10	17288	17311
HK	15	17258	17286
MI	5	17256	17286
MI	5	17258	17286
MI	5	17336	17363
MI	10	17254	17286
MI	10	17290	17311
MI	10	17291	17311
MI	10	17335	17363
MI	15	17181	17211
MI	15	17288	17311
MI	20	17337	17363
MI	25	17237	17268
MI	25	17255	17286
MI	35	17182	17211
MI	40	17289	17311
MI	75	17238	17268
MI	100	17293	17311
QL	5	17182	17211
QL	5	17290	17311
QL	10	17237	17268
HZ	5	17238	17268
HZ	5	17289	17311
HZ	10	17182	17211
ED	15	17237	17268
LT	5	17255	17286
AP	5	17181	17211
AP	5	17209	17239
AP	15	17237	17268
GV	5	17182	17211
GV	5	17289	17311
GV	5	17335	17363
AE	5	17182	17211
FS	5	17255	17286
KZ	5	17209	17239
KZ	5	17290	17311
KT	5	17336	17363
JJ	5	17209	17239
JJ	5	17288	17311
AB	5	17336	17363
AB	10	17211	17239
AB	15	17182	17211
QF	5	17238	17268
QF	5	17255	17286
MU	5	17255	17286
FF	5	17290	17311
FJ	10	17238	17268
FJ	10	17258	17286
FJ	10	17336	17363
FJ	15	17209	17239
FJ	15	17289	17311
FJ	20	17237	17268
AQ	1	17181	17211
AQ	5	17255	17286
AQ	5	17290	17311
AQ	20	17209	17239
AQ	30	17237	17268
AM	5	17182	17211
AM	5	17209	17239
AM	20	17237	17268
AM	30	17238	17268
AI	10	17237	17268
ID	5	17211	17239
ID	5	17255	17286
ID	5	17291	17311
JB	5	17181	17211
JB	5	17238	17268
JB	10	17237	17268
JB	10	17258	17286
JB	10	17290	17311
JB	20	17289	17311
PQ	5	17209	17239
PQ	5	17211	17239
PQ	5	17289	17311
PQ	10	17237	17268
RA	5	17209	17239
PG	10	17237	17268
DW	5	17335	17363
GY	5	17182	17211
GY	5	17254	17286
BK	5	17254	17286
BK	10	17237	17268
BN	5	17289	17311
BN	10	17209	17239
BN	10	17258	17286
BN	25	17237	17268
OB	5	17209	17239
RC	4	17240	17268
RC	5	17289	17311
RC	10	17293	17311
RC	10	17335	17363
RC	15	17259	17286
RC	15	17342	17363
RC	20	17181	17211
RC	20	17238	17268
RC	20	17339	17363
RC	25	17210	17239
RC	25	17253	17286
RC	25	17258	17286
RC	30	17254	17286
RC	35	17209	17239
RC	40	17291	17311
RC	45	17184	17211
RC	55	17336	17363
RC	57	17183	17211
RC	60	17185	17211
RC	60	17211	17239
RC	80	17260	17286
RC	85	17288	17311
RC	85	17290	17311
RC	100	17337	17363
RC	105	17206	17239
RC	130	17255	17286
RC	130	17338	17363
RC	160	17182	17211
RC	195	17234	17268
RC	385	17237	17268
MO	5	17206	17239
MO	5	17254	17286
MO	5	17261	17286
MO	15	17185	17211
MO	15	17260	17286
MO	15	17290	17311
MO	20	17258	17286
MO	20	17338	17363
MO	20	17339	17363
MO	30	17184	17211
MO	30	17237	17268
MO	35	17253	17286
MO	35	17342	17363
MO	40	17234	17268
MO	70	17293	17311
MO	110	17337	17363
MO	125	17183	17211
MO	125	17209	17239
GQ	5	17255	17286
GQ	10	17290	17311
GQ	15	17336	17363
CK	5	17335	17363
CK	10	17181	17211
CK	25	17237	17268
FG	4	17288	17311
FG	5	17254	17286
FG	5	17291	17311
FG	5	17336	17363
FG	10	17255	17286
FG	10	17335	17363
FG	15	17182	17211
FG	30	17337	17363
FG	50	17237	17268
CT	5	17181	17211
CT	5	17289	17311
CT	5	17335	17363
RL	5	17181	17211
RL	5	17182	17211
RL	5	17207	17239
RL	5	17291	17311
RL	8	17183	17211
RL	10	17254	17286
RL	15	17289	17311
RL	15	17336	17363
RL	20	17237	17268
OD	5	17182	17211
OD	5	17288	17311
OD	10	17181	17211
OD	10	17256	17286
OD	10	17290	17311
OD	15	17183	17211
OD	15	17255	17286
OD	20	17207	17239
OD	20	17291	17311
OD	20	17337	17363
OD	35	17336	17363
OD	40	17209	17239
OD	105	17237	17268
BM	10	17336	17363
GN	5	17256	17286
GN	5	17336	17363
GN	6	17207	17239
GN	10	17182	17211
GN	15	17291	17311
GN	20	17288	17311
GN	20	17337	17363
GN	25	17255	17286
GN	60	17237	17268
GN	150	17209	17239
JR	5	17289	17311
JR	10	17237	17268
CY	5	17289	17311
CY	10	17237	17268
OQ	5	17183	17211
OQ	5	17238	17268
OQ	5	17254	17286
OQ	10	17336	17363
LK	5	17254	17286
LK	5	17291	17311
LK	10	17207	17239
LK	15	17183	17211
LK	20	17238	17268
LK	20	17336	17363
LR	5	17336	17363
LR	10	17207	17239
LR	15	17183	17211
LR	15	17256	17286
LR	15	17289	17311
LR	20	17291	17311
CZ	5	17181	17211
CZ	5	17183	17211
CZ	5	17337	17363
CZ	15	17211	17239
CZ	30	17336	17363
CZ	45	17254	17286
CZ	45	17288	17311
CZ	60	17289	17311
CZ	273	17237	17268
IG	15	17181	17211
IG	15	17335	17363
IG	25	17237	17268
LY	5	17335	17363
LY	10	17181	17211
JO	5	17182	17211
JO	5	17291	17311
JO	10	17255	17286
JO	15	17237	17268
JO	25	17181	17211
HO	5	17182	17211
HO	5	17210	17239
HO	5	17293	17311
HO	5	17336	17363
HO	5	17339	17363
HO	10	17184	17211
HO	10	17206	17239
HO	10	17288	17311
HO	10	17338	17363
HO	10	17342	17363
HO	15	17185	17211
HO	15	17209	17239
HO	15	17259	17286
HO	15	17261	17286
HO	15	17290	17311
HO	20	17211	17239
HO	25	17234	17268
HO	30	17255	17286
HO	50	17237	17268
LI	5	17211	17239
LI	5	17254	17286
LI	5	17258	17286
LI	5	17290	17311
LI	5	17291	17311
LI	10	17182	17211
LI	10	17237	17268
LI	10	17255	17286
LI	15	17336	17363
LI	20	17259	17286
LZ	5	17182	17211
LZ	5	17290	17311
LZ	5	17336	17363
PS	5	17255	17286
PS	5	17260	17286
PS	5	17291	17311
PS	5	17339	17363
PS	10	17182	17211
PS	10	17338	17363
PS	10	17342	17363
PS	20	17184	17211
PS	20	17258	17286
PS	20	17261	17286
PS	20	17336	17363
PS	30	17209	17239
PS	85	17234	17268
AN	10	17260	17286
AN	10	17289	17311
AN	10	17335	17363
AN	15	17255	17286
AN	20	17337	17363
AN	30	17182	17211
AN	30	17237	17268
AN	35	17339	17363
AN	40	17259	17286
AN	40	17290	17311
AN	50	17206	17239
AN	60	17183	17211
AN	65	17336	17363
AN	135	17234	17268
AW	5	17185	17211
AW	5	17255	17286
AW	5	17290	17311
AW	5	17291	17311
AW	5	17338	17363
AW	10	17182	17211
AW	10	17184	17211
AW	10	17238	17268
AW	15	17237	17268
AW	15	17253	17286
AW	15	17261	17286
AW	15	17342	17363
JS	5	17289	17311
JS	5	17291	17311
JS	5	17336	17363
JS	10	17181	17211
JS	10	17182	17211
LO	5	17182	17211
LO	5	17183	17211
LO	5	17253	17286
LO	5	17254	17286
LO	5	17289	17311
LO	5	17290	17311
LO	5	17293	17311
LO	5	17336	17363
LO	5	17337	17363
LO	5	17339	17363
LO	10	17234	17268
LO	15	17209	17239
LO	20	17206	17239
LO	25	17260	17286
QW	5	17182	17211
QW	5	17184	17211
QW	5	17209	17239
QW	5	17254	17286
QW	5	17260	17286
QW	5	17261	17286
QW	5	17289	17311
QW	5	17294	17311
QW	5	17336	17363
QW	5	17338	17363
QW	10	17185	17211
QW	10	17234	17268
QW	10	17337	17363
IH	5	17260	17286
IH	5	17294	17311
IH	5	17343	17363
IH	10	17206	17239
IH	10	17259	17286
IH	15	17185	17211
IH	20	17337	17363
IH	25	17234	17268
IH	50	17183	17211
FX	5	17206	17239
FX	5	17234	17268
FX	10	17185	17211
CD	5	17184	17211
CD	5	17185	17211
CD	5	17206	17239
CD	5	17290	17311
CD	10	17255	17286
CD	15	17339	17363
DB	5	17254	17286
DB	5	17261	17286
DB	5	17293	17311
DB	5	17338	17363
DB	10	17184	17211
DB	10	17339	17363
DB	15	17237	17268
DB	15	17337	17363
DB	20	17185	17211
DB	20	17206	17239
DB	20	17253	17286
DB	20	17260	17286
DB	25	17290	17311
DB	30	17183	17211
DB	30	17238	17268
DB	50	17234	17268
KY	5	17336	17363
KY	10	17238	17268
IM	5	17182	17211
IM	5	17336	17363
IM	10	17290	17311
PT	5	17185	17211
PT	5	17206	17239
PT	5	17339	17363
PT	10	17183	17211
PT	10	17337	17363
MC	5	17258	17286
MC	15	17260	17286
MC	20	17259	17286
MC	20	17290	17311
MC	25	17339	17363
MC	30	17338	17363
MC	35	17185	17211
MC	40	17253	17286
MC	55	17255	17286
MC	60	17183	17211
MC	60	17209	17239
MC	60	17293	17311
MC	60	17337	17363
MC	60	17342	17363
MC	75	17206	17239
MC	75	17261	17286
MC	80	17237	17268
MC	110	17234	17268
PY	15	17258	17286
PY	15	17259	17286
PY	20	17290	17311
PY	30	17253	17286
PY	30	17342	17363
PY	35	17254	17286
PY	35	17260	17286
PY	35	17338	17363
PY	45	17184	17211
PY	45	17237	17268
PY	45	17255	17286
PY	70	17261	17286
PY	70	17339	17363
PY	75	17293	17311
PY	80	17206	17239
PY	80	17209	17239
PY	90	17185	17211
PY	90	17337	17363
PY	120	17183	17211
PY	145	17234	17268
DS	10	17339	17363
DS	20	17290	17311
DS	25	17255	17286
DS	30	17260	17286
DS	30	17338	17363
DS	36	17253	17286
DS	65	17337	17363
DS	70	17259	17286
DS	85	17185	17211
DS	95	17206	17239
DS	120	17183	17211
DS	120	17234	17268
PW	5	17185	17211
PW	5	17210	17239
PW	5	17290	17311
PW	5	17339	17363
PW	5	17342	17363
PW	10	17209	17239
PW	20	17206	17239
PW	20	17255	17286
PW	25	17234	17268
GE	5	17259	17286
GE	10	17183	17211
GE	10	17185	17211
GE	10	17238	17268
GE	10	17255	17286
GE	15	17209	17239
GE	15	17260	17286
GE	15	17261	17286
GE	15	17337	17363
GE	20	17339	17363
GE	20	17342	17363
GE	25	17184	17211
GE	30	17338	17363
GE	35	17290	17311
GE	50	17206	17239
GE	50	17253	17286
GE	130	17234	17268
FN	5	17337	17363
FN	10	17253	17286
FN	10	17258	17286
FN	20	17185	17211
FN	20	17206	17239
FN	30	17259	17286
FN	30	17260	17286
FN	40	17339	17363
FN	50	17255	17286
FN	60	17183	17211
FN	70	17237	17268
FN	70	17338	17363
FN	80	17238	17268
FN	85	17209	17239
FN	85	17293	17311
FN	105	17342	17363
FN	110	17234	17268
FN	215	17290	17311
BO	5	17185	17211
BO	5	17237	17268
BO	5	17253	17286
BO	10	17255	17286
BO	10	17339	17363
BO	15	17206	17239
BO	15	17258	17286
BO	15	17293	17311
BO	20	17210	17239
BO	20	17294	17311
BO	25	17259	17286
BO	25	17337	17363
BO	30	17183	17211
BO	30	17290	17311
BO	45	17209	17239
BO	45	17234	17268
BO	45	17260	17286
BO	45	17342	17363
IT	5	17183	17211
IT	5	17206	17239
IT	5	17258	17286
IT	10	17234	17268
IT	10	17238	17268
IT	10	17337	17363
IT	10	17339	17363
KJ	5	17260	17286
KJ	10	17209	17239
KJ	10	17255	17286
KJ	10	17258	17286
KJ	20	17259	17286
KJ	20	17337	17363
KJ	25	17254	17286
KJ	40	17237	17268
KJ	50	17238	17268
KJ	60	17206	17239
KJ	60	17339	17363
KJ	70	17290	17311
KJ	80	17185	17211
KJ	90	17293	17311
KJ	90	17338	17363
KJ	100	17210	17239
KJ	110	17184	17211
KJ	157	17336	17363
KJ	230	17261	17286
KJ	245	17234	17268
EP	5	17188	17211
EP	5	17239	17268
EP	5	17343	17363
EP	10	17183	17211
EP	10	17336	17363
EP	15	17294	17311
EP	25	17255	17286
EP	30	17258	17286
EP	35	17290	17311
EP	45	17260	17286
EP	45	17339	17363
EP	50	17253	17286
EP	50	17293	17311
EP	60	17185	17211
EP	60	17254	17286
EP	70	17261	17286
EP	75	17238	17268
EP	80	17234	17268
EP	85	17342	17363
EP	90	17210	17239
EP	90	17259	17286
EP	105	17206	17239
EP	105	17338	17363
EP	110	17209	17239
EP	110	17237	17268
EP	185	17337	17363
EP	260	17184	17211
EL	5	17234	17268
EL	5	17254	17286
EL	5	17255	17286
EL	5	17261	17286
EL	10	17206	17239
EL	10	17338	17363
EL	15	17184	17211
IY	5	17258	17286
IY	5	17259	17286
IY	5	17342	17363
IY	10	17238	17268
IY	10	17290	17311
IY	15	17185	17211
IY	15	17206	17239
IY	15	17338	17363
IY	15	17339	17363
IY	25	17184	17211
IY	25	17255	17286
IY	25	17261	17286
IY	30	17254	17286
IY	65	17234	17268
AR	5	17238	17268
AR	5	17259	17286
KC	5	17209	17239
KC	5	17237	17268
KC	5	17238	17268
KC	5	17253	17286
KC	5	17260	17286
KC	5	17294	17311
KC	5	17339	17363
KC	5	17342	17363
KC	10	17185	17211
KC	10	17210	17239
KC	15	17259	17286
KC	15	17290	17311
KC	25	17234	17268
QY	5	17188	17211
QY	5	17209	17239
QY	10	17293	17311
QY	10	17342	17363
QY	15	17184	17211
QY	15	17254	17286
BF	5	17209	17239
BF	5	17258	17286
BF	5	17260	17286
BF	5	17293	17311
BF	5	17337	17363
BF	10	17342	17363
MY	10	17254	17286
MY	10	17261	17286
MY	20	17209	17239
MY	20	17293	17311
MY	25	17342	17363
MY	30	17338	17363
MY	40	17184	17211
RG	5	17184	17211
RG	10	17209	17239
RG	10	17261	17286
RG	10	17338	17363
RG	10	17342	17363
RG	15	17258	17286
RG	20	17254	17286
RG	25	17293	17311
RG	40	17237	17268
DA	5	17209	17239
DA	5	17210	17239
DA	5	17254	17286
DA	5	17260	17286
DA	5	17261	17286
DA	5	17336	17363
DA	5	17338	17363
DA	10	17183	17211
DA	10	17253	17286
DA	10	17290	17311
DA	15	17185	17211
DA	15	17258	17286
DA	20	17259	17286
DA	25	17206	17239
DA	25	17339	17363
DA	30	17184	17211
DA	45	17337	17363
DA	50	17234	17268
LD	5	17184	17211
LD	5	17336	17363
LD	5	17338	17363
LD	10	17253	17286
LD	10	17258	17286
LD	10	17260	17286
LD	10	17337	17363
LD	15	17183	17211
LD	15	17209	17239
LD	20	17234	17268
LD	20	17237	17268
GX	5	17209	17239
GX	5	17338	17363
GX	10	17237	17268
MJ	5	17184	17211
MJ	5	17206	17239
MJ	5	17210	17239
MJ	5	17238	17268
MJ	10	17259	17286
MJ	10	17294	17311
QC	5	17253	17286
QC	5	17258	17286
QC	5	17260	17286
QC	5	17261	17286
QC	5	17342	17363
QC	10	17183	17211
QC	10	17238	17268
QC	10	17254	17286
QC	10	17337	17363
FO	5	17183	17211
FO	5	17260	17286
FO	5	17337	17363
FO	5	17342	17363
FO	10	17258	17286
KG	5	17261	17286
KG	5	17293	17311
KG	5	17294	17311
KG	5	17343	17363
KG	10	17339	17363
KG	10	17342	17363
KG	15	17183	17211
KG	15	17209	17239
KG	15	17253	17286
KG	15	17259	17286
KG	20	17238	17268
KG	20	17290	17311
KG	25	17210	17239
KG	25	17255	17286
KG	25	17258	17286
KG	30	17184	17211
KG	30	17254	17286
KG	35	17336	17363
KG	40	17337	17363
KG	45	17234	17268
KG	50	17260	17286
KG	60	17206	17239
KG	75	17338	17363
KG	80	17185	17211
HQ	5	17185	17211
HQ	5	17253	17286
HQ	5	17255	17286
HQ	5	17339	17363
HQ	10	17184	17211
HQ	10	17206	17239
HQ	10	17258	17286
HQ	10	17338	17363
HQ	15	17234	17268
HQ	15	17238	17268
HQ	15	17254	17286
HQ	15	17290	17311
HQ	15	17294	17311
HQ	15	17337	17363
HQ	20	17210	17239
HQ	20	17293	17311
HQ	35	17237	17268
BD	5	17185	17211
BD	5	17339	17363
BD	5	17343	17363
BD	10	17184	17211
BD	10	17210	17239
BD	10	17255	17286
BD	10	17259	17286
BD	10	17338	17363
BD	15	17206	17239
BD	18	17294	17311
FC	5	17185	17211
FC	5	17294	17311
FC	5	17339	17363
FC	10	17184	17211
FC	10	17210	17239
FC	10	17338	17363
FC	10	17342	17363
FC	15	17258	17286
FC	20	17259	17286
AG	5	17184	17211
AG	5	17253	17286
JC	5	17185	17211
JC	5	17253	17286
JC	5	17254	17286
JC	5	17255	17286
JC	5	17336	17363
JC	5	17337	17363
JC	10	17338	17363
JC	15	17206	17239
JC	20	17342	17363
CW	5	17342	17363
CW	10	17210	17239
CW	10	17238	17268
CW	10	17261	17286
CW	10	17294	17311
CW	15	17184	17211
CW	15	17209	17239
CW	15	17259	17286
CW	15	17293	17311
CW	20	17254	17286
CW	20	17336	17363
CW	25	17258	17286
CW	30	17185	17211
EX	5	17290	17311
EX	5	17337	17363
EX	5	17338	17363
EX	5	17339	17363
EX	10	17185	17211
EX	10	17206	17239
EX	10	17210	17239
EX	15	17261	17286
EX	15	17294	17311
EX	20	17184	17211
EX	20	17238	17268
AF	10	17185	17211
CB	5	17183	17211
CB	5	17254	17286
CB	5	17290	17311
CB	5	17337	17363
CB	10	17210	17239
CB	10	17294	17311
CB	10	17338	17363
CB	10	17339	17363
CB	20	17185	17211
CB	20	17206	17239
CB	35	17238	17268
CB	60	17234	17268
FR	5	17184	17211
FR	5	17254	17286
FR	5	17259	17286
FR	10	17255	17286
FR	10	17258	17286
FR	10	17336	17363
FR	10	17337	17363
FR	10	17339	17363
FR	25	17185	17211
FR	25	17209	17239
FR	25	17294	17311
FR	30	17206	17239
FR	40	17338	17363
FR	80	17234	17268
JH	5	17258	17286
JH	10	17184	17211
JH	10	17253	17286
JH	10	17293	17311
JH	10	17336	17363
JH	15	17255	17286
JH	20	17294	17311
JH	25	17260	17286
JH	25	17337	17363
JH	30	17290	17311
JH	35	17209	17239
JH	35	17237	17268
JH	35	17259	17286
JH	40	17254	17286
JH	40	17338	17363
JH	65	17342	17363
JH	75	17185	17211
JH	90	17206	17239
JH	100	17339	17363
JH	120	17210	17239
JH	130	17238	17268
JH	180	17234	17268
DE	5	17290	17311
DE	10	17185	17211
DE	15	17260	17286
DE	25	17234	17268
BH	5	17258	17286
BH	5	17338	17363
BH	10	17253	17286
BH	10	17254	17286
BH	11	17188	17211
BH	15	17255	17286
BH	20	17343	17363
BH	25	17209	17239
BH	25	17337	17363
BH	25	17339	17363
BH	25	17342	17363
BH	30	17185	17211
BH	30	17259	17286
BH	35	17290	17311
BH	35	17293	17311
BH	50	17210	17239
BH	55	17206	17239
BH	60	17260	17286
BH	65	17184	17211
BH	75	17234	17268
BH	85	17294	17311
BH	140	17238	17268
GC	5	17184	17211
GC	5	17259	17286
GC	5	17338	17363
GC	10	17210	17239
GC	10	17254	17286
GC	10	17336	17363
EV	5	17184	17211
EV	5	17290	17311
EV	5	17338	17363
EV	10	17254	17286
OX	5	17258	17286
OX	5	17259	17286
OX	5	17290	17311
OX	5	17343	17363
OX	10	17294	17311
OX	15	17209	17239
AT	5	17206	17239
AT	5	17290	17311
AT	5	17294	17311
AT	5	17343	17363
AT	10	17210	17239
AT	10	17259	17286
GM	5	17210	17239
GM	5	17237	17268
GM	5	17255	17286
GM	5	17259	17286
GM	5	17290	17311
GM	5	17342	17363
GM	10	17206	17239
GM	10	17339	17363
GM	15	17209	17239
GM	15	17258	17286
GM	20	17183	17211
GM	20	17261	17286
GM	40	17234	17268
GM	45	17184	17211
AS	5	17184	17211
AS	5	17254	17286
AS	5	17261	17286
AS	5	17338	17363
AS	10	17238	17268
AS	10	17290	17311
AS	15	17185	17211
AS	15	17206	17239
AS	15	17294	17311
AS	25	17210	17239
AS	50	17234	17268
AZ	5	17184	17211
AZ	5	17185	17211
AZ	5	17337	17363
AZ	10	17234	17268
AZ	10	17290	17311
AZ	15	17260	17286
AZ	25	17238	17268
FI	5	17254	17286
FI	5	17260	17286
FI	10	17238	17268
FI	10	17338	17363
FI	10	17342	17363
FI	15	17184	17211
FI	15	17209	17239
FI	20	17258	17286
FI	20	17293	17311
IP	5	17184	17211
IP	5	17209	17239
IP	5	17254	17286
IP	5	17258	17286
IP	5	17339	17363
IP	5	17343	17363
IP	10	17237	17268
CN	5	17184	17211
CN	5	17206	17239
CN	5	17209	17239
CN	5	17237	17268
CN	5	17254	17286
CN	5	17293	17311
CN	5	17338	17363
CN	10	17342	17363
GU	5	17259	17286
GU	5	17294	17311
GU	10	17210	17239
GU	10	17238	17268
GU	10	17336	17363
GU	15	17206	17239
GU	15	17338	17363
GU	55	17234	17268
PI	5	17184	17211
PI	5	17254	17286
PI	5	17338	17363
HG	5	17183	17211
HG	5	17238	17268
HG	5	17253	17286
HG	5	17255	17286
HG	5	17260	17286
HG	5	17290	17311
HG	5	17339	17363
HG	10	17294	17311
HG	15	17210	17239
HG	15	17258	17286
HG	20	17185	17211
HG	20	17342	17363
HG	25	17234	17268
HG	35	17206	17239
OF	4	17261	17286
OF	5	17209	17239
OF	5	17254	17286
OF	5	17255	17286
OF	5	17342	17363
OF	5	17343	17363
OF	10	17237	17268
OF	15	17336	17363
OF	15	17338	17363
OF	15	17339	17363
OF	20	17184	17211
OF	20	17238	17268
OF	25	17210	17239
OF	25	17259	17286
OF	30	17290	17311
OF	35	17206	17239
OF	40	17185	17211
OF	50	17294	17311
OF	60	17258	17286
DX	5	17337	17363
DX	15	17238	17268
DX	15	17290	17311
DX	20	17234	17268
