# Supplementary material for: An Adjusted Likelihood Ratio Approach Analysing Distribution of Food Products to Assist the Investigation of Foodborne Outbreaks
Source: PLoS One. 2015 Aug 3;10(8):e0134344. doi: 10.1371/journal.pone.0134344 (PMC4523185; doi:10.1371/journal.pone.0134344)
Supplement: S3 File — Anonymised files of the distribution of each food product unit included in the analysis. Variables are “Municipality” = Identifier of the Municipality,”NumPackages” = Number of consumer packages delivered;”Date_delivered” = The date the food product unit has been delivered;”Date_expired” = The date given where food product unit have expired. (ZIP) [file pone.0134344.s005.zip › prod113.txt]

Municipality	numPackages	Date_delivered	Date_expired
KQ	5	16861	16889
JW	5	16861	16889
JW	5	16866	16889
KR	5	16860	16889
KR	10	16862	16889
AY	5	16860	16889
AY	5	16867	16889
MK	5	16862	16889
MK	10	16866	16889
MZ	5	16861	16889
BT	5	16867	16889
MN	5	16863	16889
MN	10	16867	16889
PV	20	16861	16889
QK	5	16866	16889
QK	10	16863	16889
QK	15	16862	16889
PP	5	16860	16889
PP	5	16862	16889
KU	5	16862	16889
EI	10	16862	16889
EI	15	16863	16889
FH	5	16862	16889
FH	5	16867	16889
FH	15	16866	16889
FH	30	16861	16889
FH	35	16860	16889
FH	120	16863	16889
BU	5	16860	16889
BU	5	16863	16889
BU	15	16862	16889
BU	15	16866	16889
BU	25	16861	16889
GZ	5	16861	16889
QU	10	16861	16889
EA	5	16860	16889
MP	5	16861	16889
OL	5	16860	16889
OL	5	16861	16889
OL	5	16863	16889
QV	5	16863	16889
QV	10	16860	16889
QV	20	16861	16889
CL	5	16862	16889
EG	10	16862	16889
MX	5	16866	16889
MX	10	16861	16889
HT	10	16866	16889
BW	5	16861	16889
EF	10	16862	16889
EF	10	16863	16889
EF	15	16866	16889
EF	95	16861	16889
EF	120	16860	16889
OG	10	16863	16889
LF	5	16866	16889
LF	10	16862	16889
OH	5	16862	16889
CG	5	16863	16889
DK	5	16866	16889
MV	5	16862	16889
MV	5	16863	16889
MV	5	16866	16889
JL	5	16862	16889
HN	5	16866	16889
HI	5	16862	16889
HI	5	16867	16889
HI	10	16866	16889
FM	5	16860	16889
FM	5	16862	16889
HX	5	16863	16889
GJ	5	16867	16889
OC	10	16862	16889
AD	5	16863	16889
EC	5	16862	16889
RM	5	16863	16889
LM	5	16866	16889
HD	5	16862	16889
RJ	10	16866	16889
RJ	15	16867	16889
RN	5	16860	16889
RN	5	16861	16889
RN	10	16863	16889
RK	5	16862	16889
RK	5	16863	16889
RK	15	16866	16889
RH	5	16862	16889
RH	5	16867	16889
EB	5	16863	16889
PN	5	16862	16889
ES	5	16866	16889
DQ	10	16866	16889
DH	5	16863	16889
PD	5	16866	16889
PD	10	16862	16889
PD	30	16863	16889
JI	5	16863	16889
JI	10	16866	16889
GL	5	16862	16889
CF	5	16866	16889
FP	5	16862	16889
FP	5	16863	16889
FP	40	16866	16889
MR	5	16863	16889
QN	5	16860	16889
QN	5	16862	16889
QN	10	16863	16889
QN	20	16866	16889
KM	5	16866	16889
KM	10	16862	16889
KM	15	16863	16889
EO	5	16860	16889
EO	5	16862	16889
EO	15	16863	16889
PX	5	16863	16889
JZ	5	16866	16889
GG	5	16860	16889
GG	5	16862	16889
HP	5	16862	16889
HP	5	16866	16889
CE	5	16863	16889
CE	5	16866	16889
CE	15	16862	16889
OU	1	16867	16889
OU	5	16866	16889
IX	5	16863	16889
QR	5	16862	16889
QR	5	16863	16889
CV	5	16861	16889
JQ	10	16861	16889
DY	10	16861	16889
AU	5	16861	16889
MD	10	16861	16889
JV	5	16861	16889
QM	5	16861	16889
QM	5	16862	16889
FU	10	16868	16889
FU	15	16867	16889
FU	20	16869	16889
GH	5	16868	16889
QS	5	16867	16889
EQ	5	16869	16889
PF	5	16868	16889
DO	5	16868	16889
JF	5	16867	16889
EZ	20	16860	16889
EK	5	16859	16889
EK	20	16860	16889
KL	5	16859	16889
KL	20	16860	16889
JM	5	16860	16889
AX	5	16860	16889
AK	5	16860	16889
PE	5	16859	16889
KW	15	16860	16889
OW	5	16860	16889
IL	5	16859	16889
JE	5	16859	16889
JE	5	16860	16889
AC	5	16860	16889
MI	15	16859	16889
MI	35	16860	16889
MI	20.49	16912	17130
QL	5	16860	16889
HZ	10	16860	16889
AP	5	16859	16889
GV	5	16860	16889
AE	5	16860	16889
AB	15	16860	16889
AQ	1	16859	16889
AM	5	16860	16889
JB	5	16859	16889
GY	5	16860	16889
RC	20	16859	16889
RC	4	16898	17130
RC	45	16862	16889
RC	57	16861	16889
RC	60	16863	16889
RC	12.94	16902	17130
RC	160	16860	16889
MO	1	16904	17130
MO	15	16863	16889
MO	30	16862	16889
MO	5	16897	17130
MO	8	16908	17130
MO	125	16861	16889
MO	41	16903	17130
CK	10	16859	16889
FG	15	16860	16889
FG	3	16910	17130
CT	5	16859	16889
RL	5	16859	16889
RL	5	16860	16889
RL	8	16861	16889
OD	5	16860	16889
OD	10	16859	16889
OD	15	16861	16889
OD	5	16915	17130
OD	1	16910	17130
GN	10	16860	16889
GN	5	16910	17130
GN	25	16915	17130
CY	8	16909	17130
OQ	5	16861	16889
LK	15	16861	16889
LR	15	16861	16889
CZ	5	16859	16889
CZ	5	16861	16889
IG	15	16859	16889
LY	10	16859	16889
JO	5	16860	16889
JO	25	16859	16889
HO	5	16860	16889
HO	10	16862	16889
HO	15	16863	16889
HO	7	16898	17130
HO	12	16902	17130
HO	70	16901	17130
LI	10	16860	16889
LZ	5	16860	16889
PS	10	16860	16889
PS	20	16862	16889
PS	5	16904	17130
PS	5	16901	17130
AN	30	16860	16889
AN	60	16861	16889
AN	20	16902	17130
AN	20	16908	17130
AN	30	16896	17130
AW	5	16863	16889
AW	10	16860	16889
AW	10	16862	16889
JS	10	16859	16889
JS	10	16860	16889
LO	5	16860	16889
LO	5	16861	16889
LO	3	16896	17130
LO	6	16898	17130
QW	5	16860	16889
QW	5	16862	16889
QW	10	16863	16889
IH	15	16863	16889
IH	50	16861	16889
IH	5	16902	17130
FX	10	16863	16889
CD	5	16862	16889
CD	5	16863	16889
CD	4	16904	17130
DB	10	16862	16889
DB	20	16863	16889
DB	2	16896	17130
DB	30	16861	16889
IM	5	16860	16889
IM	1	16915	17130
PT	5	16863	16889
PT	10	16861	16889
MC	35	16863	16889
MC	60	16861	16889
MC	10	16908	17130
MC	10	16897	17130
MC	25	16894	17130
PY	45	16862	16889
PY	90	16863	16889
PY	10	16901	17130
PY	120	16861	16889
PY	20	16894	17130
PY	20	16908	17130
PY	20	16897	17130
DS	85	16863	16889
DS	120	16861	16889
DS	90	16896	17130
PW	5	16863	16889
PW	5	16909	17130
PW	5	16895	17130
GE	10	16861	16889
GE	10	16863	16889
GE	25	16862	16889
GE	15	16905	17130
GE	20	16897	17130
GE	30	16896	17130
GE	40	16904	17130
FN	20	16863	16889
FN	60	16861	16889
FN	25	16903	17130
FN	42	16904	17130
FN	50	16895	17130
BO	5	16863	16889
BO	1	16902	17130
BO	1	16905	17130
BO	30	16861	16889
BO	10	16898	17130
BO	15	16896	17130
BO	20	16903	17130
IT	5	16861	16889
KJ	1.9	16909	17130
KJ	80	16863	16889
KJ	110	16862	16889
KJ	39.72	16905	17130
KJ	40	16897	17130
KJ	95	16902	17130
EP	5	16866	16889
EP	10	16861	16889
EP	5	16896	17130
EP	60	16863	16889
EP	260	16862	16889
EP	19.68	16897	17130
EP	20.73	16889	17130
EP	41.07	16898	17130
EL	15	16862	16889
IY	15	16863	16889
IY	25	16862	16889
KC	10	16863	16889
KC	3	16901	17130
QY	5	16866	16889
QY	15	16862	16889
MY	40	16862	16889
MY	10	16901	17130
RG	5	16862	16889
RG	5	16897	17130
DA	10	16861	16889
DA	15	16863	16889
DA	30	16862	16889
DA	3	16901	17130
DA	10	16903	17130
LD	5	16862	16889
LD	15	16861	16889
MJ	5	16862	16889
QC	10	16861	16889
QC	4	16896	17130
FO	5	16861	16889
KG	15	16861	16889
KG	30	16862	16889
KG	80	16863	16889
KG	10	16903	17130
HQ	5	16863	16889
HQ	10	16862	16889
HQ	6	16901	16994
HQ	10	16902	17130
HQ	10	16904	17130
BD	5	16863	16889
BD	10	16862	16889
BD	5	16898	17130
FC	5	16863	16889
FC	10	16862	16889
AG	5	16862	16889
JC	5	16863	16889
CW	15	16862	16889
CW	30	16863	16889
CW	10	16902	17130
EX	10	16863	16889
EX	20	16862	16889
EX	8	16902	17130
EX	10	16909	17130
EX	20	16896	17130
AF	10	16863	16889
CB	5	16861	16889
CB	20	16863	16889
CB	2	16905	17130
CB	2	16895	17130
CB	2	16909	17130
CB	10	16903	17130
FR	5	16862	16889
FR	25	16863	16889
JH	10	16862	16889
JH	4	16895	17130
JH	75	16863	16889
JH	30	16909	17130
JH	51	16897	17130
DE	10	16863	16889
BH	1	16903	17130
BH	1	16908	17130
BH	11	16866	16889
BH	3	16904	17130
BH	30	16863	16889
BH	65	16862	16889
BH	8	16909	17130
GC	5	16862	16889
EV	5	16862	16889
GM	20	16861	16889
GM	3	16902	17130
GM	45	16862	16889
GM	10	16897	17130
GM	15	16905	17130
GM	15	16904	17130
AS	5	16862	16889
AS	15	16863	16889
AZ	5	16862	16889
AZ	5	16863	16889
AZ	1	16903	17130
FI	15	16862	16889
FI	15	16895	17130
IP	5	16862	16889
CN	5	16862	16889
GU	5	16902	17130
GU	6	16898	17130
PI	5	16862	16889
HG	5	16861	16889
HG	20	16863	16889
HG	3	16903	17130
OF	20	16862	16889
OF	40	16863	16889
OF	10	16898	17130
DX	3.12	16910	17130
