# Supplementary material for: An Adjusted Likelihood Ratio Approach Analysing Distribution of Food Products to Assist the Investigation of Foodborne Outbreaks
Source: PLoS One. 2015 Aug 3;10(8):e0134344. doi: 10.1371/journal.pone.0134344 (PMC4523185; doi:10.1371/journal.pone.0134344)
Supplement: S3 File — Anonymised files of the distribution of each food product unit included in the analysis. Variables are “Municipality” = Identifier of the Municipality,”NumPackages” = Number of consumer packages delivered;”Date_delivered” = The date the food product unit has been delivered;”Date_expired” = The date given where food product unit have expired. (ZIP) [file pone.0134344.s005.zip › prod114.txt]

Municipality	numPackages	Date_delivered	Date_expired
KQ	5	16875	16903
JW	5	16875	16903
JW	5	16880	16903
KR	5	16874	16903
KR	10	16876	16903
AY	5	16874	16903
AY	5	16881	16903
MK	5	16876	16903
MK	10	16880	16903
MZ	5	16875	16903
BT	5	16881	16903
MN	5	16877	16903
MN	10	16881	16903
PV	20	16875	16903
QK	5	16880	16903
QK	10	16877	16903
QK	15	16876	16903
PP	5	16874	16903
PP	5	16876	16903
KU	5	16876	16903
EI	10	16876	16903
EI	15	16877	16903
FH	5	16876	16903
FH	5	16881	16903
FH	15	16880	16903
FH	30	16875	16903
FH	35	16874	16903
FH	120	16877	16903
BU	5	16874	16903
BU	5	16877	16903
BU	15	16876	16903
BU	15	16880	16903
BU	25	16875	16903
GZ	5	16875	16903
QU	10	16875	16903
EA	5	16874	16903
MP	5	16875	16903
OL	5	16874	16903
OL	5	16875	16903
OL	5	16877	16903
QV	5	16877	16903
QV	10	16874	16903
QV	20	16875	16903
CL	5	16876	16903
EG	10	16876	16903
MX	5	16880	16903
MX	10	16875	16903
HT	10	16880	16903
BW	5	16875	16903
EF	10	16876	16903
EF	10	16877	16903
EF	15	16880	16903
EF	95	16875	16903
EF	120	16874	16903
OG	10	16877	16903
LF	5	16880	16903
LF	10	16876	16903
OH	5	16876	16903
CG	5	16877	16903
DK	5	16880	16903
MV	5	16876	16903
MV	5	16877	16903
MV	5	16880	16903
JL	5	16876	16903
HN	5	16880	16903
HI	5	16876	16903
HI	5	16881	16903
HI	10	16880	16903
FM	5	16874	16903
FM	5	16876	16903
HX	5	16877	16903
GJ	5	16881	16903
OC	10	16876	16903
AD	5	16877	16903
EC	5	16876	16903
RM	5	16877	16903
LM	5	16880	16903
HD	5	16876	16903
RJ	10	16880	16903
RJ	15	16881	16903
RN	5	16874	16903
RN	5	16875	16903
RN	10	16877	16903
RK	5	16876	16903
RK	5	16877	16903
RK	15	16880	16903
RH	5	16876	16903
RH	5	16881	16903
EB	5	16877	16903
PN	5	16876	16903
ES	5	16880	16903
DQ	10	16880	16903
DH	5	16877	16903
PD	5	16880	16903
PD	10	16876	16903
PD	30	16877	16903
JI	5	16877	16903
JI	10	16880	16903
GL	5	16876	16903
CF	5	16880	16903
FP	5	16876	16903
FP	5	16877	16903
FP	40	16880	16903
MR	5	16877	16903
QN	5	16874	16903
QN	5	16876	16903
QN	10	16877	16903
QN	20	16880	16903
KM	5	16880	16903
KM	10	16876	16903
KM	15	16877	16903
EO	5	16874	16903
EO	5	16876	16903
EO	15	16877	16903
PX	5	16877	16903
JZ	5	16880	16903
GG	5	16874	16903
GG	5	16876	16903
HP	5	16876	16903
HP	5	16880	16903
CE	5	16877	16903
CE	5	16880	16903
CE	15	16876	16903
OU	1	16881	16903
OU	5	16880	16903
IX	5	16877	16903
QR	5	16876	16903
QR	5	16877	16903
CV	5	16875	16903
JQ	10	16875	16903
DY	10	16875	16903
AU	5	16875	16903
MD	10	16875	16903
JV	5	16875	16903
QM	5	16875	16903
QM	5	16876	16903
FU	10	16882	16903
FU	15	16881	16903
FU	20	16883	16903
GH	5	16882	16903
QS	5	16881	16903
EQ	5	16883	16903
PF	5	16882	16903
DO	5	16882	16903
JF	5	16881	16903
EZ	20	16874	16903
EK	5	16873	16903
EK	20	16874	16903
KL	5	16873	16903
KL	20	16874	16903
JM	5	16874	16903
AX	5	16874	16903
AK	5	16874	16903
PE	5	16873	16903
KW	15	16874	16903
OW	5	16874	16903
IL	5	16873	16903
JE	5	16873	16903
JE	5	16874	16903
AC	5	16874	16903
MI	15	16873	16903
MI	35	16874	16903
MI	20.49	16926	17144
QL	5	16874	16903
HZ	10	16874	16903
AP	5	16873	16903
GV	5	16874	16903
AE	5	16874	16903
AB	15	16874	16903
AQ	1	16873	16903
AM	5	16874	16903
JB	5	16873	16903
GY	5	16874	16903
RC	20	16873	16903
RC	4	16912	17144
RC	45	16876	16903
RC	57	16875	16903
RC	60	16877	16903
RC	12.94	16916	17144
RC	160	16874	16903
MO	1	16918	17144
MO	15	16877	16903
MO	30	16876	16903
MO	5	16911	17144
MO	8	16922	17144
MO	125	16875	16903
MO	41	16917	17144
CK	10	16873	16903
FG	15	16874	16903
FG	3	16924	17144
CT	5	16873	16903
RL	5	16873	16903
RL	5	16874	16903
RL	8	16875	16903
OD	5	16874	16903
OD	10	16873	16903
OD	15	16875	16903
OD	5	16929	17144
OD	1	16924	17144
GN	10	16874	16903
GN	5	16924	17144
GN	25	16929	17144
CY	8	16923	17144
OQ	5	16875	16903
LK	15	16875	16903
LR	15	16875	16903
CZ	5	16873	16903
CZ	5	16875	16903
IG	15	16873	16903
LY	10	16873	16903
JO	5	16874	16903
JO	25	16873	16903
HO	5	16874	16903
HO	10	16876	16903
HO	15	16877	16903
HO	7	16912	17144
HO	12	16916	17144
HO	70	16915	17144
LI	10	16874	16903
LZ	5	16874	16903
PS	10	16874	16903
PS	20	16876	16903
PS	5	16918	17144
PS	5	16915	17144
AN	30	16874	16903
AN	60	16875	16903
AN	20	16916	17144
AN	20	16922	17144
AN	30	16910	17144
AW	5	16877	16903
AW	10	16874	16903
AW	10	16876	16903
JS	10	16873	16903
JS	10	16874	16903
LO	5	16874	16903
LO	5	16875	16903
LO	3	16910	17144
LO	6	16912	17144
QW	5	16874	16903
QW	5	16876	16903
QW	10	16877	16903
IH	15	16877	16903
IH	50	16875	16903
IH	5	16916	17144
FX	10	16877	16903
CD	5	16876	16903
CD	5	16877	16903
CD	4	16918	17144
DB	10	16876	16903
DB	20	16877	16903
DB	2	16910	17144
DB	30	16875	16903
IM	5	16874	16903
IM	1	16929	17144
PT	5	16877	16903
PT	10	16875	16903
MC	35	16877	16903
MC	60	16875	16903
MC	10	16922	17144
MC	10	16911	17144
MC	25	16908	17144
PY	45	16876	16903
PY	90	16877	16903
PY	10	16915	17144
PY	120	16875	16903
PY	20	16908	17144
PY	20	16922	17144
PY	20	16911	17144
DS	85	16877	16903
DS	120	16875	16903
DS	90	16910	17144
PW	5	16877	16903
PW	5	16923	17144
PW	5	16909	17144
GE	10	16875	16903
GE	10	16877	16903
GE	25	16876	16903
GE	15	16919	17144
GE	20	16911	17144
GE	30	16910	17144
GE	40	16918	17144
FN	20	16877	16903
FN	60	16875	16903
FN	25	16917	17144
FN	42	16918	17144
FN	50	16909	17144
BO	5	16877	16903
BO	1	16916	17144
BO	1	16919	17144
BO	30	16875	16903
BO	10	16912	17144
BO	15	16910	17144
BO	20	16917	17144
IT	5	16875	16903
KJ	1.9	16923	17144
KJ	80	16877	16903
KJ	110	16876	16903
KJ	39.72	16919	17144
KJ	40	16911	17144
KJ	95	16916	17144
EP	5	16880	16903
EP	10	16875	16903
EP	5	16910	17144
EP	60	16877	16903
EP	260	16876	16903
EP	19.68	16911	17144
EP	20.73	16903	17144
EP	41.07	16912	17144
EL	15	16876	16903
IY	15	16877	16903
IY	25	16876	16903
KC	10	16877	16903
KC	3	16915	17144
QY	5	16880	16903
QY	15	16876	16903
MY	40	16876	16903
MY	10	16915	17144
RG	5	16876	16903
RG	5	16911	17144
DA	10	16875	16903
DA	15	16877	16903
DA	30	16876	16903
DA	3	16915	17144
DA	10	16917	17144
LD	5	16876	16903
LD	15	16875	16903
MJ	5	16876	16903
QC	10	16875	16903
QC	4	16910	17144
FO	5	16875	16903
KG	15	16875	16903
KG	30	16876	16903
KG	80	16877	16903
KG	10	16917	17144
HQ	5	16877	16903
HQ	10	16876	16903
HQ	6	16915	17008
HQ	10	16916	17144
HQ	10	16918	17144
BD	5	16877	16903
BD	10	16876	16903
BD	5	16912	17144
FC	5	16877	16903
FC	10	16876	16903
AG	5	16876	16903
JC	5	16877	16903
CW	15	16876	16903
CW	30	16877	16903
CW	10	16916	17144
EX	10	16877	16903
EX	20	16876	16903
EX	8	16916	17144
EX	10	16923	17144
EX	20	16910	17144
AF	10	16877	16903
CB	5	16875	16903
CB	20	16877	16903
CB	2	16919	17144
CB	2	16909	17144
CB	2	16923	17144
CB	10	16917	17144
FR	5	16876	16903
FR	25	16877	16903
JH	10	16876	16903
JH	4	16909	17144
JH	75	16877	16903
JH	30	16923	17144
JH	51	16911	17144
DE	10	16877	16903
BH	1	16917	17144
BH	1	16922	17144
BH	11	16880	16903
BH	3	16918	17144
BH	30	16877	16903
BH	65	16876	16903
BH	8	16923	17144
GC	5	16876	16903
EV	5	16876	16903
GM	20	16875	16903
GM	3	16916	17144
GM	45	16876	16903
GM	10	16911	17144
GM	15	16919	17144
GM	15	16918	17144
AS	5	16876	16903
AS	15	16877	16903
AZ	5	16876	16903
AZ	5	16877	16903
AZ	1	16917	17144
FI	15	16876	16903
FI	15	16909	17144
IP	5	16876	16903
CN	5	16876	16903
GU	5	16916	17144
GU	6	16912	17144
PI	5	16876	16903
HG	5	16875	16903
HG	20	16877	16903
HG	3	16917	17144
OF	20	16876	16903
OF	40	16877	16903
OF	10	16912	17144
DX	3.12	16924	17144
