# Supplementary material for: An Adjusted Likelihood Ratio Approach Analysing Distribution of Food Products to Assist the Investigation of Foodborne Outbreaks
Source: PLoS One. 2015 Aug 3;10(8):e0134344. doi: 10.1371/journal.pone.0134344 (PMC4523185; doi:10.1371/journal.pone.0134344)
Supplement: S3 File — Anonymised files of the distribution of each food product unit included in the analysis. Variables are “Municipality” = Identifier of the Municipality,”NumPackages” = Number of consumer packages delivered;”Date_delivered” = The date the food product unit has been delivered;”Date_expired” = The date given where food product unit have expired. (ZIP) [file pone.0134344.s005.zip › prod115.txt]

Municipality	numPackages	Date_delivered	Date_expired
KQ	5	16889	16917
JW	5	16889	16917
JW	5	16894	16917
KR	5	16888	16917
KR	10	16890	16917
AY	5	16888	16917
AY	5	16895	16917
MK	5	16890	16917
MK	10	16894	16917
MZ	5	16889	16917
BT	5	16895	16917
MN	5	16891	16917
MN	10	16895	16917
PV	20	16889	16917
QK	5	16894	16917
QK	10	16891	16917
QK	15	16890	16917
PP	5	16888	16917
PP	5	16890	16917
KU	5	16890	16917
EI	10	16890	16917
EI	15	16891	16917
FH	5	16890	16917
FH	5	16895	16917
FH	15	16894	16917
FH	30	16889	16917
FH	35	16888	16917
FH	120	16891	16917
BU	5	16888	16917
BU	5	16891	16917
BU	15	16890	16917
BU	15	16894	16917
BU	25	16889	16917
GZ	5	16889	16917
QU	10	16889	16917
EA	5	16888	16917
MP	5	16889	16917
OL	5	16888	16917
OL	5	16889	16917
OL	5	16891	16917
QV	5	16891	16917
QV	10	16888	16917
QV	20	16889	16917
CL	5	16890	16917
EG	10	16890	16917
MX	5	16894	16917
MX	10	16889	16917
HT	10	16894	16917
BW	5	16889	16917
EF	10	16890	16917
EF	10	16891	16917
EF	15	16894	16917
EF	95	16889	16917
EF	120	16888	16917
OG	10	16891	16917
LF	5	16894	16917
LF	10	16890	16917
OH	5	16890	16917
CG	5	16891	16917
DK	5	16894	16917
MV	5	16890	16917
MV	5	16891	16917
MV	5	16894	16917
JL	5	16890	16917
HN	5	16894	16917
HI	5	16890	16917
HI	5	16895	16917
HI	10	16894	16917
FM	5	16888	16917
FM	5	16890	16917
HX	5	16891	16917
GJ	5	16895	16917
OC	10	16890	16917
AD	5	16891	16917
EC	5	16890	16917
RM	5	16891	16917
LM	5	16894	16917
HD	5	16890	16917
RJ	10	16894	16917
RJ	15	16895	16917
RN	5	16888	16917
RN	5	16889	16917
RN	10	16891	16917
RK	5	16890	16917
RK	5	16891	16917
RK	15	16894	16917
RH	5	16890	16917
RH	5	16895	16917
EB	5	16891	16917
PN	5	16890	16917
ES	5	16894	16917
DQ	10	16894	16917
DH	5	16891	16917
PD	5	16894	16917
PD	10	16890	16917
PD	30	16891	16917
JI	5	16891	16917
JI	10	16894	16917
GL	5	16890	16917
CF	5	16894	16917
FP	5	16890	16917
FP	5	16891	16917
FP	40	16894	16917
MR	5	16891	16917
QN	5	16888	16917
QN	5	16890	16917
QN	10	16891	16917
QN	20	16894	16917
KM	5	16894	16917
KM	10	16890	16917
KM	15	16891	16917
EO	5	16888	16917
EO	5	16890	16917
EO	15	16891	16917
PX	5	16891	16917
JZ	5	16894	16917
GG	5	16888	16917
GG	5	16890	16917
HP	5	16890	16917
HP	5	16894	16917
CE	5	16891	16917
CE	5	16894	16917
CE	15	16890	16917
OU	1	16895	16917
OU	5	16894	16917
IX	5	16891	16917
QR	5	16890	16917
QR	5	16891	16917
CV	5	16889	16917
JQ	10	16889	16917
DY	10	16889	16917
AU	5	16889	16917
MD	10	16889	16917
JV	5	16889	16917
QM	5	16889	16917
QM	5	16890	16917
FU	10	16896	16917
FU	15	16895	16917
FU	20	16897	16917
GH	5	16896	16917
QS	5	16895	16917
EQ	5	16897	16917
PF	5	16896	16917
DO	5	16896	16917
JF	5	16895	16917
EZ	20	16888	16917
EK	5	16887	16917
EK	20	16888	16917
KL	5	16887	16917
KL	20	16888	16917
JM	5	16888	16917
AX	5	16888	16917
AK	5	16888	16917
PE	5	16887	16917
KW	15	16888	16917
OW	5	16888	16917
IL	5	16887	16917
JE	5	16887	16917
JE	5	16888	16917
AC	5	16888	16917
MI	15	16887	16917
MI	35	16888	16917
MI	20.49	16940	17158
QL	5	16888	16917
HZ	10	16888	16917
AP	5	16887	16917
GV	5	16888	16917
AE	5	16888	16917
AB	15	16888	16917
AQ	1	16887	16917
AM	5	16888	16917
JB	5	16887	16917
GY	5	16888	16917
RC	20	16887	16917
RC	4	16926	17158
RC	45	16890	16917
RC	57	16889	16917
RC	60	16891	16917
RC	12.94	16930	17158
RC	160	16888	16917
MO	1	16932	17158
MO	15	16891	16917
MO	30	16890	16917
MO	5	16925	17158
MO	8	16936	17158
MO	125	16889	16917
MO	41	16931	17158
CK	10	16887	16917
FG	15	16888	16917
FG	3	16938	17158
CT	5	16887	16917
RL	5	16887	16917
RL	5	16888	16917
RL	8	16889	16917
OD	5	16888	16917
OD	10	16887	16917
OD	15	16889	16917
OD	5	16943	17158
OD	1	16938	17158
GN	10	16888	16917
GN	5	16938	17158
GN	25	16943	17158
CY	8	16937	17158
OQ	5	16889	16917
LK	15	16889	16917
LR	15	16889	16917
CZ	5	16887	16917
CZ	5	16889	16917
IG	15	16887	16917
LY	10	16887	16917
JO	5	16888	16917
JO	25	16887	16917
HO	5	16888	16917
HO	10	16890	16917
HO	15	16891	16917
HO	7	16926	17158
HO	12	16930	17158
HO	70	16929	17158
LI	10	16888	16917
LZ	5	16888	16917
PS	10	16888	16917
PS	20	16890	16917
PS	5	16932	17158
PS	5	16929	17158
AN	30	16888	16917
AN	60	16889	16917
AN	20	16930	17158
AN	20	16936	17158
AN	30	16924	17158
AW	5	16891	16917
AW	10	16888	16917
AW	10	16890	16917
JS	10	16887	16917
JS	10	16888	16917
LO	5	16888	16917
LO	5	16889	16917
LO	3	16924	17158
LO	6	16926	17158
QW	5	16888	16917
QW	5	16890	16917
QW	10	16891	16917
IH	15	16891	16917
IH	50	16889	16917
IH	5	16930	17158
FX	10	16891	16917
CD	5	16890	16917
CD	5	16891	16917
CD	4	16932	17158
DB	10	16890	16917
DB	20	16891	16917
DB	2	16924	17158
DB	30	16889	16917
IM	5	16888	16917
IM	1	16943	17158
PT	5	16891	16917
PT	10	16889	16917
MC	35	16891	16917
MC	60	16889	16917
MC	10	16936	17158
MC	10	16925	17158
MC	25	16922	17158
PY	45	16890	16917
PY	90	16891	16917
PY	10	16929	17158
PY	120	16889	16917
PY	20	16922	17158
PY	20	16936	17158
PY	20	16925	17158
DS	85	16891	16917
DS	120	16889	16917
DS	90	16924	17158
PW	5	16891	16917
PW	5	16937	17158
PW	5	16923	17158
GE	10	16889	16917
GE	10	16891	16917
GE	25	16890	16917
GE	15	16933	17158
GE	20	16925	17158
GE	30	16924	17158
GE	40	16932	17158
FN	20	16891	16917
FN	60	16889	16917
FN	25	16931	17158
FN	42	16932	17158
FN	50	16923	17158
BO	5	16891	16917
BO	1	16930	17158
BO	1	16933	17158
BO	30	16889	16917
BO	10	16926	17158
BO	15	16924	17158
BO	20	16931	17158
IT	5	16889	16917
KJ	1.9	16937	17158
KJ	80	16891	16917
KJ	110	16890	16917
KJ	39.72	16933	17158
KJ	40	16925	17158
KJ	95	16930	17158
EP	5	16894	16917
EP	10	16889	16917
EP	5	16924	17158
EP	60	16891	16917
EP	260	16890	16917
EP	19.68	16925	17158
EP	20.73	16917	17158
EP	41.07	16926	17158
EL	15	16890	16917
IY	15	16891	16917
IY	25	16890	16917
KC	10	16891	16917
KC	3	16929	17158
QY	5	16894	16917
QY	15	16890	16917
MY	40	16890	16917
MY	10	16929	17158
RG	5	16890	16917
RG	5	16925	17158
DA	10	16889	16917
DA	15	16891	16917
DA	30	16890	16917
DA	3	16929	17158
DA	10	16931	17158
LD	5	16890	16917
LD	15	16889	16917
MJ	5	16890	16917
QC	10	16889	16917
QC	4	16924	17158
FO	5	16889	16917
KG	15	16889	16917
KG	30	16890	16917
KG	80	16891	16917
KG	10	16931	17158
HQ	5	16891	16917
HQ	10	16890	16917
HQ	6	16929	17022
HQ	10	16930	17158
HQ	10	16932	17158
BD	5	16891	16917
BD	10	16890	16917
BD	5	16926	17158
FC	5	16891	16917
FC	10	16890	16917
AG	5	16890	16917
JC	5	16891	16917
CW	15	16890	16917
CW	30	16891	16917
CW	10	16930	17158
EX	10	16891	16917
EX	20	16890	16917
EX	8	16930	17158
EX	10	16937	17158
EX	20	16924	17158
AF	10	16891	16917
CB	5	16889	16917
CB	20	16891	16917
CB	2	16933	17158
CB	2	16923	17158
CB	2	16937	17158
CB	10	16931	17158
FR	5	16890	16917
FR	25	16891	16917
JH	10	16890	16917
JH	4	16923	17158
JH	75	16891	16917
JH	30	16937	17158
JH	51	16925	17158
DE	10	16891	16917
BH	1	16931	17158
BH	1	16936	17158
BH	11	16894	16917
BH	3	16932	17158
BH	30	16891	16917
BH	65	16890	16917
BH	8	16937	17158
GC	5	16890	16917
EV	5	16890	16917
GM	20	16889	16917
GM	3	16930	17158
GM	45	16890	16917
GM	10	16925	17158
GM	15	16933	17158
GM	15	16932	17158
AS	5	16890	16917
AS	15	16891	16917
AZ	5	16890	16917
AZ	5	16891	16917
AZ	1	16931	17158
FI	15	16890	16917
FI	15	16923	17158
IP	5	16890	16917
CN	5	16890	16917
GU	5	16930	17158
GU	6	16926	17158
PI	5	16890	16917
HG	5	16889	16917
HG	20	16891	16917
HG	3	16931	17158
OF	20	16890	16917
OF	40	16891	16917
OF	10	16926	17158
DX	3.12	16938	17158
