# Supplementary material for: An Adjusted Likelihood Ratio Approach Analysing Distribution of Food Products to Assist the Investigation of Foodborne Outbreaks
Source: PLoS One. 2015 Aug 3;10(8):e0134344. doi: 10.1371/journal.pone.0134344 (PMC4523185; doi:10.1371/journal.pone.0134344)
Supplement: S3 File — Anonymised files of the distribution of each food product unit included in the analysis. Variables are “Municipality” = Identifier of the Municipality,”NumPackages” = Number of consumer packages delivered;”Date_delivered” = The date the food product unit has been delivered;”Date_expired” = The date given where food product unit have expired. (ZIP) [file pone.0134344.s005.zip › prod116.txt]

Municipality	numPackages	Date_delivered	Date_expired
KQ	5	16903	16931
JW	5	16903	16931
JW	5	16908	16931
KR	5	16902	16931
KR	10	16904	16931
AY	5	16902	16931
AY	5	16909	16931
MK	5	16904	16931
MK	10	16908	16931
MZ	5	16903	16931
BT	5	16909	16931
MN	5	16905	16931
MN	10	16909	16931
PV	20	16903	16931
QK	5	16908	16931
QK	10	16905	16931
QK	15	16904	16931
PP	5	16902	16931
PP	5	16904	16931
KU	5	16904	16931
EI	10	16904	16931
EI	15	16905	16931
FH	5	16904	16931
FH	5	16909	16931
FH	15	16908	16931
FH	30	16903	16931
FH	35	16902	16931
FH	120	16905	16931
BU	5	16902	16931
BU	5	16905	16931
BU	15	16904	16931
BU	15	16908	16931
BU	25	16903	16931
GZ	5	16903	16931
QU	10	16903	16931
EA	5	16902	16931
MP	5	16903	16931
OL	5	16902	16931
OL	5	16903	16931
OL	5	16905	16931
QV	5	16905	16931
QV	10	16902	16931
QV	20	16903	16931
CL	5	16904	16931
EG	10	16904	16931
MX	5	16908	16931
MX	10	16903	16931
HT	10	16908	16931
BW	5	16903	16931
EF	10	16904	16931
EF	10	16905	16931
EF	15	16908	16931
EF	95	16903	16931
EF	120	16902	16931
OG	10	16905	16931
LF	5	16908	16931
LF	10	16904	16931
OH	5	16904	16931
CG	5	16905	16931
DK	5	16908	16931
MV	5	16904	16931
MV	5	16905	16931
MV	5	16908	16931
JL	5	16904	16931
HN	5	16908	16931
HI	5	16904	16931
HI	5	16909	16931
HI	10	16908	16931
FM	5	16902	16931
FM	5	16904	16931
HX	5	16905	16931
GJ	5	16909	16931
OC	10	16904	16931
AD	5	16905	16931
EC	5	16904	16931
RM	5	16905	16931
LM	5	16908	16931
HD	5	16904	16931
RJ	10	16908	16931
RJ	15	16909	16931
RN	5	16902	16931
RN	5	16903	16931
RN	10	16905	16931
RK	5	16904	16931
RK	5	16905	16931
RK	15	16908	16931
RH	5	16904	16931
RH	5	16909	16931
EB	5	16905	16931
PN	5	16904	16931
ES	5	16908	16931
DQ	10	16908	16931
DH	5	16905	16931
PD	5	16908	16931
PD	10	16904	16931
PD	30	16905	16931
JI	5	16905	16931
JI	10	16908	16931
GL	5	16904	16931
CF	5	16908	16931
FP	5	16904	16931
FP	5	16905	16931
FP	40	16908	16931
MR	5	16905	16931
QN	5	16902	16931
QN	5	16904	16931
QN	10	16905	16931
QN	20	16908	16931
KM	5	16908	16931
KM	10	16904	16931
KM	15	16905	16931
EO	5	16902	16931
EO	5	16904	16931
EO	15	16905	16931
PX	5	16905	16931
JZ	5	16908	16931
GG	5	16902	16931
GG	5	16904	16931
HP	5	16904	16931
HP	5	16908	16931
CE	5	16905	16931
CE	5	16908	16931
CE	15	16904	16931
OU	1	16909	16931
OU	5	16908	16931
IX	5	16905	16931
QR	5	16904	16931
QR	5	16905	16931
CV	5	16903	16931
JQ	10	16903	16931
DY	10	16903	16931
AU	5	16903	16931
MD	10	16903	16931
JV	5	16903	16931
QM	5	16903	16931
QM	5	16904	16931
FU	10	16910	16931
FU	15	16909	16931
FU	20	16911	16931
GH	5	16910	16931
QS	5	16909	16931
EQ	5	16911	16931
PF	5	16910	16931
DO	5	16910	16931
JF	5	16909	16931
EZ	20	16902	16931
EK	5	16901	16931
EK	20	16902	16931
KL	5	16901	16931
KL	20	16902	16931
JM	5	16902	16931
AX	5	16902	16931
AK	5	16902	16931
PE	5	16901	16931
KW	15	16902	16931
OW	5	16902	16931
IL	5	16901	16931
JE	5	16901	16931
JE	5	16902	16931
AC	5	16902	16931
MI	15	16901	16931
MI	35	16902	16931
MI	20.49	16954	17172
QL	5	16902	16931
HZ	10	16902	16931
AP	5	16901	16931
GV	5	16902	16931
AE	5	16902	16931
AB	15	16902	16931
AQ	1	16901	16931
AM	5	16902	16931
JB	5	16901	16931
GY	5	16902	16931
RC	20	16901	16931
RC	4	16940	17172
RC	45	16904	16931
RC	57	16903	16931
RC	60	16905	16931
RC	12.94	16944	17172
RC	160	16902	16931
MO	1	16946	17172
MO	15	16905	16931
MO	30	16904	16931
MO	5	16939	17172
MO	8	16950	17172
MO	125	16903	16931
MO	41	16945	17172
CK	10	16901	16931
FG	15	16902	16931
FG	3	16952	17172
CT	5	16901	16931
RL	5	16901	16931
RL	5	16902	16931
RL	8	16903	16931
OD	5	16902	16931
OD	10	16901	16931
OD	15	16903	16931
OD	5	16957	17172
OD	1	16952	17172
GN	10	16902	16931
GN	5	16952	17172
GN	25	16957	17172
CY	8	16951	17172
OQ	5	16903	16931
LK	15	16903	16931
LR	15	16903	16931
CZ	5	16901	16931
CZ	5	16903	16931
IG	15	16901	16931
LY	10	16901	16931
JO	5	16902	16931
JO	25	16901	16931
HO	5	16902	16931
HO	10	16904	16931
HO	15	16905	16931
HO	7	16940	17172
HO	12	16944	17172
HO	70	16943	17172
LI	10	16902	16931
LZ	5	16902	16931
PS	10	16902	16931
PS	20	16904	16931
PS	5	16946	17172
PS	5	16943	17172
AN	30	16902	16931
AN	60	16903	16931
AN	20	16944	17172
AN	20	16950	17172
AN	30	16938	17172
AW	5	16905	16931
AW	10	16902	16931
AW	10	16904	16931
JS	10	16901	16931
JS	10	16902	16931
LO	5	16902	16931
LO	5	16903	16931
LO	3	16938	17172
LO	6	16940	17172
QW	5	16902	16931
QW	5	16904	16931
QW	10	16905	16931
IH	15	16905	16931
IH	50	16903	16931
IH	5	16944	17172
FX	10	16905	16931
CD	5	16904	16931
CD	5	16905	16931
CD	4	16946	17172
DB	10	16904	16931
DB	20	16905	16931
DB	2	16938	17172
DB	30	16903	16931
IM	5	16902	16931
IM	1	16957	17172
PT	5	16905	16931
PT	10	16903	16931
MC	35	16905	16931
MC	60	16903	16931
MC	10	16950	17172
MC	10	16939	17172
MC	25	16936	17172
PY	45	16904	16931
PY	90	16905	16931
PY	10	16943	17172
PY	120	16903	16931
PY	20	16936	17172
PY	20	16950	17172
PY	20	16939	17172
DS	85	16905	16931
DS	120	16903	16931
DS	90	16938	17172
PW	5	16905	16931
PW	5	16951	17172
PW	5	16937	17172
GE	10	16903	16931
GE	10	16905	16931
GE	25	16904	16931
GE	15	16947	17172
GE	20	16939	17172
GE	30	16938	17172
GE	40	16946	17172
FN	20	16905	16931
FN	60	16903	16931
FN	25	16945	17172
FN	42	16946	17172
FN	50	16937	17172
BO	5	16905	16931
BO	1	16944	17172
BO	1	16947	17172
BO	30	16903	16931
BO	10	16940	17172
BO	15	16938	17172
BO	20	16945	17172
IT	5	16903	16931
KJ	1.9	16951	17172
KJ	80	16905	16931
KJ	110	16904	16931
KJ	39.72	16947	17172
KJ	40	16939	17172
KJ	95	16944	17172
EP	5	16908	16931
EP	10	16903	16931
EP	5	16938	17172
EP	60	16905	16931
EP	260	16904	16931
EP	19.68	16939	17172
EP	20.73	16931	17172
EP	41.07	16940	17172
EL	15	16904	16931
IY	15	16905	16931
IY	25	16904	16931
KC	10	16905	16931
KC	3	16943	17172
QY	5	16908	16931
QY	15	16904	16931
MY	40	16904	16931
MY	10	16943	17172
RG	5	16904	16931
RG	5	16939	17172
DA	10	16903	16931
DA	15	16905	16931
DA	30	16904	16931
DA	3	16943	17172
DA	10	16945	17172
LD	5	16904	16931
LD	15	16903	16931
MJ	5	16904	16931
QC	10	16903	16931
QC	4	16938	17172
FO	5	16903	16931
KG	15	16903	16931
KG	30	16904	16931
KG	80	16905	16931
KG	10	16945	17172
HQ	5	16905	16931
HQ	10	16904	16931
HQ	6	16943	17036
HQ	10	16944	17172
HQ	10	16946	17172
BD	5	16905	16931
BD	10	16904	16931
BD	5	16940	17172
FC	5	16905	16931
FC	10	16904	16931
AG	5	16904	16931
JC	5	16905	16931
CW	15	16904	16931
CW	30	16905	16931
CW	10	16944	17172
EX	10	16905	16931
EX	20	16904	16931
EX	8	16944	17172
EX	10	16951	17172
EX	20	16938	17172
AF	10	16905	16931
CB	5	16903	16931
CB	20	16905	16931
CB	2	16947	17172
CB	2	16937	17172
CB	2	16951	17172
CB	10	16945	17172
FR	5	16904	16931
FR	25	16905	16931
JH	10	16904	16931
JH	4	16937	17172
JH	75	16905	16931
JH	30	16951	17172
JH	51	16939	17172
DE	10	16905	16931
BH	1	16945	17172
BH	1	16950	17172
BH	11	16908	16931
BH	3	16946	17172
BH	30	16905	16931
BH	65	16904	16931
BH	8	16951	17172
GC	5	16904	16931
EV	5	16904	16931
GM	20	16903	16931
GM	3	16944	17172
GM	45	16904	16931
GM	10	16939	17172
GM	15	16947	17172
GM	15	16946	17172
AS	5	16904	16931
AS	15	16905	16931
AZ	5	16904	16931
AZ	5	16905	16931
AZ	1	16945	17172
FI	15	16904	16931
FI	15	16937	17172
IP	5	16904	16931
CN	5	16904	16931
GU	5	16944	17172
GU	6	16940	17172
PI	5	16904	16931
HG	5	16903	16931
HG	20	16905	16931
HG	3	16945	17172
OF	20	16904	16931
OF	40	16905	16931
OF	10	16940	17172
DX	3.12	16952	17172
