# Supplementary material for: An Adjusted Likelihood Ratio Approach Analysing Distribution of Food Products to Assist the Investigation of Foodborne Outbreaks
Source: PLoS One. 2015 Aug 3;10(8):e0134344. doi: 10.1371/journal.pone.0134344 (PMC4523185; doi:10.1371/journal.pone.0134344)
Supplement: S3 File — Anonymised files of the distribution of each food product unit included in the analysis. Variables are “Municipality” = Identifier of the Municipality,”NumPackages” = Number of consumer packages delivered;”Date_delivered” = The date the food product unit has been delivered;”Date_expired” = The date given where food product unit have expired. (ZIP) [file pone.0134344.s005.zip › prod117.txt]

Municipality	numPackages	Date_delivered	Date_expired
KQ	5	16917	16945
JW	5	16917	16945
JW	5	16922	16945
KR	5	16916	16945
KR	10	16918	16945
AY	5	16916	16945
AY	5	16923	16945
MK	5	16918	16945
MK	10	16922	16945
MZ	5	16917	16945
BT	5	16923	16945
MN	5	16919	16945
MN	10	16923	16945
PV	20	16917	16945
QK	5	16922	16945
QK	10	16919	16945
QK	15	16918	16945
PP	5	16916	16945
PP	5	16918	16945
KU	5	16918	16945
EI	10	16918	16945
EI	15	16919	16945
FH	5	16918	16945
FH	5	16923	16945
FH	15	16922	16945
FH	30	16917	16945
FH	35	16916	16945
FH	120	16919	16945
BU	5	16916	16945
BU	5	16919	16945
BU	15	16918	16945
BU	15	16922	16945
BU	25	16917	16945
GZ	5	16917	16945
QU	10	16917	16945
EA	5	16916	16945
MP	5	16917	16945
OL	5	16916	16945
OL	5	16917	16945
OL	5	16919	16945
QV	5	16919	16945
QV	10	16916	16945
QV	20	16917	16945
CL	5	16918	16945
EG	10	16918	16945
MX	5	16922	16945
MX	10	16917	16945
HT	10	16922	16945
BW	5	16917	16945
EF	10	16918	16945
EF	10	16919	16945
EF	15	16922	16945
EF	95	16917	16945
EF	120	16916	16945
OG	10	16919	16945
LF	5	16922	16945
LF	10	16918	16945
OH	5	16918	16945
CG	5	16919	16945
DK	5	16922	16945
MV	5	16918	16945
MV	5	16919	16945
MV	5	16922	16945
JL	5	16918	16945
HN	5	16922	16945
HI	5	16918	16945
HI	5	16923	16945
HI	10	16922	16945
FM	5	16916	16945
FM	5	16918	16945
HX	5	16919	16945
GJ	5	16923	16945
OC	10	16918	16945
AD	5	16919	16945
EC	5	16918	16945
RM	5	16919	16945
LM	5	16922	16945
HD	5	16918	16945
RJ	10	16922	16945
RJ	15	16923	16945
RN	5	16916	16945
RN	5	16917	16945
RN	10	16919	16945
RK	5	16918	16945
RK	5	16919	16945
RK	15	16922	16945
RH	5	16918	16945
RH	5	16923	16945
EB	5	16919	16945
PN	5	16918	16945
ES	5	16922	16945
DQ	10	16922	16945
DH	5	16919	16945
PD	5	16922	16945
PD	10	16918	16945
PD	30	16919	16945
JI	5	16919	16945
JI	10	16922	16945
GL	5	16918	16945
CF	5	16922	16945
FP	5	16918	16945
FP	5	16919	16945
FP	40	16922	16945
MR	5	16919	16945
QN	5	16916	16945
QN	5	16918	16945
QN	10	16919	16945
QN	20	16922	16945
KM	5	16922	16945
KM	10	16918	16945
KM	15	16919	16945
EO	5	16916	16945
EO	5	16918	16945
EO	15	16919	16945
PX	5	16919	16945
JZ	5	16922	16945
GG	5	16916	16945
GG	5	16918	16945
HP	5	16918	16945
HP	5	16922	16945
CE	5	16919	16945
CE	5	16922	16945
CE	15	16918	16945
OU	1	16923	16945
OU	5	16922	16945
IX	5	16919	16945
QR	5	16918	16945
QR	5	16919	16945
CV	5	16917	16945
JQ	10	16917	16945
DY	10	16917	16945
AU	5	16917	16945
MD	10	16917	16945
JV	5	16917	16945
QM	5	16917	16945
QM	5	16918	16945
FU	10	16924	16945
FU	15	16923	16945
FU	20	16925	16945
GH	5	16924	16945
QS	5	16923	16945
EQ	5	16925	16945
PF	5	16924	16945
DO	5	16924	16945
JF	5	16923	16945
EZ	20	16916	16945
EK	5	16915	16945
EK	20	16916	16945
KL	5	16915	16945
KL	20	16916	16945
JM	5	16916	16945
AX	5	16916	16945
AK	5	16916	16945
PE	5	16915	16945
KW	15	16916	16945
OW	5	16916	16945
IL	5	16915	16945
JE	5	16915	16945
JE	5	16916	16945
AC	5	16916	16945
MI	15	16915	16945
MI	35	16916	16945
MI	20.49	16968	17186
QL	5	16916	16945
HZ	10	16916	16945
AP	5	16915	16945
GV	5	16916	16945
AE	5	16916	16945
AB	15	16916	16945
AQ	1	16915	16945
AM	5	16916	16945
JB	5	16915	16945
GY	5	16916	16945
RC	20	16915	16945
RC	4	16954	17186
RC	45	16918	16945
RC	57	16917	16945
RC	60	16919	16945
RC	12.94	16958	17186
RC	160	16916	16945
MO	1	16960	17186
MO	15	16919	16945
MO	30	16918	16945
MO	5	16953	17186
MO	8	16964	17186
MO	125	16917	16945
MO	41	16959	17186
CK	10	16915	16945
FG	15	16916	16945
FG	3	16966	17186
CT	5	16915	16945
RL	5	16915	16945
RL	5	16916	16945
RL	8	16917	16945
OD	5	16916	16945
OD	10	16915	16945
OD	15	16917	16945
OD	5	16971	17186
OD	1	16966	17186
GN	10	16916	16945
GN	5	16966	17186
GN	25	16971	17186
CY	8	16965	17186
OQ	5	16917	16945
LK	15	16917	16945
LR	15	16917	16945
CZ	5	16915	16945
CZ	5	16917	16945
IG	15	16915	16945
LY	10	16915	16945
JO	5	16916	16945
JO	25	16915	16945
HO	5	16916	16945
HO	10	16918	16945
HO	15	16919	16945
HO	7	16954	17186
HO	12	16958	17186
HO	70	16957	17186
LI	10	16916	16945
LZ	5	16916	16945
PS	10	16916	16945
PS	20	16918	16945
PS	5	16960	17186
PS	5	16957	17186
AN	30	16916	16945
AN	60	16917	16945
AN	20	16958	17186
AN	20	16964	17186
AN	30	16952	17186
AW	5	16919	16945
AW	10	16916	16945
AW	10	16918	16945
JS	10	16915	16945
JS	10	16916	16945
LO	5	16916	16945
LO	5	16917	16945
LO	3	16952	17186
LO	6	16954	17186
QW	5	16916	16945
QW	5	16918	16945
QW	10	16919	16945
IH	15	16919	16945
IH	50	16917	16945
IH	5	16958	17186
FX	10	16919	16945
CD	5	16918	16945
CD	5	16919	16945
CD	4	16960	17186
DB	10	16918	16945
DB	20	16919	16945
DB	2	16952	17186
DB	30	16917	16945
IM	5	16916	16945
IM	1	16971	17186
PT	5	16919	16945
PT	10	16917	16945
MC	35	16919	16945
MC	60	16917	16945
MC	10	16964	17186
MC	10	16953	17186
MC	25	16950	17186
PY	45	16918	16945
PY	90	16919	16945
PY	10	16957	17186
PY	120	16917	16945
PY	20	16950	17186
PY	20	16964	17186
PY	20	16953	17186
DS	85	16919	16945
DS	120	16917	16945
DS	90	16952	17186
PW	5	16919	16945
PW	5	16965	17186
PW	5	16951	17186
GE	10	16917	16945
GE	10	16919	16945
GE	25	16918	16945
GE	15	16961	17186
GE	20	16953	17186
GE	30	16952	17186
GE	40	16960	17186
FN	20	16919	16945
FN	60	16917	16945
FN	25	16959	17186
FN	42	16960	17186
FN	50	16951	17186
BO	5	16919	16945
BO	1	16958	17186
BO	1	16961	17186
BO	30	16917	16945
BO	10	16954	17186
BO	15	16952	17186
BO	20	16959	17186
IT	5	16917	16945
KJ	1.9	16965	17186
KJ	80	16919	16945
KJ	110	16918	16945
KJ	39.72	16961	17186
KJ	40	16953	17186
KJ	95	16958	17186
EP	5	16922	16945
EP	10	16917	16945
EP	5	16952	17186
EP	60	16919	16945
EP	260	16918	16945
EP	19.68	16953	17186
EP	20.73	16945	17186
EP	41.07	16954	17186
EL	15	16918	16945
IY	15	16919	16945
IY	25	16918	16945
KC	10	16919	16945
KC	3	16957	17186
QY	5	16922	16945
QY	15	16918	16945
MY	40	16918	16945
MY	10	16957	17186
RG	5	16918	16945
RG	5	16953	17186
DA	10	16917	16945
DA	15	16919	16945
DA	30	16918	16945
DA	3	16957	17186
DA	10	16959	17186
LD	5	16918	16945
LD	15	16917	16945
MJ	5	16918	16945
QC	10	16917	16945
QC	4	16952	17186
FO	5	16917	16945
KG	15	16917	16945
KG	30	16918	16945
KG	80	16919	16945
KG	10	16959	17186
HQ	5	16919	16945
HQ	10	16918	16945
HQ	6	16957	17050
HQ	10	16958	17186
HQ	10	16960	17186
BD	5	16919	16945
BD	10	16918	16945
BD	5	16954	17186
FC	5	16919	16945
FC	10	16918	16945
AG	5	16918	16945
JC	5	16919	16945
CW	15	16918	16945
CW	30	16919	16945
CW	10	16958	17186
EX	10	16919	16945
EX	20	16918	16945
EX	8	16958	17186
EX	10	16965	17186
EX	20	16952	17186
AF	10	16919	16945
CB	5	16917	16945
CB	20	16919	16945
CB	2	16961	17186
CB	2	16951	17186
CB	2	16965	17186
CB	10	16959	17186
FR	5	16918	16945
FR	25	16919	16945
JH	10	16918	16945
JH	4	16951	17186
JH	75	16919	16945
JH	30	16965	17186
JH	51	16953	17186
DE	10	16919	16945
BH	1	16959	17186
BH	1	16964	17186
BH	11	16922	16945
BH	3	16960	17186
BH	30	16919	16945
BH	65	16918	16945
BH	8	16965	17186
GC	5	16918	16945
EV	5	16918	16945
GM	20	16917	16945
GM	3	16958	17186
GM	45	16918	16945
GM	10	16953	17186
GM	15	16961	17186
GM	15	16960	17186
AS	5	16918	16945
AS	15	16919	16945
AZ	5	16918	16945
AZ	5	16919	16945
AZ	1	16959	17186
FI	15	16918	16945
FI	15	16951	17186
IP	5	16918	16945
CN	5	16918	16945
GU	5	16958	17186
GU	6	16954	17186
PI	5	16918	16945
HG	5	16917	16945
HG	20	16919	16945
HG	3	16959	17186
OF	20	16918	16945
OF	40	16919	16945
OF	10	16954	17186
DX	3.12	16966	17186
