# Supplementary material for: An Adjusted Likelihood Ratio Approach Analysing Distribution of Food Products to Assist the Investigation of Foodborne Outbreaks
Source: PLoS One. 2015 Aug 3;10(8):e0134344. doi: 10.1371/journal.pone.0134344 (PMC4523185; doi:10.1371/journal.pone.0134344)
Supplement: S3 File — Anonymised files of the distribution of each food product unit included in the analysis. Variables are “Municipality” = Identifier of the Municipality,”NumPackages” = Number of consumer packages delivered;”Date_delivered” = The date the food product unit has been delivered;”Date_expired” = The date given where food product unit have expired. (ZIP) [file pone.0134344.s005.zip › prod118.txt]

Municipality	numPackages	Date_delivered	Date_expired
KQ	5	16931	16959
JW	5	16931	16959
JW	5	16936	16959
KR	5	16930	16959
KR	10	16932	16959
AY	5	16930	16959
AY	5	16937	16959
MK	5	16932	16959
MK	10	16936	16959
MZ	5	16931	16959
BT	5	16937	16959
MN	5	16933	16959
MN	10	16937	16959
PV	20	16931	16959
QK	5	16936	16959
QK	10	16933	16959
QK	15	16932	16959
PP	5	16930	16959
PP	5	16932	16959
KU	5	16932	16959
EI	10	16932	16959
EI	15	16933	16959
FH	5	16932	16959
FH	5	16937	16959
FH	15	16936	16959
FH	30	16931	16959
FH	35	16930	16959
FH	120	16933	16959
BU	5	16930	16959
BU	5	16933	16959
BU	15	16932	16959
BU	15	16936	16959
BU	25	16931	16959
GZ	5	16931	16959
QU	10	16931	16959
EA	5	16930	16959
MP	5	16931	16959
OL	5	16930	16959
OL	5	16931	16959
OL	5	16933	16959
QV	5	16933	16959
QV	10	16930	16959
QV	20	16931	16959
CL	5	16932	16959
EG	10	16932	16959
MX	5	16936	16959
MX	10	16931	16959
HT	10	16936	16959
BW	5	16931	16959
EF	10	16932	16959
EF	10	16933	16959
EF	15	16936	16959
EF	95	16931	16959
EF	120	16930	16959
OG	10	16933	16959
LF	5	16936	16959
LF	10	16932	16959
OH	5	16932	16959
CG	5	16933	16959
DK	5	16936	16959
MV	5	16932	16959
MV	5	16933	16959
MV	5	16936	16959
JL	5	16932	16959
HN	5	16936	16959
HI	5	16932	16959
HI	5	16937	16959
HI	10	16936	16959
FM	5	16930	16959
FM	5	16932	16959
HX	5	16933	16959
GJ	5	16937	16959
OC	10	16932	16959
AD	5	16933	16959
EC	5	16932	16959
RM	5	16933	16959
LM	5	16936	16959
HD	5	16932	16959
RJ	10	16936	16959
RJ	15	16937	16959
RN	5	16930	16959
RN	5	16931	16959
RN	10	16933	16959
RK	5	16932	16959
RK	5	16933	16959
RK	15	16936	16959
RH	5	16932	16959
RH	5	16937	16959
EB	5	16933	16959
PN	5	16932	16959
ES	5	16936	16959
DQ	10	16936	16959
DH	5	16933	16959
PD	5	16936	16959
PD	10	16932	16959
PD	30	16933	16959
JI	5	16933	16959
JI	10	16936	16959
GL	5	16932	16959
CF	5	16936	16959
FP	5	16932	16959
FP	5	16933	16959
FP	40	16936	16959
MR	5	16933	16959
QN	5	16930	16959
QN	5	16932	16959
QN	10	16933	16959
QN	20	16936	16959
KM	5	16936	16959
KM	10	16932	16959
KM	15	16933	16959
EO	5	16930	16959
EO	5	16932	16959
EO	15	16933	16959
PX	5	16933	16959
JZ	5	16936	16959
GG	5	16930	16959
GG	5	16932	16959
HP	5	16932	16959
HP	5	16936	16959
CE	5	16933	16959
CE	5	16936	16959
CE	15	16932	16959
OU	1	16937	16959
OU	5	16936	16959
IX	5	16933	16959
QR	5	16932	16959
QR	5	16933	16959
CV	5	16931	16959
JQ	10	16931	16959
DY	10	16931	16959
AU	5	16931	16959
MD	10	16931	16959
JV	5	16931	16959
QM	5	16931	16959
QM	5	16932	16959
FU	10	16938	16959
FU	15	16937	16959
FU	20	16939	16959
GH	5	16938	16959
QS	5	16937	16959
EQ	5	16939	16959
PF	5	16938	16959
DO	5	16938	16959
JF	5	16937	16959
EZ	20	16930	16959
EK	5	16929	16959
EK	20	16930	16959
KL	5	16929	16959
KL	20	16930	16959
JM	5	16930	16959
AX	5	16930	16959
AK	5	16930	16959
PE	5	16929	16959
KW	15	16930	16959
OW	5	16930	16959
IL	5	16929	16959
JE	5	16929	16959
JE	5	16930	16959
AC	5	16930	16959
MI	15	16929	16959
MI	35	16930	16959
MI	20.49	16982	17200
QL	5	16930	16959
HZ	10	16930	16959
AP	5	16929	16959
GV	5	16930	16959
AE	5	16930	16959
AB	15	16930	16959
AQ	1	16929	16959
AM	5	16930	16959
JB	5	16929	16959
GY	5	16930	16959
RC	20	16929	16959
RC	4	16968	17200
RC	45	16932	16959
RC	57	16931	16959
RC	60	16933	16959
RC	12.94	16972	17200
RC	160	16930	16959
MO	1	16974	17200
MO	15	16933	16959
MO	30	16932	16959
MO	5	16967	17200
MO	8	16978	17200
MO	125	16931	16959
MO	41	16973	17200
CK	10	16929	16959
FG	15	16930	16959
FG	3	16980	17200
CT	5	16929	16959
RL	5	16929	16959
RL	5	16930	16959
RL	8	16931	16959
OD	5	16930	16959
OD	10	16929	16959
OD	15	16931	16959
OD	5	16985	17200
OD	1	16980	17200
GN	10	16930	16959
GN	5	16980	17200
GN	25	16985	17200
CY	8	16979	17200
OQ	5	16931	16959
LK	15	16931	16959
LR	15	16931	16959
CZ	5	16929	16959
CZ	5	16931	16959
IG	15	16929	16959
LY	10	16929	16959
JO	5	16930	16959
JO	25	16929	16959
HO	5	16930	16959
HO	10	16932	16959
HO	15	16933	16959
HO	7	16968	17200
HO	12	16972	17200
HO	70	16971	17200
LI	10	16930	16959
LZ	5	16930	16959
PS	10	16930	16959
PS	20	16932	16959
PS	5	16974	17200
PS	5	16971	17200
AN	30	16930	16959
AN	60	16931	16959
AN	20	16972	17200
AN	20	16978	17200
AN	30	16966	17200
AW	5	16933	16959
AW	10	16930	16959
AW	10	16932	16959
JS	10	16929	16959
JS	10	16930	16959
LO	5	16930	16959
LO	5	16931	16959
LO	3	16966	17200
LO	6	16968	17200
QW	5	16930	16959
QW	5	16932	16959
QW	10	16933	16959
IH	15	16933	16959
IH	50	16931	16959
IH	5	16972	17200
FX	10	16933	16959
CD	5	16932	16959
CD	5	16933	16959
CD	4	16974	17200
DB	10	16932	16959
DB	20	16933	16959
DB	2	16966	17200
DB	30	16931	16959
IM	5	16930	16959
IM	1	16985	17200
PT	5	16933	16959
PT	10	16931	16959
MC	35	16933	16959
MC	60	16931	16959
MC	10	16978	17200
MC	10	16967	17200
MC	25	16964	17200
PY	45	16932	16959
PY	90	16933	16959
PY	10	16971	17200
PY	120	16931	16959
PY	20	16964	17200
PY	20	16978	17200
PY	20	16967	17200
DS	85	16933	16959
DS	120	16931	16959
DS	90	16966	17200
PW	5	16933	16959
PW	5	16979	17200
PW	5	16965	17200
GE	10	16931	16959
GE	10	16933	16959
GE	25	16932	16959
GE	15	16975	17200
GE	20	16967	17200
GE	30	16966	17200
GE	40	16974	17200
FN	20	16933	16959
FN	60	16931	16959
FN	25	16973	17200
FN	42	16974	17200
FN	50	16965	17200
BO	5	16933	16959
BO	1	16972	17200
BO	1	16975	17200
BO	30	16931	16959
BO	10	16968	17200
BO	15	16966	17200
BO	20	16973	17200
IT	5	16931	16959
KJ	1.9	16979	17200
KJ	80	16933	16959
KJ	110	16932	16959
KJ	39.72	16975	17200
KJ	40	16967	17200
KJ	95	16972	17200
EP	5	16936	16959
EP	10	16931	16959
EP	5	16966	17200
EP	60	16933	16959
EP	260	16932	16959
EP	19.68	16967	17200
EP	20.73	16959	17200
EP	41.07	16968	17200
EL	15	16932	16959
IY	15	16933	16959
IY	25	16932	16959
KC	10	16933	16959
KC	3	16971	17200
QY	5	16936	16959
QY	15	16932	16959
MY	40	16932	16959
MY	10	16971	17200
RG	5	16932	16959
RG	5	16967	17200
DA	10	16931	16959
DA	15	16933	16959
DA	30	16932	16959
DA	3	16971	17200
DA	10	16973	17200
LD	5	16932	16959
LD	15	16931	16959
MJ	5	16932	16959
QC	10	16931	16959
QC	4	16966	17200
FO	5	16931	16959
KG	15	16931	16959
KG	30	16932	16959
KG	80	16933	16959
KG	10	16973	17200
HQ	5	16933	16959
HQ	10	16932	16959
HQ	6	16971	17064
HQ	10	16972	17200
HQ	10	16974	17200
BD	5	16933	16959
BD	10	16932	16959
BD	5	16968	17200
FC	5	16933	16959
FC	10	16932	16959
AG	5	16932	16959
JC	5	16933	16959
CW	15	16932	16959
CW	30	16933	16959
CW	10	16972	17200
EX	10	16933	16959
EX	20	16932	16959
EX	8	16972	17200
EX	10	16979	17200
EX	20	16966	17200
AF	10	16933	16959
CB	5	16931	16959
CB	20	16933	16959
CB	2	16975	17200
CB	2	16965	17200
CB	2	16979	17200
CB	10	16973	17200
FR	5	16932	16959
FR	25	16933	16959
JH	10	16932	16959
JH	4	16965	17200
JH	75	16933	16959
JH	30	16979	17200
JH	51	16967	17200
DE	10	16933	16959
BH	1	16973	17200
BH	1	16978	17200
BH	11	16936	16959
BH	3	16974	17200
BH	30	16933	16959
BH	65	16932	16959
BH	8	16979	17200
GC	5	16932	16959
EV	5	16932	16959
GM	20	16931	16959
GM	3	16972	17200
GM	45	16932	16959
GM	10	16967	17200
GM	15	16975	17200
GM	15	16974	17200
AS	5	16932	16959
AS	15	16933	16959
AZ	5	16932	16959
AZ	5	16933	16959
AZ	1	16973	17200
FI	15	16932	16959
FI	15	16965	17200
IP	5	16932	16959
CN	5	16932	16959
GU	5	16972	17200
GU	6	16968	17200
PI	5	16932	16959
HG	5	16931	16959
HG	20	16933	16959
HG	3	16973	17200
OF	20	16932	16959
OF	40	16933	16959
OF	10	16968	17200
DX	3.12	16980	17200
