# Supplementary material for: An Adjusted Likelihood Ratio Approach Analysing Distribution of Food Products to Assist the Investigation of Foodborne Outbreaks
Source: PLoS One. 2015 Aug 3;10(8):e0134344. doi: 10.1371/journal.pone.0134344 (PMC4523185; doi:10.1371/journal.pone.0134344)
Supplement: S3 File — Anonymised files of the distribution of each food product unit included in the analysis. Variables are “Municipality” = Identifier of the Municipality,”NumPackages” = Number of consumer packages delivered;”Date_delivered” = The date the food product unit has been delivered;”Date_expired” = The date given where food product unit have expired. (ZIP) [file pone.0134344.s005.zip › prod119.txt]

Municipality	numPackages	Date_delivered	Date_expired
KQ	5	16945	16973
JW	5	16945	16973
JW	5	16950	16973
KR	5	16944	16973
KR	10	16946	16973
AY	5	16944	16973
AY	5	16951	16973
MK	5	16946	16973
MK	10	16950	16973
MZ	5	16945	16973
BT	5	16951	16973
MN	5	16947	16973
MN	10	16951	16973
PV	20	16945	16973
QK	5	16950	16973
QK	10	16947	16973
QK	15	16946	16973
PP	5	16944	16973
PP	5	16946	16973
KU	5	16946	16973
EI	10	16946	16973
EI	15	16947	16973
FH	5	16946	16973
FH	5	16951	16973
FH	15	16950	16973
FH	30	16945	16973
FH	35	16944	16973
FH	120	16947	16973
BU	5	16944	16973
BU	5	16947	16973
BU	15	16946	16973
BU	15	16950	16973
BU	25	16945	16973
GZ	5	16945	16973
QU	10	16945	16973
EA	5	16944	16973
MP	5	16945	16973
OL	5	16944	16973
OL	5	16945	16973
OL	5	16947	16973
QV	5	16947	16973
QV	10	16944	16973
QV	20	16945	16973
CL	5	16946	16973
EG	10	16946	16973
MX	5	16950	16973
MX	10	16945	16973
HT	10	16950	16973
BW	5	16945	16973
EF	10	16946	16973
EF	10	16947	16973
EF	15	16950	16973
EF	95	16945	16973
EF	120	16944	16973
OG	10	16947	16973
LF	5	16950	16973
LF	10	16946	16973
OH	5	16946	16973
CG	5	16947	16973
DK	5	16950	16973
MV	5	16946	16973
MV	5	16947	16973
MV	5	16950	16973
JL	5	16946	16973
HN	5	16950	16973
HI	5	16946	16973
HI	5	16951	16973
HI	10	16950	16973
FM	5	16944	16973
FM	5	16946	16973
HX	5	16947	16973
GJ	5	16951	16973
OC	10	16946	16973
AD	5	16947	16973
EC	5	16946	16973
RM	5	16947	16973
LM	5	16950	16973
HD	5	16946	16973
RJ	10	16950	16973
RJ	15	16951	16973
RN	5	16944	16973
RN	5	16945	16973
RN	10	16947	16973
RK	5	16946	16973
RK	5	16947	16973
RK	15	16950	16973
RH	5	16946	16973
RH	5	16951	16973
EB	5	16947	16973
PN	5	16946	16973
ES	5	16950	16973
DQ	10	16950	16973
DH	5	16947	16973
PD	5	16950	16973
PD	10	16946	16973
PD	30	16947	16973
JI	5	16947	16973
JI	10	16950	16973
GL	5	16946	16973
CF	5	16950	16973
FP	5	16946	16973
FP	5	16947	16973
FP	40	16950	16973
MR	5	16947	16973
QN	5	16944	16973
QN	5	16946	16973
QN	10	16947	16973
QN	20	16950	16973
KM	5	16950	16973
KM	10	16946	16973
KM	15	16947	16973
EO	5	16944	16973
EO	5	16946	16973
EO	15	16947	16973
PX	5	16947	16973
JZ	5	16950	16973
GG	5	16944	16973
GG	5	16946	16973
HP	5	16946	16973
HP	5	16950	16973
CE	5	16947	16973
CE	5	16950	16973
CE	15	16946	16973
OU	1	16951	16973
OU	5	16950	16973
IX	5	16947	16973
QR	5	16946	16973
QR	5	16947	16973
CV	5	16945	16973
JQ	10	16945	16973
DY	10	16945	16973
AU	5	16945	16973
MD	10	16945	16973
JV	5	16945	16973
QM	5	16945	16973
QM	5	16946	16973
FU	10	16952	16973
FU	15	16951	16973
FU	20	16953	16973
GH	5	16952	16973
QS	5	16951	16973
EQ	5	16953	16973
PF	5	16952	16973
DO	5	16952	16973
JF	5	16951	16973
EZ	20	16944	16973
EK	5	16943	16973
EK	20	16944	16973
KL	5	16943	16973
KL	20	16944	16973
JM	5	16944	16973
AX	5	16944	16973
AK	5	16944	16973
PE	5	16943	16973
KW	15	16944	16973
OW	5	16944	16973
IL	5	16943	16973
JE	5	16943	16973
JE	5	16944	16973
AC	5	16944	16973
MI	15	16943	16973
MI	35	16944	16973
MI	20.49	16996	17214
QL	5	16944	16973
HZ	10	16944	16973
AP	5	16943	16973
GV	5	16944	16973
AE	5	16944	16973
AB	15	16944	16973
AQ	1	16943	16973
AM	5	16944	16973
JB	5	16943	16973
GY	5	16944	16973
RC	20	16943	16973
RC	4	16982	17214
RC	45	16946	16973
RC	57	16945	16973
RC	60	16947	16973
RC	12.94	16986	17214
RC	160	16944	16973
MO	1	16988	17214
MO	15	16947	16973
MO	30	16946	16973
MO	5	16981	17214
MO	8	16992	17214
MO	125	16945	16973
MO	41	16987	17214
CK	10	16943	16973
FG	15	16944	16973
FG	3	16994	17214
CT	5	16943	16973
RL	5	16943	16973
RL	5	16944	16973
RL	8	16945	16973
OD	5	16944	16973
OD	10	16943	16973
OD	15	16945	16973
OD	5	16999	17214
OD	1	16994	17214
GN	10	16944	16973
GN	5	16994	17214
GN	25	16999	17214
CY	8	16993	17214
OQ	5	16945	16973
LK	15	16945	16973
LR	15	16945	16973
CZ	5	16943	16973
CZ	5	16945	16973
IG	15	16943	16973
LY	10	16943	16973
JO	5	16944	16973
JO	25	16943	16973
HO	5	16944	16973
HO	10	16946	16973
HO	15	16947	16973
HO	7	16982	17214
HO	12	16986	17214
HO	70	16985	17214
LI	10	16944	16973
LZ	5	16944	16973
PS	10	16944	16973
PS	20	16946	16973
PS	5	16988	17214
PS	5	16985	17214
AN	30	16944	16973
AN	60	16945	16973
AN	20	16986	17214
AN	20	16992	17214
AN	30	16980	17214
AW	5	16947	16973
AW	10	16944	16973
AW	10	16946	16973
JS	10	16943	16973
JS	10	16944	16973
LO	5	16944	16973
LO	5	16945	16973
LO	3	16980	17214
LO	6	16982	17214
QW	5	16944	16973
QW	5	16946	16973
QW	10	16947	16973
IH	15	16947	16973
IH	50	16945	16973
IH	5	16986	17214
FX	10	16947	16973
CD	5	16946	16973
CD	5	16947	16973
CD	4	16988	17214
DB	10	16946	16973
DB	20	16947	16973
DB	2	16980	17214
DB	30	16945	16973
IM	5	16944	16973
IM	1	16999	17214
PT	5	16947	16973
PT	10	16945	16973
MC	35	16947	16973
MC	60	16945	16973
MC	10	16992	17214
MC	10	16981	17214
MC	25	16978	17214
PY	45	16946	16973
PY	90	16947	16973
PY	10	16985	17214
PY	120	16945	16973
PY	20	16978	17214
PY	20	16992	17214
PY	20	16981	17214
DS	85	16947	16973
DS	120	16945	16973
DS	90	16980	17214
PW	5	16947	16973
PW	5	16993	17214
PW	5	16979	17214
GE	10	16945	16973
GE	10	16947	16973
GE	25	16946	16973
GE	15	16989	17214
GE	20	16981	17214
GE	30	16980	17214
GE	40	16988	17214
FN	20	16947	16973
FN	60	16945	16973
FN	25	16987	17214
FN	42	16988	17214
FN	50	16979	17214
BO	5	16947	16973
BO	1	16986	17214
BO	1	16989	17214
BO	30	16945	16973
BO	10	16982	17214
BO	15	16980	17214
BO	20	16987	17214
IT	5	16945	16973
KJ	1.9	16993	17214
KJ	80	16947	16973
KJ	110	16946	16973
KJ	39.72	16989	17214
KJ	40	16981	17214
KJ	95	16986	17214
EP	5	16950	16973
EP	10	16945	16973
EP	5	16980	17214
EP	60	16947	16973
EP	260	16946	16973
EP	19.68	16981	17214
EP	20.73	16973	17214
EP	41.07	16982	17214
EL	15	16946	16973
IY	15	16947	16973
IY	25	16946	16973
KC	10	16947	16973
KC	3	16985	17214
QY	5	16950	16973
QY	15	16946	16973
MY	40	16946	16973
MY	10	16985	17214
RG	5	16946	16973
RG	5	16981	17214
DA	10	16945	16973
DA	15	16947	16973
DA	30	16946	16973
DA	3	16985	17214
DA	10	16987	17214
LD	5	16946	16973
LD	15	16945	16973
MJ	5	16946	16973
QC	10	16945	16973
QC	4	16980	17214
FO	5	16945	16973
KG	15	16945	16973
KG	30	16946	16973
KG	80	16947	16973
KG	10	16987	17214
HQ	5	16947	16973
HQ	10	16946	16973
HQ	6	16985	17078
HQ	10	16986	17214
HQ	10	16988	17214
BD	5	16947	16973
BD	10	16946	16973
BD	5	16982	17214
FC	5	16947	16973
FC	10	16946	16973
AG	5	16946	16973
JC	5	16947	16973
CW	15	16946	16973
CW	30	16947	16973
CW	10	16986	17214
EX	10	16947	16973
EX	20	16946	16973
EX	8	16986	17214
EX	10	16993	17214
EX	20	16980	17214
AF	10	16947	16973
CB	5	16945	16973
CB	20	16947	16973
CB	2	16989	17214
CB	2	16979	17214
CB	2	16993	17214
CB	10	16987	17214
FR	5	16946	16973
FR	25	16947	16973
JH	10	16946	16973
JH	4	16979	17214
JH	75	16947	16973
JH	30	16993	17214
JH	51	16981	17214
DE	10	16947	16973
BH	1	16987	17214
BH	1	16992	17214
BH	11	16950	16973
BH	3	16988	17214
BH	30	16947	16973
BH	65	16946	16973
BH	8	16993	17214
GC	5	16946	16973
EV	5	16946	16973
GM	20	16945	16973
GM	3	16986	17214
GM	45	16946	16973
GM	10	16981	17214
GM	15	16989	17214
GM	15	16988	17214
AS	5	16946	16973
AS	15	16947	16973
AZ	5	16946	16973
AZ	5	16947	16973
AZ	1	16987	17214
FI	15	16946	16973
FI	15	16979	17214
IP	5	16946	16973
CN	5	16946	16973
GU	5	16986	17214
GU	6	16982	17214
PI	5	16946	16973
HG	5	16945	16973
HG	20	16947	16973
HG	3	16987	17214
OF	20	16946	16973
OF	40	16947	16973
OF	10	16982	17214
DX	3.12	16994	17214
