# Supplementary material for: An Adjusted Likelihood Ratio Approach Analysing Distribution of Food Products to Assist the Investigation of Foodborne Outbreaks
Source: PLoS One. 2015 Aug 3;10(8):e0134344. doi: 10.1371/journal.pone.0134344 (PMC4523185; doi:10.1371/journal.pone.0134344)
Supplement: S3 File — Anonymised files of the distribution of each food product unit included in the analysis. Variables are “Municipality” = Identifier of the Municipality,”NumPackages” = Number of consumer packages delivered;”Date_delivered” = The date the food product unit has been delivered;”Date_expired” = The date given where food product unit have expired. (ZIP) [file pone.0134344.s005.zip › prod120.txt]

Municipality	numPackages	Date_delivered	Date_expired
KQ	5	16959	16987
JW	5	16959	16987
JW	5	16964	16987
KR	5	16958	16987
KR	10	16960	16987
AY	5	16958	16987
AY	5	16965	16987
MK	5	16960	16987
MK	10	16964	16987
MZ	5	16959	16987
BT	5	16965	16987
MN	5	16961	16987
MN	10	16965	16987
PV	20	16959	16987
QK	5	16964	16987
QK	10	16961	16987
QK	15	16960	16987
PP	5	16958	16987
PP	5	16960	16987
KU	5	16960	16987
EI	10	16960	16987
EI	15	16961	16987
FH	5	16960	16987
FH	5	16965	16987
FH	15	16964	16987
FH	30	16959	16987
FH	35	16958	16987
FH	120	16961	16987
BU	5	16958	16987
BU	5	16961	16987
BU	15	16960	16987
BU	15	16964	16987
BU	25	16959	16987
GZ	5	16959	16987
QU	10	16959	16987
EA	5	16958	16987
MP	5	16959	16987
OL	5	16958	16987
OL	5	16959	16987
OL	5	16961	16987
QV	5	16961	16987
QV	10	16958	16987
QV	20	16959	16987
CL	5	16960	16987
EG	10	16960	16987
MX	5	16964	16987
MX	10	16959	16987
HT	10	16964	16987
BW	5	16959	16987
EF	10	16960	16987
EF	10	16961	16987
EF	15	16964	16987
EF	95	16959	16987
EF	120	16958	16987
OG	10	16961	16987
LF	5	16964	16987
LF	10	16960	16987
OH	5	16960	16987
CG	5	16961	16987
DK	5	16964	16987
MV	5	16960	16987
MV	5	16961	16987
MV	5	16964	16987
JL	5	16960	16987
HN	5	16964	16987
HI	5	16960	16987
HI	5	16965	16987
HI	10	16964	16987
FM	5	16958	16987
FM	5	16960	16987
HX	5	16961	16987
GJ	5	16965	16987
OC	10	16960	16987
AD	5	16961	16987
EC	5	16960	16987
RM	5	16961	16987
LM	5	16964	16987
HD	5	16960	16987
RJ	10	16964	16987
RJ	15	16965	16987
RN	5	16958	16987
RN	5	16959	16987
RN	10	16961	16987
RK	5	16960	16987
RK	5	16961	16987
RK	15	16964	16987
RH	5	16960	16987
RH	5	16965	16987
EB	5	16961	16987
PN	5	16960	16987
ES	5	16964	16987
DQ	10	16964	16987
DH	5	16961	16987
PD	5	16964	16987
PD	10	16960	16987
PD	30	16961	16987
JI	5	16961	16987
JI	10	16964	16987
GL	5	16960	16987
CF	5	16964	16987
FP	5	16960	16987
FP	5	16961	16987
FP	40	16964	16987
MR	5	16961	16987
QN	5	16958	16987
QN	5	16960	16987
QN	10	16961	16987
QN	20	16964	16987
KM	5	16964	16987
KM	10	16960	16987
KM	15	16961	16987
EO	5	16958	16987
EO	5	16960	16987
EO	15	16961	16987
PX	5	16961	16987
JZ	5	16964	16987
GG	5	16958	16987
GG	5	16960	16987
HP	5	16960	16987
HP	5	16964	16987
CE	5	16961	16987
CE	5	16964	16987
CE	15	16960	16987
OU	1	16965	16987
OU	5	16964	16987
IX	5	16961	16987
QR	5	16960	16987
QR	5	16961	16987
CV	5	16959	16987
JQ	10	16959	16987
DY	10	16959	16987
AU	5	16959	16987
MD	10	16959	16987
JV	5	16959	16987
QM	5	16959	16987
QM	5	16960	16987
FU	10	16966	16987
FU	15	16965	16987
FU	20	16967	16987
GH	5	16966	16987
QS	5	16965	16987
EQ	5	16967	16987
PF	5	16966	16987
DO	5	16966	16987
JF	5	16965	16987
EZ	20	16958	16987
EK	5	16957	16987
EK	20	16958	16987
KL	5	16957	16987
KL	20	16958	16987
JM	5	16958	16987
AX	5	16958	16987
AK	5	16958	16987
PE	5	16957	16987
KW	15	16958	16987
OW	5	16958	16987
IL	5	16957	16987
JE	5	16957	16987
JE	5	16958	16987
AC	5	16958	16987
MI	15	16957	16987
MI	35	16958	16987
MI	20.49	17010	17228
QL	5	16958	16987
HZ	10	16958	16987
AP	5	16957	16987
GV	5	16958	16987
AE	5	16958	16987
AB	15	16958	16987
AQ	1	16957	16987
AM	5	16958	16987
JB	5	16957	16987
GY	5	16958	16987
RC	20	16957	16987
RC	4	16996	17228
RC	45	16960	16987
RC	57	16959	16987
RC	60	16961	16987
RC	12.94	17000	17228
RC	160	16958	16987
MO	1	17002	17228
MO	15	16961	16987
MO	30	16960	16987
MO	5	16995	17228
MO	8	17006	17228
MO	125	16959	16987
MO	41	17001	17228
CK	10	16957	16987
FG	15	16958	16987
FG	3	17008	17228
CT	5	16957	16987
RL	5	16957	16987
RL	5	16958	16987
RL	8	16959	16987
OD	5	16958	16987
OD	10	16957	16987
OD	15	16959	16987
OD	5	17013	17228
OD	1	17008	17228
GN	10	16958	16987
GN	5	17008	17228
GN	25	17013	17228
CY	8	17007	17228
OQ	5	16959	16987
LK	15	16959	16987
LR	15	16959	16987
CZ	5	16957	16987
CZ	5	16959	16987
IG	15	16957	16987
LY	10	16957	16987
JO	5	16958	16987
JO	25	16957	16987
HO	5	16958	16987
HO	10	16960	16987
HO	15	16961	16987
HO	7	16996	17228
HO	12	17000	17228
HO	70	16999	17228
LI	10	16958	16987
LZ	5	16958	16987
PS	10	16958	16987
PS	20	16960	16987
PS	5	17002	17228
PS	5	16999	17228
AN	30	16958	16987
AN	60	16959	16987
AN	20	17000	17228
AN	20	17006	17228
AN	30	16994	17228
AW	5	16961	16987
AW	10	16958	16987
AW	10	16960	16987
JS	10	16957	16987
JS	10	16958	16987
LO	5	16958	16987
LO	5	16959	16987
LO	3	16994	17228
LO	6	16996	17228
QW	5	16958	16987
QW	5	16960	16987
QW	10	16961	16987
IH	15	16961	16987
IH	50	16959	16987
IH	5	17000	17228
FX	10	16961	16987
CD	5	16960	16987
CD	5	16961	16987
CD	4	17002	17228
DB	10	16960	16987
DB	20	16961	16987
DB	2	16994	17228
DB	30	16959	16987
IM	5	16958	16987
IM	1	17013	17228
PT	5	16961	16987
PT	10	16959	16987
MC	35	16961	16987
MC	60	16959	16987
MC	10	17006	17228
MC	10	16995	17228
MC	25	16992	17228
PY	45	16960	16987
PY	90	16961	16987
PY	10	16999	17228
PY	120	16959	16987
PY	20	16992	17228
PY	20	17006	17228
PY	20	16995	17228
DS	85	16961	16987
DS	120	16959	16987
DS	90	16994	17228
PW	5	16961	16987
PW	5	17007	17228
PW	5	16993	17228
GE	10	16959	16987
GE	10	16961	16987
GE	25	16960	16987
GE	15	17003	17228
GE	20	16995	17228
GE	30	16994	17228
GE	40	17002	17228
FN	20	16961	16987
FN	60	16959	16987
FN	25	17001	17228
FN	42	17002	17228
FN	50	16993	17228
BO	5	16961	16987
BO	1	17000	17228
BO	1	17003	17228
BO	30	16959	16987
BO	10	16996	17228
BO	15	16994	17228
BO	20	17001	17228
IT	5	16959	16987
KJ	1.9	17007	17228
KJ	80	16961	16987
KJ	110	16960	16987
KJ	39.72	17003	17228
KJ	40	16995	17228
KJ	95	17000	17228
EP	5	16964	16987
EP	10	16959	16987
EP	5	16994	17228
EP	60	16961	16987
EP	260	16960	16987
EP	19.68	16995	17228
EP	20.73	16987	17228
EP	41.07	16996	17228
EL	15	16960	16987
IY	15	16961	16987
IY	25	16960	16987
KC	10	16961	16987
KC	3	16999	17228
QY	5	16964	16987
QY	15	16960	16987
MY	40	16960	16987
MY	10	16999	17228
RG	5	16960	16987
RG	5	16995	17228
DA	10	16959	16987
DA	15	16961	16987
DA	30	16960	16987
DA	3	16999	17228
DA	10	17001	17228
LD	5	16960	16987
LD	15	16959	16987
MJ	5	16960	16987
QC	10	16959	16987
QC	4	16994	17228
FO	5	16959	16987
KG	15	16959	16987
KG	30	16960	16987
KG	80	16961	16987
KG	10	17001	17228
HQ	5	16961	16987
HQ	10	16960	16987
HQ	6	16999	17092
HQ	10	17000	17228
HQ	10	17002	17228
BD	5	16961	16987
BD	10	16960	16987
BD	5	16996	17228
FC	5	16961	16987
FC	10	16960	16987
AG	5	16960	16987
JC	5	16961	16987
CW	15	16960	16987
CW	30	16961	16987
CW	10	17000	17228
EX	10	16961	16987
EX	20	16960	16987
EX	8	17000	17228
EX	10	17007	17228
EX	20	16994	17228
AF	10	16961	16987
CB	5	16959	16987
CB	20	16961	16987
CB	2	17003	17228
CB	2	16993	17228
CB	2	17007	17228
CB	10	17001	17228
FR	5	16960	16987
FR	25	16961	16987
JH	10	16960	16987
JH	4	16993	17228
JH	75	16961	16987
JH	30	17007	17228
JH	51	16995	17228
DE	10	16961	16987
BH	1	17001	17228
BH	1	17006	17228
BH	11	16964	16987
BH	3	17002	17228
BH	30	16961	16987
BH	65	16960	16987
BH	8	17007	17228
GC	5	16960	16987
EV	5	16960	16987
GM	20	16959	16987
GM	3	17000	17228
GM	45	16960	16987
GM	10	16995	17228
GM	15	17003	17228
GM	15	17002	17228
AS	5	16960	16987
AS	15	16961	16987
AZ	5	16960	16987
AZ	5	16961	16987
AZ	1	17001	17228
FI	15	16960	16987
FI	15	16993	17228
IP	5	16960	16987
CN	5	16960	16987
GU	5	17000	17228
GU	6	16996	17228
PI	5	16960	16987
HG	5	16959	16987
HG	20	16961	16987
HG	3	17001	17228
OF	20	16960	16987
OF	40	16961	16987
OF	10	16996	17228
DX	3.12	17008	17228
