# Supplementary material for: An Adjusted Likelihood Ratio Approach Analysing Distribution of Food Products to Assist the Investigation of Foodborne Outbreaks
Source: PLoS One. 2015 Aug 3;10(8):e0134344. doi: 10.1371/journal.pone.0134344 (PMC4523185; doi:10.1371/journal.pone.0134344)
Supplement: S3 File — Anonymised files of the distribution of each food product unit included in the analysis. Variables are “Municipality” = Identifier of the Municipality,”NumPackages” = Number of consumer packages delivered;”Date_delivered” = The date the food product unit has been delivered;”Date_expired” = The date given where food product unit have expired. (ZIP) [file pone.0134344.s005.zip › prod121.txt]

Municipality	numPackages	Date_delivered	Date_expired
KQ	5	16973	17001
JW	5	16973	17001
JW	5	16978	17001
KR	5	16972	17001
KR	10	16974	17001
AY	5	16972	17001
AY	5	16979	17001
MK	5	16974	17001
MK	10	16978	17001
MZ	5	16973	17001
BT	5	16979	17001
MN	5	16975	17001
MN	10	16979	17001
PV	20	16973	17001
QK	5	16978	17001
QK	10	16975	17001
QK	15	16974	17001
PP	5	16972	17001
PP	5	16974	17001
KU	5	16974	17001
EI	10	16974	17001
EI	15	16975	17001
FH	5	16974	17001
FH	5	16979	17001
FH	15	16978	17001
FH	30	16973	17001
FH	35	16972	17001
FH	120	16975	17001
BU	5	16972	17001
BU	5	16975	17001
BU	15	16974	17001
BU	15	16978	17001
BU	25	16973	17001
GZ	5	16973	17001
QU	10	16973	17001
EA	5	16972	17001
MP	5	16973	17001
OL	5	16972	17001
OL	5	16973	17001
OL	5	16975	17001
QV	5	16975	17001
QV	10	16972	17001
QV	20	16973	17001
CL	5	16974	17001
EG	10	16974	17001
MX	5	16978	17001
MX	10	16973	17001
HT	10	16978	17001
BW	5	16973	17001
EF	10	16974	17001
EF	10	16975	17001
EF	15	16978	17001
EF	95	16973	17001
EF	120	16972	17001
OG	10	16975	17001
LF	5	16978	17001
LF	10	16974	17001
OH	5	16974	17001
CG	5	16975	17001
DK	5	16978	17001
MV	5	16974	17001
MV	5	16975	17001
MV	5	16978	17001
JL	5	16974	17001
HN	5	16978	17001
HI	5	16974	17001
HI	5	16979	17001
HI	10	16978	17001
FM	5	16972	17001
FM	5	16974	17001
HX	5	16975	17001
GJ	5	16979	17001
OC	10	16974	17001
AD	5	16975	17001
EC	5	16974	17001
RM	5	16975	17001
LM	5	16978	17001
HD	5	16974	17001
RJ	10	16978	17001
RJ	15	16979	17001
RN	5	16972	17001
RN	5	16973	17001
RN	10	16975	17001
RK	5	16974	17001
RK	5	16975	17001
RK	15	16978	17001
RH	5	16974	17001
RH	5	16979	17001
EB	5	16975	17001
PN	5	16974	17001
ES	5	16978	17001
DQ	10	16978	17001
DH	5	16975	17001
PD	5	16978	17001
PD	10	16974	17001
PD	30	16975	17001
JI	5	16975	17001
JI	10	16978	17001
GL	5	16974	17001
CF	5	16978	17001
FP	5	16974	17001
FP	5	16975	17001
FP	40	16978	17001
MR	5	16975	17001
QN	5	16972	17001
QN	5	16974	17001
QN	10	16975	17001
QN	20	16978	17001
KM	5	16978	17001
KM	10	16974	17001
KM	15	16975	17001
EO	5	16972	17001
EO	5	16974	17001
EO	15	16975	17001
PX	5	16975	17001
JZ	5	16978	17001
GG	5	16972	17001
GG	5	16974	17001
HP	5	16974	17001
HP	5	16978	17001
CE	5	16975	17001
CE	5	16978	17001
CE	15	16974	17001
OU	1	16979	17001
OU	5	16978	17001
IX	5	16975	17001
QR	5	16974	17001
QR	5	16975	17001
CV	5	16973	17001
JQ	10	16973	17001
DY	10	16973	17001
AU	5	16973	17001
MD	10	16973	17001
JV	5	16973	17001
QM	5	16973	17001
QM	5	16974	17001
FU	10	16980	17001
FU	15	16979	17001
FU	20	16981	17001
GH	5	16980	17001
QS	5	16979	17001
EQ	5	16981	17001
PF	5	16980	17001
DO	5	16980	17001
JF	5	16979	17001
EZ	20	16972	17001
EK	5	16971	17001
EK	20	16972	17001
KL	5	16971	17001
KL	20	16972	17001
JM	5	16972	17001
AX	5	16972	17001
AK	5	16972	17001
PE	5	16971	17001
KW	15	16972	17001
OW	5	16972	17001
IL	5	16971	17001
JE	5	16971	17001
JE	5	16972	17001
AC	5	16972	17001
MI	15	16971	17001
MI	35	16972	17001
MI	20.49	17024	17242
QL	5	16972	17001
HZ	10	16972	17001
AP	5	16971	17001
GV	5	16972	17001
AE	5	16972	17001
AB	15	16972	17001
AQ	1	16971	17001
AM	5	16972	17001
JB	5	16971	17001
GY	5	16972	17001
RC	20	16971	17001
RC	4	17010	17242
RC	45	16974	17001
RC	57	16973	17001
RC	60	16975	17001
RC	12.94	17014	17242
RC	160	16972	17001
MO	1	17016	17242
MO	15	16975	17001
MO	30	16974	17001
MO	5	17009	17242
MO	8	17020	17242
MO	125	16973	17001
MO	41	17015	17242
CK	10	16971	17001
FG	15	16972	17001
FG	3	17022	17242
CT	5	16971	17001
RL	5	16971	17001
RL	5	16972	17001
RL	8	16973	17001
OD	5	16972	17001
OD	10	16971	17001
OD	15	16973	17001
OD	5	17027	17242
OD	1	17022	17242
GN	10	16972	17001
GN	5	17022	17242
GN	25	17027	17242
CY	8	17021	17242
OQ	5	16973	17001
LK	15	16973	17001
LR	15	16973	17001
CZ	5	16971	17001
CZ	5	16973	17001
IG	15	16971	17001
LY	10	16971	17001
JO	5	16972	17001
JO	25	16971	17001
HO	5	16972	17001
HO	10	16974	17001
HO	15	16975	17001
HO	7	17010	17242
HO	12	17014	17242
HO	70	17013	17242
LI	10	16972	17001
LZ	5	16972	17001
PS	10	16972	17001
PS	20	16974	17001
PS	5	17016	17242
PS	5	17013	17242
AN	30	16972	17001
AN	60	16973	17001
AN	20	17014	17242
AN	20	17020	17242
AN	30	17008	17242
AW	5	16975	17001
AW	10	16972	17001
AW	10	16974	17001
JS	10	16971	17001
JS	10	16972	17001
LO	5	16972	17001
LO	5	16973	17001
LO	3	17008	17242
LO	6	17010	17242
QW	5	16972	17001
QW	5	16974	17001
QW	10	16975	17001
IH	15	16975	17001
IH	50	16973	17001
IH	5	17014	17242
FX	10	16975	17001
CD	5	16974	17001
CD	5	16975	17001
CD	4	17016	17242
DB	10	16974	17001
DB	20	16975	17001
DB	2	17008	17242
DB	30	16973	17001
IM	5	16972	17001
IM	1	17027	17242
PT	5	16975	17001
PT	10	16973	17001
MC	35	16975	17001
MC	60	16973	17001
MC	10	17020	17242
MC	10	17009	17242
MC	25	17006	17242
PY	45	16974	17001
PY	90	16975	17001
PY	10	17013	17242
PY	120	16973	17001
PY	20	17006	17242
PY	20	17020	17242
PY	20	17009	17242
DS	85	16975	17001
DS	120	16973	17001
DS	90	17008	17242
PW	5	16975	17001
PW	5	17021	17242
PW	5	17007	17242
GE	10	16973	17001
GE	10	16975	17001
GE	25	16974	17001
GE	15	17017	17242
GE	20	17009	17242
GE	30	17008	17242
GE	40	17016	17242
FN	20	16975	17001
FN	60	16973	17001
FN	25	17015	17242
FN	42	17016	17242
FN	50	17007	17242
BO	5	16975	17001
BO	1	17014	17242
BO	1	17017	17242
BO	30	16973	17001
BO	10	17010	17242
BO	15	17008	17242
BO	20	17015	17242
IT	5	16973	17001
KJ	1.9	17021	17242
KJ	80	16975	17001
KJ	110	16974	17001
KJ	39.72	17017	17242
KJ	40	17009	17242
KJ	95	17014	17242
EP	5	16978	17001
EP	10	16973	17001
EP	5	17008	17242
EP	60	16975	17001
EP	260	16974	17001
EP	19.68	17009	17242
EP	20.73	17001	17242
EP	41.07	17010	17242
EL	15	16974	17001
IY	15	16975	17001
IY	25	16974	17001
KC	10	16975	17001
KC	3	17013	17242
QY	5	16978	17001
QY	15	16974	17001
MY	40	16974	17001
MY	10	17013	17242
RG	5	16974	17001
RG	5	17009	17242
DA	10	16973	17001
DA	15	16975	17001
DA	30	16974	17001
DA	3	17013	17242
DA	10	17015	17242
LD	5	16974	17001
LD	15	16973	17001
MJ	5	16974	17001
QC	10	16973	17001
QC	4	17008	17242
FO	5	16973	17001
KG	15	16973	17001
KG	30	16974	17001
KG	80	16975	17001
KG	10	17015	17242
HQ	5	16975	17001
HQ	10	16974	17001
HQ	6	17013	17106
HQ	10	17014	17242
HQ	10	17016	17242
BD	5	16975	17001
BD	10	16974	17001
BD	5	17010	17242
FC	5	16975	17001
FC	10	16974	17001
AG	5	16974	17001
JC	5	16975	17001
CW	15	16974	17001
CW	30	16975	17001
CW	10	17014	17242
EX	10	16975	17001
EX	20	16974	17001
EX	8	17014	17242
EX	10	17021	17242
EX	20	17008	17242
AF	10	16975	17001
CB	5	16973	17001
CB	20	16975	17001
CB	2	17017	17242
CB	2	17007	17242
CB	2	17021	17242
CB	10	17015	17242
FR	5	16974	17001
FR	25	16975	17001
JH	10	16974	17001
JH	4	17007	17242
JH	75	16975	17001
JH	30	17021	17242
JH	51	17009	17242
DE	10	16975	17001
BH	1	17015	17242
BH	1	17020	17242
BH	11	16978	17001
BH	3	17016	17242
BH	30	16975	17001
BH	65	16974	17001
BH	8	17021	17242
GC	5	16974	17001
EV	5	16974	17001
GM	20	16973	17001
GM	3	17014	17242
GM	45	16974	17001
GM	10	17009	17242
GM	15	17017	17242
GM	15	17016	17242
AS	5	16974	17001
AS	15	16975	17001
AZ	5	16974	17001
AZ	5	16975	17001
AZ	1	17015	17242
FI	15	16974	17001
FI	15	17007	17242
IP	5	16974	17001
CN	5	16974	17001
GU	5	17014	17242
GU	6	17010	17242
PI	5	16974	17001
HG	5	16973	17001
HG	20	16975	17001
HG	3	17015	17242
OF	20	16974	17001
OF	40	16975	17001
OF	10	17010	17242
DX	3.12	17022	17242
