# Supplementary material for: An Adjusted Likelihood Ratio Approach Analysing Distribution of Food Products to Assist the Investigation of Foodborne Outbreaks
Source: PLoS One. 2015 Aug 3;10(8):e0134344. doi: 10.1371/journal.pone.0134344 (PMC4523185; doi:10.1371/journal.pone.0134344)
Supplement: S3 File — Anonymised files of the distribution of each food product unit included in the analysis. Variables are “Municipality” = Identifier of the Municipality,”NumPackages” = Number of consumer packages delivered;”Date_delivered” = The date the food product unit has been delivered;”Date_expired” = The date given where food product unit have expired. (ZIP) [file pone.0134344.s005.zip › prod122.txt]

Municipality	numPackages	Date_delivered	Date_expired
KQ	5	16987	17015
JW	5	16987	17015
JW	5	16992	17015
KR	5	16986	17015
KR	10	16988	17015
AY	5	16986	17015
AY	5	16993	17015
MK	5	16988	17015
MK	10	16992	17015
MZ	5	16987	17015
BT	5	16993	17015
MN	5	16989	17015
MN	10	16993	17015
PV	20	16987	17015
QK	5	16992	17015
QK	10	16989	17015
QK	15	16988	17015
PP	5	16986	17015
PP	5	16988	17015
KU	5	16988	17015
EI	10	16988	17015
EI	15	16989	17015
FH	5	16988	17015
FH	5	16993	17015
FH	15	16992	17015
FH	30	16987	17015
FH	35	16986	17015
FH	120	16989	17015
BU	5	16986	17015
BU	5	16989	17015
BU	15	16988	17015
BU	15	16992	17015
BU	25	16987	17015
GZ	5	16987	17015
QU	10	16987	17015
EA	5	16986	17015
MP	5	16987	17015
OL	5	16986	17015
OL	5	16987	17015
OL	5	16989	17015
QV	5	16989	17015
QV	10	16986	17015
QV	20	16987	17015
CL	5	16988	17015
EG	10	16988	17015
MX	5	16992	17015
MX	10	16987	17015
HT	10	16992	17015
BW	5	16987	17015
EF	10	16988	17015
EF	10	16989	17015
EF	15	16992	17015
EF	95	16987	17015
EF	120	16986	17015
OG	10	16989	17015
LF	5	16992	17015
LF	10	16988	17015
OH	5	16988	17015
CG	5	16989	17015
DK	5	16992	17015
MV	5	16988	17015
MV	5	16989	17015
MV	5	16992	17015
JL	5	16988	17015
HN	5	16992	17015
HI	5	16988	17015
HI	5	16993	17015
HI	10	16992	17015
FM	5	16986	17015
FM	5	16988	17015
HX	5	16989	17015
GJ	5	16993	17015
OC	10	16988	17015
AD	5	16989	17015
EC	5	16988	17015
RM	5	16989	17015
LM	5	16992	17015
HD	5	16988	17015
RJ	10	16992	17015
RJ	15	16993	17015
RN	5	16986	17015
RN	5	16987	17015
RN	10	16989	17015
RK	5	16988	17015
RK	5	16989	17015
RK	15	16992	17015
RH	5	16988	17015
RH	5	16993	17015
EB	5	16989	17015
PN	5	16988	17015
ES	5	16992	17015
DQ	10	16992	17015
DH	5	16989	17015
PD	5	16992	17015
PD	10	16988	17015
PD	30	16989	17015
JI	5	16989	17015
JI	10	16992	17015
GL	5	16988	17015
CF	5	16992	17015
FP	5	16988	17015
FP	5	16989	17015
FP	40	16992	17015
MR	5	16989	17015
QN	5	16986	17015
QN	5	16988	17015
QN	10	16989	17015
QN	20	16992	17015
KM	5	16992	17015
KM	10	16988	17015
KM	15	16989	17015
EO	5	16986	17015
EO	5	16988	17015
EO	15	16989	17015
PX	5	16989	17015
JZ	5	16992	17015
GG	5	16986	17015
GG	5	16988	17015
HP	5	16988	17015
HP	5	16992	17015
CE	5	16989	17015
CE	5	16992	17015
CE	15	16988	17015
OU	1	16993	17015
OU	5	16992	17015
IX	5	16989	17015
QR	5	16988	17015
QR	5	16989	17015
CV	5	16987	17015
JQ	10	16987	17015
DY	10	16987	17015
AU	5	16987	17015
MD	10	16987	17015
JV	5	16987	17015
QM	5	16987	17015
QM	5	16988	17015
FU	10	16994	17015
FU	15	16993	17015
FU	20	16995	17015
GH	5	16994	17015
QS	5	16993	17015
EQ	5	16995	17015
PF	5	16994	17015
DO	5	16994	17015
JF	5	16993	17015
EZ	20	16986	17015
EK	5	16985	17015
EK	20	16986	17015
KL	5	16985	17015
KL	20	16986	17015
JM	5	16986	17015
AX	5	16986	17015
AK	5	16986	17015
PE	5	16985	17015
KW	15	16986	17015
OW	5	16986	17015
IL	5	16985	17015
JE	5	16985	17015
JE	5	16986	17015
AC	5	16986	17015
MI	15	16985	17015
MI	35	16986	17015
MI	20.49	17038	17256
QL	5	16986	17015
HZ	10	16986	17015
AP	5	16985	17015
GV	5	16986	17015
AE	5	16986	17015
AB	15	16986	17015
AQ	1	16985	17015
AM	5	16986	17015
JB	5	16985	17015
GY	5	16986	17015
RC	20	16985	17015
RC	4	17024	17256
RC	45	16988	17015
RC	57	16987	17015
RC	60	16989	17015
RC	12.94	17028	17256
RC	160	16986	17015
MO	1	17030	17256
MO	15	16989	17015
MO	30	16988	17015
MO	5	17023	17256
MO	8	17034	17256
MO	125	16987	17015
MO	41	17029	17256
CK	10	16985	17015
FG	15	16986	17015
FG	3	17036	17256
CT	5	16985	17015
RL	5	16985	17015
RL	5	16986	17015
RL	8	16987	17015
OD	5	16986	17015
OD	10	16985	17015
OD	15	16987	17015
OD	5	17041	17256
OD	1	17036	17256
GN	10	16986	17015
GN	5	17036	17256
GN	25	17041	17256
CY	8	17035	17256
OQ	5	16987	17015
LK	15	16987	17015
LR	15	16987	17015
CZ	5	16985	17015
CZ	5	16987	17015
IG	15	16985	17015
LY	10	16985	17015
JO	5	16986	17015
JO	25	16985	17015
HO	5	16986	17015
HO	10	16988	17015
HO	15	16989	17015
HO	7	17024	17256
HO	12	17028	17256
HO	70	17027	17256
LI	10	16986	17015
LZ	5	16986	17015
PS	10	16986	17015
PS	20	16988	17015
PS	5	17030	17256
PS	5	17027	17256
AN	30	16986	17015
AN	60	16987	17015
AN	20	17028	17256
AN	20	17034	17256
AN	30	17022	17256
AW	5	16989	17015
AW	10	16986	17015
AW	10	16988	17015
JS	10	16985	17015
JS	10	16986	17015
LO	5	16986	17015
LO	5	16987	17015
LO	3	17022	17256
LO	6	17024	17256
QW	5	16986	17015
QW	5	16988	17015
QW	10	16989	17015
IH	15	16989	17015
IH	50	16987	17015
IH	5	17028	17256
FX	10	16989	17015
CD	5	16988	17015
CD	5	16989	17015
CD	4	17030	17256
DB	10	16988	17015
DB	20	16989	17015
DB	2	17022	17256
DB	30	16987	17015
IM	5	16986	17015
IM	1	17041	17256
PT	5	16989	17015
PT	10	16987	17015
MC	35	16989	17015
MC	60	16987	17015
MC	10	17034	17256
MC	10	17023	17256
MC	25	17020	17256
PY	45	16988	17015
PY	90	16989	17015
PY	10	17027	17256
PY	120	16987	17015
PY	20	17020	17256
PY	20	17034	17256
PY	20	17023	17256
DS	85	16989	17015
DS	120	16987	17015
DS	90	17022	17256
PW	5	16989	17015
PW	5	17035	17256
PW	5	17021	17256
GE	10	16987	17015
GE	10	16989	17015
GE	25	16988	17015
GE	15	17031	17256
GE	20	17023	17256
GE	30	17022	17256
GE	40	17030	17256
FN	20	16989	17015
FN	60	16987	17015
FN	25	17029	17256
FN	42	17030	17256
FN	50	17021	17256
BO	5	16989	17015
BO	1	17028	17256
BO	1	17031	17256
BO	30	16987	17015
BO	10	17024	17256
BO	15	17022	17256
BO	20	17029	17256
IT	5	16987	17015
KJ	1.9	17035	17256
KJ	80	16989	17015
KJ	110	16988	17015
KJ	39.72	17031	17256
KJ	40	17023	17256
KJ	95	17028	17256
EP	5	16992	17015
EP	10	16987	17015
EP	5	17022	17256
EP	60	16989	17015
EP	260	16988	17015
EP	19.68	17023	17256
EP	20.73	17015	17256
EP	41.07	17024	17256
EL	15	16988	17015
IY	15	16989	17015
IY	25	16988	17015
KC	10	16989	17015
KC	3	17027	17256
QY	5	16992	17015
QY	15	16988	17015
MY	40	16988	17015
MY	10	17027	17256
RG	5	16988	17015
RG	5	17023	17256
DA	10	16987	17015
DA	15	16989	17015
DA	30	16988	17015
DA	3	17027	17256
DA	10	17029	17256
LD	5	16988	17015
LD	15	16987	17015
MJ	5	16988	17015
QC	10	16987	17015
QC	4	17022	17256
FO	5	16987	17015
KG	15	16987	17015
KG	30	16988	17015
KG	80	16989	17015
KG	10	17029	17256
HQ	5	16989	17015
HQ	10	16988	17015
HQ	6	17027	17120
HQ	10	17028	17256
HQ	10	17030	17256
BD	5	16989	17015
BD	10	16988	17015
BD	5	17024	17256
FC	5	16989	17015
FC	10	16988	17015
AG	5	16988	17015
JC	5	16989	17015
CW	15	16988	17015
CW	30	16989	17015
CW	10	17028	17256
EX	10	16989	17015
EX	20	16988	17015
EX	8	17028	17256
EX	10	17035	17256
EX	20	17022	17256
AF	10	16989	17015
CB	5	16987	17015
CB	20	16989	17015
CB	2	17031	17256
CB	2	17021	17256
CB	2	17035	17256
CB	10	17029	17256
FR	5	16988	17015
FR	25	16989	17015
JH	10	16988	17015
JH	4	17021	17256
JH	75	16989	17015
JH	30	17035	17256
JH	51	17023	17256
DE	10	16989	17015
BH	1	17029	17256
BH	1	17034	17256
BH	11	16992	17015
BH	3	17030	17256
BH	30	16989	17015
BH	65	16988	17015
BH	8	17035	17256
GC	5	16988	17015
EV	5	16988	17015
GM	20	16987	17015
GM	3	17028	17256
GM	45	16988	17015
GM	10	17023	17256
GM	15	17031	17256
GM	15	17030	17256
AS	5	16988	17015
AS	15	16989	17015
AZ	5	16988	17015
AZ	5	16989	17015
AZ	1	17029	17256
FI	15	16988	17015
FI	15	17021	17256
IP	5	16988	17015
CN	5	16988	17015
GU	5	17028	17256
GU	6	17024	17256
PI	5	16988	17015
HG	5	16987	17015
HG	20	16989	17015
HG	3	17029	17256
OF	20	16988	17015
OF	40	16989	17015
OF	10	17024	17256
DX	3.12	17036	17256
