# Supplementary material for: An Adjusted Likelihood Ratio Approach Analysing Distribution of Food Products to Assist the Investigation of Foodborne Outbreaks
Source: PLoS One. 2015 Aug 3;10(8):e0134344. doi: 10.1371/journal.pone.0134344 (PMC4523185; doi:10.1371/journal.pone.0134344)
Supplement: S3 File — Anonymised files of the distribution of each food product unit included in the analysis. Variables are “Municipality” = Identifier of the Municipality,”NumPackages” = Number of consumer packages delivered;”Date_delivered” = The date the food product unit has been delivered;”Date_expired” = The date given where food product unit have expired. (ZIP) [file pone.0134344.s005.zip › prod123.txt]

Municipality	numPackages	Date_delivered	Date_expired
KQ	5	17001	17029
JW	5	17001	17029
JW	5	17006	17029
KR	5	17000	17029
KR	10	17002	17029
AY	5	17000	17029
AY	5	17007	17029
MK	5	17002	17029
MK	10	17006	17029
MZ	5	17001	17029
BT	5	17007	17029
MN	5	17003	17029
MN	10	17007	17029
PV	20	17001	17029
QK	5	17006	17029
QK	10	17003	17029
QK	15	17002	17029
PP	5	17000	17029
PP	5	17002	17029
KU	5	17002	17029
EI	10	17002	17029
EI	15	17003	17029
FH	5	17002	17029
FH	5	17007	17029
FH	15	17006	17029
FH	30	17001	17029
FH	35	17000	17029
FH	120	17003	17029
BU	5	17000	17029
BU	5	17003	17029
BU	15	17002	17029
BU	15	17006	17029
BU	25	17001	17029
GZ	5	17001	17029
QU	10	17001	17029
EA	5	17000	17029
MP	5	17001	17029
OL	5	17000	17029
OL	5	17001	17029
OL	5	17003	17029
QV	5	17003	17029
QV	10	17000	17029
QV	20	17001	17029
CL	5	17002	17029
EG	10	17002	17029
MX	5	17006	17029
MX	10	17001	17029
HT	10	17006	17029
BW	5	17001	17029
EF	10	17002	17029
EF	10	17003	17029
EF	15	17006	17029
EF	95	17001	17029
EF	120	17000	17029
OG	10	17003	17029
LF	5	17006	17029
LF	10	17002	17029
OH	5	17002	17029
CG	5	17003	17029
DK	5	17006	17029
MV	5	17002	17029
MV	5	17003	17029
MV	5	17006	17029
JL	5	17002	17029
HN	5	17006	17029
HI	5	17002	17029
HI	5	17007	17029
HI	10	17006	17029
FM	5	17000	17029
FM	5	17002	17029
HX	5	17003	17029
GJ	5	17007	17029
OC	10	17002	17029
AD	5	17003	17029
EC	5	17002	17029
RM	5	17003	17029
LM	5	17006	17029
HD	5	17002	17029
RJ	10	17006	17029
RJ	15	17007	17029
RN	5	17000	17029
RN	5	17001	17029
RN	10	17003	17029
RK	5	17002	17029
RK	5	17003	17029
RK	15	17006	17029
RH	5	17002	17029
RH	5	17007	17029
EB	5	17003	17029
PN	5	17002	17029
ES	5	17006	17029
DQ	10	17006	17029
DH	5	17003	17029
PD	5	17006	17029
PD	10	17002	17029
PD	30	17003	17029
JI	5	17003	17029
JI	10	17006	17029
GL	5	17002	17029
CF	5	17006	17029
FP	5	17002	17029
FP	5	17003	17029
FP	40	17006	17029
MR	5	17003	17029
QN	5	17000	17029
QN	5	17002	17029
QN	10	17003	17029
QN	20	17006	17029
KM	5	17006	17029
KM	10	17002	17029
KM	15	17003	17029
EO	5	17000	17029
EO	5	17002	17029
EO	15	17003	17029
PX	5	17003	17029
JZ	5	17006	17029
GG	5	17000	17029
GG	5	17002	17029
HP	5	17002	17029
HP	5	17006	17029
CE	5	17003	17029
CE	5	17006	17029
CE	15	17002	17029
OU	1	17007	17029
OU	5	17006	17029
IX	5	17003	17029
QR	5	17002	17029
QR	5	17003	17029
CV	5	17001	17029
JQ	10	17001	17029
DY	10	17001	17029
AU	5	17001	17029
MD	10	17001	17029
JV	5	17001	17029
QM	5	17001	17029
QM	5	17002	17029
FU	10	17008	17029
FU	15	17007	17029
FU	20	17009	17029
GH	5	17008	17029
QS	5	17007	17029
EQ	5	17009	17029
PF	5	17008	17029
DO	5	17008	17029
JF	5	17007	17029
EZ	20	17000	17029
EK	5	16999	17029
EK	20	17000	17029
KL	5	16999	17029
KL	20	17000	17029
JM	5	17000	17029
AX	5	17000	17029
AK	5	17000	17029
PE	5	16999	17029
KW	15	17000	17029
OW	5	17000	17029
IL	5	16999	17029
JE	5	16999	17029
JE	5	17000	17029
AC	5	17000	17029
MI	15	16999	17029
MI	35	17000	17029
MI	20.49	17052	17270
QL	5	17000	17029
HZ	10	17000	17029
AP	5	16999	17029
GV	5	17000	17029
AE	5	17000	17029
AB	15	17000	17029
AQ	1	16999	17029
AM	5	17000	17029
JB	5	16999	17029
GY	5	17000	17029
RC	20	16999	17029
RC	4	17038	17270
RC	45	17002	17029
RC	57	17001	17029
RC	60	17003	17029
RC	12.94	17042	17270
RC	160	17000	17029
MO	1	17044	17270
MO	15	17003	17029
MO	30	17002	17029
MO	5	17037	17270
MO	8	17048	17270
MO	125	17001	17029
MO	41	17043	17270
CK	10	16999	17029
FG	15	17000	17029
FG	3	17050	17270
CT	5	16999	17029
RL	5	16999	17029
RL	5	17000	17029
RL	8	17001	17029
OD	5	17000	17029
OD	10	16999	17029
OD	15	17001	17029
OD	5	17055	17270
OD	1	17050	17270
GN	10	17000	17029
GN	5	17050	17270
GN	25	17055	17270
CY	8	17049	17270
OQ	5	17001	17029
LK	15	17001	17029
LR	15	17001	17029
CZ	5	16999	17029
CZ	5	17001	17029
IG	15	16999	17029
LY	10	16999	17029
JO	5	17000	17029
JO	25	16999	17029
HO	5	17000	17029
HO	10	17002	17029
HO	15	17003	17029
HO	7	17038	17270
HO	12	17042	17270
HO	70	17041	17270
LI	10	17000	17029
LZ	5	17000	17029
PS	10	17000	17029
PS	20	17002	17029
PS	5	17044	17270
PS	5	17041	17270
AN	30	17000	17029
AN	60	17001	17029
AN	20	17042	17270
AN	20	17048	17270
AN	30	17036	17270
AW	5	17003	17029
AW	10	17000	17029
AW	10	17002	17029
JS	10	16999	17029
JS	10	17000	17029
LO	5	17000	17029
LO	5	17001	17029
LO	3	17036	17270
LO	6	17038	17270
QW	5	17000	17029
QW	5	17002	17029
QW	10	17003	17029
IH	15	17003	17029
IH	50	17001	17029
IH	5	17042	17270
FX	10	17003	17029
CD	5	17002	17029
CD	5	17003	17029
CD	4	17044	17270
DB	10	17002	17029
DB	20	17003	17029
DB	2	17036	17270
DB	30	17001	17029
IM	5	17000	17029
IM	1	17055	17270
PT	5	17003	17029
PT	10	17001	17029
MC	35	17003	17029
MC	60	17001	17029
MC	10	17048	17270
MC	10	17037	17270
MC	25	17034	17270
PY	45	17002	17029
PY	90	17003	17029
PY	10	17041	17270
PY	120	17001	17029
PY	20	17034	17270
PY	20	17048	17270
PY	20	17037	17270
DS	85	17003	17029
DS	120	17001	17029
DS	90	17036	17270
PW	5	17003	17029
PW	5	17049	17270
PW	5	17035	17270
GE	10	17001	17029
GE	10	17003	17029
GE	25	17002	17029
GE	15	17045	17270
GE	20	17037	17270
GE	30	17036	17270
GE	40	17044	17270
FN	20	17003	17029
FN	60	17001	17029
FN	25	17043	17270
FN	42	17044	17270
FN	50	17035	17270
BO	5	17003	17029
BO	1	17042	17270
BO	1	17045	17270
BO	30	17001	17029
BO	10	17038	17270
BO	15	17036	17270
BO	20	17043	17270
IT	5	17001	17029
KJ	1.9	17049	17270
KJ	80	17003	17029
KJ	110	17002	17029
KJ	39.72	17045	17270
KJ	40	17037	17270
KJ	95	17042	17270
EP	5	17006	17029
EP	10	17001	17029
EP	5	17036	17270
EP	60	17003	17029
EP	260	17002	17029
EP	19.68	17037	17270
EP	20.73	17029	17270
EP	41.07	17038	17270
EL	15	17002	17029
IY	15	17003	17029
IY	25	17002	17029
KC	10	17003	17029
KC	3	17041	17270
QY	5	17006	17029
QY	15	17002	17029
MY	40	17002	17029
MY	10	17041	17270
RG	5	17002	17029
RG	5	17037	17270
DA	10	17001	17029
DA	15	17003	17029
DA	30	17002	17029
DA	3	17041	17270
DA	10	17043	17270
LD	5	17002	17029
LD	15	17001	17029
MJ	5	17002	17029
QC	10	17001	17029
QC	4	17036	17270
FO	5	17001	17029
KG	15	17001	17029
KG	30	17002	17029
KG	80	17003	17029
KG	10	17043	17270
HQ	5	17003	17029
HQ	10	17002	17029
HQ	6	17041	17134
HQ	10	17042	17270
HQ	10	17044	17270
BD	5	17003	17029
BD	10	17002	17029
BD	5	17038	17270
FC	5	17003	17029
FC	10	17002	17029
AG	5	17002	17029
JC	5	17003	17029
CW	15	17002	17029
CW	30	17003	17029
CW	10	17042	17270
EX	10	17003	17029
EX	20	17002	17029
EX	8	17042	17270
EX	10	17049	17270
EX	20	17036	17270
AF	10	17003	17029
CB	5	17001	17029
CB	20	17003	17029
CB	2	17045	17270
CB	2	17035	17270
CB	2	17049	17270
CB	10	17043	17270
FR	5	17002	17029
FR	25	17003	17029
JH	10	17002	17029
JH	4	17035	17270
JH	75	17003	17029
JH	30	17049	17270
JH	51	17037	17270
DE	10	17003	17029
BH	1	17043	17270
BH	1	17048	17270
BH	11	17006	17029
BH	3	17044	17270
BH	30	17003	17029
BH	65	17002	17029
BH	8	17049	17270
GC	5	17002	17029
EV	5	17002	17029
GM	20	17001	17029
GM	3	17042	17270
GM	45	17002	17029
GM	10	17037	17270
GM	15	17045	17270
GM	15	17044	17270
AS	5	17002	17029
AS	15	17003	17029
AZ	5	17002	17029
AZ	5	17003	17029
AZ	1	17043	17270
FI	15	17002	17029
FI	15	17035	17270
IP	5	17002	17029
CN	5	17002	17029
GU	5	17042	17270
GU	6	17038	17270
PI	5	17002	17029
HG	5	17001	17029
HG	20	17003	17029
HG	3	17043	17270
OF	20	17002	17029
OF	40	17003	17029
OF	10	17038	17270
DX	3.12	17050	17270
