# Supplementary material for: An Adjusted Likelihood Ratio Approach Analysing Distribution of Food Products to Assist the Investigation of Foodborne Outbreaks
Source: PLoS One. 2015 Aug 3;10(8):e0134344. doi: 10.1371/journal.pone.0134344 (PMC4523185; doi:10.1371/journal.pone.0134344)
Supplement: S3 File — Anonymised files of the distribution of each food product unit included in the analysis. Variables are “Municipality” = Identifier of the Municipality,”NumPackages” = Number of consumer packages delivered;”Date_delivered” = The date the food product unit has been delivered;”Date_expired” = The date given where food product unit have expired. (ZIP) [file pone.0134344.s005.zip › prod124.txt]

Municipality	numPackages	Date_delivered	Date_expired
KQ	5	17015	17043
JW	5	17015	17043
JW	5	17020	17043
KR	5	17014	17043
KR	10	17016	17043
AY	5	17014	17043
AY	5	17021	17043
MK	5	17016	17043
MK	10	17020	17043
MZ	5	17015	17043
BT	5	17021	17043
MN	5	17017	17043
MN	10	17021	17043
PV	20	17015	17043
QK	5	17020	17043
QK	10	17017	17043
QK	15	17016	17043
PP	5	17014	17043
PP	5	17016	17043
KU	5	17016	17043
EI	10	17016	17043
EI	15	17017	17043
FH	5	17016	17043
FH	5	17021	17043
FH	15	17020	17043
FH	30	17015	17043
FH	35	17014	17043
FH	120	17017	17043
BU	5	17014	17043
BU	5	17017	17043
BU	15	17016	17043
BU	15	17020	17043
BU	25	17015	17043
GZ	5	17015	17043
QU	10	17015	17043
EA	5	17014	17043
MP	5	17015	17043
OL	5	17014	17043
OL	5	17015	17043
OL	5	17017	17043
QV	5	17017	17043
QV	10	17014	17043
QV	20	17015	17043
CL	5	17016	17043
EG	10	17016	17043
MX	5	17020	17043
MX	10	17015	17043
HT	10	17020	17043
BW	5	17015	17043
EF	10	17016	17043
EF	10	17017	17043
EF	15	17020	17043
EF	95	17015	17043
EF	120	17014	17043
OG	10	17017	17043
LF	5	17020	17043
LF	10	17016	17043
OH	5	17016	17043
CG	5	17017	17043
DK	5	17020	17043
MV	5	17016	17043
MV	5	17017	17043
MV	5	17020	17043
JL	5	17016	17043
HN	5	17020	17043
HI	5	17016	17043
HI	5	17021	17043
HI	10	17020	17043
FM	5	17014	17043
FM	5	17016	17043
HX	5	17017	17043
GJ	5	17021	17043
OC	10	17016	17043
AD	5	17017	17043
EC	5	17016	17043
RM	5	17017	17043
LM	5	17020	17043
HD	5	17016	17043
RJ	10	17020	17043
RJ	15	17021	17043
RN	5	17014	17043
RN	5	17015	17043
RN	10	17017	17043
RK	5	17016	17043
RK	5	17017	17043
RK	15	17020	17043
RH	5	17016	17043
RH	5	17021	17043
EB	5	17017	17043
PN	5	17016	17043
ES	5	17020	17043
DQ	10	17020	17043
DH	5	17017	17043
PD	5	17020	17043
PD	10	17016	17043
PD	30	17017	17043
JI	5	17017	17043
JI	10	17020	17043
GL	5	17016	17043
CF	5	17020	17043
FP	5	17016	17043
FP	5	17017	17043
FP	40	17020	17043
MR	5	17017	17043
QN	5	17014	17043
QN	5	17016	17043
QN	10	17017	17043
QN	20	17020	17043
KM	5	17020	17043
KM	10	17016	17043
KM	15	17017	17043
EO	5	17014	17043
EO	5	17016	17043
EO	15	17017	17043
PX	5	17017	17043
JZ	5	17020	17043
GG	5	17014	17043
GG	5	17016	17043
HP	5	17016	17043
HP	5	17020	17043
CE	5	17017	17043
CE	5	17020	17043
CE	15	17016	17043
OU	1	17021	17043
OU	5	17020	17043
IX	5	17017	17043
QR	5	17016	17043
QR	5	17017	17043
CV	5	17015	17043
JQ	10	17015	17043
DY	10	17015	17043
AU	5	17015	17043
MD	10	17015	17043
JV	5	17015	17043
QM	5	17015	17043
QM	5	17016	17043
FU	10	17022	17043
FU	15	17021	17043
FU	20	17023	17043
GH	5	17022	17043
QS	5	17021	17043
EQ	5	17023	17043
PF	5	17022	17043
DO	5	17022	17043
JF	5	17021	17043
EZ	20	17014	17043
EK	5	17013	17043
EK	20	17014	17043
KL	5	17013	17043
KL	20	17014	17043
JM	5	17014	17043
AX	5	17014	17043
AK	5	17014	17043
PE	5	17013	17043
KW	15	17014	17043
OW	5	17014	17043
IL	5	17013	17043
JE	5	17013	17043
JE	5	17014	17043
AC	5	17014	17043
MI	15	17013	17043
MI	35	17014	17043
MI	20.49	17066	17284
QL	5	17014	17043
HZ	10	17014	17043
AP	5	17013	17043
GV	5	17014	17043
AE	5	17014	17043
AB	15	17014	17043
AQ	1	17013	17043
AM	5	17014	17043
JB	5	17013	17043
GY	5	17014	17043
RC	20	17013	17043
RC	4	17052	17284
RC	45	17016	17043
RC	57	17015	17043
RC	60	17017	17043
RC	12.94	17056	17284
RC	160	17014	17043
MO	1	17058	17284
MO	15	17017	17043
MO	30	17016	17043
MO	5	17051	17284
MO	8	17062	17284
MO	125	17015	17043
MO	41	17057	17284
CK	10	17013	17043
FG	15	17014	17043
FG	3	17064	17284
CT	5	17013	17043
RL	5	17013	17043
RL	5	17014	17043
RL	8	17015	17043
OD	5	17014	17043
OD	10	17013	17043
OD	15	17015	17043
OD	5	17069	17284
OD	1	17064	17284
GN	10	17014	17043
GN	5	17064	17284
GN	25	17069	17284
CY	8	17063	17284
OQ	5	17015	17043
LK	15	17015	17043
LR	15	17015	17043
CZ	5	17013	17043
CZ	5	17015	17043
IG	15	17013	17043
LY	10	17013	17043
JO	5	17014	17043
JO	25	17013	17043
HO	5	17014	17043
HO	10	17016	17043
HO	15	17017	17043
HO	7	17052	17284
HO	12	17056	17284
HO	70	17055	17284
LI	10	17014	17043
LZ	5	17014	17043
PS	10	17014	17043
PS	20	17016	17043
PS	5	17058	17284
PS	5	17055	17284
AN	30	17014	17043
AN	60	17015	17043
AN	20	17056	17284
AN	20	17062	17284
AN	30	17050	17284
AW	5	17017	17043
AW	10	17014	17043
AW	10	17016	17043
JS	10	17013	17043
JS	10	17014	17043
LO	5	17014	17043
LO	5	17015	17043
LO	3	17050	17284
LO	6	17052	17284
QW	5	17014	17043
QW	5	17016	17043
QW	10	17017	17043
IH	15	17017	17043
IH	50	17015	17043
IH	5	17056	17284
FX	10	17017	17043
CD	5	17016	17043
CD	5	17017	17043
CD	4	17058	17284
DB	10	17016	17043
DB	20	17017	17043
DB	2	17050	17284
DB	30	17015	17043
IM	5	17014	17043
IM	1	17069	17284
PT	5	17017	17043
PT	10	17015	17043
MC	35	17017	17043
MC	60	17015	17043
MC	10	17062	17284
MC	10	17051	17284
MC	25	17048	17284
PY	45	17016	17043
PY	90	17017	17043
PY	10	17055	17284
PY	120	17015	17043
PY	20	17048	17284
PY	20	17062	17284
PY	20	17051	17284
DS	85	17017	17043
DS	120	17015	17043
DS	90	17050	17284
PW	5	17017	17043
PW	5	17063	17284
PW	5	17049	17284
GE	10	17015	17043
GE	10	17017	17043
GE	25	17016	17043
GE	15	17059	17284
GE	20	17051	17284
GE	30	17050	17284
GE	40	17058	17284
FN	20	17017	17043
FN	60	17015	17043
FN	25	17057	17284
FN	42	17058	17284
FN	50	17049	17284
BO	5	17017	17043
BO	1	17056	17284
BO	1	17059	17284
BO	30	17015	17043
BO	10	17052	17284
BO	15	17050	17284
BO	20	17057	17284
IT	5	17015	17043
KJ	1.9	17063	17284
KJ	80	17017	17043
KJ	110	17016	17043
KJ	39.72	17059	17284
KJ	40	17051	17284
KJ	95	17056	17284
EP	5	17020	17043
EP	10	17015	17043
EP	5	17050	17284
EP	60	17017	17043
EP	260	17016	17043
EP	19.68	17051	17284
EP	20.73	17043	17284
EP	41.07	17052	17284
EL	15	17016	17043
IY	15	17017	17043
IY	25	17016	17043
KC	10	17017	17043
KC	3	17055	17284
QY	5	17020	17043
QY	15	17016	17043
MY	40	17016	17043
MY	10	17055	17284
RG	5	17016	17043
RG	5	17051	17284
DA	10	17015	17043
DA	15	17017	17043
DA	30	17016	17043
DA	3	17055	17284
DA	10	17057	17284
LD	5	17016	17043
LD	15	17015	17043
MJ	5	17016	17043
QC	10	17015	17043
QC	4	17050	17284
FO	5	17015	17043
KG	15	17015	17043
KG	30	17016	17043
KG	80	17017	17043
KG	10	17057	17284
HQ	5	17017	17043
HQ	10	17016	17043
HQ	6	17055	17148
HQ	10	17056	17284
HQ	10	17058	17284
BD	5	17017	17043
BD	10	17016	17043
BD	5	17052	17284
FC	5	17017	17043
FC	10	17016	17043
AG	5	17016	17043
JC	5	17017	17043
CW	15	17016	17043
CW	30	17017	17043
CW	10	17056	17284
EX	10	17017	17043
EX	20	17016	17043
EX	8	17056	17284
EX	10	17063	17284
EX	20	17050	17284
AF	10	17017	17043
CB	5	17015	17043
CB	20	17017	17043
CB	2	17059	17284
CB	2	17049	17284
CB	2	17063	17284
CB	10	17057	17284
FR	5	17016	17043
FR	25	17017	17043
JH	10	17016	17043
JH	4	17049	17284
JH	75	17017	17043
JH	30	17063	17284
JH	51	17051	17284
DE	10	17017	17043
BH	1	17057	17284
BH	1	17062	17284
BH	11	17020	17043
BH	3	17058	17284
BH	30	17017	17043
BH	65	17016	17043
BH	8	17063	17284
GC	5	17016	17043
EV	5	17016	17043
GM	20	17015	17043
GM	3	17056	17284
GM	45	17016	17043
GM	10	17051	17284
GM	15	17059	17284
GM	15	17058	17284
AS	5	17016	17043
AS	15	17017	17043
AZ	5	17016	17043
AZ	5	17017	17043
AZ	1	17057	17284
FI	15	17016	17043
FI	15	17049	17284
IP	5	17016	17043
CN	5	17016	17043
GU	5	17056	17284
GU	6	17052	17284
PI	5	17016	17043
HG	5	17015	17043
HG	20	17017	17043
HG	3	17057	17284
OF	20	17016	17043
OF	40	17017	17043
OF	10	17052	17284
DX	3.12	17064	17284
