# Supplementary material for: An Adjusted Likelihood Ratio Approach Analysing Distribution of Food Products to Assist the Investigation of Foodborne Outbreaks
Source: PLoS One. 2015 Aug 3;10(8):e0134344. doi: 10.1371/journal.pone.0134344 (PMC4523185; doi:10.1371/journal.pone.0134344)
Supplement: S3 File — Anonymised files of the distribution of each food product unit included in the analysis. Variables are “Municipality” = Identifier of the Municipality,”NumPackages” = Number of consumer packages delivered;”Date_delivered” = The date the food product unit has been delivered;”Date_expired” = The date given where food product unit have expired. (ZIP) [file pone.0134344.s005.zip › prod125.txt]

Municipality	numPackages	Date_delivered	Date_expired
KQ	5	17029	17057
JW	5	17029	17057
JW	5	17034	17057
KR	5	17028	17057
KR	10	17030	17057
AY	5	17028	17057
AY	5	17035	17057
MK	5	17030	17057
MK	10	17034	17057
MZ	5	17029	17057
BT	5	17035	17057
MN	5	17031	17057
MN	10	17035	17057
PV	20	17029	17057
QK	5	17034	17057
QK	10	17031	17057
QK	15	17030	17057
PP	5	17028	17057
PP	5	17030	17057
KU	5	17030	17057
EI	10	17030	17057
EI	15	17031	17057
FH	5	17030	17057
FH	5	17035	17057
FH	15	17034	17057
FH	30	17029	17057
FH	35	17028	17057
FH	120	17031	17057
BU	5	17028	17057
BU	5	17031	17057
BU	15	17030	17057
BU	15	17034	17057
BU	25	17029	17057
GZ	5	17029	17057
QU	10	17029	17057
EA	5	17028	17057
MP	5	17029	17057
OL	5	17028	17057
OL	5	17029	17057
OL	5	17031	17057
QV	5	17031	17057
QV	10	17028	17057
QV	20	17029	17057
CL	5	17030	17057
EG	10	17030	17057
MX	5	17034	17057
MX	10	17029	17057
HT	10	17034	17057
BW	5	17029	17057
EF	10	17030	17057
EF	10	17031	17057
EF	15	17034	17057
EF	95	17029	17057
EF	120	17028	17057
OG	10	17031	17057
LF	5	17034	17057
LF	10	17030	17057
OH	5	17030	17057
CG	5	17031	17057
DK	5	17034	17057
MV	5	17030	17057
MV	5	17031	17057
MV	5	17034	17057
JL	5	17030	17057
HN	5	17034	17057
HI	5	17030	17057
HI	5	17035	17057
HI	10	17034	17057
FM	5	17028	17057
FM	5	17030	17057
HX	5	17031	17057
GJ	5	17035	17057
OC	10	17030	17057
AD	5	17031	17057
EC	5	17030	17057
RM	5	17031	17057
LM	5	17034	17057
HD	5	17030	17057
RJ	10	17034	17057
RJ	15	17035	17057
RN	5	17028	17057
RN	5	17029	17057
RN	10	17031	17057
RK	5	17030	17057
RK	5	17031	17057
RK	15	17034	17057
RH	5	17030	17057
RH	5	17035	17057
EB	5	17031	17057
PN	5	17030	17057
ES	5	17034	17057
DQ	10	17034	17057
DH	5	17031	17057
PD	5	17034	17057
PD	10	17030	17057
PD	30	17031	17057
JI	5	17031	17057
JI	10	17034	17057
GL	5	17030	17057
CF	5	17034	17057
FP	5	17030	17057
FP	5	17031	17057
FP	40	17034	17057
MR	5	17031	17057
QN	5	17028	17057
QN	5	17030	17057
QN	10	17031	17057
QN	20	17034	17057
KM	5	17034	17057
KM	10	17030	17057
KM	15	17031	17057
EO	5	17028	17057
EO	5	17030	17057
EO	15	17031	17057
PX	5	17031	17057
JZ	5	17034	17057
GG	5	17028	17057
GG	5	17030	17057
HP	5	17030	17057
HP	5	17034	17057
CE	5	17031	17057
CE	5	17034	17057
CE	15	17030	17057
OU	1	17035	17057
OU	5	17034	17057
IX	5	17031	17057
QR	5	17030	17057
QR	5	17031	17057
CV	5	17029	17057
JQ	10	17029	17057
DY	10	17029	17057
AU	5	17029	17057
MD	10	17029	17057
JV	5	17029	17057
QM	5	17029	17057
QM	5	17030	17057
FU	10	17036	17057
FU	15	17035	17057
FU	20	17037	17057
GH	5	17036	17057
QS	5	17035	17057
EQ	5	17037	17057
PF	5	17036	17057
DO	5	17036	17057
JF	5	17035	17057
EZ	20	17028	17057
EK	5	17027	17057
EK	20	17028	17057
KL	5	17027	17057
KL	20	17028	17057
JM	5	17028	17057
AX	5	17028	17057
AK	5	17028	17057
PE	5	17027	17057
KW	15	17028	17057
OW	5	17028	17057
IL	5	17027	17057
JE	5	17027	17057
JE	5	17028	17057
AC	5	17028	17057
MI	15	17027	17057
MI	35	17028	17057
MI	20.49	17080	17298
QL	5	17028	17057
HZ	10	17028	17057
AP	5	17027	17057
GV	5	17028	17057
AE	5	17028	17057
AB	15	17028	17057
AQ	1	17027	17057
AM	5	17028	17057
JB	5	17027	17057
GY	5	17028	17057
RC	20	17027	17057
RC	4	17066	17298
RC	45	17030	17057
RC	57	17029	17057
RC	60	17031	17057
RC	12.94	17070	17298
RC	160	17028	17057
MO	1	17072	17298
MO	15	17031	17057
MO	30	17030	17057
MO	5	17065	17298
MO	8	17076	17298
MO	125	17029	17057
MO	41	17071	17298
CK	10	17027	17057
FG	15	17028	17057
FG	3	17078	17298
CT	5	17027	17057
RL	5	17027	17057
RL	5	17028	17057
RL	8	17029	17057
OD	5	17028	17057
OD	10	17027	17057
OD	15	17029	17057
OD	5	17083	17298
OD	1	17078	17298
GN	10	17028	17057
GN	5	17078	17298
GN	25	17083	17298
CY	8	17077	17298
OQ	5	17029	17057
LK	15	17029	17057
LR	15	17029	17057
CZ	5	17027	17057
CZ	5	17029	17057
IG	15	17027	17057
LY	10	17027	17057
JO	5	17028	17057
JO	25	17027	17057
HO	5	17028	17057
HO	10	17030	17057
HO	15	17031	17057
HO	7	17066	17298
HO	12	17070	17298
HO	70	17069	17298
LI	10	17028	17057
LZ	5	17028	17057
PS	10	17028	17057
PS	20	17030	17057
PS	5	17072	17298
PS	5	17069	17298
AN	30	17028	17057
AN	60	17029	17057
AN	20	17070	17298
AN	20	17076	17298
AN	30	17064	17298
AW	5	17031	17057
AW	10	17028	17057
AW	10	17030	17057
JS	10	17027	17057
JS	10	17028	17057
LO	5	17028	17057
LO	5	17029	17057
LO	3	17064	17298
LO	6	17066	17298
QW	5	17028	17057
QW	5	17030	17057
QW	10	17031	17057
IH	15	17031	17057
IH	50	17029	17057
IH	5	17070	17298
FX	10	17031	17057
CD	5	17030	17057
CD	5	17031	17057
CD	4	17072	17298
DB	10	17030	17057
DB	20	17031	17057
DB	2	17064	17298
DB	30	17029	17057
IM	5	17028	17057
IM	1	17083	17298
PT	5	17031	17057
PT	10	17029	17057
MC	35	17031	17057
MC	60	17029	17057
MC	10	17076	17298
MC	10	17065	17298
MC	25	17062	17298
PY	45	17030	17057
PY	90	17031	17057
PY	10	17069	17298
PY	120	17029	17057
PY	20	17062	17298
PY	20	17076	17298
PY	20	17065	17298
DS	85	17031	17057
DS	120	17029	17057
DS	90	17064	17298
PW	5	17031	17057
PW	5	17077	17298
PW	5	17063	17298
GE	10	17029	17057
GE	10	17031	17057
GE	25	17030	17057
GE	15	17073	17298
GE	20	17065	17298
GE	30	17064	17298
GE	40	17072	17298
FN	20	17031	17057
FN	60	17029	17057
FN	25	17071	17298
FN	42	17072	17298
FN	50	17063	17298
BO	5	17031	17057
BO	1	17070	17298
BO	1	17073	17298
BO	30	17029	17057
BO	10	17066	17298
BO	15	17064	17298
BO	20	17071	17298
IT	5	17029	17057
KJ	1.9	17077	17298
KJ	80	17031	17057
KJ	110	17030	17057
KJ	39.72	17073	17298
KJ	40	17065	17298
KJ	95	17070	17298
EP	5	17034	17057
EP	10	17029	17057
EP	5	17064	17298
EP	60	17031	17057
EP	260	17030	17057
EP	19.68	17065	17298
EP	20.73	17057	17298
EP	41.07	17066	17298
EL	15	17030	17057
IY	15	17031	17057
IY	25	17030	17057
KC	10	17031	17057
KC	3	17069	17298
QY	5	17034	17057
QY	15	17030	17057
MY	40	17030	17057
MY	10	17069	17298
RG	5	17030	17057
RG	5	17065	17298
DA	10	17029	17057
DA	15	17031	17057
DA	30	17030	17057
DA	3	17069	17298
DA	10	17071	17298
LD	5	17030	17057
LD	15	17029	17057
MJ	5	17030	17057
QC	10	17029	17057
QC	4	17064	17298
FO	5	17029	17057
KG	15	17029	17057
KG	30	17030	17057
KG	80	17031	17057
KG	10	17071	17298
HQ	5	17031	17057
HQ	10	17030	17057
HQ	6	17069	17162
HQ	10	17070	17298
HQ	10	17072	17298
BD	5	17031	17057
BD	10	17030	17057
BD	5	17066	17298
FC	5	17031	17057
FC	10	17030	17057
AG	5	17030	17057
JC	5	17031	17057
CW	15	17030	17057
CW	30	17031	17057
CW	10	17070	17298
EX	10	17031	17057
EX	20	17030	17057
EX	8	17070	17298
EX	10	17077	17298
EX	20	17064	17298
AF	10	17031	17057
CB	5	17029	17057
CB	20	17031	17057
CB	2	17073	17298
CB	2	17063	17298
CB	2	17077	17298
CB	10	17071	17298
FR	5	17030	17057
FR	25	17031	17057
JH	10	17030	17057
JH	4	17063	17298
JH	75	17031	17057
JH	30	17077	17298
JH	51	17065	17298
DE	10	17031	17057
BH	1	17071	17298
BH	1	17076	17298
BH	11	17034	17057
BH	3	17072	17298
BH	30	17031	17057
BH	65	17030	17057
BH	8	17077	17298
GC	5	17030	17057
EV	5	17030	17057
GM	20	17029	17057
GM	3	17070	17298
GM	45	17030	17057
GM	10	17065	17298
GM	15	17073	17298
GM	15	17072	17298
AS	5	17030	17057
AS	15	17031	17057
AZ	5	17030	17057
AZ	5	17031	17057
AZ	1	17071	17298
FI	15	17030	17057
FI	15	17063	17298
IP	5	17030	17057
CN	5	17030	17057
GU	5	17070	17298
GU	6	17066	17298
PI	5	17030	17057
HG	5	17029	17057
HG	20	17031	17057
HG	3	17071	17298
OF	20	17030	17057
OF	40	17031	17057
OF	10	17066	17298
DX	3.12	17078	17298
