# Supplementary material for: An Adjusted Likelihood Ratio Approach Analysing Distribution of Food Products to Assist the Investigation of Foodborne Outbreaks
Source: PLoS One. 2015 Aug 3;10(8):e0134344. doi: 10.1371/journal.pone.0134344 (PMC4523185; doi:10.1371/journal.pone.0134344)
Supplement: S3 File — Anonymised files of the distribution of each food product unit included in the analysis. Variables are “Municipality” = Identifier of the Municipality,”NumPackages” = Number of consumer packages delivered;”Date_delivered” = The date the food product unit has been delivered;”Date_expired” = The date given where food product unit have expired. (ZIP) [file pone.0134344.s005.zip › prod126.txt]

Municipality	numPackages	Date_delivered	Date_expired
KQ	5	17043	17071
JW	5	17043	17071
JW	5	17048	17071
KR	5	17042	17071
KR	10	17044	17071
AY	5	17042	17071
AY	5	17049	17071
MK	5	17044	17071
MK	10	17048	17071
MZ	5	17043	17071
BT	5	17049	17071
MN	5	17045	17071
MN	10	17049	17071
PV	20	17043	17071
QK	5	17048	17071
QK	10	17045	17071
QK	15	17044	17071
PP	5	17042	17071
PP	5	17044	17071
KU	5	17044	17071
EI	10	17044	17071
EI	15	17045	17071
FH	5	17044	17071
FH	5	17049	17071
FH	15	17048	17071
FH	30	17043	17071
FH	35	17042	17071
FH	120	17045	17071
BU	5	17042	17071
BU	5	17045	17071
BU	15	17044	17071
BU	15	17048	17071
BU	25	17043	17071
GZ	5	17043	17071
QU	10	17043	17071
EA	5	17042	17071
MP	5	17043	17071
OL	5	17042	17071
OL	5	17043	17071
OL	5	17045	17071
QV	5	17045	17071
QV	10	17042	17071
QV	20	17043	17071
CL	5	17044	17071
EG	10	17044	17071
MX	5	17048	17071
MX	10	17043	17071
HT	10	17048	17071
BW	5	17043	17071
EF	10	17044	17071
EF	10	17045	17071
EF	15	17048	17071
EF	95	17043	17071
EF	120	17042	17071
OG	10	17045	17071
LF	5	17048	17071
LF	10	17044	17071
OH	5	17044	17071
CG	5	17045	17071
DK	5	17048	17071
MV	5	17044	17071
MV	5	17045	17071
MV	5	17048	17071
JL	5	17044	17071
HN	5	17048	17071
HI	5	17044	17071
HI	5	17049	17071
HI	10	17048	17071
FM	5	17042	17071
FM	5	17044	17071
HX	5	17045	17071
GJ	5	17049	17071
OC	10	17044	17071
AD	5	17045	17071
EC	5	17044	17071
RM	5	17045	17071
LM	5	17048	17071
HD	5	17044	17071
RJ	10	17048	17071
RJ	15	17049	17071
RN	5	17042	17071
RN	5	17043	17071
RN	10	17045	17071
RK	5	17044	17071
RK	5	17045	17071
RK	15	17048	17071
RH	5	17044	17071
RH	5	17049	17071
EB	5	17045	17071
PN	5	17044	17071
ES	5	17048	17071
DQ	10	17048	17071
DH	5	17045	17071
PD	5	17048	17071
PD	10	17044	17071
PD	30	17045	17071
JI	5	17045	17071
JI	10	17048	17071
GL	5	17044	17071
CF	5	17048	17071
FP	5	17044	17071
FP	5	17045	17071
FP	40	17048	17071
MR	5	17045	17071
QN	5	17042	17071
QN	5	17044	17071
QN	10	17045	17071
QN	20	17048	17071
KM	5	17048	17071
KM	10	17044	17071
KM	15	17045	17071
EO	5	17042	17071
EO	5	17044	17071
EO	15	17045	17071
PX	5	17045	17071
JZ	5	17048	17071
GG	5	17042	17071
GG	5	17044	17071
HP	5	17044	17071
HP	5	17048	17071
CE	5	17045	17071
CE	5	17048	17071
CE	15	17044	17071
OU	1	17049	17071
OU	5	17048	17071
IX	5	17045	17071
QR	5	17044	17071
QR	5	17045	17071
CV	5	17043	17071
JQ	10	17043	17071
DY	10	17043	17071
AU	5	17043	17071
MD	10	17043	17071
JV	5	17043	17071
QM	5	17043	17071
QM	5	17044	17071
FU	10	17050	17071
FU	15	17049	17071
FU	20	17051	17071
GH	5	17050	17071
QS	5	17049	17071
EQ	5	17051	17071
PF	5	17050	17071
DO	5	17050	17071
JF	5	17049	17071
EZ	20	17042	17071
EK	5	17041	17071
EK	20	17042	17071
KL	5	17041	17071
KL	20	17042	17071
JM	5	17042	17071
AX	5	17042	17071
AK	5	17042	17071
PE	5	17041	17071
KW	15	17042	17071
OW	5	17042	17071
IL	5	17041	17071
JE	5	17041	17071
JE	5	17042	17071
AC	5	17042	17071
MI	15	17041	17071
MI	35	17042	17071
MI	20.49	17094	17312
QL	5	17042	17071
HZ	10	17042	17071
AP	5	17041	17071
GV	5	17042	17071
AE	5	17042	17071
AB	15	17042	17071
AQ	1	17041	17071
AM	5	17042	17071
JB	5	17041	17071
GY	5	17042	17071
RC	20	17041	17071
RC	4	17080	17312
RC	45	17044	17071
RC	57	17043	17071
RC	60	17045	17071
RC	12.94	17084	17312
RC	160	17042	17071
MO	1	17086	17312
MO	15	17045	17071
MO	30	17044	17071
MO	5	17079	17312
MO	8	17090	17312
MO	125	17043	17071
MO	41	17085	17312
CK	10	17041	17071
FG	15	17042	17071
FG	3	17092	17312
CT	5	17041	17071
RL	5	17041	17071
RL	5	17042	17071
RL	8	17043	17071
OD	5	17042	17071
OD	10	17041	17071
OD	15	17043	17071
OD	5	17097	17312
OD	1	17092	17312
GN	10	17042	17071
GN	5	17092	17312
GN	25	17097	17312
CY	8	17091	17312
OQ	5	17043	17071
LK	15	17043	17071
LR	15	17043	17071
CZ	5	17041	17071
CZ	5	17043	17071
IG	15	17041	17071
LY	10	17041	17071
JO	5	17042	17071
JO	25	17041	17071
HO	5	17042	17071
HO	10	17044	17071
HO	15	17045	17071
HO	7	17080	17312
HO	12	17084	17312
HO	70	17083	17312
LI	10	17042	17071
LZ	5	17042	17071
PS	10	17042	17071
PS	20	17044	17071
PS	5	17086	17312
PS	5	17083	17312
AN	30	17042	17071
AN	60	17043	17071
AN	20	17084	17312
AN	20	17090	17312
AN	30	17078	17312
AW	5	17045	17071
AW	10	17042	17071
AW	10	17044	17071
JS	10	17041	17071
JS	10	17042	17071
LO	5	17042	17071
LO	5	17043	17071
LO	3	17078	17312
LO	6	17080	17312
QW	5	17042	17071
QW	5	17044	17071
QW	10	17045	17071
IH	15	17045	17071
IH	50	17043	17071
IH	5	17084	17312
FX	10	17045	17071
CD	5	17044	17071
CD	5	17045	17071
CD	4	17086	17312
DB	10	17044	17071
DB	20	17045	17071
DB	2	17078	17312
DB	30	17043	17071
IM	5	17042	17071
IM	1	17097	17312
PT	5	17045	17071
PT	10	17043	17071
MC	35	17045	17071
MC	60	17043	17071
MC	10	17090	17312
MC	10	17079	17312
MC	25	17076	17312
PY	45	17044	17071
PY	90	17045	17071
PY	10	17083	17312
PY	120	17043	17071
PY	20	17076	17312
PY	20	17090	17312
PY	20	17079	17312
DS	85	17045	17071
DS	120	17043	17071
DS	90	17078	17312
PW	5	17045	17071
PW	5	17091	17312
PW	5	17077	17312
GE	10	17043	17071
GE	10	17045	17071
GE	25	17044	17071
GE	15	17087	17312
GE	20	17079	17312
GE	30	17078	17312
GE	40	17086	17312
FN	20	17045	17071
FN	60	17043	17071
FN	25	17085	17312
FN	42	17086	17312
FN	50	17077	17312
BO	5	17045	17071
BO	1	17084	17312
BO	1	17087	17312
BO	30	17043	17071
BO	10	17080	17312
BO	15	17078	17312
BO	20	17085	17312
IT	5	17043	17071
KJ	1.9	17091	17312
KJ	80	17045	17071
KJ	110	17044	17071
KJ	39.72	17087	17312
KJ	40	17079	17312
KJ	95	17084	17312
EP	5	17048	17071
EP	10	17043	17071
EP	5	17078	17312
EP	60	17045	17071
EP	260	17044	17071
EP	19.68	17079	17312
EP	20.73	17071	17312
EP	41.07	17080	17312
EL	15	17044	17071
IY	15	17045	17071
IY	25	17044	17071
KC	10	17045	17071
KC	3	17083	17312
QY	5	17048	17071
QY	15	17044	17071
MY	40	17044	17071
MY	10	17083	17312
RG	5	17044	17071
RG	5	17079	17312
DA	10	17043	17071
DA	15	17045	17071
DA	30	17044	17071
DA	3	17083	17312
DA	10	17085	17312
LD	5	17044	17071
LD	15	17043	17071
MJ	5	17044	17071
QC	10	17043	17071
QC	4	17078	17312
FO	5	17043	17071
KG	15	17043	17071
KG	30	17044	17071
KG	80	17045	17071
KG	10	17085	17312
HQ	5	17045	17071
HQ	10	17044	17071
HQ	6	17083	17176
HQ	10	17084	17312
HQ	10	17086	17312
BD	5	17045	17071
BD	10	17044	17071
BD	5	17080	17312
FC	5	17045	17071
FC	10	17044	17071
AG	5	17044	17071
JC	5	17045	17071
CW	15	17044	17071
CW	30	17045	17071
CW	10	17084	17312
EX	10	17045	17071
EX	20	17044	17071
EX	8	17084	17312
EX	10	17091	17312
EX	20	17078	17312
AF	10	17045	17071
CB	5	17043	17071
CB	20	17045	17071
CB	2	17087	17312
CB	2	17077	17312
CB	2	17091	17312
CB	10	17085	17312
FR	5	17044	17071
FR	25	17045	17071
JH	10	17044	17071
JH	4	17077	17312
JH	75	17045	17071
JH	30	17091	17312
JH	51	17079	17312
DE	10	17045	17071
BH	1	17085	17312
BH	1	17090	17312
BH	11	17048	17071
BH	3	17086	17312
BH	30	17045	17071
BH	65	17044	17071
BH	8	17091	17312
GC	5	17044	17071
EV	5	17044	17071
GM	20	17043	17071
GM	3	17084	17312
GM	45	17044	17071
GM	10	17079	17312
GM	15	17087	17312
GM	15	17086	17312
AS	5	17044	17071
AS	15	17045	17071
AZ	5	17044	17071
AZ	5	17045	17071
AZ	1	17085	17312
FI	15	17044	17071
FI	15	17077	17312
IP	5	17044	17071
CN	5	17044	17071
GU	5	17084	17312
GU	6	17080	17312
PI	5	17044	17071
HG	5	17043	17071
HG	20	17045	17071
HG	3	17085	17312
OF	20	17044	17071
OF	40	17045	17071
OF	10	17080	17312
DX	3.12	17092	17312
