# Supplementary material for: An Adjusted Likelihood Ratio Approach Analysing Distribution of Food Products to Assist the Investigation of Foodborne Outbreaks
Source: PLoS One. 2015 Aug 3;10(8):e0134344. doi: 10.1371/journal.pone.0134344 (PMC4523185; doi:10.1371/journal.pone.0134344)
Supplement: S3 File — Anonymised files of the distribution of each food product unit included in the analysis. Variables are “Municipality” = Identifier of the Municipality,”NumPackages” = Number of consumer packages delivered;”Date_delivered” = The date the food product unit has been delivered;”Date_expired” = The date given where food product unit have expired. (ZIP) [file pone.0134344.s005.zip › prod127.txt]

Municipality	numPackages	Date_delivered	Date_expired
KQ	5	17057	17085
JW	5	17057	17085
JW	5	17062	17085
KR	5	17056	17085
KR	10	17058	17085
AY	5	17056	17085
AY	5	17063	17085
MK	5	17058	17085
MK	10	17062	17085
MZ	5	17057	17085
BT	5	17063	17085
MN	5	17059	17085
MN	10	17063	17085
PV	20	17057	17085
QK	5	17062	17085
QK	10	17059	17085
QK	15	17058	17085
PP	5	17056	17085
PP	5	17058	17085
KU	5	17058	17085
EI	10	17058	17085
EI	15	17059	17085
FH	5	17058	17085
FH	5	17063	17085
FH	15	17062	17085
FH	30	17057	17085
FH	35	17056	17085
FH	120	17059	17085
BU	5	17056	17085
BU	5	17059	17085
BU	15	17058	17085
BU	15	17062	17085
BU	25	17057	17085
GZ	5	17057	17085
QU	10	17057	17085
EA	5	17056	17085
MP	5	17057	17085
OL	5	17056	17085
OL	5	17057	17085
OL	5	17059	17085
QV	5	17059	17085
QV	10	17056	17085
QV	20	17057	17085
CL	5	17058	17085
EG	10	17058	17085
MX	5	17062	17085
MX	10	17057	17085
HT	10	17062	17085
BW	5	17057	17085
EF	10	17058	17085
EF	10	17059	17085
EF	15	17062	17085
EF	95	17057	17085
EF	120	17056	17085
OG	10	17059	17085
LF	5	17062	17085
LF	10	17058	17085
OH	5	17058	17085
CG	5	17059	17085
DK	5	17062	17085
MV	5	17058	17085
MV	5	17059	17085
MV	5	17062	17085
JL	5	17058	17085
HN	5	17062	17085
HI	5	17058	17085
HI	5	17063	17085
HI	10	17062	17085
FM	5	17056	17085
FM	5	17058	17085
HX	5	17059	17085
GJ	5	17063	17085
OC	10	17058	17085
AD	5	17059	17085
EC	5	17058	17085
RM	5	17059	17085
LM	5	17062	17085
HD	5	17058	17085
RJ	10	17062	17085
RJ	15	17063	17085
RN	5	17056	17085
RN	5	17057	17085
RN	10	17059	17085
RK	5	17058	17085
RK	5	17059	17085
RK	15	17062	17085
RH	5	17058	17085
RH	5	17063	17085
EB	5	17059	17085
PN	5	17058	17085
ES	5	17062	17085
DQ	10	17062	17085
DH	5	17059	17085
PD	5	17062	17085
PD	10	17058	17085
PD	30	17059	17085
JI	5	17059	17085
JI	10	17062	17085
GL	5	17058	17085
CF	5	17062	17085
FP	5	17058	17085
FP	5	17059	17085
FP	40	17062	17085
MR	5	17059	17085
QN	5	17056	17085
QN	5	17058	17085
QN	10	17059	17085
QN	20	17062	17085
KM	5	17062	17085
KM	10	17058	17085
KM	15	17059	17085
EO	5	17056	17085
EO	5	17058	17085
EO	15	17059	17085
PX	5	17059	17085
JZ	5	17062	17085
GG	5	17056	17085
GG	5	17058	17085
HP	5	17058	17085
HP	5	17062	17085
CE	5	17059	17085
CE	5	17062	17085
CE	15	17058	17085
OU	1	17063	17085
OU	5	17062	17085
IX	5	17059	17085
QR	5	17058	17085
QR	5	17059	17085
CV	5	17057	17085
JQ	10	17057	17085
DY	10	17057	17085
AU	5	17057	17085
MD	10	17057	17085
JV	5	17057	17085
QM	5	17057	17085
QM	5	17058	17085
FU	10	17064	17085
FU	15	17063	17085
FU	20	17065	17085
GH	5	17064	17085
QS	5	17063	17085
EQ	5	17065	17085
PF	5	17064	17085
DO	5	17064	17085
JF	5	17063	17085
EZ	20	17056	17085
EK	5	17055	17085
EK	20	17056	17085
KL	5	17055	17085
KL	20	17056	17085
JM	5	17056	17085
AX	5	17056	17085
AK	5	17056	17085
PE	5	17055	17085
KW	15	17056	17085
OW	5	17056	17085
IL	5	17055	17085
JE	5	17055	17085
JE	5	17056	17085
AC	5	17056	17085
MI	15	17055	17085
MI	35	17056	17085
MI	20.49	17108	17326
QL	5	17056	17085
HZ	10	17056	17085
AP	5	17055	17085
GV	5	17056	17085
AE	5	17056	17085
AB	15	17056	17085
AQ	1	17055	17085
AM	5	17056	17085
JB	5	17055	17085
GY	5	17056	17085
RC	20	17055	17085
RC	4	17094	17326
RC	45	17058	17085
RC	57	17057	17085
RC	60	17059	17085
RC	12.94	17098	17326
RC	160	17056	17085
MO	1	17100	17326
MO	15	17059	17085
MO	30	17058	17085
MO	5	17093	17326
MO	8	17104	17326
MO	125	17057	17085
MO	41	17099	17326
CK	10	17055	17085
FG	15	17056	17085
FG	3	17106	17326
CT	5	17055	17085
RL	5	17055	17085
RL	5	17056	17085
RL	8	17057	17085
OD	5	17056	17085
OD	10	17055	17085
OD	15	17057	17085
OD	5	17111	17326
OD	1	17106	17326
GN	10	17056	17085
GN	5	17106	17326
GN	25	17111	17326
CY	8	17105	17326
OQ	5	17057	17085
LK	15	17057	17085
LR	15	17057	17085
CZ	5	17055	17085
CZ	5	17057	17085
IG	15	17055	17085
LY	10	17055	17085
JO	5	17056	17085
JO	25	17055	17085
HO	5	17056	17085
HO	10	17058	17085
HO	15	17059	17085
HO	7	17094	17326
HO	12	17098	17326
HO	70	17097	17326
LI	10	17056	17085
LZ	5	17056	17085
PS	10	17056	17085
PS	20	17058	17085
PS	5	17100	17326
PS	5	17097	17326
AN	30	17056	17085
AN	60	17057	17085
AN	20	17098	17326
AN	20	17104	17326
AN	30	17092	17326
AW	5	17059	17085
AW	10	17056	17085
AW	10	17058	17085
JS	10	17055	17085
JS	10	17056	17085
LO	5	17056	17085
LO	5	17057	17085
LO	3	17092	17326
LO	6	17094	17326
QW	5	17056	17085
QW	5	17058	17085
QW	10	17059	17085
IH	15	17059	17085
IH	50	17057	17085
IH	5	17098	17326
FX	10	17059	17085
CD	5	17058	17085
CD	5	17059	17085
CD	4	17100	17326
DB	10	17058	17085
DB	20	17059	17085
DB	2	17092	17326
DB	30	17057	17085
IM	5	17056	17085
IM	1	17111	17326
PT	5	17059	17085
PT	10	17057	17085
MC	35	17059	17085
MC	60	17057	17085
MC	10	17104	17326
MC	10	17093	17326
MC	25	17090	17326
PY	45	17058	17085
PY	90	17059	17085
PY	10	17097	17326
PY	120	17057	17085
PY	20	17090	17326
PY	20	17104	17326
PY	20	17093	17326
DS	85	17059	17085
DS	120	17057	17085
DS	90	17092	17326
PW	5	17059	17085
PW	5	17105	17326
PW	5	17091	17326
GE	10	17057	17085
GE	10	17059	17085
GE	25	17058	17085
GE	15	17101	17326
GE	20	17093	17326
GE	30	17092	17326
GE	40	17100	17326
FN	20	17059	17085
FN	60	17057	17085
FN	25	17099	17326
FN	42	17100	17326
FN	50	17091	17326
BO	5	17059	17085
BO	1	17098	17326
BO	1	17101	17326
BO	30	17057	17085
BO	10	17094	17326
BO	15	17092	17326
BO	20	17099	17326
IT	5	17057	17085
KJ	1.9	17105	17326
KJ	80	17059	17085
KJ	110	17058	17085
KJ	39.72	17101	17326
KJ	40	17093	17326
KJ	95	17098	17326
EP	5	17062	17085
EP	10	17057	17085
EP	5	17092	17326
EP	60	17059	17085
EP	260	17058	17085
EP	19.68	17093	17326
EP	20.73	17085	17326
EP	41.07	17094	17326
EL	15	17058	17085
IY	15	17059	17085
IY	25	17058	17085
KC	10	17059	17085
KC	3	17097	17326
QY	5	17062	17085
QY	15	17058	17085
MY	40	17058	17085
MY	10	17097	17326
RG	5	17058	17085
RG	5	17093	17326
DA	10	17057	17085
DA	15	17059	17085
DA	30	17058	17085
DA	3	17097	17326
DA	10	17099	17326
LD	5	17058	17085
LD	15	17057	17085
MJ	5	17058	17085
QC	10	17057	17085
QC	4	17092	17326
FO	5	17057	17085
KG	15	17057	17085
KG	30	17058	17085
KG	80	17059	17085
KG	10	17099	17326
HQ	5	17059	17085
HQ	10	17058	17085
HQ	6	17097	17190
HQ	10	17098	17326
HQ	10	17100	17326
BD	5	17059	17085
BD	10	17058	17085
BD	5	17094	17326
FC	5	17059	17085
FC	10	17058	17085
AG	5	17058	17085
JC	5	17059	17085
CW	15	17058	17085
CW	30	17059	17085
CW	10	17098	17326
EX	10	17059	17085
EX	20	17058	17085
EX	8	17098	17326
EX	10	17105	17326
EX	20	17092	17326
AF	10	17059	17085
CB	5	17057	17085
CB	20	17059	17085
CB	2	17101	17326
CB	2	17091	17326
CB	2	17105	17326
CB	10	17099	17326
FR	5	17058	17085
FR	25	17059	17085
JH	10	17058	17085
JH	4	17091	17326
JH	75	17059	17085
JH	30	17105	17326
JH	51	17093	17326
DE	10	17059	17085
BH	1	17099	17326
BH	1	17104	17326
BH	11	17062	17085
BH	3	17100	17326
BH	30	17059	17085
BH	65	17058	17085
BH	8	17105	17326
GC	5	17058	17085
EV	5	17058	17085
GM	20	17057	17085
GM	3	17098	17326
GM	45	17058	17085
GM	10	17093	17326
GM	15	17101	17326
GM	15	17100	17326
AS	5	17058	17085
AS	15	17059	17085
AZ	5	17058	17085
AZ	5	17059	17085
AZ	1	17099	17326
FI	15	17058	17085
FI	15	17091	17326
IP	5	17058	17085
CN	5	17058	17085
GU	5	17098	17326
GU	6	17094	17326
PI	5	17058	17085
HG	5	17057	17085
HG	20	17059	17085
HG	3	17099	17326
OF	20	17058	17085
OF	40	17059	17085
OF	10	17094	17326
DX	3.12	17106	17326
