# Supplementary material for: An Adjusted Likelihood Ratio Approach Analysing Distribution of Food Products to Assist the Investigation of Foodborne Outbreaks
Source: PLoS One. 2015 Aug 3;10(8):e0134344. doi: 10.1371/journal.pone.0134344 (PMC4523185; doi:10.1371/journal.pone.0134344)
Supplement: S3 File — Anonymised files of the distribution of each food product unit included in the analysis. Variables are “Municipality” = Identifier of the Municipality,”NumPackages” = Number of consumer packages delivered;”Date_delivered” = The date the food product unit has been delivered;”Date_expired” = The date given where food product unit have expired. (ZIP) [file pone.0134344.s005.zip › prod128.txt]

Municipality	numPackages	Date_delivered	Date_expired
KQ	5	17071	17099
JW	5	17071	17099
JW	5	17076	17099
KR	5	17070	17099
KR	10	17072	17099
AY	5	17070	17099
AY	5	17077	17099
MK	5	17072	17099
MK	10	17076	17099
MZ	5	17071	17099
BT	5	17077	17099
MN	5	17073	17099
MN	10	17077	17099
PV	20	17071	17099
QK	5	17076	17099
QK	10	17073	17099
QK	15	17072	17099
PP	5	17070	17099
PP	5	17072	17099
KU	5	17072	17099
EI	10	17072	17099
EI	15	17073	17099
FH	5	17072	17099
FH	5	17077	17099
FH	15	17076	17099
FH	30	17071	17099
FH	35	17070	17099
FH	120	17073	17099
BU	5	17070	17099
BU	5	17073	17099
BU	15	17072	17099
BU	15	17076	17099
BU	25	17071	17099
GZ	5	17071	17099
QU	10	17071	17099
EA	5	17070	17099
MP	5	17071	17099
OL	5	17070	17099
OL	5	17071	17099
OL	5	17073	17099
QV	5	17073	17099
QV	10	17070	17099
QV	20	17071	17099
CL	5	17072	17099
EG	10	17072	17099
MX	5	17076	17099
MX	10	17071	17099
HT	10	17076	17099
BW	5	17071	17099
EF	10	17072	17099
EF	10	17073	17099
EF	15	17076	17099
EF	95	17071	17099
EF	120	17070	17099
OG	10	17073	17099
LF	5	17076	17099
LF	10	17072	17099
OH	5	17072	17099
CG	5	17073	17099
DK	5	17076	17099
MV	5	17072	17099
MV	5	17073	17099
MV	5	17076	17099
JL	5	17072	17099
HN	5	17076	17099
HI	5	17072	17099
HI	5	17077	17099
HI	10	17076	17099
FM	5	17070	17099
FM	5	17072	17099
HX	5	17073	17099
GJ	5	17077	17099
OC	10	17072	17099
AD	5	17073	17099
EC	5	17072	17099
RM	5	17073	17099
LM	5	17076	17099
HD	5	17072	17099
RJ	10	17076	17099
RJ	15	17077	17099
RN	5	17070	17099
RN	5	17071	17099
RN	10	17073	17099
RK	5	17072	17099
RK	5	17073	17099
RK	15	17076	17099
RH	5	17072	17099
RH	5	17077	17099
EB	5	17073	17099
PN	5	17072	17099
ES	5	17076	17099
DQ	10	17076	17099
DH	5	17073	17099
PD	5	17076	17099
PD	10	17072	17099
PD	30	17073	17099
JI	5	17073	17099
JI	10	17076	17099
GL	5	17072	17099
CF	5	17076	17099
FP	5	17072	17099
FP	5	17073	17099
FP	40	17076	17099
MR	5	17073	17099
QN	5	17070	17099
QN	5	17072	17099
QN	10	17073	17099
QN	20	17076	17099
KM	5	17076	17099
KM	10	17072	17099
KM	15	17073	17099
EO	5	17070	17099
EO	5	17072	17099
EO	15	17073	17099
PX	5	17073	17099
JZ	5	17076	17099
GG	5	17070	17099
GG	5	17072	17099
HP	5	17072	17099
HP	5	17076	17099
CE	5	17073	17099
CE	5	17076	17099
CE	15	17072	17099
OU	1	17077	17099
OU	5	17076	17099
IX	5	17073	17099
QR	5	17072	17099
QR	5	17073	17099
CV	5	17071	17099
JQ	10	17071	17099
DY	10	17071	17099
AU	5	17071	17099
MD	10	17071	17099
JV	5	17071	17099
QM	5	17071	17099
QM	5	17072	17099
FU	10	17078	17099
FU	15	17077	17099
FU	20	17079	17099
GH	5	17078	17099
QS	5	17077	17099
EQ	5	17079	17099
PF	5	17078	17099
DO	5	17078	17099
JF	5	17077	17099
EZ	20	17070	17099
EK	5	17069	17099
EK	20	17070	17099
KL	5	17069	17099
KL	20	17070	17099
JM	5	17070	17099
AX	5	17070	17099
AK	5	17070	17099
PE	5	17069	17099
KW	15	17070	17099
OW	5	17070	17099
IL	5	17069	17099
JE	5	17069	17099
JE	5	17070	17099
AC	5	17070	17099
MI	15	17069	17099
MI	35	17070	17099
MI	20.49	17122	17340
QL	5	17070	17099
HZ	10	17070	17099
AP	5	17069	17099
GV	5	17070	17099
AE	5	17070	17099
AB	15	17070	17099
AQ	1	17069	17099
AM	5	17070	17099
JB	5	17069	17099
GY	5	17070	17099
RC	20	17069	17099
RC	4	17108	17340
RC	45	17072	17099
RC	57	17071	17099
RC	60	17073	17099
RC	12.94	17112	17340
RC	160	17070	17099
MO	1	17114	17340
MO	15	17073	17099
MO	30	17072	17099
MO	5	17107	17340
MO	8	17118	17340
MO	125	17071	17099
MO	41	17113	17340
CK	10	17069	17099
FG	15	17070	17099
FG	3	17120	17340
CT	5	17069	17099
RL	5	17069	17099
RL	5	17070	17099
RL	8	17071	17099
OD	5	17070	17099
OD	10	17069	17099
OD	15	17071	17099
OD	5	17125	17340
OD	1	17120	17340
GN	10	17070	17099
GN	5	17120	17340
GN	25	17125	17340
CY	8	17119	17340
OQ	5	17071	17099
LK	15	17071	17099
LR	15	17071	17099
CZ	5	17069	17099
CZ	5	17071	17099
IG	15	17069	17099
LY	10	17069	17099
JO	5	17070	17099
JO	25	17069	17099
HO	5	17070	17099
HO	10	17072	17099
HO	15	17073	17099
HO	7	17108	17340
HO	12	17112	17340
HO	70	17111	17340
LI	10	17070	17099
LZ	5	17070	17099
PS	10	17070	17099
PS	20	17072	17099
PS	5	17114	17340
PS	5	17111	17340
AN	30	17070	17099
AN	60	17071	17099
AN	20	17112	17340
AN	20	17118	17340
AN	30	17106	17340
AW	5	17073	17099
AW	10	17070	17099
AW	10	17072	17099
JS	10	17069	17099
JS	10	17070	17099
LO	5	17070	17099
LO	5	17071	17099
LO	3	17106	17340
LO	6	17108	17340
QW	5	17070	17099
QW	5	17072	17099
QW	10	17073	17099
IH	15	17073	17099
IH	50	17071	17099
IH	5	17112	17340
FX	10	17073	17099
CD	5	17072	17099
CD	5	17073	17099
CD	4	17114	17340
DB	10	17072	17099
DB	20	17073	17099
DB	2	17106	17340
DB	30	17071	17099
IM	5	17070	17099
IM	1	17125	17340
PT	5	17073	17099
PT	10	17071	17099
MC	35	17073	17099
MC	60	17071	17099
MC	10	17118	17340
MC	10	17107	17340
MC	25	17104	17340
PY	45	17072	17099
PY	90	17073	17099
PY	10	17111	17340
PY	120	17071	17099
PY	20	17104	17340
PY	20	17118	17340
PY	20	17107	17340
DS	85	17073	17099
DS	120	17071	17099
DS	90	17106	17340
PW	5	17073	17099
PW	5	17119	17340
PW	5	17105	17340
GE	10	17071	17099
GE	10	17073	17099
GE	25	17072	17099
GE	15	17115	17340
GE	20	17107	17340
GE	30	17106	17340
GE	40	17114	17340
FN	20	17073	17099
FN	60	17071	17099
FN	25	17113	17340
FN	42	17114	17340
FN	50	17105	17340
BO	5	17073	17099
BO	1	17112	17340
BO	1	17115	17340
BO	30	17071	17099
BO	10	17108	17340
BO	15	17106	17340
BO	20	17113	17340
IT	5	17071	17099
KJ	1.9	17119	17340
KJ	80	17073	17099
KJ	110	17072	17099
KJ	39.72	17115	17340
KJ	40	17107	17340
KJ	95	17112	17340
EP	5	17076	17099
EP	10	17071	17099
EP	5	17106	17340
EP	60	17073	17099
EP	260	17072	17099
EP	19.68	17107	17340
EP	20.73	17099	17340
EP	41.07	17108	17340
EL	15	17072	17099
IY	15	17073	17099
IY	25	17072	17099
KC	10	17073	17099
KC	3	17111	17340
QY	5	17076	17099
QY	15	17072	17099
MY	40	17072	17099
MY	10	17111	17340
RG	5	17072	17099
RG	5	17107	17340
DA	10	17071	17099
DA	15	17073	17099
DA	30	17072	17099
DA	3	17111	17340
DA	10	17113	17340
LD	5	17072	17099
LD	15	17071	17099
MJ	5	17072	17099
QC	10	17071	17099
QC	4	17106	17340
FO	5	17071	17099
KG	15	17071	17099
KG	30	17072	17099
KG	80	17073	17099
KG	10	17113	17340
HQ	5	17073	17099
HQ	10	17072	17099
HQ	6	17111	17204
HQ	10	17112	17340
HQ	10	17114	17340
BD	5	17073	17099
BD	10	17072	17099
BD	5	17108	17340
FC	5	17073	17099
FC	10	17072	17099
AG	5	17072	17099
JC	5	17073	17099
CW	15	17072	17099
CW	30	17073	17099
CW	10	17112	17340
EX	10	17073	17099
EX	20	17072	17099
EX	8	17112	17340
EX	10	17119	17340
EX	20	17106	17340
AF	10	17073	17099
CB	5	17071	17099
CB	20	17073	17099
CB	2	17115	17340
CB	2	17105	17340
CB	2	17119	17340
CB	10	17113	17340
FR	5	17072	17099
FR	25	17073	17099
JH	10	17072	17099
JH	4	17105	17340
JH	75	17073	17099
JH	30	17119	17340
JH	51	17107	17340
DE	10	17073	17099
BH	1	17113	17340
BH	1	17118	17340
BH	11	17076	17099
BH	3	17114	17340
BH	30	17073	17099
BH	65	17072	17099
BH	8	17119	17340
GC	5	17072	17099
EV	5	17072	17099
GM	20	17071	17099
GM	3	17112	17340
GM	45	17072	17099
GM	10	17107	17340
GM	15	17115	17340
GM	15	17114	17340
AS	5	17072	17099
AS	15	17073	17099
AZ	5	17072	17099
AZ	5	17073	17099
AZ	1	17113	17340
FI	15	17072	17099
FI	15	17105	17340
IP	5	17072	17099
CN	5	17072	17099
GU	5	17112	17340
GU	6	17108	17340
PI	5	17072	17099
HG	5	17071	17099
HG	20	17073	17099
HG	3	17113	17340
OF	20	17072	17099
OF	40	17073	17099
OF	10	17108	17340
DX	3.12	17120	17340
