# Supplementary material for: An Adjusted Likelihood Ratio Approach Analysing Distribution of Food Products to Assist the Investigation of Foodborne Outbreaks
Source: PLoS One. 2015 Aug 3;10(8):e0134344. doi: 10.1371/journal.pone.0134344 (PMC4523185; doi:10.1371/journal.pone.0134344)
Supplement: S3 File — Anonymised files of the distribution of each food product unit included in the analysis. Variables are “Municipality” = Identifier of the Municipality,”NumPackages” = Number of consumer packages delivered;”Date_delivered” = The date the food product unit has been delivered;”Date_expired” = The date given where food product unit have expired. (ZIP) [file pone.0134344.s005.zip › prod129.txt]

Municipality	numPackages	Date_delivered	Date_expired
KQ	5	17085	17113
JW	5	17085	17113
JW	5	17090	17113
KR	5	17084	17113
KR	10	17086	17113
AY	5	17084	17113
AY	5	17091	17113
MK	5	17086	17113
MK	10	17090	17113
MZ	5	17085	17113
BT	5	17091	17113
MN	5	17087	17113
MN	10	17091	17113
PV	20	17085	17113
QK	5	17090	17113
QK	10	17087	17113
QK	15	17086	17113
PP	5	17084	17113
PP	5	17086	17113
KU	5	17086	17113
EI	10	17086	17113
EI	15	17087	17113
FH	5	17086	17113
FH	5	17091	17113
FH	15	17090	17113
FH	30	17085	17113
FH	35	17084	17113
FH	120	17087	17113
BU	5	17084	17113
BU	5	17087	17113
BU	15	17086	17113
BU	15	17090	17113
BU	25	17085	17113
GZ	5	17085	17113
QU	10	17085	17113
EA	5	17084	17113
MP	5	17085	17113
OL	5	17084	17113
OL	5	17085	17113
OL	5	17087	17113
QV	5	17087	17113
QV	10	17084	17113
QV	20	17085	17113
CL	5	17086	17113
EG	10	17086	17113
MX	5	17090	17113
MX	10	17085	17113
HT	10	17090	17113
BW	5	17085	17113
EF	10	17086	17113
EF	10	17087	17113
EF	15	17090	17113
EF	95	17085	17113
EF	120	17084	17113
OG	10	17087	17113
LF	5	17090	17113
LF	10	17086	17113
OH	5	17086	17113
CG	5	17087	17113
DK	5	17090	17113
MV	5	17086	17113
MV	5	17087	17113
MV	5	17090	17113
JL	5	17086	17113
HN	5	17090	17113
HI	5	17086	17113
HI	5	17091	17113
HI	10	17090	17113
FM	5	17084	17113
FM	5	17086	17113
HX	5	17087	17113
GJ	5	17091	17113
OC	10	17086	17113
AD	5	17087	17113
EC	5	17086	17113
RM	5	17087	17113
LM	5	17090	17113
HD	5	17086	17113
RJ	10	17090	17113
RJ	15	17091	17113
RN	5	17084	17113
RN	5	17085	17113
RN	10	17087	17113
RK	5	17086	17113
RK	5	17087	17113
RK	15	17090	17113
RH	5	17086	17113
RH	5	17091	17113
EB	5	17087	17113
PN	5	17086	17113
ES	5	17090	17113
DQ	10	17090	17113
DH	5	17087	17113
PD	5	17090	17113
PD	10	17086	17113
PD	30	17087	17113
JI	5	17087	17113
JI	10	17090	17113
GL	5	17086	17113
CF	5	17090	17113
FP	5	17086	17113
FP	5	17087	17113
FP	40	17090	17113
MR	5	17087	17113
QN	5	17084	17113
QN	5	17086	17113
QN	10	17087	17113
QN	20	17090	17113
KM	5	17090	17113
KM	10	17086	17113
KM	15	17087	17113
EO	5	17084	17113
EO	5	17086	17113
EO	15	17087	17113
PX	5	17087	17113
JZ	5	17090	17113
GG	5	17084	17113
GG	5	17086	17113
HP	5	17086	17113
HP	5	17090	17113
CE	5	17087	17113
CE	5	17090	17113
CE	15	17086	17113
OU	1	17091	17113
OU	5	17090	17113
IX	5	17087	17113
QR	5	17086	17113
QR	5	17087	17113
CV	5	17085	17113
JQ	10	17085	17113
DY	10	17085	17113
AU	5	17085	17113
MD	10	17085	17113
JV	5	17085	17113
QM	5	17085	17113
QM	5	17086	17113
FU	10	17092	17113
FU	15	17091	17113
FU	20	17093	17113
GH	5	17092	17113
QS	5	17091	17113
EQ	5	17093	17113
PF	5	17092	17113
DO	5	17092	17113
JF	5	17091	17113
EZ	20	17084	17113
EK	5	17083	17113
EK	20	17084	17113
KL	5	17083	17113
KL	20	17084	17113
JM	5	17084	17113
AX	5	17084	17113
AK	5	17084	17113
PE	5	17083	17113
KW	15	17084	17113
OW	5	17084	17113
IL	5	17083	17113
JE	5	17083	17113
JE	5	17084	17113
AC	5	17084	17113
MI	15	17083	17113
MI	35	17084	17113
MI	20.49	17136	17354
QL	5	17084	17113
HZ	10	17084	17113
AP	5	17083	17113
GV	5	17084	17113
AE	5	17084	17113
AB	15	17084	17113
AQ	1	17083	17113
AM	5	17084	17113
JB	5	17083	17113
GY	5	17084	17113
RC	20	17083	17113
RC	4	17122	17354
RC	45	17086	17113
RC	57	17085	17113
RC	60	17087	17113
RC	12.94	17126	17354
RC	160	17084	17113
MO	1	17128	17354
MO	15	17087	17113
MO	30	17086	17113
MO	5	17121	17354
MO	8	17132	17354
MO	125	17085	17113
MO	41	17127	17354
CK	10	17083	17113
FG	15	17084	17113
FG	3	17134	17354
CT	5	17083	17113
RL	5	17083	17113
RL	5	17084	17113
RL	8	17085	17113
OD	5	17084	17113
OD	10	17083	17113
OD	15	17085	17113
OD	5	17139	17354
OD	1	17134	17354
GN	10	17084	17113
GN	5	17134	17354
GN	25	17139	17354
CY	8	17133	17354
OQ	5	17085	17113
LK	15	17085	17113
LR	15	17085	17113
CZ	5	17083	17113
CZ	5	17085	17113
IG	15	17083	17113
LY	10	17083	17113
JO	5	17084	17113
JO	25	17083	17113
HO	5	17084	17113
HO	10	17086	17113
HO	15	17087	17113
HO	7	17122	17354
HO	12	17126	17354
HO	70	17125	17354
LI	10	17084	17113
LZ	5	17084	17113
PS	10	17084	17113
PS	20	17086	17113
PS	5	17128	17354
PS	5	17125	17354
AN	30	17084	17113
AN	60	17085	17113
AN	20	17126	17354
AN	20	17132	17354
AN	30	17120	17354
AW	5	17087	17113
AW	10	17084	17113
AW	10	17086	17113
JS	10	17083	17113
JS	10	17084	17113
LO	5	17084	17113
LO	5	17085	17113
LO	3	17120	17354
LO	6	17122	17354
QW	5	17084	17113
QW	5	17086	17113
QW	10	17087	17113
IH	15	17087	17113
IH	50	17085	17113
IH	5	17126	17354
FX	10	17087	17113
CD	5	17086	17113
CD	5	17087	17113
CD	4	17128	17354
DB	10	17086	17113
DB	20	17087	17113
DB	2	17120	17354
DB	30	17085	17113
IM	5	17084	17113
IM	1	17139	17354
PT	5	17087	17113
PT	10	17085	17113
MC	35	17087	17113
MC	60	17085	17113
MC	10	17132	17354
MC	10	17121	17354
MC	25	17118	17354
PY	45	17086	17113
PY	90	17087	17113
PY	10	17125	17354
PY	120	17085	17113
PY	20	17118	17354
PY	20	17132	17354
PY	20	17121	17354
DS	85	17087	17113
DS	120	17085	17113
DS	90	17120	17354
PW	5	17087	17113
PW	5	17133	17354
PW	5	17119	17354
GE	10	17085	17113
GE	10	17087	17113
GE	25	17086	17113
GE	15	17129	17354
GE	20	17121	17354
GE	30	17120	17354
GE	40	17128	17354
FN	20	17087	17113
FN	60	17085	17113
FN	25	17127	17354
FN	42	17128	17354
FN	50	17119	17354
BO	5	17087	17113
BO	1	17126	17354
BO	1	17129	17354
BO	30	17085	17113
BO	10	17122	17354
BO	15	17120	17354
BO	20	17127	17354
IT	5	17085	17113
KJ	1.9	17133	17354
KJ	80	17087	17113
KJ	110	17086	17113
KJ	39.72	17129	17354
KJ	40	17121	17354
KJ	95	17126	17354
EP	5	17090	17113
EP	10	17085	17113
EP	5	17120	17354
EP	60	17087	17113
EP	260	17086	17113
EP	19.68	17121	17354
EP	20.73	17113	17354
EP	41.07	17122	17354
EL	15	17086	17113
IY	15	17087	17113
IY	25	17086	17113
KC	10	17087	17113
KC	3	17125	17354
QY	5	17090	17113
QY	15	17086	17113
MY	40	17086	17113
MY	10	17125	17354
RG	5	17086	17113
RG	5	17121	17354
DA	10	17085	17113
DA	15	17087	17113
DA	30	17086	17113
DA	3	17125	17354
DA	10	17127	17354
LD	5	17086	17113
LD	15	17085	17113
MJ	5	17086	17113
QC	10	17085	17113
QC	4	17120	17354
FO	5	17085	17113
KG	15	17085	17113
KG	30	17086	17113
KG	80	17087	17113
KG	10	17127	17354
HQ	5	17087	17113
HQ	10	17086	17113
HQ	6	17125	17218
HQ	10	17126	17354
HQ	10	17128	17354
BD	5	17087	17113
BD	10	17086	17113
BD	5	17122	17354
FC	5	17087	17113
FC	10	17086	17113
AG	5	17086	17113
JC	5	17087	17113
CW	15	17086	17113
CW	30	17087	17113
CW	10	17126	17354
EX	10	17087	17113
EX	20	17086	17113
EX	8	17126	17354
EX	10	17133	17354
EX	20	17120	17354
AF	10	17087	17113
CB	5	17085	17113
CB	20	17087	17113
CB	2	17129	17354
CB	2	17119	17354
CB	2	17133	17354
CB	10	17127	17354
FR	5	17086	17113
FR	25	17087	17113
JH	10	17086	17113
JH	4	17119	17354
JH	75	17087	17113
JH	30	17133	17354
JH	51	17121	17354
DE	10	17087	17113
BH	1	17127	17354
BH	1	17132	17354
BH	11	17090	17113
BH	3	17128	17354
BH	30	17087	17113
BH	65	17086	17113
BH	8	17133	17354
GC	5	17086	17113
EV	5	17086	17113
GM	20	17085	17113
GM	3	17126	17354
GM	45	17086	17113
GM	10	17121	17354
GM	15	17129	17354
GM	15	17128	17354
AS	5	17086	17113
AS	15	17087	17113
AZ	5	17086	17113
AZ	5	17087	17113
AZ	1	17127	17354
FI	15	17086	17113
FI	15	17119	17354
IP	5	17086	17113
CN	5	17086	17113
GU	5	17126	17354
GU	6	17122	17354
PI	5	17086	17113
HG	5	17085	17113
HG	20	17087	17113
HG	3	17127	17354
OF	20	17086	17113
OF	40	17087	17113
OF	10	17122	17354
DX	3.12	17134	17354
