# Supplementary material for: An Adjusted Likelihood Ratio Approach Analysing Distribution of Food Products to Assist the Investigation of Foodborne Outbreaks
Source: PLoS One. 2015 Aug 3;10(8):e0134344. doi: 10.1371/journal.pone.0134344 (PMC4523185; doi:10.1371/journal.pone.0134344)
Supplement: S3 File — Anonymised files of the distribution of each food product unit included in the analysis. Variables are “Municipality” = Identifier of the Municipality,”NumPackages” = Number of consumer packages delivered;”Date_delivered” = The date the food product unit has been delivered;”Date_expired” = The date given where food product unit have expired. (ZIP) [file pone.0134344.s005.zip › prod130.txt]

Municipality	numPackages	Date_delivered	Date_expired
KQ	5	17099	17127
JW	5	17099	17127
JW	5	17104	17127
KR	5	17098	17127
KR	10	17100	17127
AY	5	17098	17127
AY	5	17105	17127
MK	5	17100	17127
MK	10	17104	17127
MZ	5	17099	17127
BT	5	17105	17127
MN	5	17101	17127
MN	10	17105	17127
PV	20	17099	17127
QK	5	17104	17127
QK	10	17101	17127
QK	15	17100	17127
PP	5	17098	17127
PP	5	17100	17127
KU	5	17100	17127
EI	10	17100	17127
EI	15	17101	17127
FH	5	17100	17127
FH	5	17105	17127
FH	15	17104	17127
FH	30	17099	17127
FH	35	17098	17127
FH	120	17101	17127
BU	5	17098	17127
BU	5	17101	17127
BU	15	17100	17127
BU	15	17104	17127
BU	25	17099	17127
GZ	5	17099	17127
QU	10	17099	17127
EA	5	17098	17127
MP	5	17099	17127
OL	5	17098	17127
OL	5	17099	17127
OL	5	17101	17127
QV	5	17101	17127
QV	10	17098	17127
QV	20	17099	17127
CL	5	17100	17127
EG	10	17100	17127
MX	5	17104	17127
MX	10	17099	17127
HT	10	17104	17127
BW	5	17099	17127
EF	10	17100	17127
EF	10	17101	17127
EF	15	17104	17127
EF	95	17099	17127
EF	120	17098	17127
OG	10	17101	17127
LF	5	17104	17127
LF	10	17100	17127
OH	5	17100	17127
CG	5	17101	17127
DK	5	17104	17127
MV	5	17100	17127
MV	5	17101	17127
MV	5	17104	17127
JL	5	17100	17127
HN	5	17104	17127
HI	5	17100	17127
HI	5	17105	17127
HI	10	17104	17127
FM	5	17098	17127
FM	5	17100	17127
HX	5	17101	17127
GJ	5	17105	17127
OC	10	17100	17127
AD	5	17101	17127
EC	5	17100	17127
RM	5	17101	17127
LM	5	17104	17127
HD	5	17100	17127
RJ	10	17104	17127
RJ	15	17105	17127
RN	5	17098	17127
RN	5	17099	17127
RN	10	17101	17127
RK	5	17100	17127
RK	5	17101	17127
RK	15	17104	17127
RH	5	17100	17127
RH	5	17105	17127
EB	5	17101	17127
PN	5	17100	17127
ES	5	17104	17127
DQ	10	17104	17127
DH	5	17101	17127
PD	5	17104	17127
PD	10	17100	17127
PD	30	17101	17127
JI	5	17101	17127
JI	10	17104	17127
GL	5	17100	17127
CF	5	17104	17127
FP	5	17100	17127
FP	5	17101	17127
FP	40	17104	17127
MR	5	17101	17127
QN	5	17098	17127
QN	5	17100	17127
QN	10	17101	17127
QN	20	17104	17127
KM	5	17104	17127
KM	10	17100	17127
KM	15	17101	17127
EO	5	17098	17127
EO	5	17100	17127
EO	15	17101	17127
PX	5	17101	17127
JZ	5	17104	17127
GG	5	17098	17127
GG	5	17100	17127
HP	5	17100	17127
HP	5	17104	17127
CE	5	17101	17127
CE	5	17104	17127
CE	15	17100	17127
OU	1	17105	17127
OU	5	17104	17127
IX	5	17101	17127
QR	5	17100	17127
QR	5	17101	17127
CV	5	17099	17127
JQ	10	17099	17127
DY	10	17099	17127
AU	5	17099	17127
MD	10	17099	17127
JV	5	17099	17127
QM	5	17099	17127
QM	5	17100	17127
FU	10	17106	17127
FU	15	17105	17127
FU	20	17107	17127
GH	5	17106	17127
QS	5	17105	17127
EQ	5	17107	17127
PF	5	17106	17127
DO	5	17106	17127
JF	5	17105	17127
EZ	20	17098	17127
EK	5	17097	17127
EK	20	17098	17127
KL	5	17097	17127
KL	20	17098	17127
JM	5	17098	17127
AX	5	17098	17127
AK	5	17098	17127
PE	5	17097	17127
KW	15	17098	17127
OW	5	17098	17127
IL	5	17097	17127
JE	5	17097	17127
JE	5	17098	17127
AC	5	17098	17127
MI	15	17097	17127
MI	35	17098	17127
MI	20.49	17150	17368
QL	5	17098	17127
HZ	10	17098	17127
AP	5	17097	17127
GV	5	17098	17127
AE	5	17098	17127
AB	15	17098	17127
AQ	1	17097	17127
AM	5	17098	17127
JB	5	17097	17127
GY	5	17098	17127
RC	20	17097	17127
RC	4	17136	17368
RC	45	17100	17127
RC	57	17099	17127
RC	60	17101	17127
RC	12.94	17140	17368
RC	160	17098	17127
MO	1	17142	17368
MO	15	17101	17127
MO	30	17100	17127
MO	5	17135	17368
MO	8	17146	17368
MO	125	17099	17127
MO	41	17141	17368
CK	10	17097	17127
FG	15	17098	17127
FG	3	17148	17368
CT	5	17097	17127
RL	5	17097	17127
RL	5	17098	17127
RL	8	17099	17127
OD	5	17098	17127
OD	10	17097	17127
OD	15	17099	17127
OD	5	17153	17368
OD	1	17148	17368
GN	10	17098	17127
GN	5	17148	17368
GN	25	17153	17368
CY	8	17147	17368
OQ	5	17099	17127
LK	15	17099	17127
LR	15	17099	17127
CZ	5	17097	17127
CZ	5	17099	17127
IG	15	17097	17127
LY	10	17097	17127
JO	5	17098	17127
JO	25	17097	17127
HO	5	17098	17127
HO	10	17100	17127
HO	15	17101	17127
HO	7	17136	17368
HO	12	17140	17368
HO	70	17139	17368
LI	10	17098	17127
LZ	5	17098	17127
PS	10	17098	17127
PS	20	17100	17127
PS	5	17142	17368
PS	5	17139	17368
AN	30	17098	17127
AN	60	17099	17127
AN	20	17140	17368
AN	20	17146	17368
AN	30	17134	17368
AW	5	17101	17127
AW	10	17098	17127
AW	10	17100	17127
JS	10	17097	17127
JS	10	17098	17127
LO	5	17098	17127
LO	5	17099	17127
LO	3	17134	17368
LO	6	17136	17368
QW	5	17098	17127
QW	5	17100	17127
QW	10	17101	17127
IH	15	17101	17127
IH	50	17099	17127
IH	5	17140	17368
FX	10	17101	17127
CD	5	17100	17127
CD	5	17101	17127
CD	4	17142	17368
DB	10	17100	17127
DB	20	17101	17127
DB	2	17134	17368
DB	30	17099	17127
IM	5	17098	17127
IM	1	17153	17368
PT	5	17101	17127
PT	10	17099	17127
MC	35	17101	17127
MC	60	17099	17127
MC	10	17146	17368
MC	10	17135	17368
MC	25	17132	17368
PY	45	17100	17127
PY	90	17101	17127
PY	10	17139	17368
PY	120	17099	17127
PY	20	17132	17368
PY	20	17146	17368
PY	20	17135	17368
DS	85	17101	17127
DS	120	17099	17127
DS	90	17134	17368
PW	5	17101	17127
PW	5	17147	17368
PW	5	17133	17368
GE	10	17099	17127
GE	10	17101	17127
GE	25	17100	17127
GE	15	17143	17368
GE	20	17135	17368
GE	30	17134	17368
GE	40	17142	17368
FN	20	17101	17127
FN	60	17099	17127
FN	25	17141	17368
FN	42	17142	17368
FN	50	17133	17368
BO	5	17101	17127
BO	1	17140	17368
BO	1	17143	17368
BO	30	17099	17127
BO	10	17136	17368
BO	15	17134	17368
BO	20	17141	17368
IT	5	17099	17127
KJ	1.9	17147	17368
KJ	80	17101	17127
KJ	110	17100	17127
KJ	39.72	17143	17368
KJ	40	17135	17368
KJ	95	17140	17368
EP	5	17104	17127
EP	10	17099	17127
EP	5	17134	17368
EP	60	17101	17127
EP	260	17100	17127
EP	19.68	17135	17368
EP	20.73	17127	17368
EP	41.07	17136	17368
EL	15	17100	17127
IY	15	17101	17127
IY	25	17100	17127
KC	10	17101	17127
KC	3	17139	17368
QY	5	17104	17127
QY	15	17100	17127
MY	40	17100	17127
MY	10	17139	17368
RG	5	17100	17127
RG	5	17135	17368
DA	10	17099	17127
DA	15	17101	17127
DA	30	17100	17127
DA	3	17139	17368
DA	10	17141	17368
LD	5	17100	17127
LD	15	17099	17127
MJ	5	17100	17127
QC	10	17099	17127
QC	4	17134	17368
FO	5	17099	17127
KG	15	17099	17127
KG	30	17100	17127
KG	80	17101	17127
KG	10	17141	17368
HQ	5	17101	17127
HQ	10	17100	17127
HQ	6	17139	17232
HQ	10	17140	17368
HQ	10	17142	17368
BD	5	17101	17127
BD	10	17100	17127
BD	5	17136	17368
FC	5	17101	17127
FC	10	17100	17127
AG	5	17100	17127
JC	5	17101	17127
CW	15	17100	17127
CW	30	17101	17127
CW	10	17140	17368
EX	10	17101	17127
EX	20	17100	17127
EX	8	17140	17368
EX	10	17147	17368
EX	20	17134	17368
AF	10	17101	17127
CB	5	17099	17127
CB	20	17101	17127
CB	2	17143	17368
CB	2	17133	17368
CB	2	17147	17368
CB	10	17141	17368
FR	5	17100	17127
FR	25	17101	17127
JH	10	17100	17127
JH	4	17133	17368
JH	75	17101	17127
JH	30	17147	17368
JH	51	17135	17368
DE	10	17101	17127
BH	1	17141	17368
BH	1	17146	17368
BH	11	17104	17127
BH	3	17142	17368
BH	30	17101	17127
BH	65	17100	17127
BH	8	17147	17368
GC	5	17100	17127
EV	5	17100	17127
GM	20	17099	17127
GM	3	17140	17368
GM	45	17100	17127
GM	10	17135	17368
GM	15	17143	17368
GM	15	17142	17368
AS	5	17100	17127
AS	15	17101	17127
AZ	5	17100	17127
AZ	5	17101	17127
AZ	1	17141	17368
FI	15	17100	17127
FI	15	17133	17368
IP	5	17100	17127
CN	5	17100	17127
GU	5	17140	17368
GU	6	17136	17368
PI	5	17100	17127
HG	5	17099	17127
HG	20	17101	17127
HG	3	17141	17368
OF	20	17100	17127
OF	40	17101	17127
OF	10	17136	17368
DX	3.12	17148	17368
