# Supplementary material for: An Adjusted Likelihood Ratio Approach Analysing Distribution of Food Products to Assist the Investigation of Foodborne Outbreaks
Source: PLoS One. 2015 Aug 3;10(8):e0134344. doi: 10.1371/journal.pone.0134344 (PMC4523185; doi:10.1371/journal.pone.0134344)
Supplement: S3 File — Anonymised files of the distribution of each food product unit included in the analysis. Variables are “Municipality” = Identifier of the Municipality,”NumPackages” = Number of consumer packages delivered;”Date_delivered” = The date the food product unit has been delivered;”Date_expired” = The date given where food product unit have expired. (ZIP) [file pone.0134344.s005.zip › prod131.txt]

Municipality	numPackages	Date_delivered	Date_expired
KQ	5	17113	17141
JW	5	17113	17141
JW	5	17118	17141
KR	5	17112	17141
KR	10	17114	17141
AY	5	17112	17141
AY	5	17119	17141
MK	5	17114	17141
MK	10	17118	17141
MZ	5	17113	17141
BT	5	17119	17141
MN	5	17115	17141
MN	10	17119	17141
PV	20	17113	17141
QK	5	17118	17141
QK	10	17115	17141
QK	15	17114	17141
PP	5	17112	17141
PP	5	17114	17141
KU	5	17114	17141
EI	10	17114	17141
EI	15	17115	17141
FH	5	17114	17141
FH	5	17119	17141
FH	15	17118	17141
FH	30	17113	17141
FH	35	17112	17141
FH	120	17115	17141
BU	5	17112	17141
BU	5	17115	17141
BU	15	17114	17141
BU	15	17118	17141
BU	25	17113	17141
GZ	5	17113	17141
QU	10	17113	17141
EA	5	17112	17141
MP	5	17113	17141
OL	5	17112	17141
OL	5	17113	17141
OL	5	17115	17141
QV	5	17115	17141
QV	10	17112	17141
QV	20	17113	17141
CL	5	17114	17141
EG	10	17114	17141
MX	5	17118	17141
MX	10	17113	17141
HT	10	17118	17141
BW	5	17113	17141
EF	10	17114	17141
EF	10	17115	17141
EF	15	17118	17141
EF	95	17113	17141
EF	120	17112	17141
OG	10	17115	17141
LF	5	17118	17141
LF	10	17114	17141
OH	5	17114	17141
CG	5	17115	17141
DK	5	17118	17141
MV	5	17114	17141
MV	5	17115	17141
MV	5	17118	17141
JL	5	17114	17141
HN	5	17118	17141
HI	5	17114	17141
HI	5	17119	17141
HI	10	17118	17141
FM	5	17112	17141
FM	5	17114	17141
HX	5	17115	17141
GJ	5	17119	17141
OC	10	17114	17141
AD	5	17115	17141
EC	5	17114	17141
RM	5	17115	17141
LM	5	17118	17141
HD	5	17114	17141
RJ	10	17118	17141
RJ	15	17119	17141
RN	5	17112	17141
RN	5	17113	17141
RN	10	17115	17141
RK	5	17114	17141
RK	5	17115	17141
RK	15	17118	17141
RH	5	17114	17141
RH	5	17119	17141
EB	5	17115	17141
PN	5	17114	17141
ES	5	17118	17141
DQ	10	17118	17141
DH	5	17115	17141
PD	5	17118	17141
PD	10	17114	17141
PD	30	17115	17141
JI	5	17115	17141
JI	10	17118	17141
GL	5	17114	17141
CF	5	17118	17141
FP	5	17114	17141
FP	5	17115	17141
FP	40	17118	17141
MR	5	17115	17141
QN	5	17112	17141
QN	5	17114	17141
QN	10	17115	17141
QN	20	17118	17141
KM	5	17118	17141
KM	10	17114	17141
KM	15	17115	17141
EO	5	17112	17141
EO	5	17114	17141
EO	15	17115	17141
PX	5	17115	17141
JZ	5	17118	17141
GG	5	17112	17141
GG	5	17114	17141
HP	5	17114	17141
HP	5	17118	17141
CE	5	17115	17141
CE	5	17118	17141
CE	15	17114	17141
OU	1	17119	17141
OU	5	17118	17141
IX	5	17115	17141
QR	5	17114	17141
QR	5	17115	17141
CV	5	17113	17141
JQ	10	17113	17141
DY	10	17113	17141
AU	5	17113	17141
MD	10	17113	17141
JV	5	17113	17141
QM	5	17113	17141
QM	5	17114	17141
FU	10	17120	17141
FU	15	17119	17141
FU	20	17121	17141
GH	5	17120	17141
QS	5	17119	17141
EQ	5	17121	17141
PF	5	17120	17141
DO	5	17120	17141
JF	5	17119	17141
EZ	20	17112	17141
EK	5	17111	17141
EK	20	17112	17141
KL	5	17111	17141
KL	20	17112	17141
JM	5	17112	17141
AX	5	17112	17141
AK	5	17112	17141
PE	5	17111	17141
KW	15	17112	17141
OW	5	17112	17141
IL	5	17111	17141
JE	5	17111	17141
JE	5	17112	17141
AC	5	17112	17141
MI	15	17111	17141
MI	35	17112	17141
MI	20.49	17164	17382
QL	5	17112	17141
HZ	10	17112	17141
AP	5	17111	17141
GV	5	17112	17141
AE	5	17112	17141
AB	15	17112	17141
AQ	1	17111	17141
AM	5	17112	17141
JB	5	17111	17141
GY	5	17112	17141
RC	20	17111	17141
RC	4	17150	17382
RC	45	17114	17141
RC	57	17113	17141
RC	60	17115	17141
RC	12.94	17154	17382
RC	160	17112	17141
MO	1	17156	17382
MO	15	17115	17141
MO	30	17114	17141
MO	5	17149	17382
MO	8	17160	17382
MO	125	17113	17141
MO	41	17155	17382
CK	10	17111	17141
FG	15	17112	17141
FG	3	17162	17382
CT	5	17111	17141
RL	5	17111	17141
RL	5	17112	17141
RL	8	17113	17141
OD	5	17112	17141
OD	10	17111	17141
OD	15	17113	17141
OD	5	17167	17382
OD	1	17162	17382
GN	10	17112	17141
GN	5	17162	17382
GN	25	17167	17382
CY	8	17161	17382
OQ	5	17113	17141
LK	15	17113	17141
LR	15	17113	17141
CZ	5	17111	17141
CZ	5	17113	17141
IG	15	17111	17141
LY	10	17111	17141
JO	5	17112	17141
JO	25	17111	17141
HO	5	17112	17141
HO	10	17114	17141
HO	15	17115	17141
HO	7	17150	17382
HO	12	17154	17382
HO	70	17153	17382
LI	10	17112	17141
LZ	5	17112	17141
PS	10	17112	17141
PS	20	17114	17141
PS	5	17156	17382
PS	5	17153	17382
AN	30	17112	17141
AN	60	17113	17141
AN	20	17154	17382
AN	20	17160	17382
AN	30	17148	17382
AW	5	17115	17141
AW	10	17112	17141
AW	10	17114	17141
JS	10	17111	17141
JS	10	17112	17141
LO	5	17112	17141
LO	5	17113	17141
LO	3	17148	17382
LO	6	17150	17382
QW	5	17112	17141
QW	5	17114	17141
QW	10	17115	17141
IH	15	17115	17141
IH	50	17113	17141
IH	5	17154	17382
FX	10	17115	17141
CD	5	17114	17141
CD	5	17115	17141
CD	4	17156	17382
DB	10	17114	17141
DB	20	17115	17141
DB	2	17148	17382
DB	30	17113	17141
IM	5	17112	17141
IM	1	17167	17382
PT	5	17115	17141
PT	10	17113	17141
MC	35	17115	17141
MC	60	17113	17141
MC	10	17160	17382
MC	10	17149	17382
MC	25	17146	17382
PY	45	17114	17141
PY	90	17115	17141
PY	10	17153	17382
PY	120	17113	17141
PY	20	17146	17382
PY	20	17160	17382
PY	20	17149	17382
DS	85	17115	17141
DS	120	17113	17141
DS	90	17148	17382
PW	5	17115	17141
PW	5	17161	17382
PW	5	17147	17382
GE	10	17113	17141
GE	10	17115	17141
GE	25	17114	17141
GE	15	17157	17382
GE	20	17149	17382
GE	30	17148	17382
GE	40	17156	17382
FN	20	17115	17141
FN	60	17113	17141
FN	25	17155	17382
FN	42	17156	17382
FN	50	17147	17382
BO	5	17115	17141
BO	1	17154	17382
BO	1	17157	17382
BO	30	17113	17141
BO	10	17150	17382
BO	15	17148	17382
BO	20	17155	17382
IT	5	17113	17141
KJ	1.9	17161	17382
KJ	80	17115	17141
KJ	110	17114	17141
KJ	39.72	17157	17382
KJ	40	17149	17382
KJ	95	17154	17382
EP	5	17118	17141
EP	10	17113	17141
EP	5	17148	17382
EP	60	17115	17141
EP	260	17114	17141
EP	19.68	17149	17382
EP	20.73	17141	17382
EP	41.07	17150	17382
EL	15	17114	17141
IY	15	17115	17141
IY	25	17114	17141
KC	10	17115	17141
KC	3	17153	17382
QY	5	17118	17141
QY	15	17114	17141
MY	40	17114	17141
MY	10	17153	17382
RG	5	17114	17141
RG	5	17149	17382
DA	10	17113	17141
DA	15	17115	17141
DA	30	17114	17141
DA	3	17153	17382
DA	10	17155	17382
LD	5	17114	17141
LD	15	17113	17141
MJ	5	17114	17141
QC	10	17113	17141
QC	4	17148	17382
FO	5	17113	17141
KG	15	17113	17141
KG	30	17114	17141
KG	80	17115	17141
KG	10	17155	17382
HQ	5	17115	17141
HQ	10	17114	17141
HQ	6	17153	17246
HQ	10	17154	17382
HQ	10	17156	17382
BD	5	17115	17141
BD	10	17114	17141
BD	5	17150	17382
FC	5	17115	17141
FC	10	17114	17141
AG	5	17114	17141
JC	5	17115	17141
CW	15	17114	17141
CW	30	17115	17141
CW	10	17154	17382
EX	10	17115	17141
EX	20	17114	17141
EX	8	17154	17382
EX	10	17161	17382
EX	20	17148	17382
AF	10	17115	17141
CB	5	17113	17141
CB	20	17115	17141
CB	2	17157	17382
CB	2	17147	17382
CB	2	17161	17382
CB	10	17155	17382
FR	5	17114	17141
FR	25	17115	17141
JH	10	17114	17141
JH	4	17147	17382
JH	75	17115	17141
JH	30	17161	17382
JH	51	17149	17382
DE	10	17115	17141
BH	1	17155	17382
BH	1	17160	17382
BH	11	17118	17141
BH	3	17156	17382
BH	30	17115	17141
BH	65	17114	17141
BH	8	17161	17382
GC	5	17114	17141
EV	5	17114	17141
GM	20	17113	17141
GM	3	17154	17382
GM	45	17114	17141
GM	10	17149	17382
GM	15	17157	17382
GM	15	17156	17382
AS	5	17114	17141
AS	15	17115	17141
AZ	5	17114	17141
AZ	5	17115	17141
AZ	1	17155	17382
FI	15	17114	17141
FI	15	17147	17382
IP	5	17114	17141
CN	5	17114	17141
GU	5	17154	17382
GU	6	17150	17382
PI	5	17114	17141
HG	5	17113	17141
HG	20	17115	17141
HG	3	17155	17382
OF	20	17114	17141
OF	40	17115	17141
OF	10	17150	17382
DX	3.12	17162	17382
