# Supplementary material for: An Adjusted Likelihood Ratio Approach Analysing Distribution of Food Products to Assist the Investigation of Foodborne Outbreaks
Source: PLoS One. 2015 Aug 3;10(8):e0134344. doi: 10.1371/journal.pone.0134344 (PMC4523185; doi:10.1371/journal.pone.0134344)
Supplement: S3 File — Anonymised files of the distribution of each food product unit included in the analysis. Variables are “Municipality” = Identifier of the Municipality,”NumPackages” = Number of consumer packages delivered;”Date_delivered” = The date the food product unit has been delivered;”Date_expired” = The date given where food product unit have expired. (ZIP) [file pone.0134344.s005.zip › prod132.txt]

Municipality	numPackages	Date_delivered	Date_expired
KQ	5	17127	17155
JW	5	17127	17155
JW	5	17132	17155
KR	5	17126	17155
KR	10	17128	17155
AY	5	17126	17155
AY	5	17133	17155
MK	5	17128	17155
MK	10	17132	17155
MZ	5	17127	17155
BT	5	17133	17155
MN	5	17129	17155
MN	10	17133	17155
PV	20	17127	17155
QK	5	17132	17155
QK	10	17129	17155
QK	15	17128	17155
PP	5	17126	17155
PP	5	17128	17155
KU	5	17128	17155
EI	10	17128	17155
EI	15	17129	17155
FH	5	17128	17155
FH	5	17133	17155
FH	15	17132	17155
FH	30	17127	17155
FH	35	17126	17155
FH	120	17129	17155
BU	5	17126	17155
BU	5	17129	17155
BU	15	17128	17155
BU	15	17132	17155
BU	25	17127	17155
GZ	5	17127	17155
QU	10	17127	17155
EA	5	17126	17155
MP	5	17127	17155
OL	5	17126	17155
OL	5	17127	17155
OL	5	17129	17155
QV	5	17129	17155
QV	10	17126	17155
QV	20	17127	17155
CL	5	17128	17155
EG	10	17128	17155
MX	5	17132	17155
MX	10	17127	17155
HT	10	17132	17155
BW	5	17127	17155
EF	10	17128	17155
EF	10	17129	17155
EF	15	17132	17155
EF	95	17127	17155
EF	120	17126	17155
OG	10	17129	17155
LF	5	17132	17155
LF	10	17128	17155
OH	5	17128	17155
CG	5	17129	17155
DK	5	17132	17155
MV	5	17128	17155
MV	5	17129	17155
MV	5	17132	17155
JL	5	17128	17155
HN	5	17132	17155
HI	5	17128	17155
HI	5	17133	17155
HI	10	17132	17155
FM	5	17126	17155
FM	5	17128	17155
HX	5	17129	17155
GJ	5	17133	17155
OC	10	17128	17155
AD	5	17129	17155
EC	5	17128	17155
RM	5	17129	17155
LM	5	17132	17155
HD	5	17128	17155
RJ	10	17132	17155
RJ	15	17133	17155
RN	5	17126	17155
RN	5	17127	17155
RN	10	17129	17155
RK	5	17128	17155
RK	5	17129	17155
RK	15	17132	17155
RH	5	17128	17155
RH	5	17133	17155
EB	5	17129	17155
PN	5	17128	17155
ES	5	17132	17155
DQ	10	17132	17155
DH	5	17129	17155
PD	5	17132	17155
PD	10	17128	17155
PD	30	17129	17155
JI	5	17129	17155
JI	10	17132	17155
GL	5	17128	17155
CF	5	17132	17155
FP	5	17128	17155
FP	5	17129	17155
FP	40	17132	17155
MR	5	17129	17155
QN	5	17126	17155
QN	5	17128	17155
QN	10	17129	17155
QN	20	17132	17155
KM	5	17132	17155
KM	10	17128	17155
KM	15	17129	17155
EO	5	17126	17155
EO	5	17128	17155
EO	15	17129	17155
PX	5	17129	17155
JZ	5	17132	17155
GG	5	17126	17155
GG	5	17128	17155
HP	5	17128	17155
HP	5	17132	17155
CE	5	17129	17155
CE	5	17132	17155
CE	15	17128	17155
OU	1	17133	17155
OU	5	17132	17155
IX	5	17129	17155
QR	5	17128	17155
QR	5	17129	17155
CV	5	17127	17155
JQ	10	17127	17155
DY	10	17127	17155
AU	5	17127	17155
MD	10	17127	17155
JV	5	17127	17155
QM	5	17127	17155
QM	5	17128	17155
FU	10	17134	17155
FU	15	17133	17155
FU	20	17135	17155
GH	5	17134	17155
QS	5	17133	17155
EQ	5	17135	17155
PF	5	17134	17155
DO	5	17134	17155
JF	5	17133	17155
EZ	20	17126	17155
EK	5	17125	17155
EK	20	17126	17155
KL	5	17125	17155
KL	20	17126	17155
JM	5	17126	17155
AX	5	17126	17155
AK	5	17126	17155
PE	5	17125	17155
KW	15	17126	17155
OW	5	17126	17155
IL	5	17125	17155
JE	5	17125	17155
JE	5	17126	17155
AC	5	17126	17155
MI	15	17125	17155
MI	35	17126	17155
MI	20.49	17178	17396
QL	5	17126	17155
HZ	10	17126	17155
AP	5	17125	17155
GV	5	17126	17155
AE	5	17126	17155
AB	15	17126	17155
AQ	1	17125	17155
AM	5	17126	17155
JB	5	17125	17155
GY	5	17126	17155
RC	20	17125	17155
RC	4	17164	17396
RC	45	17128	17155
RC	57	17127	17155
RC	60	17129	17155
RC	12.94	17168	17396
RC	160	17126	17155
MO	1	17170	17396
MO	15	17129	17155
MO	30	17128	17155
MO	5	17163	17396
MO	8	17174	17396
MO	125	17127	17155
MO	41	17169	17396
CK	10	17125	17155
FG	15	17126	17155
FG	3	17176	17396
CT	5	17125	17155
RL	5	17125	17155
RL	5	17126	17155
RL	8	17127	17155
OD	5	17126	17155
OD	10	17125	17155
OD	15	17127	17155
OD	5	17181	17396
OD	1	17176	17396
GN	10	17126	17155
GN	5	17176	17396
GN	25	17181	17396
CY	8	17175	17396
OQ	5	17127	17155
LK	15	17127	17155
LR	15	17127	17155
CZ	5	17125	17155
CZ	5	17127	17155
IG	15	17125	17155
LY	10	17125	17155
JO	5	17126	17155
JO	25	17125	17155
HO	5	17126	17155
HO	10	17128	17155
HO	15	17129	17155
HO	7	17164	17396
HO	12	17168	17396
HO	70	17167	17396
LI	10	17126	17155
LZ	5	17126	17155
PS	10	17126	17155
PS	20	17128	17155
PS	5	17170	17396
PS	5	17167	17396
AN	30	17126	17155
AN	60	17127	17155
AN	20	17168	17396
AN	20	17174	17396
AN	30	17162	17396
AW	5	17129	17155
AW	10	17126	17155
AW	10	17128	17155
JS	10	17125	17155
JS	10	17126	17155
LO	5	17126	17155
LO	5	17127	17155
LO	3	17162	17396
LO	6	17164	17396
QW	5	17126	17155
QW	5	17128	17155
QW	10	17129	17155
IH	15	17129	17155
IH	50	17127	17155
IH	5	17168	17396
FX	10	17129	17155
CD	5	17128	17155
CD	5	17129	17155
CD	4	17170	17396
DB	10	17128	17155
DB	20	17129	17155
DB	2	17162	17396
DB	30	17127	17155
IM	5	17126	17155
IM	1	17181	17396
PT	5	17129	17155
PT	10	17127	17155
MC	35	17129	17155
MC	60	17127	17155
MC	10	17174	17396
MC	10	17163	17396
MC	25	17160	17396
PY	45	17128	17155
PY	90	17129	17155
PY	10	17167	17396
PY	120	17127	17155
PY	20	17160	17396
PY	20	17174	17396
PY	20	17163	17396
DS	85	17129	17155
DS	120	17127	17155
DS	90	17162	17396
PW	5	17129	17155
PW	5	17175	17396
PW	5	17161	17396
GE	10	17127	17155
GE	10	17129	17155
GE	25	17128	17155
GE	15	17171	17396
GE	20	17163	17396
GE	30	17162	17396
GE	40	17170	17396
FN	20	17129	17155
FN	60	17127	17155
FN	25	17169	17396
FN	42	17170	17396
FN	50	17161	17396
BO	5	17129	17155
BO	1	17168	17396
BO	1	17171	17396
BO	30	17127	17155
BO	10	17164	17396
BO	15	17162	17396
BO	20	17169	17396
IT	5	17127	17155
KJ	1.9	17175	17396
KJ	80	17129	17155
KJ	110	17128	17155
KJ	39.72	17171	17396
KJ	40	17163	17396
KJ	95	17168	17396
EP	5	17132	17155
EP	10	17127	17155
EP	5	17162	17396
EP	60	17129	17155
EP	260	17128	17155
EP	19.68	17163	17396
EP	20.73	17155	17396
EP	41.07	17164	17396
EL	15	17128	17155
IY	15	17129	17155
IY	25	17128	17155
KC	10	17129	17155
KC	3	17167	17396
QY	5	17132	17155
QY	15	17128	17155
MY	40	17128	17155
MY	10	17167	17396
RG	5	17128	17155
RG	5	17163	17396
DA	10	17127	17155
DA	15	17129	17155
DA	30	17128	17155
DA	3	17167	17396
DA	10	17169	17396
LD	5	17128	17155
LD	15	17127	17155
MJ	5	17128	17155
QC	10	17127	17155
QC	4	17162	17396
FO	5	17127	17155
KG	15	17127	17155
KG	30	17128	17155
KG	80	17129	17155
KG	10	17169	17396
HQ	5	17129	17155
HQ	10	17128	17155
HQ	6	17167	17260
HQ	10	17168	17396
HQ	10	17170	17396
BD	5	17129	17155
BD	10	17128	17155
BD	5	17164	17396
FC	5	17129	17155
FC	10	17128	17155
AG	5	17128	17155
JC	5	17129	17155
CW	15	17128	17155
CW	30	17129	17155
CW	10	17168	17396
EX	10	17129	17155
EX	20	17128	17155
EX	8	17168	17396
EX	10	17175	17396
EX	20	17162	17396
AF	10	17129	17155
CB	5	17127	17155
CB	20	17129	17155
CB	2	17171	17396
CB	2	17161	17396
CB	2	17175	17396
CB	10	17169	17396
FR	5	17128	17155
FR	25	17129	17155
JH	10	17128	17155
JH	4	17161	17396
JH	75	17129	17155
JH	30	17175	17396
JH	51	17163	17396
DE	10	17129	17155
BH	1	17169	17396
BH	1	17174	17396
BH	11	17132	17155
BH	3	17170	17396
BH	30	17129	17155
BH	65	17128	17155
BH	8	17175	17396
GC	5	17128	17155
EV	5	17128	17155
GM	20	17127	17155
GM	3	17168	17396
GM	45	17128	17155
GM	10	17163	17396
GM	15	17171	17396
GM	15	17170	17396
AS	5	17128	17155
AS	15	17129	17155
AZ	5	17128	17155
AZ	5	17129	17155
AZ	1	17169	17396
FI	15	17128	17155
FI	15	17161	17396
IP	5	17128	17155
CN	5	17128	17155
GU	5	17168	17396
GU	6	17164	17396
PI	5	17128	17155
HG	5	17127	17155
HG	20	17129	17155
HG	3	17169	17396
OF	20	17128	17155
OF	40	17129	17155
OF	10	17164	17396
DX	3.12	17176	17396
