# Supplementary material for: An Adjusted Likelihood Ratio Approach Analysing Distribution of Food Products to Assist the Investigation of Foodborne Outbreaks
Source: PLoS One. 2015 Aug 3;10(8):e0134344. doi: 10.1371/journal.pone.0134344 (PMC4523185; doi:10.1371/journal.pone.0134344)
Supplement: S3 File — Anonymised files of the distribution of each food product unit included in the analysis. Variables are “Municipality” = Identifier of the Municipality,”NumPackages” = Number of consumer packages delivered;”Date_delivered” = The date the food product unit has been delivered;”Date_expired” = The date given where food product unit have expired. (ZIP) [file pone.0134344.s005.zip › prod133.txt]

Municipality	numPackages	Date_delivered	Date_expired
KQ	5	17141	17169
JW	5	17141	17169
JW	5	17146	17169
KR	5	17140	17169
KR	10	17142	17169
AY	5	17140	17169
AY	5	17147	17169
MK	5	17142	17169
MK	10	17146	17169
MZ	5	17141	17169
BT	5	17147	17169
MN	5	17143	17169
MN	10	17147	17169
PV	20	17141	17169
QK	5	17146	17169
QK	10	17143	17169
QK	15	17142	17169
PP	5	17140	17169
PP	5	17142	17169
KU	5	17142	17169
EI	10	17142	17169
EI	15	17143	17169
FH	5	17142	17169
FH	5	17147	17169
FH	15	17146	17169
FH	30	17141	17169
FH	35	17140	17169
FH	120	17143	17169
BU	5	17140	17169
BU	5	17143	17169
BU	15	17142	17169
BU	15	17146	17169
BU	25	17141	17169
GZ	5	17141	17169
QU	10	17141	17169
EA	5	17140	17169
MP	5	17141	17169
OL	5	17140	17169
OL	5	17141	17169
OL	5	17143	17169
QV	5	17143	17169
QV	10	17140	17169
QV	20	17141	17169
CL	5	17142	17169
EG	10	17142	17169
MX	5	17146	17169
MX	10	17141	17169
HT	10	17146	17169
BW	5	17141	17169
EF	10	17142	17169
EF	10	17143	17169
EF	15	17146	17169
EF	95	17141	17169
EF	120	17140	17169
OG	10	17143	17169
LF	5	17146	17169
LF	10	17142	17169
OH	5	17142	17169
CG	5	17143	17169
DK	5	17146	17169
MV	5	17142	17169
MV	5	17143	17169
MV	5	17146	17169
JL	5	17142	17169
HN	5	17146	17169
HI	5	17142	17169
HI	5	17147	17169
HI	10	17146	17169
FM	5	17140	17169
FM	5	17142	17169
HX	5	17143	17169
GJ	5	17147	17169
OC	10	17142	17169
AD	5	17143	17169
EC	5	17142	17169
RM	5	17143	17169
LM	5	17146	17169
HD	5	17142	17169
RJ	10	17146	17169
RJ	15	17147	17169
RN	5	17140	17169
RN	5	17141	17169
RN	10	17143	17169
RK	5	17142	17169
RK	5	17143	17169
RK	15	17146	17169
RH	5	17142	17169
RH	5	17147	17169
EB	5	17143	17169
PN	5	17142	17169
ES	5	17146	17169
DQ	10	17146	17169
DH	5	17143	17169
PD	5	17146	17169
PD	10	17142	17169
PD	30	17143	17169
JI	5	17143	17169
JI	10	17146	17169
GL	5	17142	17169
CF	5	17146	17169
FP	5	17142	17169
FP	5	17143	17169
FP	40	17146	17169
MR	5	17143	17169
QN	5	17140	17169
QN	5	17142	17169
QN	10	17143	17169
QN	20	17146	17169
KM	5	17146	17169
KM	10	17142	17169
KM	15	17143	17169
EO	5	17140	17169
EO	5	17142	17169
EO	15	17143	17169
PX	5	17143	17169
JZ	5	17146	17169
GG	5	17140	17169
GG	5	17142	17169
HP	5	17142	17169
HP	5	17146	17169
CE	5	17143	17169
CE	5	17146	17169
CE	15	17142	17169
OU	1	17147	17169
OU	5	17146	17169
IX	5	17143	17169
QR	5	17142	17169
QR	5	17143	17169
CV	5	17141	17169
JQ	10	17141	17169
DY	10	17141	17169
AU	5	17141	17169
MD	10	17141	17169
JV	5	17141	17169
QM	5	17141	17169
QM	5	17142	17169
FU	10	17148	17169
FU	15	17147	17169
FU	20	17149	17169
GH	5	17148	17169
QS	5	17147	17169
EQ	5	17149	17169
PF	5	17148	17169
DO	5	17148	17169
JF	5	17147	17169
EZ	20	17140	17169
EK	5	17139	17169
EK	20	17140	17169
KL	5	17139	17169
KL	20	17140	17169
JM	5	17140	17169
AX	5	17140	17169
AK	5	17140	17169
PE	5	17139	17169
KW	15	17140	17169
OW	5	17140	17169
IL	5	17139	17169
JE	5	17139	17169
JE	5	17140	17169
AC	5	17140	17169
MI	15	17139	17169
MI	35	17140	17169
MI	20.49	17192	17410
QL	5	17140	17169
HZ	10	17140	17169
AP	5	17139	17169
GV	5	17140	17169
AE	5	17140	17169
AB	15	17140	17169
AQ	1	17139	17169
AM	5	17140	17169
JB	5	17139	17169
GY	5	17140	17169
RC	20	17139	17169
RC	4	17178	17410
RC	45	17142	17169
RC	57	17141	17169
RC	60	17143	17169
RC	12.94	17182	17410
RC	160	17140	17169
MO	1	17184	17410
MO	15	17143	17169
MO	30	17142	17169
MO	5	17177	17410
MO	8	17188	17410
MO	125	17141	17169
MO	41	17183	17410
CK	10	17139	17169
FG	15	17140	17169
FG	3	17190	17410
CT	5	17139	17169
RL	5	17139	17169
RL	5	17140	17169
RL	8	17141	17169
OD	5	17140	17169
OD	10	17139	17169
OD	15	17141	17169
OD	5	17195	17410
OD	1	17190	17410
GN	10	17140	17169
GN	5	17190	17410
GN	25	17195	17410
CY	8	17189	17410
OQ	5	17141	17169
LK	15	17141	17169
LR	15	17141	17169
CZ	5	17139	17169
CZ	5	17141	17169
IG	15	17139	17169
LY	10	17139	17169
JO	5	17140	17169
JO	25	17139	17169
HO	5	17140	17169
HO	10	17142	17169
HO	15	17143	17169
HO	7	17178	17410
HO	12	17182	17410
HO	70	17181	17410
LI	10	17140	17169
LZ	5	17140	17169
PS	10	17140	17169
PS	20	17142	17169
PS	5	17184	17410
PS	5	17181	17410
AN	30	17140	17169
AN	60	17141	17169
AN	20	17182	17410
AN	20	17188	17410
AN	30	17176	17410
AW	5	17143	17169
AW	10	17140	17169
AW	10	17142	17169
JS	10	17139	17169
JS	10	17140	17169
LO	5	17140	17169
LO	5	17141	17169
LO	3	17176	17410
LO	6	17178	17410
QW	5	17140	17169
QW	5	17142	17169
QW	10	17143	17169
IH	15	17143	17169
IH	50	17141	17169
IH	5	17182	17410
FX	10	17143	17169
CD	5	17142	17169
CD	5	17143	17169
CD	4	17184	17410
DB	10	17142	17169
DB	20	17143	17169
DB	2	17176	17410
DB	30	17141	17169
IM	5	17140	17169
IM	1	17195	17410
PT	5	17143	17169
PT	10	17141	17169
MC	35	17143	17169
MC	60	17141	17169
MC	10	17188	17410
MC	10	17177	17410
MC	25	17174	17410
PY	45	17142	17169
PY	90	17143	17169
PY	10	17181	17410
PY	120	17141	17169
PY	20	17174	17410
PY	20	17188	17410
PY	20	17177	17410
DS	85	17143	17169
DS	120	17141	17169
DS	90	17176	17410
PW	5	17143	17169
PW	5	17189	17410
PW	5	17175	17410
GE	10	17141	17169
GE	10	17143	17169
GE	25	17142	17169
GE	15	17185	17410
GE	20	17177	17410
GE	30	17176	17410
GE	40	17184	17410
FN	20	17143	17169
FN	60	17141	17169
FN	25	17183	17410
FN	42	17184	17410
FN	50	17175	17410
BO	5	17143	17169
BO	1	17182	17410
BO	1	17185	17410
BO	30	17141	17169
BO	10	17178	17410
BO	15	17176	17410
BO	20	17183	17410
IT	5	17141	17169
KJ	1.9	17189	17410
KJ	80	17143	17169
KJ	110	17142	17169
KJ	39.72	17185	17410
KJ	40	17177	17410
KJ	95	17182	17410
EP	5	17146	17169
EP	10	17141	17169
EP	5	17176	17410
EP	60	17143	17169
EP	260	17142	17169
EP	19.68	17177	17410
EP	20.73	17169	17410
EP	41.07	17178	17410
EL	15	17142	17169
IY	15	17143	17169
IY	25	17142	17169
KC	10	17143	17169
KC	3	17181	17410
QY	5	17146	17169
QY	15	17142	17169
MY	40	17142	17169
MY	10	17181	17410
RG	5	17142	17169
RG	5	17177	17410
DA	10	17141	17169
DA	15	17143	17169
DA	30	17142	17169
DA	3	17181	17410
DA	10	17183	17410
LD	5	17142	17169
LD	15	17141	17169
MJ	5	17142	17169
QC	10	17141	17169
QC	4	17176	17410
FO	5	17141	17169
KG	15	17141	17169
KG	30	17142	17169
KG	80	17143	17169
KG	10	17183	17410
HQ	5	17143	17169
HQ	10	17142	17169
HQ	6	17181	17274
HQ	10	17182	17410
HQ	10	17184	17410
BD	5	17143	17169
BD	10	17142	17169
BD	5	17178	17410
FC	5	17143	17169
FC	10	17142	17169
AG	5	17142	17169
JC	5	17143	17169
CW	15	17142	17169
CW	30	17143	17169
CW	10	17182	17410
EX	10	17143	17169
EX	20	17142	17169
EX	8	17182	17410
EX	10	17189	17410
EX	20	17176	17410
AF	10	17143	17169
CB	5	17141	17169
CB	20	17143	17169
CB	2	17185	17410
CB	2	17175	17410
CB	2	17189	17410
CB	10	17183	17410
FR	5	17142	17169
FR	25	17143	17169
JH	10	17142	17169
JH	4	17175	17410
JH	75	17143	17169
JH	30	17189	17410
JH	51	17177	17410
DE	10	17143	17169
BH	1	17183	17410
BH	1	17188	17410
BH	11	17146	17169
BH	3	17184	17410
BH	30	17143	17169
BH	65	17142	17169
BH	8	17189	17410
GC	5	17142	17169
EV	5	17142	17169
GM	20	17141	17169
GM	3	17182	17410
GM	45	17142	17169
GM	10	17177	17410
GM	15	17185	17410
GM	15	17184	17410
AS	5	17142	17169
AS	15	17143	17169
AZ	5	17142	17169
AZ	5	17143	17169
AZ	1	17183	17410
FI	15	17142	17169
FI	15	17175	17410
IP	5	17142	17169
CN	5	17142	17169
GU	5	17182	17410
GU	6	17178	17410
PI	5	17142	17169
HG	5	17141	17169
HG	20	17143	17169
HG	3	17183	17410
OF	20	17142	17169
OF	40	17143	17169
OF	10	17178	17410
DX	3.12	17190	17410
