# Supplementary material for: An Adjusted Likelihood Ratio Approach Analysing Distribution of Food Products to Assist the Investigation of Foodborne Outbreaks
Source: PLoS One. 2015 Aug 3;10(8):e0134344. doi: 10.1371/journal.pone.0134344 (PMC4523185; doi:10.1371/journal.pone.0134344)
Supplement: S3 File — Anonymised files of the distribution of each food product unit included in the analysis. Variables are “Municipality” = Identifier of the Municipality,”NumPackages” = Number of consumer packages delivered;”Date_delivered” = The date the food product unit has been delivered;”Date_expired” = The date given where food product unit have expired. (ZIP) [file pone.0134344.s005.zip › prod134.txt]

Municipality	numPackages	Date_delivered	Date_expired
KQ	5	17155	17183
JW	5	17155	17183
JW	5	17160	17183
KR	5	17154	17183
KR	10	17156	17183
AY	5	17154	17183
AY	5	17161	17183
MK	5	17156	17183
MK	10	17160	17183
MZ	5	17155	17183
BT	5	17161	17183
MN	5	17157	17183
MN	10	17161	17183
PV	20	17155	17183
QK	5	17160	17183
QK	10	17157	17183
QK	15	17156	17183
PP	5	17154	17183
PP	5	17156	17183
KU	5	17156	17183
EI	10	17156	17183
EI	15	17157	17183
FH	5	17156	17183
FH	5	17161	17183
FH	15	17160	17183
FH	30	17155	17183
FH	35	17154	17183
FH	120	17157	17183
BU	5	17154	17183
BU	5	17157	17183
BU	15	17156	17183
BU	15	17160	17183
BU	25	17155	17183
GZ	5	17155	17183
QU	10	17155	17183
EA	5	17154	17183
MP	5	17155	17183
OL	5	17154	17183
OL	5	17155	17183
OL	5	17157	17183
QV	5	17157	17183
QV	10	17154	17183
QV	20	17155	17183
CL	5	17156	17183
EG	10	17156	17183
MX	5	17160	17183
MX	10	17155	17183
HT	10	17160	17183
BW	5	17155	17183
EF	10	17156	17183
EF	10	17157	17183
EF	15	17160	17183
EF	95	17155	17183
EF	120	17154	17183
OG	10	17157	17183
LF	5	17160	17183
LF	10	17156	17183
OH	5	17156	17183
CG	5	17157	17183
DK	5	17160	17183
MV	5	17156	17183
MV	5	17157	17183
MV	5	17160	17183
JL	5	17156	17183
HN	5	17160	17183
HI	5	17156	17183
HI	5	17161	17183
HI	10	17160	17183
FM	5	17154	17183
FM	5	17156	17183
HX	5	17157	17183
GJ	5	17161	17183
OC	10	17156	17183
AD	5	17157	17183
EC	5	17156	17183
RM	5	17157	17183
LM	5	17160	17183
HD	5	17156	17183
RJ	10	17160	17183
RJ	15	17161	17183
RN	5	17154	17183
RN	5	17155	17183
RN	10	17157	17183
RK	5	17156	17183
RK	5	17157	17183
RK	15	17160	17183
RH	5	17156	17183
RH	5	17161	17183
EB	5	17157	17183
PN	5	17156	17183
ES	5	17160	17183
DQ	10	17160	17183
DH	5	17157	17183
PD	5	17160	17183
PD	10	17156	17183
PD	30	17157	17183
JI	5	17157	17183
JI	10	17160	17183
GL	5	17156	17183
CF	5	17160	17183
FP	5	17156	17183
FP	5	17157	17183
FP	40	17160	17183
MR	5	17157	17183
QN	5	17154	17183
QN	5	17156	17183
QN	10	17157	17183
QN	20	17160	17183
KM	5	17160	17183
KM	10	17156	17183
KM	15	17157	17183
EO	5	17154	17183
EO	5	17156	17183
EO	15	17157	17183
PX	5	17157	17183
JZ	5	17160	17183
GG	5	17154	17183
GG	5	17156	17183
HP	5	17156	17183
HP	5	17160	17183
CE	5	17157	17183
CE	5	17160	17183
CE	15	17156	17183
OU	1	17161	17183
OU	5	17160	17183
IX	5	17157	17183
QR	5	17156	17183
QR	5	17157	17183
CV	5	17155	17183
JQ	10	17155	17183
DY	10	17155	17183
AU	5	17155	17183
MD	10	17155	17183
JV	5	17155	17183
QM	5	17155	17183
QM	5	17156	17183
FU	10	17162	17183
FU	15	17161	17183
FU	20	17163	17183
GH	5	17162	17183
QS	5	17161	17183
EQ	5	17163	17183
PF	5	17162	17183
DO	5	17162	17183
JF	5	17161	17183
EZ	20	17154	17183
EK	5	17153	17183
EK	20	17154	17183
KL	5	17153	17183
KL	20	17154	17183
JM	5	17154	17183
AX	5	17154	17183
AK	5	17154	17183
PE	5	17153	17183
KW	15	17154	17183
OW	5	17154	17183
IL	5	17153	17183
JE	5	17153	17183
JE	5	17154	17183
AC	5	17154	17183
MI	15	17153	17183
MI	35	17154	17183
MI	20.49	17206	17424
QL	5	17154	17183
HZ	10	17154	17183
AP	5	17153	17183
GV	5	17154	17183
AE	5	17154	17183
AB	15	17154	17183
AQ	1	17153	17183
AM	5	17154	17183
JB	5	17153	17183
GY	5	17154	17183
RC	20	17153	17183
RC	4	17192	17424
RC	45	17156	17183
RC	57	17155	17183
RC	60	17157	17183
RC	12.94	17196	17424
RC	160	17154	17183
MO	1	17198	17424
MO	15	17157	17183
MO	30	17156	17183
MO	5	17191	17424
MO	8	17202	17424
MO	125	17155	17183
MO	41	17197	17424
CK	10	17153	17183
FG	15	17154	17183
FG	3	17204	17424
CT	5	17153	17183
RL	5	17153	17183
RL	5	17154	17183
RL	8	17155	17183
OD	5	17154	17183
OD	10	17153	17183
OD	15	17155	17183
OD	5	17209	17424
OD	1	17204	17424
GN	10	17154	17183
GN	5	17204	17424
GN	25	17209	17424
CY	8	17203	17424
OQ	5	17155	17183
LK	15	17155	17183
LR	15	17155	17183
CZ	5	17153	17183
CZ	5	17155	17183
IG	15	17153	17183
LY	10	17153	17183
JO	5	17154	17183
JO	25	17153	17183
HO	5	17154	17183
HO	10	17156	17183
HO	15	17157	17183
HO	7	17192	17424
HO	12	17196	17424
HO	70	17195	17424
LI	10	17154	17183
LZ	5	17154	17183
PS	10	17154	17183
PS	20	17156	17183
PS	5	17198	17424
PS	5	17195	17424
AN	30	17154	17183
AN	60	17155	17183
AN	20	17196	17424
AN	20	17202	17424
AN	30	17190	17424
AW	5	17157	17183
AW	10	17154	17183
AW	10	17156	17183
JS	10	17153	17183
JS	10	17154	17183
LO	5	17154	17183
LO	5	17155	17183
LO	3	17190	17424
LO	6	17192	17424
QW	5	17154	17183
QW	5	17156	17183
QW	10	17157	17183
IH	15	17157	17183
IH	50	17155	17183
IH	5	17196	17424
FX	10	17157	17183
CD	5	17156	17183
CD	5	17157	17183
CD	4	17198	17424
DB	10	17156	17183
DB	20	17157	17183
DB	2	17190	17424
DB	30	17155	17183
IM	5	17154	17183
IM	1	17209	17424
PT	5	17157	17183
PT	10	17155	17183
MC	35	17157	17183
MC	60	17155	17183
MC	10	17202	17424
MC	10	17191	17424
MC	25	17188	17424
PY	45	17156	17183
PY	90	17157	17183
PY	10	17195	17424
PY	120	17155	17183
PY	20	17188	17424
PY	20	17202	17424
PY	20	17191	17424
DS	85	17157	17183
DS	120	17155	17183
DS	90	17190	17424
PW	5	17157	17183
PW	5	17203	17424
PW	5	17189	17424
GE	10	17155	17183
GE	10	17157	17183
GE	25	17156	17183
GE	15	17199	17424
GE	20	17191	17424
GE	30	17190	17424
GE	40	17198	17424
FN	20	17157	17183
FN	60	17155	17183
FN	25	17197	17424
FN	42	17198	17424
FN	50	17189	17424
BO	5	17157	17183
BO	1	17196	17424
BO	1	17199	17424
BO	30	17155	17183
BO	10	17192	17424
BO	15	17190	17424
BO	20	17197	17424
IT	5	17155	17183
KJ	1.9	17203	17424
KJ	80	17157	17183
KJ	110	17156	17183
KJ	39.72	17199	17424
KJ	40	17191	17424
KJ	95	17196	17424
EP	5	17160	17183
EP	10	17155	17183
EP	5	17190	17424
EP	60	17157	17183
EP	260	17156	17183
EP	19.68	17191	17424
EP	20.73	17183	17424
EP	41.07	17192	17424
EL	15	17156	17183
IY	15	17157	17183
IY	25	17156	17183
KC	10	17157	17183
KC	3	17195	17424
QY	5	17160	17183
QY	15	17156	17183
MY	40	17156	17183
MY	10	17195	17424
RG	5	17156	17183
RG	5	17191	17424
DA	10	17155	17183
DA	15	17157	17183
DA	30	17156	17183
DA	3	17195	17424
DA	10	17197	17424
LD	5	17156	17183
LD	15	17155	17183
MJ	5	17156	17183
QC	10	17155	17183
QC	4	17190	17424
FO	5	17155	17183
KG	15	17155	17183
KG	30	17156	17183
KG	80	17157	17183
KG	10	17197	17424
HQ	5	17157	17183
HQ	10	17156	17183
HQ	6	17195	17288
HQ	10	17196	17424
HQ	10	17198	17424
BD	5	17157	17183
BD	10	17156	17183
BD	5	17192	17424
FC	5	17157	17183
FC	10	17156	17183
AG	5	17156	17183
JC	5	17157	17183
CW	15	17156	17183
CW	30	17157	17183
CW	10	17196	17424
EX	10	17157	17183
EX	20	17156	17183
EX	8	17196	17424
EX	10	17203	17424
EX	20	17190	17424
AF	10	17157	17183
CB	5	17155	17183
CB	20	17157	17183
CB	2	17199	17424
CB	2	17189	17424
CB	2	17203	17424
CB	10	17197	17424
FR	5	17156	17183
FR	25	17157	17183
JH	10	17156	17183
JH	4	17189	17424
JH	75	17157	17183
JH	30	17203	17424
JH	51	17191	17424
DE	10	17157	17183
BH	1	17197	17424
BH	1	17202	17424
BH	11	17160	17183
BH	3	17198	17424
BH	30	17157	17183
BH	65	17156	17183
BH	8	17203	17424
GC	5	17156	17183
EV	5	17156	17183
GM	20	17155	17183
GM	3	17196	17424
GM	45	17156	17183
GM	10	17191	17424
GM	15	17199	17424
GM	15	17198	17424
AS	5	17156	17183
AS	15	17157	17183
AZ	5	17156	17183
AZ	5	17157	17183
AZ	1	17197	17424
FI	15	17156	17183
FI	15	17189	17424
IP	5	17156	17183
CN	5	17156	17183
GU	5	17196	17424
GU	6	17192	17424
PI	5	17156	17183
HG	5	17155	17183
HG	20	17157	17183
HG	3	17197	17424
OF	20	17156	17183
OF	40	17157	17183
OF	10	17192	17424
DX	3.12	17204	17424
