# Supplementary material for: An Adjusted Likelihood Ratio Approach Analysing Distribution of Food Products to Assist the Investigation of Foodborne Outbreaks
Source: PLoS One. 2015 Aug 3;10(8):e0134344. doi: 10.1371/journal.pone.0134344 (PMC4523185; doi:10.1371/journal.pone.0134344)
Supplement: S3 File — Anonymised files of the distribution of each food product unit included in the analysis. Variables are “Municipality” = Identifier of the Municipality,”NumPackages” = Number of consumer packages delivered;”Date_delivered” = The date the food product unit has been delivered;”Date_expired” = The date given where food product unit have expired. (ZIP) [file pone.0134344.s005.zip › prod135.txt]

Municipality	numPackages	Date_delivered	Date_expired
KQ	5	17169	17197
JW	5	17169	17197
JW	5	17174	17197
KR	5	17168	17197
KR	10	17170	17197
AY	5	17168	17197
AY	5	17175	17197
MK	5	17170	17197
MK	10	17174	17197
MZ	5	17169	17197
BT	5	17175	17197
MN	5	17171	17197
MN	10	17175	17197
PV	20	17169	17197
QK	5	17174	17197
QK	10	17171	17197
QK	15	17170	17197
PP	5	17168	17197
PP	5	17170	17197
KU	5	17170	17197
EI	10	17170	17197
EI	15	17171	17197
FH	5	17170	17197
FH	5	17175	17197
FH	15	17174	17197
FH	30	17169	17197
FH	35	17168	17197
FH	120	17171	17197
BU	5	17168	17197
BU	5	17171	17197
BU	15	17170	17197
BU	15	17174	17197
BU	25	17169	17197
GZ	5	17169	17197
QU	10	17169	17197
EA	5	17168	17197
MP	5	17169	17197
OL	5	17168	17197
OL	5	17169	17197
OL	5	17171	17197
QV	5	17171	17197
QV	10	17168	17197
QV	20	17169	17197
CL	5	17170	17197
EG	10	17170	17197
MX	5	17174	17197
MX	10	17169	17197
HT	10	17174	17197
BW	5	17169	17197
EF	10	17170	17197
EF	10	17171	17197
EF	15	17174	17197
EF	95	17169	17197
EF	120	17168	17197
OG	10	17171	17197
LF	5	17174	17197
LF	10	17170	17197
OH	5	17170	17197
CG	5	17171	17197
DK	5	17174	17197
MV	5	17170	17197
MV	5	17171	17197
MV	5	17174	17197
JL	5	17170	17197
HN	5	17174	17197
HI	5	17170	17197
HI	5	17175	17197
HI	10	17174	17197
FM	5	17168	17197
FM	5	17170	17197
HX	5	17171	17197
GJ	5	17175	17197
OC	10	17170	17197
AD	5	17171	17197
EC	5	17170	17197
RM	5	17171	17197
LM	5	17174	17197
HD	5	17170	17197
RJ	10	17174	17197
RJ	15	17175	17197
RN	5	17168	17197
RN	5	17169	17197
RN	10	17171	17197
RK	5	17170	17197
RK	5	17171	17197
RK	15	17174	17197
RH	5	17170	17197
RH	5	17175	17197
EB	5	17171	17197
PN	5	17170	17197
ES	5	17174	17197
DQ	10	17174	17197
DH	5	17171	17197
PD	5	17174	17197
PD	10	17170	17197
PD	30	17171	17197
JI	5	17171	17197
JI	10	17174	17197
GL	5	17170	17197
CF	5	17174	17197
FP	5	17170	17197
FP	5	17171	17197
FP	40	17174	17197
MR	5	17171	17197
QN	5	17168	17197
QN	5	17170	17197
QN	10	17171	17197
QN	20	17174	17197
KM	5	17174	17197
KM	10	17170	17197
KM	15	17171	17197
EO	5	17168	17197
EO	5	17170	17197
EO	15	17171	17197
PX	5	17171	17197
JZ	5	17174	17197
GG	5	17168	17197
GG	5	17170	17197
HP	5	17170	17197
HP	5	17174	17197
CE	5	17171	17197
CE	5	17174	17197
CE	15	17170	17197
OU	1	17175	17197
OU	5	17174	17197
IX	5	17171	17197
QR	5	17170	17197
QR	5	17171	17197
CV	5	17169	17197
JQ	10	17169	17197
DY	10	17169	17197
AU	5	17169	17197
MD	10	17169	17197
JV	5	17169	17197
QM	5	17169	17197
QM	5	17170	17197
FU	10	17176	17197
FU	15	17175	17197
FU	20	17177	17197
GH	5	17176	17197
QS	5	17175	17197
EQ	5	17177	17197
PF	5	17176	17197
DO	5	17176	17197
JF	5	17175	17197
EZ	20	17168	17197
EK	5	17167	17197
EK	20	17168	17197
KL	5	17167	17197
KL	20	17168	17197
JM	5	17168	17197
AX	5	17168	17197
AK	5	17168	17197
PE	5	17167	17197
KW	15	17168	17197
OW	5	17168	17197
IL	5	17167	17197
JE	5	17167	17197
JE	5	17168	17197
AC	5	17168	17197
MI	15	17167	17197
MI	35	17168	17197
MI	20.49	17220	17438
QL	5	17168	17197
HZ	10	17168	17197
AP	5	17167	17197
GV	5	17168	17197
AE	5	17168	17197
AB	15	17168	17197
AQ	1	17167	17197
AM	5	17168	17197
JB	5	17167	17197
GY	5	17168	17197
RC	20	17167	17197
RC	4	17206	17438
RC	45	17170	17197
RC	57	17169	17197
RC	60	17171	17197
RC	12.94	17210	17438
RC	160	17168	17197
MO	1	17212	17438
MO	15	17171	17197
MO	30	17170	17197
MO	5	17205	17438
MO	8	17216	17438
MO	125	17169	17197
MO	41	17211	17438
CK	10	17167	17197
FG	15	17168	17197
FG	3	17218	17438
CT	5	17167	17197
RL	5	17167	17197
RL	5	17168	17197
RL	8	17169	17197
OD	5	17168	17197
OD	10	17167	17197
OD	15	17169	17197
OD	5	17223	17438
OD	1	17218	17438
GN	10	17168	17197
GN	5	17218	17438
GN	25	17223	17438
CY	8	17217	17438
OQ	5	17169	17197
LK	15	17169	17197
LR	15	17169	17197
CZ	5	17167	17197
CZ	5	17169	17197
IG	15	17167	17197
LY	10	17167	17197
JO	5	17168	17197
JO	25	17167	17197
HO	5	17168	17197
HO	10	17170	17197
HO	15	17171	17197
HO	7	17206	17438
HO	12	17210	17438
HO	70	17209	17438
LI	10	17168	17197
LZ	5	17168	17197
PS	10	17168	17197
PS	20	17170	17197
PS	5	17212	17438
PS	5	17209	17438
AN	30	17168	17197
AN	60	17169	17197
AN	20	17210	17438
AN	20	17216	17438
AN	30	17204	17438
AW	5	17171	17197
AW	10	17168	17197
AW	10	17170	17197
JS	10	17167	17197
JS	10	17168	17197
LO	5	17168	17197
LO	5	17169	17197
LO	3	17204	17438
LO	6	17206	17438
QW	5	17168	17197
QW	5	17170	17197
QW	10	17171	17197
IH	15	17171	17197
IH	50	17169	17197
IH	5	17210	17438
FX	10	17171	17197
CD	5	17170	17197
CD	5	17171	17197
CD	4	17212	17438
DB	10	17170	17197
DB	20	17171	17197
DB	2	17204	17438
DB	30	17169	17197
IM	5	17168	17197
IM	1	17223	17438
PT	5	17171	17197
PT	10	17169	17197
MC	35	17171	17197
MC	60	17169	17197
MC	10	17216	17438
MC	10	17205	17438
MC	25	17202	17438
PY	45	17170	17197
PY	90	17171	17197
PY	10	17209	17438
PY	120	17169	17197
PY	20	17202	17438
PY	20	17216	17438
PY	20	17205	17438
DS	85	17171	17197
DS	120	17169	17197
DS	90	17204	17438
PW	5	17171	17197
PW	5	17217	17438
PW	5	17203	17438
GE	10	17169	17197
GE	10	17171	17197
GE	25	17170	17197
GE	15	17213	17438
GE	20	17205	17438
GE	30	17204	17438
GE	40	17212	17438
FN	20	17171	17197
FN	60	17169	17197
FN	25	17211	17438
FN	42	17212	17438
FN	50	17203	17438
BO	5	17171	17197
BO	1	17210	17438
BO	1	17213	17438
BO	30	17169	17197
BO	10	17206	17438
BO	15	17204	17438
BO	20	17211	17438
IT	5	17169	17197
KJ	1.9	17217	17438
KJ	80	17171	17197
KJ	110	17170	17197
KJ	39.72	17213	17438
KJ	40	17205	17438
KJ	95	17210	17438
EP	5	17174	17197
EP	10	17169	17197
EP	5	17204	17438
EP	60	17171	17197
EP	260	17170	17197
EP	19.68	17205	17438
EP	20.73	17197	17438
EP	41.07	17206	17438
EL	15	17170	17197
IY	15	17171	17197
IY	25	17170	17197
KC	10	17171	17197
KC	3	17209	17438
QY	5	17174	17197
QY	15	17170	17197
MY	40	17170	17197
MY	10	17209	17438
RG	5	17170	17197
RG	5	17205	17438
DA	10	17169	17197
DA	15	17171	17197
DA	30	17170	17197
DA	3	17209	17438
DA	10	17211	17438
LD	5	17170	17197
LD	15	17169	17197
MJ	5	17170	17197
QC	10	17169	17197
QC	4	17204	17438
FO	5	17169	17197
KG	15	17169	17197
KG	30	17170	17197
KG	80	17171	17197
KG	10	17211	17438
HQ	5	17171	17197
HQ	10	17170	17197
HQ	6	17209	17302
HQ	10	17210	17438
HQ	10	17212	17438
BD	5	17171	17197
BD	10	17170	17197
BD	5	17206	17438
FC	5	17171	17197
FC	10	17170	17197
AG	5	17170	17197
JC	5	17171	17197
CW	15	17170	17197
CW	30	17171	17197
CW	10	17210	17438
EX	10	17171	17197
EX	20	17170	17197
EX	8	17210	17438
EX	10	17217	17438
EX	20	17204	17438
AF	10	17171	17197
CB	5	17169	17197
CB	20	17171	17197
CB	2	17213	17438
CB	2	17203	17438
CB	2	17217	17438
CB	10	17211	17438
FR	5	17170	17197
FR	25	17171	17197
JH	10	17170	17197
JH	4	17203	17438
JH	75	17171	17197
JH	30	17217	17438
JH	51	17205	17438
DE	10	17171	17197
BH	1	17211	17438
BH	1	17216	17438
BH	11	17174	17197
BH	3	17212	17438
BH	30	17171	17197
BH	65	17170	17197
BH	8	17217	17438
GC	5	17170	17197
EV	5	17170	17197
GM	20	17169	17197
GM	3	17210	17438
GM	45	17170	17197
GM	10	17205	17438
GM	15	17213	17438
GM	15	17212	17438
AS	5	17170	17197
AS	15	17171	17197
AZ	5	17170	17197
AZ	5	17171	17197
AZ	1	17211	17438
FI	15	17170	17197
FI	15	17203	17438
IP	5	17170	17197
CN	5	17170	17197
GU	5	17210	17438
GU	6	17206	17438
PI	5	17170	17197
HG	5	17169	17197
HG	20	17171	17197
HG	3	17211	17438
OF	20	17170	17197
OF	40	17171	17197
OF	10	17206	17438
DX	3.12	17218	17438
