# Supplementary material for: An Adjusted Likelihood Ratio Approach Analysing Distribution of Food Products to Assist the Investigation of Foodborne Outbreaks
Source: PLoS One. 2015 Aug 3;10(8):e0134344. doi: 10.1371/journal.pone.0134344 (PMC4523185; doi:10.1371/journal.pone.0134344)
Supplement: S3 File — Anonymised files of the distribution of each food product unit included in the analysis. Variables are “Municipality” = Identifier of the Municipality,”NumPackages” = Number of consumer packages delivered;”Date_delivered” = The date the food product unit has been delivered;”Date_expired” = The date given where food product unit have expired. (ZIP) [file pone.0134344.s005.zip › prod136.txt]

Municipality	numPackages	Date_delivered	Date_expired
KQ	5	17183	17211
JW	5	17183	17211
JW	5	17188	17211
KR	5	17182	17211
KR	10	17184	17211
AY	5	17182	17211
AY	5	17189	17211
MK	5	17184	17211
MK	10	17188	17211
MZ	5	17183	17211
BT	5	17189	17211
MN	5	17185	17211
MN	10	17189	17211
PV	20	17183	17211
QK	5	17188	17211
QK	10	17185	17211
QK	15	17184	17211
PP	5	17182	17211
PP	5	17184	17211
KU	5	17184	17211
EI	10	17184	17211
EI	15	17185	17211
FH	5	17184	17211
FH	5	17189	17211
FH	15	17188	17211
FH	30	17183	17211
FH	35	17182	17211
FH	120	17185	17211
BU	5	17182	17211
BU	5	17185	17211
BU	15	17184	17211
BU	15	17188	17211
BU	25	17183	17211
GZ	5	17183	17211
QU	10	17183	17211
EA	5	17182	17211
MP	5	17183	17211
OL	5	17182	17211
OL	5	17183	17211
OL	5	17185	17211
QV	5	17185	17211
QV	10	17182	17211
QV	20	17183	17211
CL	5	17184	17211
EG	10	17184	17211
MX	5	17188	17211
MX	10	17183	17211
HT	10	17188	17211
BW	5	17183	17211
EF	10	17184	17211
EF	10	17185	17211
EF	15	17188	17211
EF	95	17183	17211
EF	120	17182	17211
OG	10	17185	17211
LF	5	17188	17211
LF	10	17184	17211
OH	5	17184	17211
CG	5	17185	17211
DK	5	17188	17211
MV	5	17184	17211
MV	5	17185	17211
MV	5	17188	17211
JL	5	17184	17211
HN	5	17188	17211
HI	5	17184	17211
HI	5	17189	17211
HI	10	17188	17211
FM	5	17182	17211
FM	5	17184	17211
HX	5	17185	17211
GJ	5	17189	17211
OC	10	17184	17211
AD	5	17185	17211
EC	5	17184	17211
RM	5	17185	17211
LM	5	17188	17211
HD	5	17184	17211
RJ	10	17188	17211
RJ	15	17189	17211
RN	5	17182	17211
RN	5	17183	17211
RN	10	17185	17211
RK	5	17184	17211
RK	5	17185	17211
RK	15	17188	17211
RH	5	17184	17211
RH	5	17189	17211
EB	5	17185	17211
PN	5	17184	17211
ES	5	17188	17211
DQ	10	17188	17211
DH	5	17185	17211
PD	5	17188	17211
PD	10	17184	17211
PD	30	17185	17211
JI	5	17185	17211
JI	10	17188	17211
GL	5	17184	17211
CF	5	17188	17211
FP	5	17184	17211
FP	5	17185	17211
FP	40	17188	17211
MR	5	17185	17211
QN	5	17182	17211
QN	5	17184	17211
QN	10	17185	17211
QN	20	17188	17211
KM	5	17188	17211
KM	10	17184	17211
KM	15	17185	17211
EO	5	17182	17211
EO	5	17184	17211
EO	15	17185	17211
PX	5	17185	17211
JZ	5	17188	17211
GG	5	17182	17211
GG	5	17184	17211
HP	5	17184	17211
HP	5	17188	17211
CE	5	17185	17211
CE	5	17188	17211
CE	15	17184	17211
OU	1	17189	17211
OU	5	17188	17211
IX	5	17185	17211
QR	5	17184	17211
QR	5	17185	17211
CV	5	17183	17211
JQ	10	17183	17211
DY	10	17183	17211
AU	5	17183	17211
MD	10	17183	17211
JV	5	17183	17211
QM	5	17183	17211
QM	5	17184	17211
FU	10	17190	17211
FU	15	17189	17211
FU	20	17191	17211
GH	5	17190	17211
QS	5	17189	17211
EQ	5	17191	17211
PF	5	17190	17211
DO	5	17190	17211
JF	5	17189	17211
EZ	20	17182	17211
EK	5	17181	17211
EK	20	17182	17211
KL	5	17181	17211
KL	20	17182	17211
JM	5	17182	17211
AX	5	17182	17211
AK	5	17182	17211
PE	5	17181	17211
KW	15	17182	17211
OW	5	17182	17211
IL	5	17181	17211
JE	5	17181	17211
JE	5	17182	17211
AC	5	17182	17211
MI	15	17181	17211
MI	35	17182	17211
MI	20.49	17234	17452
QL	5	17182	17211
HZ	10	17182	17211
AP	5	17181	17211
GV	5	17182	17211
AE	5	17182	17211
AB	15	17182	17211
AQ	1	17181	17211
AM	5	17182	17211
JB	5	17181	17211
GY	5	17182	17211
RC	20	17181	17211
RC	4	17220	17452
RC	45	17184	17211
RC	57	17183	17211
RC	60	17185	17211
RC	12.94	17224	17452
RC	160	17182	17211
MO	1	17226	17452
MO	15	17185	17211
MO	30	17184	17211
MO	5	17219	17452
MO	8	17230	17452
MO	125	17183	17211
MO	41	17225	17452
CK	10	17181	17211
FG	15	17182	17211
FG	3	17232	17452
CT	5	17181	17211
RL	5	17181	17211
RL	5	17182	17211
RL	8	17183	17211
OD	5	17182	17211
OD	10	17181	17211
OD	15	17183	17211
OD	5	17237	17452
OD	1	17232	17452
GN	10	17182	17211
GN	5	17232	17452
GN	25	17237	17452
CY	8	17231	17452
OQ	5	17183	17211
LK	15	17183	17211
LR	15	17183	17211
CZ	5	17181	17211
CZ	5	17183	17211
IG	15	17181	17211
LY	10	17181	17211
JO	5	17182	17211
JO	25	17181	17211
HO	5	17182	17211
HO	10	17184	17211
HO	15	17185	17211
HO	7	17220	17452
HO	12	17224	17452
HO	70	17223	17452
LI	10	17182	17211
LZ	5	17182	17211
PS	10	17182	17211
PS	20	17184	17211
PS	5	17226	17452
PS	5	17223	17452
AN	30	17182	17211
AN	60	17183	17211
AN	20	17224	17452
AN	20	17230	17452
AN	30	17218	17452
AW	5	17185	17211
AW	10	17182	17211
AW	10	17184	17211
JS	10	17181	17211
JS	10	17182	17211
LO	5	17182	17211
LO	5	17183	17211
LO	3	17218	17452
LO	6	17220	17452
QW	5	17182	17211
QW	5	17184	17211
QW	10	17185	17211
IH	15	17185	17211
IH	50	17183	17211
IH	5	17224	17452
FX	10	17185	17211
CD	5	17184	17211
CD	5	17185	17211
CD	4	17226	17452
DB	10	17184	17211
DB	20	17185	17211
DB	2	17218	17452
DB	30	17183	17211
IM	5	17182	17211
IM	1	17237	17452
PT	5	17185	17211
PT	10	17183	17211
MC	35	17185	17211
MC	60	17183	17211
MC	10	17230	17452
MC	10	17219	17452
MC	25	17216	17452
PY	45	17184	17211
PY	90	17185	17211
PY	10	17223	17452
PY	120	17183	17211
PY	20	17216	17452
PY	20	17230	17452
PY	20	17219	17452
DS	85	17185	17211
DS	120	17183	17211
DS	90	17218	17452
PW	5	17185	17211
PW	5	17231	17452
PW	5	17217	17452
GE	10	17183	17211
GE	10	17185	17211
GE	25	17184	17211
GE	15	17227	17452
GE	20	17219	17452
GE	30	17218	17452
GE	40	17226	17452
FN	20	17185	17211
FN	60	17183	17211
FN	25	17225	17452
FN	42	17226	17452
FN	50	17217	17452
BO	5	17185	17211
BO	1	17224	17452
BO	1	17227	17452
BO	30	17183	17211
BO	10	17220	17452
BO	15	17218	17452
BO	20	17225	17452
IT	5	17183	17211
KJ	1.9	17231	17452
KJ	80	17185	17211
KJ	110	17184	17211
KJ	39.72	17227	17452
KJ	40	17219	17452
KJ	95	17224	17452
EP	5	17188	17211
EP	10	17183	17211
EP	5	17218	17452
EP	60	17185	17211
EP	260	17184	17211
EP	19.68	17219	17452
EP	20.73	17211	17452
EP	41.07	17220	17452
EL	15	17184	17211
IY	15	17185	17211
IY	25	17184	17211
KC	10	17185	17211
KC	3	17223	17452
QY	5	17188	17211
QY	15	17184	17211
MY	40	17184	17211
MY	10	17223	17452
RG	5	17184	17211
RG	5	17219	17452
DA	10	17183	17211
DA	15	17185	17211
DA	30	17184	17211
DA	3	17223	17452
DA	10	17225	17452
LD	5	17184	17211
LD	15	17183	17211
MJ	5	17184	17211
QC	10	17183	17211
QC	4	17218	17452
FO	5	17183	17211
KG	15	17183	17211
KG	30	17184	17211
KG	80	17185	17211
KG	10	17225	17452
HQ	5	17185	17211
HQ	10	17184	17211
HQ	6	17223	17316
HQ	10	17224	17452
HQ	10	17226	17452
BD	5	17185	17211
BD	10	17184	17211
BD	5	17220	17452
FC	5	17185	17211
FC	10	17184	17211
AG	5	17184	17211
JC	5	17185	17211
CW	15	17184	17211
CW	30	17185	17211
CW	10	17224	17452
EX	10	17185	17211
EX	20	17184	17211
EX	8	17224	17452
EX	10	17231	17452
EX	20	17218	17452
AF	10	17185	17211
CB	5	17183	17211
CB	20	17185	17211
CB	2	17227	17452
CB	2	17217	17452
CB	2	17231	17452
CB	10	17225	17452
FR	5	17184	17211
FR	25	17185	17211
JH	10	17184	17211
JH	4	17217	17452
JH	75	17185	17211
JH	30	17231	17452
JH	51	17219	17452
DE	10	17185	17211
BH	1	17225	17452
BH	1	17230	17452
BH	11	17188	17211
BH	3	17226	17452
BH	30	17185	17211
BH	65	17184	17211
BH	8	17231	17452
GC	5	17184	17211
EV	5	17184	17211
GM	20	17183	17211
GM	3	17224	17452
GM	45	17184	17211
GM	10	17219	17452
GM	15	17227	17452
GM	15	17226	17452
AS	5	17184	17211
AS	15	17185	17211
AZ	5	17184	17211
AZ	5	17185	17211
AZ	1	17225	17452
FI	15	17184	17211
FI	15	17217	17452
IP	5	17184	17211
CN	5	17184	17211
GU	5	17224	17452
GU	6	17220	17452
PI	5	17184	17211
HG	5	17183	17211
HG	20	17185	17211
HG	3	17225	17452
OF	20	17184	17211
OF	40	17185	17211
OF	10	17220	17452
DX	3.12	17232	17452
