# Supplementary material for: An Adjusted Likelihood Ratio Approach Analysing Distribution of Food Products to Assist the Investigation of Foodborne Outbreaks
Source: PLoS One. 2015 Aug 3;10(8):e0134344. doi: 10.1371/journal.pone.0134344 (PMC4523185; doi:10.1371/journal.pone.0134344)
Supplement: S3 File — Anonymised files of the distribution of each food product unit included in the analysis. Variables are “Municipality” = Identifier of the Municipality,”NumPackages” = Number of consumer packages delivered;”Date_delivered” = The date the food product unit has been delivered;”Date_expired” = The date given where food product unit have expired. (ZIP) [file pone.0134344.s005.zip › prod137.txt]

Municipality	numPackages	Date_delivered	Date_expired
JW	5	17099	17127
KR	5	17100	17127
KR	10	17099	17127
AY	10	17104	17127
AY	15	17099	17127
MK	5	17099	17127
MZ	5	17101	17127
BT	5	17099	17127
PV	5	17099	17127
PV	90	17100	17127
PP	5	17101	17127
KU	10	17100	17127
FH	10	17099	17127
FH	20	17101	17127
FH	35	17100	17127
GZ	5	17099	17127
GZ	5	17106	17127
QU	5	17101	17127
QU	10	17106	17127
QU	15	17099	17127
EA	15	17099	17127
HV	5	17100	17127
MP	5	17099	17127
OL	5	17099	17127
OL	10	17104	17127
QV	5	17104	17127
QV	5	17105	17127
QV	15	17101	17127
CL	5	17100	17127
EG	5	17101	17127
EG	20	17100	17127
MX	5	17099	17127
BW	5	17099	17127
EF	30	17106	17127
EF	55	17104	17127
EF	115	17101	17127
EF	125	17100	17127
EF	160	17099	17127
GR	5	17097	17127
GJ	5	17100	17127
KB	5	17099	17127
AD	5	17100	17127
CX	5	17104	17127
RN	5	17104	17127
MT	5	17099	17127
FP	5	17099	17127
QN	5	17099	17127
QN	5	17100	17127
KM	5	17104	17127
EE	5	17106	17127
HP	5	17099	17127
OY	5	17100	17127
FV	5	17106	17127
FU	5	17101	17127
FU	70	17100	17127
BE	5	17100	17127
GD	5	17100	17127
LJ	5	17100	17127
QS	5	17100	17127
GI	5	17100	17127
JT	10	17100	17127
JT	10	17101	17127
EQ	5	17101	17127
EQ	25	17100	17127
BZ	5	17101	17127
ME	5	17101	17127
IB	10	17100	17127
DL	10	17099	17127
EZ	5	17097	17127
EZ	10	17099	17127
RE	9	17097	17127
KN	5	17099	17127
MA	5	17097	17127
JE	5	17097	17127
DN	5	17097	17127
AC	5	17099	17127
AP	5	17097	17127
KZ	5	17097	17127
JJ	5	17097	17127
AB	10	17099	17127
FJ	15	17097	17127
AQ	20	17097	17127
AM	5	17097	17127
ID	5	17099	17127
PQ	5	17097	17127
PQ	5	17099	17127
RA	5	17097	17127
BN	10	17097	17127
OB	5	17097	17127
RC	25	17098	17127
RC	35	17097	17127
RC	60	17099	17127
RC	105	17094	17127
MO	5	17094	17127
MO	125	17097	17127
RL	5	17095	17127
OD	20	17095	17127
OD	40	17097	17127
GN	6	17095	17127
GN	150	17097	17127
LK	10	17095	17127
LR	10	17095	17127
CZ	15	17099	17127
HO	5	17098	17127
HO	10	17094	17127
HO	15	17097	17127
HO	20	17099	17127
LI	5	17099	17127
PS	30	17097	17127
AN	50	17094	17127
LO	15	17097	17127
LO	20	17094	17127
QW	5	17097	17127
IH	10	17094	17127
FX	5	17094	17127
CD	5	17094	17127
DB	20	17094	17127
PT	5	17094	17127
MC	60	17097	17127
MC	75	17094	17127
PY	80	17094	17127
PY	80	17097	17127
DS	95	17094	17127
PW	5	17098	17127
PW	10	17097	17127
PW	20	17094	17127
GE	15	17097	17127
GE	50	17094	17127
FN	20	17094	17127
FN	85	17097	17127
BO	15	17094	17127
BO	20	17098	17127
BO	45	17097	17127
IT	5	17094	17127
KJ	10	17097	17127
KJ	60	17094	17127
KJ	100	17098	17127
EP	90	17098	17127
EP	105	17094	17127
EP	110	17097	17127
EL	10	17094	17127
IY	15	17094	17127
KC	5	17097	17127
KC	10	17098	17127
QY	5	17097	17127
BF	5	17097	17127
MY	20	17097	17127
RG	10	17097	17127
DA	5	17097	17127
DA	5	17098	17127
DA	25	17094	17127
LD	15	17097	17127
GX	5	17097	17127
MJ	5	17094	17127
MJ	5	17098	17127
KG	15	17097	17127
KG	25	17098	17127
KG	60	17094	17127
HQ	10	17094	17127
HQ	20	17098	17127
BD	10	17098	17127
BD	15	17094	17127
FC	10	17098	17127
JC	15	17094	17127
CW	10	17098	17127
CW	15	17097	17127
EX	10	17094	17127
EX	10	17098	17127
CB	10	17098	17127
CB	20	17094	17127
FR	25	17097	17127
FR	30	17094	17127
JH	35	17097	17127
JH	90	17094	17127
JH	120	17098	17127
BH	25	17097	17127
BH	50	17098	17127
BH	55	17094	17127
GC	10	17098	17127
OX	15	17097	17127
AT	5	17094	17127
AT	10	17098	17127
GM	5	17098	17127
GM	10	17094	17127
GM	15	17097	17127
AS	15	17094	17127
AS	25	17098	17127
FI	15	17097	17127
IP	5	17097	17127
CN	5	17094	17127
CN	5	17097	17127
GU	10	17098	17127
GU	15	17094	17127
HG	15	17098	17127
HG	35	17094	17127
OF	5	17097	17127
OF	25	17098	17127
OF	35	17094	17127
