# Supplementary material for: An Adjusted Likelihood Ratio Approach Analysing Distribution of Food Products to Assist the Investigation of Foodborne Outbreaks
Source: PLoS One. 2015 Aug 3;10(8):e0134344. doi: 10.1371/journal.pone.0134344 (PMC4523185; doi:10.1371/journal.pone.0134344)
Supplement: S3 File — Anonymised files of the distribution of each food product unit included in the analysis. Variables are “Municipality” = Identifier of the Municipality,”NumPackages” = Number of consumer packages delivered;”Date_delivered” = The date the food product unit has been delivered;”Date_expired” = The date given where food product unit have expired. (ZIP) [file pone.0134344.s005.zip › prod138.txt]

Municipality	numPackages	Date_delivered	Date_expired
JW	5	17113	17141
KR	5	17114	17141
KR	10	17113	17141
AY	10	17118	17141
AY	15	17113	17141
MK	5	17113	17141
MZ	5	17115	17141
BT	5	17113	17141
PV	5	17113	17141
PV	90	17114	17141
PP	5	17115	17141
KU	10	17114	17141
FH	10	17113	17141
FH	20	17115	17141
FH	35	17114	17141
GZ	5	17113	17141
GZ	5	17120	17141
QU	5	17115	17141
QU	10	17120	17141
QU	15	17113	17141
EA	15	17113	17141
HV	5	17114	17141
MP	5	17113	17141
OL	5	17113	17141
OL	10	17118	17141
QV	5	17118	17141
QV	5	17119	17141
QV	15	17115	17141
CL	5	17114	17141
EG	5	17115	17141
EG	20	17114	17141
MX	5	17113	17141
BW	5	17113	17141
EF	30	17120	17141
EF	55	17118	17141
EF	115	17115	17141
EF	125	17114	17141
EF	160	17113	17141
GR	5	17111	17141
GJ	5	17114	17141
KB	5	17113	17141
AD	5	17114	17141
CX	5	17118	17141
RN	5	17118	17141
MT	5	17113	17141
FP	5	17113	17141
QN	5	17113	17141
QN	5	17114	17141
KM	5	17118	17141
EE	5	17120	17141
HP	5	17113	17141
OY	5	17114	17141
FV	5	17120	17141
FU	5	17115	17141
FU	70	17114	17141
BE	5	17114	17141
GD	5	17114	17141
LJ	5	17114	17141
QS	5	17114	17141
GI	5	17114	17141
JT	10	17114	17141
JT	10	17115	17141
EQ	5	17115	17141
EQ	25	17114	17141
BZ	5	17115	17141
ME	5	17115	17141
IB	10	17114	17141
DL	10	17113	17141
EZ	5	17111	17141
EZ	10	17113	17141
RE	9	17111	17141
KN	5	17113	17141
MA	5	17111	17141
JE	5	17111	17141
DN	5	17111	17141
AC	5	17113	17141
AP	5	17111	17141
KZ	5	17111	17141
JJ	5	17111	17141
AB	10	17113	17141
FJ	15	17111	17141
AQ	20	17111	17141
AM	5	17111	17141
ID	5	17113	17141
PQ	5	17111	17141
PQ	5	17113	17141
RA	5	17111	17141
BN	10	17111	17141
OB	5	17111	17141
RC	25	17112	17141
RC	35	17111	17141
RC	60	17113	17141
RC	105	17108	17141
MO	5	17108	17141
MO	125	17111	17141
RL	5	17109	17141
OD	20	17109	17141
OD	40	17111	17141
GN	6	17109	17141
GN	150	17111	17141
LK	10	17109	17141
LR	10	17109	17141
CZ	15	17113	17141
HO	5	17112	17141
HO	10	17108	17141
HO	15	17111	17141
HO	20	17113	17141
LI	5	17113	17141
PS	30	17111	17141
AN	50	17108	17141
LO	15	17111	17141
LO	20	17108	17141
QW	5	17111	17141
IH	10	17108	17141
FX	5	17108	17141
CD	5	17108	17141
DB	20	17108	17141
PT	5	17108	17141
MC	60	17111	17141
MC	75	17108	17141
PY	80	17108	17141
PY	80	17111	17141
DS	95	17108	17141
PW	5	17112	17141
PW	10	17111	17141
PW	20	17108	17141
GE	15	17111	17141
GE	50	17108	17141
FN	20	17108	17141
FN	85	17111	17141
BO	15	17108	17141
BO	20	17112	17141
BO	45	17111	17141
IT	5	17108	17141
KJ	10	17111	17141
KJ	60	17108	17141
KJ	100	17112	17141
EP	90	17112	17141
EP	105	17108	17141
EP	110	17111	17141
EL	10	17108	17141
IY	15	17108	17141
KC	5	17111	17141
KC	10	17112	17141
QY	5	17111	17141
BF	5	17111	17141
MY	20	17111	17141
RG	10	17111	17141
DA	5	17111	17141
DA	5	17112	17141
DA	25	17108	17141
LD	15	17111	17141
GX	5	17111	17141
MJ	5	17108	17141
MJ	5	17112	17141
KG	15	17111	17141
KG	25	17112	17141
KG	60	17108	17141
HQ	10	17108	17141
HQ	20	17112	17141
BD	10	17112	17141
BD	15	17108	17141
FC	10	17112	17141
JC	15	17108	17141
CW	10	17112	17141
CW	15	17111	17141
EX	10	17108	17141
EX	10	17112	17141
CB	10	17112	17141
CB	20	17108	17141
FR	25	17111	17141
FR	30	17108	17141
JH	35	17111	17141
JH	90	17108	17141
JH	120	17112	17141
BH	25	17111	17141
BH	50	17112	17141
BH	55	17108	17141
GC	10	17112	17141
OX	15	17111	17141
AT	5	17108	17141
AT	10	17112	17141
GM	5	17112	17141
GM	10	17108	17141
GM	15	17111	17141
AS	15	17108	17141
AS	25	17112	17141
FI	15	17111	17141
IP	5	17111	17141
CN	5	17108	17141
CN	5	17111	17141
GU	10	17112	17141
GU	15	17108	17141
HG	15	17112	17141
HG	35	17108	17141
OF	5	17111	17141
OF	25	17112	17141
OF	35	17108	17141
