# Supplementary material for: An Adjusted Likelihood Ratio Approach Analysing Distribution of Food Products to Assist the Investigation of Foodborne Outbreaks
Source: PLoS One. 2015 Aug 3;10(8):e0134344. doi: 10.1371/journal.pone.0134344 (PMC4523185; doi:10.1371/journal.pone.0134344)
Supplement: S3 File — Anonymised files of the distribution of each food product unit included in the analysis. Variables are “Municipality” = Identifier of the Municipality,”NumPackages” = Number of consumer packages delivered;”Date_delivered” = The date the food product unit has been delivered;”Date_expired” = The date given where food product unit have expired. (ZIP) [file pone.0134344.s005.zip › prod139.txt]

Municipality	numPackages	Date_delivered	Date_expired
JW	5	17127	17155
KR	5	17128	17155
KR	10	17127	17155
AY	10	17132	17155
AY	15	17127	17155
MK	5	17127	17155
MZ	5	17129	17155
BT	5	17127	17155
PV	5	17127	17155
PV	90	17128	17155
PP	5	17129	17155
KU	10	17128	17155
FH	10	17127	17155
FH	20	17129	17155
FH	35	17128	17155
GZ	5	17127	17155
GZ	5	17134	17155
QU	5	17129	17155
QU	10	17134	17155
QU	15	17127	17155
EA	15	17127	17155
HV	5	17128	17155
MP	5	17127	17155
OL	5	17127	17155
OL	10	17132	17155
QV	5	17132	17155
QV	5	17133	17155
QV	15	17129	17155
CL	5	17128	17155
EG	5	17129	17155
EG	20	17128	17155
MX	5	17127	17155
BW	5	17127	17155
EF	30	17134	17155
EF	55	17132	17155
EF	115	17129	17155
EF	125	17128	17155
EF	160	17127	17155
GR	5	17125	17155
GJ	5	17128	17155
KB	5	17127	17155
AD	5	17128	17155
CX	5	17132	17155
RN	5	17132	17155
MT	5	17127	17155
FP	5	17127	17155
QN	5	17127	17155
QN	5	17128	17155
KM	5	17132	17155
EE	5	17134	17155
HP	5	17127	17155
OY	5	17128	17155
FV	5	17134	17155
FU	5	17129	17155
FU	70	17128	17155
BE	5	17128	17155
GD	5	17128	17155
LJ	5	17128	17155
QS	5	17128	17155
GI	5	17128	17155
JT	10	17128	17155
JT	10	17129	17155
EQ	5	17129	17155
EQ	25	17128	17155
BZ	5	17129	17155
ME	5	17129	17155
IB	10	17128	17155
DL	10	17127	17155
EZ	5	17125	17155
EZ	10	17127	17155
RE	9	17125	17155
KN	5	17127	17155
MA	5	17125	17155
JE	5	17125	17155
DN	5	17125	17155
AC	5	17127	17155
AP	5	17125	17155
KZ	5	17125	17155
JJ	5	17125	17155
AB	10	17127	17155
FJ	15	17125	17155
AQ	20	17125	17155
AM	5	17125	17155
ID	5	17127	17155
PQ	5	17125	17155
PQ	5	17127	17155
RA	5	17125	17155
BN	10	17125	17155
OB	5	17125	17155
RC	25	17126	17155
RC	35	17125	17155
RC	60	17127	17155
RC	105	17122	17155
MO	5	17122	17155
MO	125	17125	17155
RL	5	17123	17155
OD	20	17123	17155
OD	40	17125	17155
GN	6	17123	17155
GN	150	17125	17155
LK	10	17123	17155
LR	10	17123	17155
CZ	15	17127	17155
HO	5	17126	17155
HO	10	17122	17155
HO	15	17125	17155
HO	20	17127	17155
LI	5	17127	17155
PS	30	17125	17155
AN	50	17122	17155
LO	15	17125	17155
LO	20	17122	17155
QW	5	17125	17155
IH	10	17122	17155
FX	5	17122	17155
CD	5	17122	17155
DB	20	17122	17155
PT	5	17122	17155
MC	60	17125	17155
MC	75	17122	17155
PY	80	17122	17155
PY	80	17125	17155
DS	95	17122	17155
PW	5	17126	17155
PW	10	17125	17155
PW	20	17122	17155
GE	15	17125	17155
GE	50	17122	17155
FN	20	17122	17155
FN	85	17125	17155
BO	15	17122	17155
BO	20	17126	17155
BO	45	17125	17155
IT	5	17122	17155
KJ	10	17125	17155
KJ	60	17122	17155
KJ	100	17126	17155
EP	90	17126	17155
EP	105	17122	17155
EP	110	17125	17155
EL	10	17122	17155
IY	15	17122	17155
KC	5	17125	17155
KC	10	17126	17155
QY	5	17125	17155
BF	5	17125	17155
MY	20	17125	17155
RG	10	17125	17155
DA	5	17125	17155
DA	5	17126	17155
DA	25	17122	17155
LD	15	17125	17155
GX	5	17125	17155
MJ	5	17122	17155
MJ	5	17126	17155
KG	15	17125	17155
KG	25	17126	17155
KG	60	17122	17155
HQ	10	17122	17155
HQ	20	17126	17155
BD	10	17126	17155
BD	15	17122	17155
FC	10	17126	17155
JC	15	17122	17155
CW	10	17126	17155
CW	15	17125	17155
EX	10	17122	17155
EX	10	17126	17155
CB	10	17126	17155
CB	20	17122	17155
FR	25	17125	17155
FR	30	17122	17155
JH	35	17125	17155
JH	90	17122	17155
JH	120	17126	17155
BH	25	17125	17155
BH	50	17126	17155
BH	55	17122	17155
GC	10	17126	17155
OX	15	17125	17155
AT	5	17122	17155
AT	10	17126	17155
GM	5	17126	17155
GM	10	17122	17155
GM	15	17125	17155
AS	15	17122	17155
AS	25	17126	17155
FI	15	17125	17155
IP	5	17125	17155
CN	5	17122	17155
CN	5	17125	17155
GU	10	17126	17155
GU	15	17122	17155
HG	15	17126	17155
HG	35	17122	17155
OF	5	17125	17155
OF	25	17126	17155
OF	35	17122	17155
