# Supplementary material for: An Adjusted Likelihood Ratio Approach Analysing Distribution of Food Products to Assist the Investigation of Foodborne Outbreaks
Source: PLoS One. 2015 Aug 3;10(8):e0134344. doi: 10.1371/journal.pone.0134344 (PMC4523185; doi:10.1371/journal.pone.0134344)
Supplement: S3 File — Anonymised files of the distribution of each food product unit included in the analysis. Variables are “Municipality” = Identifier of the Municipality,”NumPackages” = Number of consumer packages delivered;”Date_delivered” = The date the food product unit has been delivered;”Date_expired” = The date given where food product unit have expired. (ZIP) [file pone.0134344.s005.zip › prod140.txt]

Municipality	numPackages	Date_delivered	Date_expired
JW	5	17141	17169
KR	5	17142	17169
KR	10	17141	17169
AY	10	17146	17169
AY	15	17141	17169
MK	5	17141	17169
MZ	5	17143	17169
BT	5	17141	17169
PV	5	17141	17169
PV	90	17142	17169
PP	5	17143	17169
KU	10	17142	17169
FH	10	17141	17169
FH	20	17143	17169
FH	35	17142	17169
GZ	5	17141	17169
GZ	5	17148	17169
QU	5	17143	17169
QU	10	17148	17169
QU	15	17141	17169
EA	15	17141	17169
HV	5	17142	17169
MP	5	17141	17169
OL	5	17141	17169
OL	10	17146	17169
QV	5	17146	17169
QV	5	17147	17169
QV	15	17143	17169
CL	5	17142	17169
EG	5	17143	17169
EG	20	17142	17169
MX	5	17141	17169
BW	5	17141	17169
EF	30	17148	17169
EF	55	17146	17169
EF	115	17143	17169
EF	125	17142	17169
EF	160	17141	17169
GR	5	17139	17169
GJ	5	17142	17169
KB	5	17141	17169
AD	5	17142	17169
CX	5	17146	17169
RN	5	17146	17169
MT	5	17141	17169
FP	5	17141	17169
QN	5	17141	17169
QN	5	17142	17169
KM	5	17146	17169
EE	5	17148	17169
HP	5	17141	17169
OY	5	17142	17169
FV	5	17148	17169
FU	5	17143	17169
FU	70	17142	17169
BE	5	17142	17169
GD	5	17142	17169
LJ	5	17142	17169
QS	5	17142	17169
GI	5	17142	17169
JT	10	17142	17169
JT	10	17143	17169
EQ	5	17143	17169
EQ	25	17142	17169
BZ	5	17143	17169
ME	5	17143	17169
IB	10	17142	17169
DL	10	17141	17169
EZ	5	17139	17169
EZ	10	17141	17169
RE	9	17139	17169
KN	5	17141	17169
MA	5	17139	17169
JE	5	17139	17169
DN	5	17139	17169
AC	5	17141	17169
AP	5	17139	17169
KZ	5	17139	17169
JJ	5	17139	17169
AB	10	17141	17169
FJ	15	17139	17169
AQ	20	17139	17169
AM	5	17139	17169
ID	5	17141	17169
PQ	5	17139	17169
PQ	5	17141	17169
RA	5	17139	17169
BN	10	17139	17169
OB	5	17139	17169
RC	25	17140	17169
RC	35	17139	17169
RC	60	17141	17169
RC	105	17136	17169
MO	5	17136	17169
MO	125	17139	17169
RL	5	17137	17169
OD	20	17137	17169
OD	40	17139	17169
GN	6	17137	17169
GN	150	17139	17169
LK	10	17137	17169
LR	10	17137	17169
CZ	15	17141	17169
HO	5	17140	17169
HO	10	17136	17169
HO	15	17139	17169
HO	20	17141	17169
LI	5	17141	17169
PS	30	17139	17169
AN	50	17136	17169
LO	15	17139	17169
LO	20	17136	17169
QW	5	17139	17169
IH	10	17136	17169
FX	5	17136	17169
CD	5	17136	17169
DB	20	17136	17169
PT	5	17136	17169
MC	60	17139	17169
MC	75	17136	17169
PY	80	17136	17169
PY	80	17139	17169
DS	95	17136	17169
PW	5	17140	17169
PW	10	17139	17169
PW	20	17136	17169
GE	15	17139	17169
GE	50	17136	17169
FN	20	17136	17169
FN	85	17139	17169
BO	15	17136	17169
BO	20	17140	17169
BO	45	17139	17169
IT	5	17136	17169
KJ	10	17139	17169
KJ	60	17136	17169
KJ	100	17140	17169
EP	90	17140	17169
EP	105	17136	17169
EP	110	17139	17169
EL	10	17136	17169
IY	15	17136	17169
KC	5	17139	17169
KC	10	17140	17169
QY	5	17139	17169
BF	5	17139	17169
MY	20	17139	17169
RG	10	17139	17169
DA	5	17139	17169
DA	5	17140	17169
DA	25	17136	17169
LD	15	17139	17169
GX	5	17139	17169
MJ	5	17136	17169
MJ	5	17140	17169
KG	15	17139	17169
KG	25	17140	17169
KG	60	17136	17169
HQ	10	17136	17169
HQ	20	17140	17169
BD	10	17140	17169
BD	15	17136	17169
FC	10	17140	17169
JC	15	17136	17169
CW	10	17140	17169
CW	15	17139	17169
EX	10	17136	17169
EX	10	17140	17169
CB	10	17140	17169
CB	20	17136	17169
FR	25	17139	17169
FR	30	17136	17169
JH	35	17139	17169
JH	90	17136	17169
JH	120	17140	17169
BH	25	17139	17169
BH	50	17140	17169
BH	55	17136	17169
GC	10	17140	17169
OX	15	17139	17169
AT	5	17136	17169
AT	10	17140	17169
GM	5	17140	17169
GM	10	17136	17169
GM	15	17139	17169
AS	15	17136	17169
AS	25	17140	17169
FI	15	17139	17169
IP	5	17139	17169
CN	5	17136	17169
CN	5	17139	17169
GU	10	17140	17169
GU	15	17136	17169
HG	15	17140	17169
HG	35	17136	17169
OF	5	17139	17169
OF	25	17140	17169
OF	35	17136	17169
