# Supplementary material for: An Adjusted Likelihood Ratio Approach Analysing Distribution of Food Products to Assist the Investigation of Foodborne Outbreaks
Source: PLoS One. 2015 Aug 3;10(8):e0134344. doi: 10.1371/journal.pone.0134344 (PMC4523185; doi:10.1371/journal.pone.0134344)
Supplement: S3 File — Anonymised files of the distribution of each food product unit included in the analysis. Variables are “Municipality” = Identifier of the Municipality,”NumPackages” = Number of consumer packages delivered;”Date_delivered” = The date the food product unit has been delivered;”Date_expired” = The date given where food product unit have expired. (ZIP) [file pone.0134344.s005.zip › prod141.txt]

Municipality	numPackages	Date_delivered	Date_expired
JW	5	17155	17183
KR	5	17156	17183
KR	10	17155	17183
AY	10	17160	17183
AY	15	17155	17183
MK	5	17155	17183
MZ	5	17157	17183
BT	5	17155	17183
PV	5	17155	17183
PV	90	17156	17183
PP	5	17157	17183
KU	10	17156	17183
FH	10	17155	17183
FH	20	17157	17183
FH	35	17156	17183
GZ	5	17155	17183
GZ	5	17162	17183
QU	5	17157	17183
QU	10	17162	17183
QU	15	17155	17183
EA	15	17155	17183
HV	5	17156	17183
MP	5	17155	17183
OL	5	17155	17183
OL	10	17160	17183
QV	5	17160	17183
QV	5	17161	17183
QV	15	17157	17183
CL	5	17156	17183
EG	5	17157	17183
EG	20	17156	17183
MX	5	17155	17183
BW	5	17155	17183
EF	30	17162	17183
EF	55	17160	17183
EF	115	17157	17183
EF	125	17156	17183
EF	160	17155	17183
GR	5	17153	17183
GJ	5	17156	17183
KB	5	17155	17183
AD	5	17156	17183
CX	5	17160	17183
RN	5	17160	17183
MT	5	17155	17183
FP	5	17155	17183
QN	5	17155	17183
QN	5	17156	17183
KM	5	17160	17183
EE	5	17162	17183
HP	5	17155	17183
OY	5	17156	17183
FV	5	17162	17183
FU	5	17157	17183
FU	70	17156	17183
BE	5	17156	17183
GD	5	17156	17183
LJ	5	17156	17183
QS	5	17156	17183
GI	5	17156	17183
JT	10	17156	17183
JT	10	17157	17183
EQ	5	17157	17183
EQ	25	17156	17183
BZ	5	17157	17183
ME	5	17157	17183
IB	10	17156	17183
DL	10	17155	17183
EZ	5	17153	17183
EZ	10	17155	17183
RE	9	17153	17183
KN	5	17155	17183
MA	5	17153	17183
JE	5	17153	17183
DN	5	17153	17183
AC	5	17155	17183
AP	5	17153	17183
KZ	5	17153	17183
JJ	5	17153	17183
AB	10	17155	17183
FJ	15	17153	17183
AQ	20	17153	17183
AM	5	17153	17183
ID	5	17155	17183
PQ	5	17153	17183
PQ	5	17155	17183
RA	5	17153	17183
BN	10	17153	17183
OB	5	17153	17183
RC	25	17154	17183
RC	35	17153	17183
RC	60	17155	17183
RC	105	17150	17183
MO	5	17150	17183
MO	125	17153	17183
RL	5	17151	17183
OD	20	17151	17183
OD	40	17153	17183
GN	6	17151	17183
GN	150	17153	17183
LK	10	17151	17183
LR	10	17151	17183
CZ	15	17155	17183
HO	5	17154	17183
HO	10	17150	17183
HO	15	17153	17183
HO	20	17155	17183
LI	5	17155	17183
PS	30	17153	17183
AN	50	17150	17183
LO	15	17153	17183
LO	20	17150	17183
QW	5	17153	17183
IH	10	17150	17183
FX	5	17150	17183
CD	5	17150	17183
DB	20	17150	17183
PT	5	17150	17183
MC	60	17153	17183
MC	75	17150	17183
PY	80	17150	17183
PY	80	17153	17183
DS	95	17150	17183
PW	5	17154	17183
PW	10	17153	17183
PW	20	17150	17183
GE	15	17153	17183
GE	50	17150	17183
FN	20	17150	17183
FN	85	17153	17183
BO	15	17150	17183
BO	20	17154	17183
BO	45	17153	17183
IT	5	17150	17183
KJ	10	17153	17183
KJ	60	17150	17183
KJ	100	17154	17183
EP	90	17154	17183
EP	105	17150	17183
EP	110	17153	17183
EL	10	17150	17183
IY	15	17150	17183
KC	5	17153	17183
KC	10	17154	17183
QY	5	17153	17183
BF	5	17153	17183
MY	20	17153	17183
RG	10	17153	17183
DA	5	17153	17183
DA	5	17154	17183
DA	25	17150	17183
LD	15	17153	17183
GX	5	17153	17183
MJ	5	17150	17183
MJ	5	17154	17183
KG	15	17153	17183
KG	25	17154	17183
KG	60	17150	17183
HQ	10	17150	17183
HQ	20	17154	17183
BD	10	17154	17183
BD	15	17150	17183
FC	10	17154	17183
JC	15	17150	17183
CW	10	17154	17183
CW	15	17153	17183
EX	10	17150	17183
EX	10	17154	17183
CB	10	17154	17183
CB	20	17150	17183
FR	25	17153	17183
FR	30	17150	17183
JH	35	17153	17183
JH	90	17150	17183
JH	120	17154	17183
BH	25	17153	17183
BH	50	17154	17183
BH	55	17150	17183
GC	10	17154	17183
OX	15	17153	17183
AT	5	17150	17183
AT	10	17154	17183
GM	5	17154	17183
GM	10	17150	17183
GM	15	17153	17183
AS	15	17150	17183
AS	25	17154	17183
FI	15	17153	17183
IP	5	17153	17183
CN	5	17150	17183
CN	5	17153	17183
GU	10	17154	17183
GU	15	17150	17183
HG	15	17154	17183
HG	35	17150	17183
OF	5	17153	17183
OF	25	17154	17183
OF	35	17150	17183
