# Supplementary material for: An Adjusted Likelihood Ratio Approach Analysing Distribution of Food Products to Assist the Investigation of Foodborne Outbreaks
Source: PLoS One. 2015 Aug 3;10(8):e0134344. doi: 10.1371/journal.pone.0134344 (PMC4523185; doi:10.1371/journal.pone.0134344)
Supplement: S3 File — Anonymised files of the distribution of each food product unit included in the analysis. Variables are “Municipality” = Identifier of the Municipality,”NumPackages” = Number of consumer packages delivered;”Date_delivered” = The date the food product unit has been delivered;”Date_expired” = The date given where food product unit have expired. (ZIP) [file pone.0134344.s005.zip › prod142.txt]

Municipality	numPackages	Date_delivered	Date_expired
JW	5	17169	17197
KR	5	17170	17197
KR	10	17169	17197
AY	10	17174	17197
AY	15	17169	17197
MK	5	17169	17197
MZ	5	17171	17197
BT	5	17169	17197
PV	5	17169	17197
PV	90	17170	17197
PP	5	17171	17197
KU	10	17170	17197
FH	10	17169	17197
FH	20	17171	17197
FH	35	17170	17197
GZ	5	17169	17197
GZ	5	17176	17197
QU	5	17171	17197
QU	10	17176	17197
QU	15	17169	17197
EA	15	17169	17197
HV	5	17170	17197
MP	5	17169	17197
OL	5	17169	17197
OL	10	17174	17197
QV	5	17174	17197
QV	5	17175	17197
QV	15	17171	17197
CL	5	17170	17197
EG	5	17171	17197
EG	20	17170	17197
MX	5	17169	17197
BW	5	17169	17197
EF	30	17176	17197
EF	55	17174	17197
EF	115	17171	17197
EF	125	17170	17197
EF	160	17169	17197
GR	5	17167	17197
GJ	5	17170	17197
KB	5	17169	17197
AD	5	17170	17197
CX	5	17174	17197
RN	5	17174	17197
MT	5	17169	17197
FP	5	17169	17197
QN	5	17169	17197
QN	5	17170	17197
KM	5	17174	17197
EE	5	17176	17197
HP	5	17169	17197
OY	5	17170	17197
FV	5	17176	17197
FU	5	17171	17197
FU	70	17170	17197
BE	5	17170	17197
GD	5	17170	17197
LJ	5	17170	17197
QS	5	17170	17197
GI	5	17170	17197
JT	10	17170	17197
JT	10	17171	17197
EQ	5	17171	17197
EQ	25	17170	17197
BZ	5	17171	17197
ME	5	17171	17197
IB	10	17170	17197
DL	10	17169	17197
EZ	5	17167	17197
EZ	10	17169	17197
RE	9	17167	17197
KN	5	17169	17197
MA	5	17167	17197
JE	5	17167	17197
DN	5	17167	17197
AC	5	17169	17197
AP	5	17167	17197
KZ	5	17167	17197
JJ	5	17167	17197
AB	10	17169	17197
FJ	15	17167	17197
AQ	20	17167	17197
AM	5	17167	17197
ID	5	17169	17197
PQ	5	17167	17197
PQ	5	17169	17197
RA	5	17167	17197
BN	10	17167	17197
OB	5	17167	17197
RC	25	17168	17197
RC	35	17167	17197
RC	60	17169	17197
RC	105	17164	17197
MO	5	17164	17197
MO	125	17167	17197
RL	5	17165	17197
OD	20	17165	17197
OD	40	17167	17197
GN	6	17165	17197
GN	150	17167	17197
LK	10	17165	17197
LR	10	17165	17197
CZ	15	17169	17197
HO	5	17168	17197
HO	10	17164	17197
HO	15	17167	17197
HO	20	17169	17197
LI	5	17169	17197
PS	30	17167	17197
AN	50	17164	17197
LO	15	17167	17197
LO	20	17164	17197
QW	5	17167	17197
IH	10	17164	17197
FX	5	17164	17197
CD	5	17164	17197
DB	20	17164	17197
PT	5	17164	17197
MC	60	17167	17197
MC	75	17164	17197
PY	80	17164	17197
PY	80	17167	17197
DS	95	17164	17197
PW	5	17168	17197
PW	10	17167	17197
PW	20	17164	17197
GE	15	17167	17197
GE	50	17164	17197
FN	20	17164	17197
FN	85	17167	17197
BO	15	17164	17197
BO	20	17168	17197
BO	45	17167	17197
IT	5	17164	17197
KJ	10	17167	17197
KJ	60	17164	17197
KJ	100	17168	17197
EP	90	17168	17197
EP	105	17164	17197
EP	110	17167	17197
EL	10	17164	17197
IY	15	17164	17197
KC	5	17167	17197
KC	10	17168	17197
QY	5	17167	17197
BF	5	17167	17197
MY	20	17167	17197
RG	10	17167	17197
DA	5	17167	17197
DA	5	17168	17197
DA	25	17164	17197
LD	15	17167	17197
GX	5	17167	17197
MJ	5	17164	17197
MJ	5	17168	17197
KG	15	17167	17197
KG	25	17168	17197
KG	60	17164	17197
HQ	10	17164	17197
HQ	20	17168	17197
BD	10	17168	17197
BD	15	17164	17197
FC	10	17168	17197
JC	15	17164	17197
CW	10	17168	17197
CW	15	17167	17197
EX	10	17164	17197
EX	10	17168	17197
CB	10	17168	17197
CB	20	17164	17197
FR	25	17167	17197
FR	30	17164	17197
JH	35	17167	17197
JH	90	17164	17197
JH	120	17168	17197
BH	25	17167	17197
BH	50	17168	17197
BH	55	17164	17197
GC	10	17168	17197
OX	15	17167	17197
AT	5	17164	17197
AT	10	17168	17197
GM	5	17168	17197
GM	10	17164	17197
GM	15	17167	17197
AS	15	17164	17197
AS	25	17168	17197
FI	15	17167	17197
IP	5	17167	17197
CN	5	17164	17197
CN	5	17167	17197
GU	10	17168	17197
GU	15	17164	17197
HG	15	17168	17197
HG	35	17164	17197
OF	5	17167	17197
OF	25	17168	17197
OF	35	17164	17197
