# Supplementary material for: An Adjusted Likelihood Ratio Approach Analysing Distribution of Food Products to Assist the Investigation of Foodborne Outbreaks
Source: PLoS One. 2015 Aug 3;10(8):e0134344. doi: 10.1371/journal.pone.0134344 (PMC4523185; doi:10.1371/journal.pone.0134344)
Supplement: S3 File — Anonymised files of the distribution of each food product unit included in the analysis. Variables are “Municipality” = Identifier of the Municipality,”NumPackages” = Number of consumer packages delivered;”Date_delivered” = The date the food product unit has been delivered;”Date_expired” = The date given where food product unit have expired. (ZIP) [file pone.0134344.s005.zip › prod143.txt]

Municipality	numPackages	Date_delivered	Date_expired
JW	5	17183	17211
KR	5	17184	17211
KR	10	17183	17211
AY	10	17188	17211
AY	15	17183	17211
MK	5	17183	17211
MZ	5	17185	17211
BT	5	17183	17211
PV	5	17183	17211
PV	90	17184	17211
PP	5	17185	17211
KU	10	17184	17211
FH	10	17183	17211
FH	20	17185	17211
FH	35	17184	17211
GZ	5	17183	17211
GZ	5	17190	17211
QU	5	17185	17211
QU	10	17190	17211
QU	15	17183	17211
EA	15	17183	17211
HV	5	17184	17211
MP	5	17183	17211
OL	5	17183	17211
OL	10	17188	17211
QV	5	17188	17211
QV	5	17189	17211
QV	15	17185	17211
CL	5	17184	17211
EG	5	17185	17211
EG	20	17184	17211
MX	5	17183	17211
BW	5	17183	17211
EF	30	17190	17211
EF	55	17188	17211
EF	115	17185	17211
EF	125	17184	17211
EF	160	17183	17211
GR	5	17181	17211
GJ	5	17184	17211
KB	5	17183	17211
AD	5	17184	17211
CX	5	17188	17211
RN	5	17188	17211
MT	5	17183	17211
FP	5	17183	17211
QN	5	17183	17211
QN	5	17184	17211
KM	5	17188	17211
EE	5	17190	17211
HP	5	17183	17211
OY	5	17184	17211
FV	5	17190	17211
FU	5	17185	17211
FU	70	17184	17211
BE	5	17184	17211
GD	5	17184	17211
LJ	5	17184	17211
QS	5	17184	17211
GI	5	17184	17211
JT	10	17184	17211
JT	10	17185	17211
EQ	5	17185	17211
EQ	25	17184	17211
BZ	5	17185	17211
ME	5	17185	17211
IB	10	17184	17211
DL	10	17183	17211
EZ	5	17181	17211
EZ	10	17183	17211
RE	9	17181	17211
KN	5	17183	17211
MA	5	17181	17211
JE	5	17181	17211
DN	5	17181	17211
AC	5	17183	17211
AP	5	17181	17211
KZ	5	17181	17211
JJ	5	17181	17211
AB	10	17183	17211
FJ	15	17181	17211
AQ	20	17181	17211
AM	5	17181	17211
ID	5	17183	17211
PQ	5	17181	17211
PQ	5	17183	17211
RA	5	17181	17211
BN	10	17181	17211
OB	5	17181	17211
RC	25	17182	17211
RC	35	17181	17211
RC	60	17183	17211
RC	105	17178	17211
MO	5	17178	17211
MO	125	17181	17211
RL	5	17179	17211
OD	20	17179	17211
OD	40	17181	17211
GN	6	17179	17211
GN	150	17181	17211
LK	10	17179	17211
LR	10	17179	17211
CZ	15	17183	17211
HO	5	17182	17211
HO	10	17178	17211
HO	15	17181	17211
HO	20	17183	17211
LI	5	17183	17211
PS	30	17181	17211
AN	50	17178	17211
LO	15	17181	17211
LO	20	17178	17211
QW	5	17181	17211
IH	10	17178	17211
FX	5	17178	17211
CD	5	17178	17211
DB	20	17178	17211
PT	5	17178	17211
MC	60	17181	17211
MC	75	17178	17211
PY	80	17178	17211
PY	80	17181	17211
DS	95	17178	17211
PW	5	17182	17211
PW	10	17181	17211
PW	20	17178	17211
GE	15	17181	17211
GE	50	17178	17211
FN	20	17178	17211
FN	85	17181	17211
BO	15	17178	17211
BO	20	17182	17211
BO	45	17181	17211
IT	5	17178	17211
KJ	10	17181	17211
KJ	60	17178	17211
KJ	100	17182	17211
EP	90	17182	17211
EP	105	17178	17211
EP	110	17181	17211
EL	10	17178	17211
IY	15	17178	17211
KC	5	17181	17211
KC	10	17182	17211
QY	5	17181	17211
BF	5	17181	17211
MY	20	17181	17211
RG	10	17181	17211
DA	5	17181	17211
DA	5	17182	17211
DA	25	17178	17211
LD	15	17181	17211
GX	5	17181	17211
MJ	5	17178	17211
MJ	5	17182	17211
KG	15	17181	17211
KG	25	17182	17211
KG	60	17178	17211
HQ	10	17178	17211
HQ	20	17182	17211
BD	10	17182	17211
BD	15	17178	17211
FC	10	17182	17211
JC	15	17178	17211
CW	10	17182	17211
CW	15	17181	17211
EX	10	17178	17211
EX	10	17182	17211
CB	10	17182	17211
CB	20	17178	17211
FR	25	17181	17211
FR	30	17178	17211
JH	35	17181	17211
JH	90	17178	17211
JH	120	17182	17211
BH	25	17181	17211
BH	50	17182	17211
BH	55	17178	17211
GC	10	17182	17211
OX	15	17181	17211
AT	5	17178	17211
AT	10	17182	17211
GM	5	17182	17211
GM	10	17178	17211
GM	15	17181	17211
AS	15	17178	17211
AS	25	17182	17211
FI	15	17181	17211
IP	5	17181	17211
CN	5	17178	17211
CN	5	17181	17211
GU	10	17182	17211
GU	15	17178	17211
HG	15	17182	17211
HG	35	17178	17211
OF	5	17181	17211
OF	25	17182	17211
OF	35	17178	17211
