# Supplementary material for: An Adjusted Likelihood Ratio Approach Analysing Distribution of Food Products to Assist the Investigation of Foodborne Outbreaks
Source: PLoS One. 2015 Aug 3;10(8):e0134344. doi: 10.1371/journal.pone.0134344 (PMC4523185; doi:10.1371/journal.pone.0134344)
Supplement: S3 File — Anonymised files of the distribution of each food product unit included in the analysis. Variables are “Municipality” = Identifier of the Municipality,”NumPackages” = Number of consumer packages delivered;”Date_delivered” = The date the food product unit has been delivered;”Date_expired” = The date given where food product unit have expired. (ZIP) [file pone.0134344.s005.zip › prod144.txt]

Municipality	numPackages	Date_delivered	Date_expired
JW	5	17197	17225
KR	5	17198	17225
KR	10	17197	17225
AY	10	17202	17225
AY	15	17197	17225
MK	5	17197	17225
MZ	5	17199	17225
BT	5	17197	17225
PV	5	17197	17225
PV	90	17198	17225
PP	5	17199	17225
KU	10	17198	17225
FH	10	17197	17225
FH	20	17199	17225
FH	35	17198	17225
GZ	5	17197	17225
GZ	5	17204	17225
QU	5	17199	17225
QU	10	17204	17225
QU	15	17197	17225
EA	15	17197	17225
HV	5	17198	17225
MP	5	17197	17225
OL	5	17197	17225
OL	10	17202	17225
QV	5	17202	17225
QV	5	17203	17225
QV	15	17199	17225
CL	5	17198	17225
EG	5	17199	17225
EG	20	17198	17225
MX	5	17197	17225
BW	5	17197	17225
EF	30	17204	17225
EF	55	17202	17225
EF	115	17199	17225
EF	125	17198	17225
EF	160	17197	17225
GR	5	17195	17225
GJ	5	17198	17225
KB	5	17197	17225
AD	5	17198	17225
CX	5	17202	17225
RN	5	17202	17225
MT	5	17197	17225
FP	5	17197	17225
QN	5	17197	17225
QN	5	17198	17225
KM	5	17202	17225
EE	5	17204	17225
HP	5	17197	17225
OY	5	17198	17225
FV	5	17204	17225
FU	5	17199	17225
FU	70	17198	17225
BE	5	17198	17225
GD	5	17198	17225
LJ	5	17198	17225
QS	5	17198	17225
GI	5	17198	17225
JT	10	17198	17225
JT	10	17199	17225
EQ	5	17199	17225
EQ	25	17198	17225
BZ	5	17199	17225
ME	5	17199	17225
IB	10	17198	17225
DL	10	17197	17225
EZ	5	17195	17225
EZ	10	17197	17225
RE	9	17195	17225
KN	5	17197	17225
MA	5	17195	17225
JE	5	17195	17225
DN	5	17195	17225
AC	5	17197	17225
AP	5	17195	17225
KZ	5	17195	17225
JJ	5	17195	17225
AB	10	17197	17225
FJ	15	17195	17225
AQ	20	17195	17225
AM	5	17195	17225
ID	5	17197	17225
PQ	5	17195	17225
PQ	5	17197	17225
RA	5	17195	17225
BN	10	17195	17225
OB	5	17195	17225
RC	25	17196	17225
RC	35	17195	17225
RC	60	17197	17225
RC	105	17192	17225
MO	5	17192	17225
MO	125	17195	17225
RL	5	17193	17225
OD	20	17193	17225
OD	40	17195	17225
GN	6	17193	17225
GN	150	17195	17225
LK	10	17193	17225
LR	10	17193	17225
CZ	15	17197	17225
HO	5	17196	17225
HO	10	17192	17225
HO	15	17195	17225
HO	20	17197	17225
LI	5	17197	17225
PS	30	17195	17225
AN	50	17192	17225
LO	15	17195	17225
LO	20	17192	17225
QW	5	17195	17225
IH	10	17192	17225
FX	5	17192	17225
CD	5	17192	17225
DB	20	17192	17225
PT	5	17192	17225
MC	60	17195	17225
MC	75	17192	17225
PY	80	17192	17225
PY	80	17195	17225
DS	95	17192	17225
PW	5	17196	17225
PW	10	17195	17225
PW	20	17192	17225
GE	15	17195	17225
GE	50	17192	17225
FN	20	17192	17225
FN	85	17195	17225
BO	15	17192	17225
BO	20	17196	17225
BO	45	17195	17225
IT	5	17192	17225
KJ	10	17195	17225
KJ	60	17192	17225
KJ	100	17196	17225
EP	90	17196	17225
EP	105	17192	17225
EP	110	17195	17225
EL	10	17192	17225
IY	15	17192	17225
KC	5	17195	17225
KC	10	17196	17225
QY	5	17195	17225
BF	5	17195	17225
MY	20	17195	17225
RG	10	17195	17225
DA	5	17195	17225
DA	5	17196	17225
DA	25	17192	17225
LD	15	17195	17225
GX	5	17195	17225
MJ	5	17192	17225
MJ	5	17196	17225
KG	15	17195	17225
KG	25	17196	17225
KG	60	17192	17225
HQ	10	17192	17225
HQ	20	17196	17225
BD	10	17196	17225
BD	15	17192	17225
FC	10	17196	17225
JC	15	17192	17225
CW	10	17196	17225
CW	15	17195	17225
EX	10	17192	17225
EX	10	17196	17225
CB	10	17196	17225
CB	20	17192	17225
FR	25	17195	17225
FR	30	17192	17225
JH	35	17195	17225
JH	90	17192	17225
JH	120	17196	17225
BH	25	17195	17225
BH	50	17196	17225
BH	55	17192	17225
GC	10	17196	17225
OX	15	17195	17225
AT	5	17192	17225
AT	10	17196	17225
GM	5	17196	17225
GM	10	17192	17225
GM	15	17195	17225
AS	15	17192	17225
AS	25	17196	17225
FI	15	17195	17225
IP	5	17195	17225
CN	5	17192	17225
CN	5	17195	17225
GU	10	17196	17225
GU	15	17192	17225
HG	15	17196	17225
HG	35	17192	17225
OF	5	17195	17225
OF	25	17196	17225
OF	35	17192	17225
