# Supplementary material for: An Adjusted Likelihood Ratio Approach Analysing Distribution of Food Products to Assist the Investigation of Foodborne Outbreaks
Source: PLoS One. 2015 Aug 3;10(8):e0134344. doi: 10.1371/journal.pone.0134344 (PMC4523185; doi:10.1371/journal.pone.0134344)
Supplement: S3 File — Anonymised files of the distribution of each food product unit included in the analysis. Variables are “Municipality” = Identifier of the Municipality,”NumPackages” = Number of consumer packages delivered;”Date_delivered” = The date the food product unit has been delivered;”Date_expired” = The date given where food product unit have expired. (ZIP) [file pone.0134344.s005.zip › prod145.txt]

Municipality	numPackages	Date_delivered	Date_expired
KQ	10	17098	17128
KQ	13	17104	17128
KR	25	17098	17128
AY	20	17098	17128
MK	5	17104	17128
QD	10	17098	17128
MZ	5	17099	17128
BT	5	17100	17128
MN	5	17098	17128
PV	15	17099	17128
PV	30	17098	17128
QK	20	17098	17128
PP	5	17098	17128
KU	10	17098	17128
EI	30	17098	17128
FH	15	17099	17128
FH	58	17098	17128
BU	10	17100	17128
BU	40	17098	17128
GZ	5	17098	17128
GZ	15	17099	17128
QU	20	17099	17128
HV	10	17098	17128
OL	20	17098	17128
QV	5	17097	17128
QV	5	17099	17128
QV	35	17098	17128
CL	35	17098	17128
EG	5	17104	17128
EG	20	17098	17128
MX	5	17100	17128
MX	15	17099	17128
HT	5	17098	17128
BW	5	17098	17128
EF	10	17100	17128
EF	60	17097	17128
EF	100	17099	17128
EF	267	17098	17128
LF	5	17098	17128
LF	15	17104	17128
JL	10	17104	17128
GR	5	17097	17128
HN	5	17104	17128
HI	5	17098	17128
HI	30	17099	17128
FM	5	17100	17128
FM	10	17098	17128
HX	5	17100	17128
DM	5	17098	17128
GJ	5	17097	17128
GJ	5	17098	17128
GJ	5	17100	17128
OC	5	17100	17128
OV	5	17104	17128
KD	5	17098	17128
CX	10	17098	17128
RJ	5	17097	17128
RJ	10	17104	17128
GW	5	17098	17128
RN	5	17099	17128
RN	5	17104	17128
RN	15	17098	17128
RK	15	17099	17128
RK	15	17104	17128
RH	25	17098	17128
MT	10	17098	17128
ES	10	17104	17128
KK	5	17098	17128
CF	5	17104	17128
FP	5	17098	17128
FP	5	17099	17128
MR	10	17098	17128
QN	10	17098	17128
EO	10	17098	17128
IK	5	17099	17128
GG	15	17098	17128
CE	5	17098	17128
CE	5	17099	17128
CE	5	17107	17128
CE	10	17100	17128
OY	5	17104	17128
OU	5	17100	17128
OU	7	17097	17128
AV	10	17100	17128
QR	5	17100	17128
AJ	5	17100	17128
JQ	5	17112	17128
JQ	15	17111	17128
DY	10	17100	17128
DY	10	17107	17128
DY	15	17111	17128
HB	5	17100	17128
HB	5	17111	17128
FY	5	17100	17128
LW	10	17100	17128
AU	5	17111	17128
DT	5	17111	17128
DT	15	17100	17128
MD	5	17100	17128
JV	10	17111	17128
JV	15	17100	17128
PL	4	17112	17128
BS	5	17111	17128
OM	5	17100	17128
QM	5	17111	17128
QM	25	17100	17128
GB	5	17100	17128
FU	9	17104	17128
FU	15	17099	17128
FU	25	17100	17128
DD	5	17100	17128
BE	5	17100	17128
BE	10	17099	17128
CO	5	17100	17128
QS	15	17100	17128
PR	5	17099	17128
JT	10	17100	17128
EQ	10	17100	17128
ME	5	17100	17128
OO	5	17099	17128
JF	5	17098	17128
IB	5	17099	17128
LB	10	17097	17128
DL	5	17100	17128
EZ	35	17098	17128
EZ	55	17097	17128
EK	25	17097	17128
KL	30	17097	17128
KL	50	17098	17128
PZ	10	17097	17128
EH	20	17097	17128
FB	5	17097	17128
JM	10	17097	17128
RE	20	17097	17128
DZ	15	17097	17128
HU	5	17097	17128
KN	5	17097	17128
KW	10	17098	17128
OW	5	17097	17128
OW	5	17098	17128
IL	15	17097	17128
OP	5	17098	17128
KE	20	17097	17128
JE	10	17097	17128
DN	5	17098	17128
AC	15	17097	17128
HK	5	17099	17128
HK	10	17097	17128
MI	25	17097	17128
MI	75	17098	17128
QL	10	17097	17128
HZ	5	17098	17128
ED	15	17097	17128
AP	15	17097	17128
QF	5	17098	17128
FJ	10	17098	17128
FJ	20	17097	17128
AQ	30	17097	17128
AM	20	17097	17128
AM	30	17098	17128
AI	10	17097	17128
JB	5	17098	17128
JB	10	17097	17128
PQ	10	17097	17128
PG	10	17097	17128
BK	10	17097	17128
BN	25	17097	17128
RC	4	17100	17128
RC	20	17098	17128
RC	195	17094	17128
RC	385	17097	17128
MO	30	17097	17128
MO	40	17094	17128
CK	25	17097	17128
FG	50	17097	17128
RL	20	17097	17128
OD	105	17097	17128
GN	60	17097	17128
JR	10	17097	17128
CY	10	17097	17128
OQ	5	17098	17128
LK	20	17098	17128
CZ	273	17097	17128
IG	25	17097	17128
JO	15	17097	17128
HO	25	17094	17128
HO	50	17097	17128
LI	10	17097	17128
PS	85	17094	17128
AN	30	17097	17128
AN	135	17094	17128
AW	10	17098	17128
AW	15	17097	17128
LO	10	17094	17128
QW	10	17094	17128
IH	25	17094	17128
FX	5	17094	17128
DB	15	17097	17128
DB	30	17098	17128
DB	50	17094	17128
KY	10	17098	17128
MC	80	17097	17128
MC	110	17094	17128
PY	45	17097	17128
PY	145	17094	17128
DS	120	17094	17128
PW	25	17094	17128
GE	10	17098	17128
GE	130	17094	17128
FN	70	17097	17128
FN	80	17098	17128
FN	110	17094	17128
BO	5	17097	17128
BO	45	17094	17128
IT	10	17094	17128
IT	10	17098	17128
KJ	40	17097	17128
KJ	50	17098	17128
KJ	245	17094	17128
EP	5	17099	17128
EP	75	17098	17128
EP	80	17094	17128
EP	110	17097	17128
EL	5	17094	17128
IY	10	17098	17128
IY	65	17094	17128
AR	5	17098	17128
KC	5	17097	17128
KC	5	17098	17128
KC	25	17094	17128
RG	40	17097	17128
DA	50	17094	17128
LD	20	17094	17128
LD	20	17097	17128
GX	10	17097	17128
MJ	5	17098	17128
QC	10	17098	17128
KG	20	17098	17128
KG	45	17094	17128
HQ	15	17094	17128
HQ	15	17098	17128
HQ	35	17097	17128
CW	10	17098	17128
EX	20	17098	17128
CB	35	17098	17128
CB	60	17094	17128
FR	80	17094	17128
JH	35	17097	17128
JH	130	17098	17128
JH	180	17094	17128
DE	25	17094	17128
BH	75	17094	17128
BH	140	17098	17128
GM	5	17097	17128
GM	40	17094	17128
AS	10	17098	17128
AS	50	17094	17128
AZ	10	17094	17128
AZ	25	17098	17128
FI	10	17098	17128
IP	10	17097	17128
CN	5	17097	17128
GU	10	17098	17128
GU	55	17094	17128
HG	5	17098	17128
HG	25	17094	17128
OF	10	17097	17128
OF	20	17098	17128
DX	15	17098	17128
DX	20	17094	17128
