# Supplementary material for: An Adjusted Likelihood Ratio Approach Analysing Distribution of Food Products to Assist the Investigation of Foodborne Outbreaks
Source: PLoS One. 2015 Aug 3;10(8):e0134344. doi: 10.1371/journal.pone.0134344 (PMC4523185; doi:10.1371/journal.pone.0134344)
Supplement: S3 File — Anonymised files of the distribution of each food product unit included in the analysis. Variables are “Municipality” = Identifier of the Municipality,”NumPackages” = Number of consumer packages delivered;”Date_delivered” = The date the food product unit has been delivered;”Date_expired” = The date given where food product unit have expired. (ZIP) [file pone.0134344.s005.zip › prod146.txt]

Municipality	numPackages	Date_delivered	Date_expired
KQ	10	17112	17142
KQ	13	17118	17142
KR	25	17112	17142
AY	20	17112	17142
MK	5	17118	17142
QD	10	17112	17142
MZ	5	17113	17142
BT	5	17114	17142
MN	5	17112	17142
PV	15	17113	17142
PV	30	17112	17142
QK	20	17112	17142
PP	5	17112	17142
KU	10	17112	17142
EI	30	17112	17142
FH	15	17113	17142
FH	58	17112	17142
BU	10	17114	17142
BU	40	17112	17142
GZ	5	17112	17142
GZ	15	17113	17142
QU	20	17113	17142
HV	10	17112	17142
OL	20	17112	17142
QV	5	17111	17142
QV	5	17113	17142
QV	35	17112	17142
CL	35	17112	17142
EG	5	17118	17142
EG	20	17112	17142
MX	5	17114	17142
MX	15	17113	17142
HT	5	17112	17142
BW	5	17112	17142
EF	10	17114	17142
EF	60	17111	17142
EF	100	17113	17142
EF	267	17112	17142
LF	5	17112	17142
LF	15	17118	17142
JL	10	17118	17142
GR	5	17111	17142
HN	5	17118	17142
HI	5	17112	17142
HI	30	17113	17142
FM	5	17114	17142
FM	10	17112	17142
HX	5	17114	17142
DM	5	17112	17142
GJ	5	17111	17142
GJ	5	17112	17142
GJ	5	17114	17142
OC	5	17114	17142
OV	5	17118	17142
KD	5	17112	17142
CX	10	17112	17142
RJ	5	17111	17142
RJ	10	17118	17142
GW	5	17112	17142
RN	5	17113	17142
RN	5	17118	17142
RN	15	17112	17142
RK	15	17113	17142
RK	15	17118	17142
RH	25	17112	17142
MT	10	17112	17142
ES	10	17118	17142
KK	5	17112	17142
CF	5	17118	17142
FP	5	17112	17142
FP	5	17113	17142
MR	10	17112	17142
QN	10	17112	17142
EO	10	17112	17142
IK	5	17113	17142
GG	15	17112	17142
CE	5	17112	17142
CE	5	17113	17142
CE	5	17121	17142
CE	10	17114	17142
OY	5	17118	17142
OU	5	17114	17142
OU	7	17111	17142
AV	10	17114	17142
QR	5	17114	17142
AJ	5	17114	17142
JQ	5	17126	17142
JQ	15	17125	17142
DY	10	17114	17142
DY	10	17121	17142
DY	15	17125	17142
HB	5	17114	17142
HB	5	17125	17142
FY	5	17114	17142
LW	10	17114	17142
AU	5	17125	17142
DT	5	17125	17142
DT	15	17114	17142
MD	5	17114	17142
JV	10	17125	17142
JV	15	17114	17142
PL	4	17126	17142
BS	5	17125	17142
OM	5	17114	17142
QM	5	17125	17142
QM	25	17114	17142
GB	5	17114	17142
FU	9	17118	17142
FU	15	17113	17142
FU	25	17114	17142
DD	5	17114	17142
BE	5	17114	17142
BE	10	17113	17142
CO	5	17114	17142
QS	15	17114	17142
PR	5	17113	17142
JT	10	17114	17142
EQ	10	17114	17142
ME	5	17114	17142
OO	5	17113	17142
JF	5	17112	17142
IB	5	17113	17142
LB	10	17111	17142
DL	5	17114	17142
EZ	35	17112	17142
EZ	55	17111	17142
EK	25	17111	17142
KL	30	17111	17142
KL	50	17112	17142
PZ	10	17111	17142
EH	20	17111	17142
FB	5	17111	17142
JM	10	17111	17142
RE	20	17111	17142
DZ	15	17111	17142
HU	5	17111	17142
KN	5	17111	17142
KW	10	17112	17142
OW	5	17111	17142
OW	5	17112	17142
IL	15	17111	17142
OP	5	17112	17142
KE	20	17111	17142
JE	10	17111	17142
DN	5	17112	17142
AC	15	17111	17142
HK	5	17113	17142
HK	10	17111	17142
MI	25	17111	17142
MI	75	17112	17142
QL	10	17111	17142
HZ	5	17112	17142
ED	15	17111	17142
AP	15	17111	17142
QF	5	17112	17142
FJ	10	17112	17142
FJ	20	17111	17142
AQ	30	17111	17142
AM	20	17111	17142
AM	30	17112	17142
AI	10	17111	17142
JB	5	17112	17142
JB	10	17111	17142
PQ	10	17111	17142
PG	10	17111	17142
BK	10	17111	17142
BN	25	17111	17142
RC	4	17114	17142
RC	20	17112	17142
RC	195	17108	17142
RC	385	17111	17142
MO	30	17111	17142
MO	40	17108	17142
CK	25	17111	17142
FG	50	17111	17142
RL	20	17111	17142
OD	105	17111	17142
GN	60	17111	17142
JR	10	17111	17142
CY	10	17111	17142
OQ	5	17112	17142
LK	20	17112	17142
CZ	273	17111	17142
IG	25	17111	17142
JO	15	17111	17142
HO	25	17108	17142
HO	50	17111	17142
LI	10	17111	17142
PS	85	17108	17142
AN	30	17111	17142
AN	135	17108	17142
AW	10	17112	17142
AW	15	17111	17142
LO	10	17108	17142
QW	10	17108	17142
IH	25	17108	17142
FX	5	17108	17142
DB	15	17111	17142
DB	30	17112	17142
DB	50	17108	17142
KY	10	17112	17142
MC	80	17111	17142
MC	110	17108	17142
PY	45	17111	17142
PY	145	17108	17142
DS	120	17108	17142
PW	25	17108	17142
GE	10	17112	17142
GE	130	17108	17142
FN	70	17111	17142
FN	80	17112	17142
FN	110	17108	17142
BO	5	17111	17142
BO	45	17108	17142
IT	10	17108	17142
IT	10	17112	17142
KJ	40	17111	17142
KJ	50	17112	17142
KJ	245	17108	17142
EP	5	17113	17142
EP	75	17112	17142
EP	80	17108	17142
EP	110	17111	17142
EL	5	17108	17142
IY	10	17112	17142
IY	65	17108	17142
AR	5	17112	17142
KC	5	17111	17142
KC	5	17112	17142
KC	25	17108	17142
RG	40	17111	17142
DA	50	17108	17142
LD	20	17108	17142
LD	20	17111	17142
GX	10	17111	17142
MJ	5	17112	17142
QC	10	17112	17142
KG	20	17112	17142
KG	45	17108	17142
HQ	15	17108	17142
HQ	15	17112	17142
HQ	35	17111	17142
CW	10	17112	17142
EX	20	17112	17142
CB	35	17112	17142
CB	60	17108	17142
FR	80	17108	17142
JH	35	17111	17142
JH	130	17112	17142
JH	180	17108	17142
DE	25	17108	17142
BH	75	17108	17142
BH	140	17112	17142
GM	5	17111	17142
GM	40	17108	17142
AS	10	17112	17142
AS	50	17108	17142
AZ	10	17108	17142
AZ	25	17112	17142
FI	10	17112	17142
IP	10	17111	17142
CN	5	17111	17142
GU	10	17112	17142
GU	55	17108	17142
HG	5	17112	17142
HG	25	17108	17142
OF	10	17111	17142
OF	20	17112	17142
DX	15	17112	17142
DX	20	17108	17142
