# Supplementary material for: An Adjusted Likelihood Ratio Approach Analysing Distribution of Food Products to Assist the Investigation of Foodborne Outbreaks
Source: PLoS One. 2015 Aug 3;10(8):e0134344. doi: 10.1371/journal.pone.0134344 (PMC4523185; doi:10.1371/journal.pone.0134344)
Supplement: S3 File — Anonymised files of the distribution of each food product unit included in the analysis. Variables are “Municipality” = Identifier of the Municipality,”NumPackages” = Number of consumer packages delivered;”Date_delivered” = The date the food product unit has been delivered;”Date_expired” = The date given where food product unit have expired. (ZIP) [file pone.0134344.s005.zip › prod147.txt]

Municipality	numPackages	Date_delivered	Date_expired
KQ	10	17126	17156
KQ	13	17132	17156
KR	25	17126	17156
AY	20	17126	17156
MK	5	17132	17156
QD	10	17126	17156
MZ	5	17127	17156
BT	5	17128	17156
MN	5	17126	17156
PV	15	17127	17156
PV	30	17126	17156
QK	20	17126	17156
PP	5	17126	17156
KU	10	17126	17156
EI	30	17126	17156
FH	15	17127	17156
FH	58	17126	17156
BU	10	17128	17156
BU	40	17126	17156
GZ	5	17126	17156
GZ	15	17127	17156
QU	20	17127	17156
HV	10	17126	17156
OL	20	17126	17156
QV	5	17125	17156
QV	5	17127	17156
QV	35	17126	17156
CL	35	17126	17156
EG	5	17132	17156
EG	20	17126	17156
MX	5	17128	17156
MX	15	17127	17156
HT	5	17126	17156
BW	5	17126	17156
EF	10	17128	17156
EF	60	17125	17156
EF	100	17127	17156
EF	267	17126	17156
LF	5	17126	17156
LF	15	17132	17156
JL	10	17132	17156
GR	5	17125	17156
HN	5	17132	17156
HI	5	17126	17156
HI	30	17127	17156
FM	5	17128	17156
FM	10	17126	17156
HX	5	17128	17156
DM	5	17126	17156
GJ	5	17125	17156
GJ	5	17126	17156
GJ	5	17128	17156
OC	5	17128	17156
OV	5	17132	17156
KD	5	17126	17156
CX	10	17126	17156
RJ	5	17125	17156
RJ	10	17132	17156
GW	5	17126	17156
RN	5	17127	17156
RN	5	17132	17156
RN	15	17126	17156
RK	15	17127	17156
RK	15	17132	17156
RH	25	17126	17156
MT	10	17126	17156
ES	10	17132	17156
KK	5	17126	17156
CF	5	17132	17156
FP	5	17126	17156
FP	5	17127	17156
MR	10	17126	17156
QN	10	17126	17156
EO	10	17126	17156
IK	5	17127	17156
GG	15	17126	17156
CE	5	17126	17156
CE	5	17127	17156
CE	5	17135	17156
CE	10	17128	17156
OY	5	17132	17156
OU	5	17128	17156
OU	7	17125	17156
AV	10	17128	17156
QR	5	17128	17156
AJ	5	17128	17156
JQ	5	17140	17156
JQ	15	17139	17156
DY	10	17128	17156
DY	10	17135	17156
DY	15	17139	17156
HB	5	17128	17156
HB	5	17139	17156
FY	5	17128	17156
LW	10	17128	17156
AU	5	17139	17156
DT	5	17139	17156
DT	15	17128	17156
MD	5	17128	17156
JV	10	17139	17156
JV	15	17128	17156
PL	4	17140	17156
BS	5	17139	17156
OM	5	17128	17156
QM	5	17139	17156
QM	25	17128	17156
GB	5	17128	17156
FU	9	17132	17156
FU	15	17127	17156
FU	25	17128	17156
DD	5	17128	17156
BE	5	17128	17156
BE	10	17127	17156
CO	5	17128	17156
QS	15	17128	17156
PR	5	17127	17156
JT	10	17128	17156
EQ	10	17128	17156
ME	5	17128	17156
OO	5	17127	17156
JF	5	17126	17156
IB	5	17127	17156
LB	10	17125	17156
DL	5	17128	17156
EZ	35	17126	17156
EZ	55	17125	17156
EK	25	17125	17156
KL	30	17125	17156
KL	50	17126	17156
PZ	10	17125	17156
EH	20	17125	17156
FB	5	17125	17156
JM	10	17125	17156
RE	20	17125	17156
DZ	15	17125	17156
HU	5	17125	17156
KN	5	17125	17156
KW	10	17126	17156
OW	5	17125	17156
OW	5	17126	17156
IL	15	17125	17156
OP	5	17126	17156
KE	20	17125	17156
JE	10	17125	17156
DN	5	17126	17156
AC	15	17125	17156
HK	5	17127	17156
HK	10	17125	17156
MI	25	17125	17156
MI	75	17126	17156
QL	10	17125	17156
HZ	5	17126	17156
ED	15	17125	17156
AP	15	17125	17156
QF	5	17126	17156
FJ	10	17126	17156
FJ	20	17125	17156
AQ	30	17125	17156
AM	20	17125	17156
AM	30	17126	17156
AI	10	17125	17156
JB	5	17126	17156
JB	10	17125	17156
PQ	10	17125	17156
PG	10	17125	17156
BK	10	17125	17156
BN	25	17125	17156
RC	4	17128	17156
RC	20	17126	17156
RC	195	17122	17156
RC	385	17125	17156
MO	30	17125	17156
MO	40	17122	17156
CK	25	17125	17156
FG	50	17125	17156
RL	20	17125	17156
OD	105	17125	17156
GN	60	17125	17156
JR	10	17125	17156
CY	10	17125	17156
OQ	5	17126	17156
LK	20	17126	17156
CZ	273	17125	17156
IG	25	17125	17156
JO	15	17125	17156
HO	25	17122	17156
HO	50	17125	17156
LI	10	17125	17156
PS	85	17122	17156
AN	30	17125	17156
AN	135	17122	17156
AW	10	17126	17156
AW	15	17125	17156
LO	10	17122	17156
QW	10	17122	17156
IH	25	17122	17156
FX	5	17122	17156
DB	15	17125	17156
DB	30	17126	17156
DB	50	17122	17156
KY	10	17126	17156
MC	80	17125	17156
MC	110	17122	17156
PY	45	17125	17156
PY	145	17122	17156
DS	120	17122	17156
PW	25	17122	17156
GE	10	17126	17156
GE	130	17122	17156
FN	70	17125	17156
FN	80	17126	17156
FN	110	17122	17156
BO	5	17125	17156
BO	45	17122	17156
IT	10	17122	17156
IT	10	17126	17156
KJ	40	17125	17156
KJ	50	17126	17156
KJ	245	17122	17156
EP	5	17127	17156
EP	75	17126	17156
EP	80	17122	17156
EP	110	17125	17156
EL	5	17122	17156
IY	10	17126	17156
IY	65	17122	17156
AR	5	17126	17156
KC	5	17125	17156
KC	5	17126	17156
KC	25	17122	17156
RG	40	17125	17156
DA	50	17122	17156
LD	20	17122	17156
LD	20	17125	17156
GX	10	17125	17156
MJ	5	17126	17156
QC	10	17126	17156
KG	20	17126	17156
KG	45	17122	17156
HQ	15	17122	17156
HQ	15	17126	17156
HQ	35	17125	17156
CW	10	17126	17156
EX	20	17126	17156
CB	35	17126	17156
CB	60	17122	17156
FR	80	17122	17156
JH	35	17125	17156
JH	130	17126	17156
JH	180	17122	17156
DE	25	17122	17156
BH	75	17122	17156
BH	140	17126	17156
GM	5	17125	17156
GM	40	17122	17156
AS	10	17126	17156
AS	50	17122	17156
AZ	10	17122	17156
AZ	25	17126	17156
FI	10	17126	17156
IP	10	17125	17156
CN	5	17125	17156
GU	10	17126	17156
GU	55	17122	17156
HG	5	17126	17156
HG	25	17122	17156
OF	10	17125	17156
OF	20	17126	17156
DX	15	17126	17156
DX	20	17122	17156
