# Supplementary material for: An Adjusted Likelihood Ratio Approach Analysing Distribution of Food Products to Assist the Investigation of Foodborne Outbreaks
Source: PLoS One. 2015 Aug 3;10(8):e0134344. doi: 10.1371/journal.pone.0134344 (PMC4523185; doi:10.1371/journal.pone.0134344)
Supplement: S3 File — Anonymised files of the distribution of each food product unit included in the analysis. Variables are “Municipality” = Identifier of the Municipality,”NumPackages” = Number of consumer packages delivered;”Date_delivered” = The date the food product unit has been delivered;”Date_expired” = The date given where food product unit have expired. (ZIP) [file pone.0134344.s005.zip › prod148.txt]

Municipality	numPackages	Date_delivered	Date_expired
KQ	10	17140	17170
KQ	13	17146	17170
KR	25	17140	17170
AY	20	17140	17170
MK	5	17146	17170
QD	10	17140	17170
MZ	5	17141	17170
BT	5	17142	17170
MN	5	17140	17170
PV	15	17141	17170
PV	30	17140	17170
QK	20	17140	17170
PP	5	17140	17170
KU	10	17140	17170
EI	30	17140	17170
FH	15	17141	17170
FH	58	17140	17170
BU	10	17142	17170
BU	40	17140	17170
GZ	5	17140	17170
GZ	15	17141	17170
QU	20	17141	17170
HV	10	17140	17170
OL	20	17140	17170
QV	5	17139	17170
QV	5	17141	17170
QV	35	17140	17170
CL	35	17140	17170
EG	5	17146	17170
EG	20	17140	17170
MX	5	17142	17170
MX	15	17141	17170
HT	5	17140	17170
BW	5	17140	17170
EF	10	17142	17170
EF	60	17139	17170
EF	100	17141	17170
EF	267	17140	17170
LF	5	17140	17170
LF	15	17146	17170
JL	10	17146	17170
GR	5	17139	17170
HN	5	17146	17170
HI	5	17140	17170
HI	30	17141	17170
FM	5	17142	17170
FM	10	17140	17170
HX	5	17142	17170
DM	5	17140	17170
GJ	5	17139	17170
GJ	5	17140	17170
GJ	5	17142	17170
OC	5	17142	17170
OV	5	17146	17170
KD	5	17140	17170
CX	10	17140	17170
RJ	5	17139	17170
RJ	10	17146	17170
GW	5	17140	17170
RN	5	17141	17170
RN	5	17146	17170
RN	15	17140	17170
RK	15	17141	17170
RK	15	17146	17170
RH	25	17140	17170
MT	10	17140	17170
ES	10	17146	17170
KK	5	17140	17170
CF	5	17146	17170
FP	5	17140	17170
FP	5	17141	17170
MR	10	17140	17170
QN	10	17140	17170
EO	10	17140	17170
IK	5	17141	17170
GG	15	17140	17170
CE	5	17140	17170
CE	5	17141	17170
CE	5	17149	17170
CE	10	17142	17170
OY	5	17146	17170
OU	5	17142	17170
OU	7	17139	17170
AV	10	17142	17170
QR	5	17142	17170
AJ	5	17142	17170
JQ	5	17154	17170
JQ	15	17153	17170
DY	10	17142	17170
DY	10	17149	17170
DY	15	17153	17170
HB	5	17142	17170
HB	5	17153	17170
FY	5	17142	17170
LW	10	17142	17170
AU	5	17153	17170
DT	5	17153	17170
DT	15	17142	17170
MD	5	17142	17170
JV	10	17153	17170
JV	15	17142	17170
PL	4	17154	17170
BS	5	17153	17170
OM	5	17142	17170
QM	5	17153	17170
QM	25	17142	17170
GB	5	17142	17170
FU	9	17146	17170
FU	15	17141	17170
FU	25	17142	17170
DD	5	17142	17170
BE	5	17142	17170
BE	10	17141	17170
CO	5	17142	17170
QS	15	17142	17170
PR	5	17141	17170
JT	10	17142	17170
EQ	10	17142	17170
ME	5	17142	17170
OO	5	17141	17170
JF	5	17140	17170
IB	5	17141	17170
LB	10	17139	17170
DL	5	17142	17170
EZ	35	17140	17170
EZ	55	17139	17170
EK	25	17139	17170
KL	30	17139	17170
KL	50	17140	17170
PZ	10	17139	17170
EH	20	17139	17170
FB	5	17139	17170
JM	10	17139	17170
RE	20	17139	17170
DZ	15	17139	17170
HU	5	17139	17170
KN	5	17139	17170
KW	10	17140	17170
OW	5	17139	17170
OW	5	17140	17170
IL	15	17139	17170
OP	5	17140	17170
KE	20	17139	17170
JE	10	17139	17170
DN	5	17140	17170
AC	15	17139	17170
HK	5	17141	17170
HK	10	17139	17170
MI	25	17139	17170
MI	75	17140	17170
QL	10	17139	17170
HZ	5	17140	17170
ED	15	17139	17170
AP	15	17139	17170
QF	5	17140	17170
FJ	10	17140	17170
FJ	20	17139	17170
AQ	30	17139	17170
AM	20	17139	17170
AM	30	17140	17170
AI	10	17139	17170
JB	5	17140	17170
JB	10	17139	17170
PQ	10	17139	17170
PG	10	17139	17170
BK	10	17139	17170
BN	25	17139	17170
RC	4	17142	17170
RC	20	17140	17170
RC	195	17136	17170
RC	385	17139	17170
MO	30	17139	17170
MO	40	17136	17170
CK	25	17139	17170
FG	50	17139	17170
RL	20	17139	17170
OD	105	17139	17170
GN	60	17139	17170
JR	10	17139	17170
CY	10	17139	17170
OQ	5	17140	17170
LK	20	17140	17170
CZ	273	17139	17170
IG	25	17139	17170
JO	15	17139	17170
HO	25	17136	17170
HO	50	17139	17170
LI	10	17139	17170
PS	85	17136	17170
AN	30	17139	17170
AN	135	17136	17170
AW	10	17140	17170
AW	15	17139	17170
LO	10	17136	17170
QW	10	17136	17170
IH	25	17136	17170
FX	5	17136	17170
DB	15	17139	17170
DB	30	17140	17170
DB	50	17136	17170
KY	10	17140	17170
MC	80	17139	17170
MC	110	17136	17170
PY	45	17139	17170
PY	145	17136	17170
DS	120	17136	17170
PW	25	17136	17170
GE	10	17140	17170
GE	130	17136	17170
FN	70	17139	17170
FN	80	17140	17170
FN	110	17136	17170
BO	5	17139	17170
BO	45	17136	17170
IT	10	17136	17170
IT	10	17140	17170
KJ	40	17139	17170
KJ	50	17140	17170
KJ	245	17136	17170
EP	5	17141	17170
EP	75	17140	17170
EP	80	17136	17170
EP	110	17139	17170
EL	5	17136	17170
IY	10	17140	17170
IY	65	17136	17170
AR	5	17140	17170
KC	5	17139	17170
KC	5	17140	17170
KC	25	17136	17170
RG	40	17139	17170
DA	50	17136	17170
LD	20	17136	17170
LD	20	17139	17170
GX	10	17139	17170
MJ	5	17140	17170
QC	10	17140	17170
KG	20	17140	17170
KG	45	17136	17170
HQ	15	17136	17170
HQ	15	17140	17170
HQ	35	17139	17170
CW	10	17140	17170
EX	20	17140	17170
CB	35	17140	17170
CB	60	17136	17170
FR	80	17136	17170
JH	35	17139	17170
JH	130	17140	17170
JH	180	17136	17170
DE	25	17136	17170
BH	75	17136	17170
BH	140	17140	17170
GM	5	17139	17170
GM	40	17136	17170
AS	10	17140	17170
AS	50	17136	17170
AZ	10	17136	17170
AZ	25	17140	17170
FI	10	17140	17170
IP	10	17139	17170
CN	5	17139	17170
GU	10	17140	17170
GU	55	17136	17170
HG	5	17140	17170
HG	25	17136	17170
OF	10	17139	17170
OF	20	17140	17170
DX	15	17140	17170
DX	20	17136	17170
