# Supplementary material for: An Adjusted Likelihood Ratio Approach Analysing Distribution of Food Products to Assist the Investigation of Foodborne Outbreaks
Source: PLoS One. 2015 Aug 3;10(8):e0134344. doi: 10.1371/journal.pone.0134344 (PMC4523185; doi:10.1371/journal.pone.0134344)
Supplement: S3 File — Anonymised files of the distribution of each food product unit included in the analysis. Variables are “Municipality” = Identifier of the Municipality,”NumPackages” = Number of consumer packages delivered;”Date_delivered” = The date the food product unit has been delivered;”Date_expired” = The date given where food product unit have expired. (ZIP) [file pone.0134344.s005.zip › prod149.txt]

Municipality	numPackages	Date_delivered	Date_expired
KQ	10	17154	17184
KQ	13	17160	17184
KR	25	17154	17184
AY	20	17154	17184
MK	5	17160	17184
QD	10	17154	17184
MZ	5	17155	17184
BT	5	17156	17184
MN	5	17154	17184
PV	15	17155	17184
PV	30	17154	17184
QK	20	17154	17184
PP	5	17154	17184
KU	10	17154	17184
EI	30	17154	17184
FH	15	17155	17184
FH	58	17154	17184
BU	10	17156	17184
BU	40	17154	17184
GZ	5	17154	17184
GZ	15	17155	17184
QU	20	17155	17184
HV	10	17154	17184
OL	20	17154	17184
QV	5	17153	17184
QV	5	17155	17184
QV	35	17154	17184
CL	35	17154	17184
EG	5	17160	17184
EG	20	17154	17184
MX	5	17156	17184
MX	15	17155	17184
HT	5	17154	17184
BW	5	17154	17184
EF	10	17156	17184
EF	60	17153	17184
EF	100	17155	17184
EF	267	17154	17184
LF	5	17154	17184
LF	15	17160	17184
JL	10	17160	17184
GR	5	17153	17184
HN	5	17160	17184
HI	5	17154	17184
HI	30	17155	17184
FM	5	17156	17184
FM	10	17154	17184
HX	5	17156	17184
DM	5	17154	17184
GJ	5	17153	17184
GJ	5	17154	17184
GJ	5	17156	17184
OC	5	17156	17184
OV	5	17160	17184
KD	5	17154	17184
CX	10	17154	17184
RJ	5	17153	17184
RJ	10	17160	17184
GW	5	17154	17184
RN	5	17155	17184
RN	5	17160	17184
RN	15	17154	17184
RK	15	17155	17184
RK	15	17160	17184
RH	25	17154	17184
MT	10	17154	17184
ES	10	17160	17184
KK	5	17154	17184
CF	5	17160	17184
FP	5	17154	17184
FP	5	17155	17184
MR	10	17154	17184
QN	10	17154	17184
EO	10	17154	17184
IK	5	17155	17184
GG	15	17154	17184
CE	5	17154	17184
CE	5	17155	17184
CE	5	17163	17184
CE	10	17156	17184
OY	5	17160	17184
OU	5	17156	17184
OU	7	17153	17184
AV	10	17156	17184
QR	5	17156	17184
AJ	5	17156	17184
JQ	5	17168	17184
JQ	15	17167	17184
DY	10	17156	17184
DY	10	17163	17184
DY	15	17167	17184
HB	5	17156	17184
HB	5	17167	17184
FY	5	17156	17184
LW	10	17156	17184
AU	5	17167	17184
DT	5	17167	17184
DT	15	17156	17184
MD	5	17156	17184
JV	10	17167	17184
JV	15	17156	17184
PL	4	17168	17184
BS	5	17167	17184
OM	5	17156	17184
QM	5	17167	17184
QM	25	17156	17184
GB	5	17156	17184
FU	9	17160	17184
FU	15	17155	17184
FU	25	17156	17184
DD	5	17156	17184
BE	5	17156	17184
BE	10	17155	17184
CO	5	17156	17184
QS	15	17156	17184
PR	5	17155	17184
JT	10	17156	17184
EQ	10	17156	17184
ME	5	17156	17184
OO	5	17155	17184
JF	5	17154	17184
IB	5	17155	17184
LB	10	17153	17184
DL	5	17156	17184
EZ	35	17154	17184
EZ	55	17153	17184
EK	25	17153	17184
KL	30	17153	17184
KL	50	17154	17184
PZ	10	17153	17184
EH	20	17153	17184
FB	5	17153	17184
JM	10	17153	17184
RE	20	17153	17184
DZ	15	17153	17184
HU	5	17153	17184
KN	5	17153	17184
KW	10	17154	17184
OW	5	17153	17184
OW	5	17154	17184
IL	15	17153	17184
OP	5	17154	17184
KE	20	17153	17184
JE	10	17153	17184
DN	5	17154	17184
AC	15	17153	17184
HK	5	17155	17184
HK	10	17153	17184
MI	25	17153	17184
MI	75	17154	17184
QL	10	17153	17184
HZ	5	17154	17184
ED	15	17153	17184
AP	15	17153	17184
QF	5	17154	17184
FJ	10	17154	17184
FJ	20	17153	17184
AQ	30	17153	17184
AM	20	17153	17184
AM	30	17154	17184
AI	10	17153	17184
JB	5	17154	17184
JB	10	17153	17184
PQ	10	17153	17184
PG	10	17153	17184
BK	10	17153	17184
BN	25	17153	17184
RC	4	17156	17184
RC	20	17154	17184
RC	195	17150	17184
RC	385	17153	17184
MO	30	17153	17184
MO	40	17150	17184
CK	25	17153	17184
FG	50	17153	17184
RL	20	17153	17184
OD	105	17153	17184
GN	60	17153	17184
JR	10	17153	17184
CY	10	17153	17184
OQ	5	17154	17184
LK	20	17154	17184
CZ	273	17153	17184
IG	25	17153	17184
JO	15	17153	17184
HO	25	17150	17184
HO	50	17153	17184
LI	10	17153	17184
PS	85	17150	17184
AN	30	17153	17184
AN	135	17150	17184
AW	10	17154	17184
AW	15	17153	17184
LO	10	17150	17184
QW	10	17150	17184
IH	25	17150	17184
FX	5	17150	17184
DB	15	17153	17184
DB	30	17154	17184
DB	50	17150	17184
KY	10	17154	17184
MC	80	17153	17184
MC	110	17150	17184
PY	45	17153	17184
PY	145	17150	17184
DS	120	17150	17184
PW	25	17150	17184
GE	10	17154	17184
GE	130	17150	17184
FN	70	17153	17184
FN	80	17154	17184
FN	110	17150	17184
BO	5	17153	17184
BO	45	17150	17184
IT	10	17150	17184
IT	10	17154	17184
KJ	40	17153	17184
KJ	50	17154	17184
KJ	245	17150	17184
EP	5	17155	17184
EP	75	17154	17184
EP	80	17150	17184
EP	110	17153	17184
EL	5	17150	17184
IY	10	17154	17184
IY	65	17150	17184
AR	5	17154	17184
KC	5	17153	17184
KC	5	17154	17184
KC	25	17150	17184
RG	40	17153	17184
DA	50	17150	17184
LD	20	17150	17184
LD	20	17153	17184
GX	10	17153	17184
MJ	5	17154	17184
QC	10	17154	17184
KG	20	17154	17184
KG	45	17150	17184
HQ	15	17150	17184
HQ	15	17154	17184
HQ	35	17153	17184
CW	10	17154	17184
EX	20	17154	17184
CB	35	17154	17184
CB	60	17150	17184
FR	80	17150	17184
JH	35	17153	17184
JH	130	17154	17184
JH	180	17150	17184
DE	25	17150	17184
BH	75	17150	17184
BH	140	17154	17184
GM	5	17153	17184
GM	40	17150	17184
AS	10	17154	17184
AS	50	17150	17184
AZ	10	17150	17184
AZ	25	17154	17184
FI	10	17154	17184
IP	10	17153	17184
CN	5	17153	17184
GU	10	17154	17184
GU	55	17150	17184
HG	5	17154	17184
HG	25	17150	17184
OF	10	17153	17184
OF	20	17154	17184
DX	15	17154	17184
DX	20	17150	17184
