# Supplementary material for: An Adjusted Likelihood Ratio Approach Analysing Distribution of Food Products to Assist the Investigation of Foodborne Outbreaks
Source: PLoS One. 2015 Aug 3;10(8):e0134344. doi: 10.1371/journal.pone.0134344 (PMC4523185; doi:10.1371/journal.pone.0134344)
Supplement: S3 File — Anonymised files of the distribution of each food product unit included in the analysis. Variables are “Municipality” = Identifier of the Municipality,”NumPackages” = Number of consumer packages delivered;”Date_delivered” = The date the food product unit has been delivered;”Date_expired” = The date given where food product unit have expired. (ZIP) [file pone.0134344.s005.zip › prod150.txt]

Municipality	numPackages	Date_delivered	Date_expired
KQ	10	17168	17198
KQ	13	17174	17198
KR	25	17168	17198
AY	20	17168	17198
MK	5	17174	17198
QD	10	17168	17198
MZ	5	17169	17198
BT	5	17170	17198
MN	5	17168	17198
PV	15	17169	17198
PV	30	17168	17198
QK	20	17168	17198
PP	5	17168	17198
KU	10	17168	17198
EI	30	17168	17198
FH	15	17169	17198
FH	58	17168	17198
BU	10	17170	17198
BU	40	17168	17198
GZ	5	17168	17198
GZ	15	17169	17198
QU	20	17169	17198
HV	10	17168	17198
OL	20	17168	17198
QV	5	17167	17198
QV	5	17169	17198
QV	35	17168	17198
CL	35	17168	17198
EG	5	17174	17198
EG	20	17168	17198
MX	5	17170	17198
MX	15	17169	17198
HT	5	17168	17198
BW	5	17168	17198
EF	10	17170	17198
EF	60	17167	17198
EF	100	17169	17198
EF	267	17168	17198
LF	5	17168	17198
LF	15	17174	17198
JL	10	17174	17198
GR	5	17167	17198
HN	5	17174	17198
HI	5	17168	17198
HI	30	17169	17198
FM	5	17170	17198
FM	10	17168	17198
HX	5	17170	17198
DM	5	17168	17198
GJ	5	17167	17198
GJ	5	17168	17198
GJ	5	17170	17198
OC	5	17170	17198
OV	5	17174	17198
KD	5	17168	17198
CX	10	17168	17198
RJ	5	17167	17198
RJ	10	17174	17198
GW	5	17168	17198
RN	5	17169	17198
RN	5	17174	17198
RN	15	17168	17198
RK	15	17169	17198
RK	15	17174	17198
RH	25	17168	17198
MT	10	17168	17198
ES	10	17174	17198
KK	5	17168	17198
CF	5	17174	17198
FP	5	17168	17198
FP	5	17169	17198
MR	10	17168	17198
QN	10	17168	17198
EO	10	17168	17198
IK	5	17169	17198
GG	15	17168	17198
CE	5	17168	17198
CE	5	17169	17198
CE	5	17177	17198
CE	10	17170	17198
OY	5	17174	17198
OU	5	17170	17198
OU	7	17167	17198
AV	10	17170	17198
QR	5	17170	17198
AJ	5	17170	17198
JQ	5	17182	17198
JQ	15	17181	17198
DY	10	17170	17198
DY	10	17177	17198
DY	15	17181	17198
HB	5	17170	17198
HB	5	17181	17198
FY	5	17170	17198
LW	10	17170	17198
AU	5	17181	17198
DT	5	17181	17198
DT	15	17170	17198
MD	5	17170	17198
JV	10	17181	17198
JV	15	17170	17198
PL	4	17182	17198
BS	5	17181	17198
OM	5	17170	17198
QM	5	17181	17198
QM	25	17170	17198
GB	5	17170	17198
FU	9	17174	17198
FU	15	17169	17198
FU	25	17170	17198
DD	5	17170	17198
BE	5	17170	17198
BE	10	17169	17198
CO	5	17170	17198
QS	15	17170	17198
PR	5	17169	17198
JT	10	17170	17198
EQ	10	17170	17198
ME	5	17170	17198
OO	5	17169	17198
JF	5	17168	17198
IB	5	17169	17198
LB	10	17167	17198
DL	5	17170	17198
EZ	35	17168	17198
EZ	55	17167	17198
EK	25	17167	17198
KL	30	17167	17198
KL	50	17168	17198
PZ	10	17167	17198
EH	20	17167	17198
FB	5	17167	17198
JM	10	17167	17198
RE	20	17167	17198
DZ	15	17167	17198
HU	5	17167	17198
KN	5	17167	17198
KW	10	17168	17198
OW	5	17167	17198
OW	5	17168	17198
IL	15	17167	17198
OP	5	17168	17198
KE	20	17167	17198
JE	10	17167	17198
DN	5	17168	17198
AC	15	17167	17198
HK	5	17169	17198
HK	10	17167	17198
MI	25	17167	17198
MI	75	17168	17198
QL	10	17167	17198
HZ	5	17168	17198
ED	15	17167	17198
AP	15	17167	17198
QF	5	17168	17198
FJ	10	17168	17198
FJ	20	17167	17198
AQ	30	17167	17198
AM	20	17167	17198
AM	30	17168	17198
AI	10	17167	17198
JB	5	17168	17198
JB	10	17167	17198
PQ	10	17167	17198
PG	10	17167	17198
BK	10	17167	17198
BN	25	17167	17198
RC	4	17170	17198
RC	20	17168	17198
RC	195	17164	17198
RC	385	17167	17198
MO	30	17167	17198
MO	40	17164	17198
CK	25	17167	17198
FG	50	17167	17198
RL	20	17167	17198
OD	105	17167	17198
GN	60	17167	17198
JR	10	17167	17198
CY	10	17167	17198
OQ	5	17168	17198
LK	20	17168	17198
CZ	273	17167	17198
IG	25	17167	17198
JO	15	17167	17198
HO	25	17164	17198
HO	50	17167	17198
LI	10	17167	17198
PS	85	17164	17198
AN	30	17167	17198
AN	135	17164	17198
AW	10	17168	17198
AW	15	17167	17198
LO	10	17164	17198
QW	10	17164	17198
IH	25	17164	17198
FX	5	17164	17198
DB	15	17167	17198
DB	30	17168	17198
DB	50	17164	17198
KY	10	17168	17198
MC	80	17167	17198
MC	110	17164	17198
PY	45	17167	17198
PY	145	17164	17198
DS	120	17164	17198
PW	25	17164	17198
GE	10	17168	17198
GE	130	17164	17198
FN	70	17167	17198
FN	80	17168	17198
FN	110	17164	17198
BO	5	17167	17198
BO	45	17164	17198
IT	10	17164	17198
IT	10	17168	17198
KJ	40	17167	17198
KJ	50	17168	17198
KJ	245	17164	17198
EP	5	17169	17198
EP	75	17168	17198
EP	80	17164	17198
EP	110	17167	17198
EL	5	17164	17198
IY	10	17168	17198
IY	65	17164	17198
AR	5	17168	17198
KC	5	17167	17198
KC	5	17168	17198
KC	25	17164	17198
RG	40	17167	17198
DA	50	17164	17198
LD	20	17164	17198
LD	20	17167	17198
GX	10	17167	17198
MJ	5	17168	17198
QC	10	17168	17198
KG	20	17168	17198
KG	45	17164	17198
HQ	15	17164	17198
HQ	15	17168	17198
HQ	35	17167	17198
CW	10	17168	17198
EX	20	17168	17198
CB	35	17168	17198
CB	60	17164	17198
FR	80	17164	17198
JH	35	17167	17198
JH	130	17168	17198
JH	180	17164	17198
DE	25	17164	17198
BH	75	17164	17198
BH	140	17168	17198
GM	5	17167	17198
GM	40	17164	17198
AS	10	17168	17198
AS	50	17164	17198
AZ	10	17164	17198
AZ	25	17168	17198
FI	10	17168	17198
IP	10	17167	17198
CN	5	17167	17198
GU	10	17168	17198
GU	55	17164	17198
HG	5	17168	17198
HG	25	17164	17198
OF	10	17167	17198
OF	20	17168	17198
DX	15	17168	17198
DX	20	17164	17198
