# Supplementary material for: An Adjusted Likelihood Ratio Approach Analysing Distribution of Food Products to Assist the Investigation of Foodborne Outbreaks
Source: PLoS One. 2015 Aug 3;10(8):e0134344. doi: 10.1371/journal.pone.0134344 (PMC4523185; doi:10.1371/journal.pone.0134344)
Supplement: S3 File — Anonymised files of the distribution of each food product unit included in the analysis. Variables are “Municipality” = Identifier of the Municipality,”NumPackages” = Number of consumer packages delivered;”Date_delivered” = The date the food product unit has been delivered;”Date_expired” = The date given where food product unit have expired. (ZIP) [file pone.0134344.s005.zip › prod151.txt]

Municipality	numPackages	Date_delivered	Date_expired
KQ	10	17182	17212
KQ	13	17188	17212
KR	25	17182	17212
AY	20	17182	17212
MK	5	17188	17212
QD	10	17182	17212
MZ	5	17183	17212
BT	5	17184	17212
MN	5	17182	17212
PV	15	17183	17212
PV	30	17182	17212
QK	20	17182	17212
PP	5	17182	17212
KU	10	17182	17212
EI	30	17182	17212
FH	15	17183	17212
FH	58	17182	17212
BU	10	17184	17212
BU	40	17182	17212
GZ	5	17182	17212
GZ	15	17183	17212
QU	20	17183	17212
HV	10	17182	17212
OL	20	17182	17212
QV	5	17181	17212
QV	5	17183	17212
QV	35	17182	17212
CL	35	17182	17212
EG	5	17188	17212
EG	20	17182	17212
MX	5	17184	17212
MX	15	17183	17212
HT	5	17182	17212
BW	5	17182	17212
EF	10	17184	17212
EF	60	17181	17212
EF	100	17183	17212
EF	267	17182	17212
LF	5	17182	17212
LF	15	17188	17212
JL	10	17188	17212
GR	5	17181	17212
HN	5	17188	17212
HI	5	17182	17212
HI	30	17183	17212
FM	5	17184	17212
FM	10	17182	17212
HX	5	17184	17212
DM	5	17182	17212
GJ	5	17181	17212
GJ	5	17182	17212
GJ	5	17184	17212
OC	5	17184	17212
OV	5	17188	17212
KD	5	17182	17212
CX	10	17182	17212
RJ	5	17181	17212
RJ	10	17188	17212
GW	5	17182	17212
RN	5	17183	17212
RN	5	17188	17212
RN	15	17182	17212
RK	15	17183	17212
RK	15	17188	17212
RH	25	17182	17212
MT	10	17182	17212
ES	10	17188	17212
KK	5	17182	17212
CF	5	17188	17212
FP	5	17182	17212
FP	5	17183	17212
MR	10	17182	17212
QN	10	17182	17212
EO	10	17182	17212
IK	5	17183	17212
GG	15	17182	17212
CE	5	17182	17212
CE	5	17183	17212
CE	5	17191	17212
CE	10	17184	17212
OY	5	17188	17212
OU	5	17184	17212
OU	7	17181	17212
AV	10	17184	17212
QR	5	17184	17212
AJ	5	17184	17212
JQ	5	17196	17212
JQ	15	17195	17212
DY	10	17184	17212
DY	10	17191	17212
DY	15	17195	17212
HB	5	17184	17212
HB	5	17195	17212
FY	5	17184	17212
LW	10	17184	17212
AU	5	17195	17212
DT	5	17195	17212
DT	15	17184	17212
MD	5	17184	17212
JV	10	17195	17212
JV	15	17184	17212
PL	4	17196	17212
BS	5	17195	17212
OM	5	17184	17212
QM	5	17195	17212
QM	25	17184	17212
GB	5	17184	17212
FU	9	17188	17212
FU	15	17183	17212
FU	25	17184	17212
DD	5	17184	17212
BE	5	17184	17212
BE	10	17183	17212
CO	5	17184	17212
QS	15	17184	17212
PR	5	17183	17212
JT	10	17184	17212
EQ	10	17184	17212
ME	5	17184	17212
OO	5	17183	17212
JF	5	17182	17212
IB	5	17183	17212
LB	10	17181	17212
DL	5	17184	17212
EZ	35	17182	17212
EZ	55	17181	17212
EK	25	17181	17212
KL	30	17181	17212
KL	50	17182	17212
PZ	10	17181	17212
EH	20	17181	17212
FB	5	17181	17212
JM	10	17181	17212
RE	20	17181	17212
DZ	15	17181	17212
HU	5	17181	17212
KN	5	17181	17212
KW	10	17182	17212
OW	5	17181	17212
OW	5	17182	17212
IL	15	17181	17212
OP	5	17182	17212
KE	20	17181	17212
JE	10	17181	17212
DN	5	17182	17212
AC	15	17181	17212
HK	5	17183	17212
HK	10	17181	17212
MI	25	17181	17212
MI	75	17182	17212
QL	10	17181	17212
HZ	5	17182	17212
ED	15	17181	17212
AP	15	17181	17212
QF	5	17182	17212
FJ	10	17182	17212
FJ	20	17181	17212
AQ	30	17181	17212
AM	20	17181	17212
AM	30	17182	17212
AI	10	17181	17212
JB	5	17182	17212
JB	10	17181	17212
PQ	10	17181	17212
PG	10	17181	17212
BK	10	17181	17212
BN	25	17181	17212
RC	4	17184	17212
RC	20	17182	17212
RC	195	17178	17212
RC	385	17181	17212
MO	30	17181	17212
MO	40	17178	17212
CK	25	17181	17212
FG	50	17181	17212
RL	20	17181	17212
OD	105	17181	17212
GN	60	17181	17212
JR	10	17181	17212
CY	10	17181	17212
OQ	5	17182	17212
LK	20	17182	17212
CZ	273	17181	17212
IG	25	17181	17212
JO	15	17181	17212
HO	25	17178	17212
HO	50	17181	17212
LI	10	17181	17212
PS	85	17178	17212
AN	30	17181	17212
AN	135	17178	17212
AW	10	17182	17212
AW	15	17181	17212
LO	10	17178	17212
QW	10	17178	17212
IH	25	17178	17212
FX	5	17178	17212
DB	15	17181	17212
DB	30	17182	17212
DB	50	17178	17212
KY	10	17182	17212
MC	80	17181	17212
MC	110	17178	17212
PY	45	17181	17212
PY	145	17178	17212
DS	120	17178	17212
PW	25	17178	17212
GE	10	17182	17212
GE	130	17178	17212
FN	70	17181	17212
FN	80	17182	17212
FN	110	17178	17212
BO	5	17181	17212
BO	45	17178	17212
IT	10	17178	17212
IT	10	17182	17212
KJ	40	17181	17212
KJ	50	17182	17212
KJ	245	17178	17212
EP	5	17183	17212
EP	75	17182	17212
EP	80	17178	17212
EP	110	17181	17212
EL	5	17178	17212
IY	10	17182	17212
IY	65	17178	17212
AR	5	17182	17212
KC	5	17181	17212
KC	5	17182	17212
KC	25	17178	17212
RG	40	17181	17212
DA	50	17178	17212
LD	20	17178	17212
LD	20	17181	17212
GX	10	17181	17212
MJ	5	17182	17212
QC	10	17182	17212
KG	20	17182	17212
KG	45	17178	17212
HQ	15	17178	17212
HQ	15	17182	17212
HQ	35	17181	17212
CW	10	17182	17212
EX	20	17182	17212
CB	35	17182	17212
CB	60	17178	17212
FR	80	17178	17212
JH	35	17181	17212
JH	130	17182	17212
JH	180	17178	17212
DE	25	17178	17212
BH	75	17178	17212
BH	140	17182	17212
GM	5	17181	17212
GM	40	17178	17212
AS	10	17182	17212
AS	50	17178	17212
AZ	10	17178	17212
AZ	25	17182	17212
FI	10	17182	17212
IP	10	17181	17212
CN	5	17181	17212
GU	10	17182	17212
GU	55	17178	17212
HG	5	17182	17212
HG	25	17178	17212
OF	10	17181	17212
OF	20	17182	17212
DX	15	17182	17212
DX	20	17178	17212
