# Supplementary material for: An Adjusted Likelihood Ratio Approach Analysing Distribution of Food Products to Assist the Investigation of Foodborne Outbreaks
Source: PLoS One. 2015 Aug 3;10(8):e0134344. doi: 10.1371/journal.pone.0134344 (PMC4523185; doi:10.1371/journal.pone.0134344)
Supplement: S3 File — Anonymised files of the distribution of each food product unit included in the analysis. Variables are “Municipality” = Identifier of the Municipality,”NumPackages” = Number of consumer packages delivered;”Date_delivered” = The date the food product unit has been delivered;”Date_expired” = The date given where food product unit have expired. (ZIP) [file pone.0134344.s005.zip › prod152.txt]

Municipality	numPackages	Date_delivered	Date_expired
KQ	10	17196	17226
KQ	13	17202	17226
KR	25	17196	17226
AY	20	17196	17226
MK	5	17202	17226
QD	10	17196	17226
MZ	5	17197	17226
BT	5	17198	17226
MN	5	17196	17226
PV	15	17197	17226
PV	30	17196	17226
QK	20	17196	17226
PP	5	17196	17226
KU	10	17196	17226
EI	30	17196	17226
FH	15	17197	17226
FH	58	17196	17226
BU	10	17198	17226
BU	40	17196	17226
GZ	5	17196	17226
GZ	15	17197	17226
QU	20	17197	17226
HV	10	17196	17226
OL	20	17196	17226
QV	5	17195	17226
QV	5	17197	17226
QV	35	17196	17226
CL	35	17196	17226
EG	5	17202	17226
EG	20	17196	17226
MX	5	17198	17226
MX	15	17197	17226
HT	5	17196	17226
BW	5	17196	17226
EF	10	17198	17226
EF	60	17195	17226
EF	100	17197	17226
EF	267	17196	17226
LF	5	17196	17226
LF	15	17202	17226
JL	10	17202	17226
GR	5	17195	17226
HN	5	17202	17226
HI	5	17196	17226
HI	30	17197	17226
FM	5	17198	17226
FM	10	17196	17226
HX	5	17198	17226
DM	5	17196	17226
GJ	5	17195	17226
GJ	5	17196	17226
GJ	5	17198	17226
OC	5	17198	17226
OV	5	17202	17226
KD	5	17196	17226
CX	10	17196	17226
RJ	5	17195	17226
RJ	10	17202	17226
GW	5	17196	17226
RN	5	17197	17226
RN	5	17202	17226
RN	15	17196	17226
RK	15	17197	17226
RK	15	17202	17226
RH	25	17196	17226
MT	10	17196	17226
ES	10	17202	17226
KK	5	17196	17226
CF	5	17202	17226
FP	5	17196	17226
FP	5	17197	17226
MR	10	17196	17226
QN	10	17196	17226
EO	10	17196	17226
IK	5	17197	17226
GG	15	17196	17226
CE	5	17196	17226
CE	5	17197	17226
CE	5	17205	17226
CE	10	17198	17226
OY	5	17202	17226
OU	5	17198	17226
OU	7	17195	17226
AV	10	17198	17226
QR	5	17198	17226
AJ	5	17198	17226
JQ	5	17210	17226
JQ	15	17209	17226
DY	10	17198	17226
DY	10	17205	17226
DY	15	17209	17226
HB	5	17198	17226
HB	5	17209	17226
FY	5	17198	17226
LW	10	17198	17226
AU	5	17209	17226
DT	5	17209	17226
DT	15	17198	17226
MD	5	17198	17226
JV	10	17209	17226
JV	15	17198	17226
PL	4	17210	17226
BS	5	17209	17226
OM	5	17198	17226
QM	5	17209	17226
QM	25	17198	17226
GB	5	17198	17226
FU	9	17202	17226
FU	15	17197	17226
FU	25	17198	17226
DD	5	17198	17226
BE	5	17198	17226
BE	10	17197	17226
CO	5	17198	17226
QS	15	17198	17226
PR	5	17197	17226
JT	10	17198	17226
EQ	10	17198	17226
ME	5	17198	17226
OO	5	17197	17226
JF	5	17196	17226
IB	5	17197	17226
LB	10	17195	17226
DL	5	17198	17226
EZ	35	17196	17226
EZ	55	17195	17226
EK	25	17195	17226
KL	30	17195	17226
KL	50	17196	17226
PZ	10	17195	17226
EH	20	17195	17226
FB	5	17195	17226
JM	10	17195	17226
RE	20	17195	17226
DZ	15	17195	17226
HU	5	17195	17226
KN	5	17195	17226
KW	10	17196	17226
OW	5	17195	17226
OW	5	17196	17226
IL	15	17195	17226
OP	5	17196	17226
KE	20	17195	17226
JE	10	17195	17226
DN	5	17196	17226
AC	15	17195	17226
HK	5	17197	17226
HK	10	17195	17226
MI	25	17195	17226
MI	75	17196	17226
QL	10	17195	17226
HZ	5	17196	17226
ED	15	17195	17226
AP	15	17195	17226
QF	5	17196	17226
FJ	10	17196	17226
FJ	20	17195	17226
AQ	30	17195	17226
AM	20	17195	17226
AM	30	17196	17226
AI	10	17195	17226
JB	5	17196	17226
JB	10	17195	17226
PQ	10	17195	17226
PG	10	17195	17226
BK	10	17195	17226
BN	25	17195	17226
RC	4	17198	17226
RC	20	17196	17226
RC	195	17192	17226
RC	385	17195	17226
MO	30	17195	17226
MO	40	17192	17226
CK	25	17195	17226
FG	50	17195	17226
RL	20	17195	17226
OD	105	17195	17226
GN	60	17195	17226
JR	10	17195	17226
CY	10	17195	17226
OQ	5	17196	17226
LK	20	17196	17226
CZ	273	17195	17226
IG	25	17195	17226
JO	15	17195	17226
HO	25	17192	17226
HO	50	17195	17226
LI	10	17195	17226
PS	85	17192	17226
AN	30	17195	17226
AN	135	17192	17226
AW	10	17196	17226
AW	15	17195	17226
LO	10	17192	17226
QW	10	17192	17226
IH	25	17192	17226
FX	5	17192	17226
DB	15	17195	17226
DB	30	17196	17226
DB	50	17192	17226
KY	10	17196	17226
MC	80	17195	17226
MC	110	17192	17226
PY	45	17195	17226
PY	145	17192	17226
DS	120	17192	17226
PW	25	17192	17226
GE	10	17196	17226
GE	130	17192	17226
FN	70	17195	17226
FN	80	17196	17226
FN	110	17192	17226
BO	5	17195	17226
BO	45	17192	17226
IT	10	17192	17226
IT	10	17196	17226
KJ	40	17195	17226
KJ	50	17196	17226
KJ	245	17192	17226
EP	5	17197	17226
EP	75	17196	17226
EP	80	17192	17226
EP	110	17195	17226
EL	5	17192	17226
IY	10	17196	17226
IY	65	17192	17226
AR	5	17196	17226
KC	5	17195	17226
KC	5	17196	17226
KC	25	17192	17226
RG	40	17195	17226
DA	50	17192	17226
LD	20	17192	17226
LD	20	17195	17226
GX	10	17195	17226
MJ	5	17196	17226
QC	10	17196	17226
KG	20	17196	17226
KG	45	17192	17226
HQ	15	17192	17226
HQ	15	17196	17226
HQ	35	17195	17226
CW	10	17196	17226
EX	20	17196	17226
CB	35	17196	17226
CB	60	17192	17226
FR	80	17192	17226
JH	35	17195	17226
JH	130	17196	17226
JH	180	17192	17226
DE	25	17192	17226
BH	75	17192	17226
BH	140	17196	17226
GM	5	17195	17226
GM	40	17192	17226
AS	10	17196	17226
AS	50	17192	17226
AZ	10	17192	17226
AZ	25	17196	17226
FI	10	17196	17226
IP	10	17195	17226
CN	5	17195	17226
GU	10	17196	17226
GU	55	17192	17226
HG	5	17196	17226
HG	25	17192	17226
OF	10	17195	17226
OF	20	17196	17226
DX	15	17196	17226
DX	20	17192	17226
