# Supplementary material for: An Adjusted Likelihood Ratio Approach Analysing Distribution of Food Products to Assist the Investigation of Foodborne Outbreaks
Source: PLoS One. 2015 Aug 3;10(8):e0134344. doi: 10.1371/journal.pone.0134344 (PMC4523185; doi:10.1371/journal.pone.0134344)
Supplement: S3 File — Anonymised files of the distribution of each food product unit included in the analysis. Variables are “Municipality” = Identifier of the Municipality,”NumPackages” = Number of consumer packages delivered;”Date_delivered” = The date the food product unit has been delivered;”Date_expired” = The date given where food product unit have expired. (ZIP) [file pone.0134344.s005.zip › prod153.txt]

Municipality	numPackages	Date_delivered	Date_expired
JW	5	17106	17132
JW	5	17111	17132
KR	10	17108	17132
AY	5	17107	17132
AY	5	17111	17132
CQ	5	17111	17132
PO	5	17111	17132
QD	5	17108	17132
QO	5	17111	17132
MN	10	17111	17132
PV	5	17111	17132
PV	10	17106	17132
QK	5	17108	17132
KU	5	17108	17132
KU	5	17111	17132
FH	5	17105	17132
FH	15	17107	17132
FH	45	17111	17132
BU	5	17105	17132
BU	5	17107	17132
BU	5	17108	17132
BU	10	17106	17132
BU	10	17111	17132
HV	10	17106	17132
OL	5	17106	17132
QV	5	17105	17132
QV	10	17106	17132
EG	5	17106	17132
HT	5	17105	17132
BW	5	17107	17132
EF	19	17112	17132
EF	20	17108	17132
EF	20	17111	17132
EF	35	17106	17132
EF	55	17105	17132
EF	90	17107	17132
OG	5	17111	17132
DK	5	17111	17132
MV	5	17111	17132
JL	5	17111	17132
GR	5	17108	17132
HN	5	17104	17132
KV	5	17108	17132
EC	5	17107	17132
RM	5	17111	17132
RJ	10	17111	17132
RN	5	17108	17132
RN	5	17111	17132
RN	10	17105	17132
RK	5	17111	17132
RK	10	17107	17132
BI	5	17111	17132
DQ	5	17111	17132
DH	5	17108	17132
RF	5	17108	17132
PD	15	17108	17132
IS	5	17107	17132
IS	5	17111	17132
FP	5	17108	17132
FP	5	17111	17132
QN	5	17106	17132
QN	5	17112	17132
QN	20	17108	17132
KM	15	17108	17132
EO	5	17105	17132
EO	5	17111	17132
GG	5	17111	17132
HP	5	17106	17132
HP	5	17108	17132
CE	5	17108	17132
CE	25	17111	17132
OU	5	17111	17132
QJ	5	17111	17132
FV	5	17111	17132
FU	5	17106	17132
FU	5	17111	17132
FU	5	17113	17132
FU	5	17114	17132
FU	10	17107	17132
FU	20	17112	17132
FU	50	17105	17132
CO	5	17108	17132
QS	5	17112	17132
GI	5	17105	17132
JT	5	17105	17132
JT	5	17108	17132
QB	5	17104	17132
QB	5	17108	17132
EQ	1	17104	17132
EQ	5	17108	17132
EQ	5	17111	17132
ME	5	17108	17132
ME	5	17113	17132
OO	5	17104	17132
DO	5	17113	17132
IB	5	17111	17132
LB	10	17104	17132
AH	5	17105	17132
DL	5	17104	17132
EK	5	17104	17132
KL	20	17101	17132
PZ	5	17100	17132
EH	5	17104	17132
RE	5	17104	17132
HU	5	17104	17132
KN	5	17104	17132
KI	5	17101	17132
FK	5	17101	17132
FK	5	17102	17132
IC	10	17101	17132
AC	5	17104	17132
HK	5	17101	17132
HK	15	17104	17132
MI	5	17102	17132
MI	5	17104	17132
MI	10	17100	17132
MI	25	17101	17132
LT	5	17101	17132
FS	5	17101	17132
QF	5	17101	17132
MU	5	17101	17132
FJ	10	17104	17132
AQ	5	17101	17132
ID	5	17101	17132
JB	10	17104	17132
GY	5	17100	17132
BK	5	17100	17132
BN	10	17104	17132
RC	15	17105	17132
RC	25	17099	17132
RC	25	17104	17132
RC	30	17100	17132
RC	80	17106	17132
RC	130	17101	17132
MO	5	17100	17132
MO	5	17107	17132
MO	15	17106	17132
MO	20	17104	17132
MO	35	17099	17132
GQ	5	17101	17132
FG	5	17100	17132
FG	10	17101	17132
RL	10	17100	17132
OD	10	17102	17132
OD	15	17101	17132
GN	5	17102	17132
GN	25	17101	17132
OQ	5	17100	17132
LK	5	17100	17132
LR	15	17102	17132
CZ	45	17100	17132
JO	10	17101	17132
HO	15	17105	17132
HO	15	17107	17132
HO	30	17101	17132
LI	5	17100	17132
LI	5	17104	17132
LI	10	17101	17132
LI	20	17105	17132
PS	5	17101	17132
PS	5	17106	17132
PS	20	17104	17132
PS	20	17107	17132
AN	10	17106	17132
AN	15	17101	17132
AN	40	17105	17132
AW	5	17101	17132
AW	15	17099	17132
AW	15	17107	17132
LO	5	17099	17132
LO	5	17100	17132
LO	25	17106	17132
QW	5	17100	17132
QW	5	17106	17132
QW	5	17107	17132
IH	5	17106	17132
IH	10	17105	17132
CD	10	17101	17132
DB	5	17100	17132
DB	5	17107	17132
DB	20	17099	17132
DB	20	17106	17132
MC	5	17104	17132
MC	15	17106	17132
MC	20	17105	17132
MC	40	17099	17132
MC	55	17101	17132
MC	75	17107	17132
PY	15	17104	17132
PY	15	17105	17132
PY	30	17099	17132
PY	35	17100	17132
PY	35	17106	17132
PY	45	17101	17132
PY	70	17107	17132
DS	25	17101	17132
DS	30	17106	17132
DS	36	17099	17132
DS	70	17105	17132
PW	20	17101	17132
GE	5	17105	17132
GE	10	17101	17132
GE	15	17106	17132
GE	15	17107	17132
GE	50	17099	17132
FN	10	17099	17132
FN	10	17104	17132
FN	30	17105	17132
FN	30	17106	17132
FN	50	17101	17132
BO	5	17099	17132
BO	10	17101	17132
BO	15	17104	17132
BO	25	17105	17132
BO	45	17106	17132
IT	5	17104	17132
KJ	5	17106	17132
KJ	10	17101	17132
KJ	10	17104	17132
KJ	20	17105	17132
KJ	25	17100	17132
KJ	230	17107	17132
EP	25	17101	17132
EP	30	17104	17132
EP	45	17106	17132
EP	50	17099	17132
EP	60	17100	17132
EP	70	17107	17132
EP	90	17105	17132
EL	5	17100	17132
EL	5	17101	17132
EL	5	17107	17132
IY	5	17104	17132
IY	5	17105	17132
IY	25	17101	17132
IY	25	17107	17132
IY	30	17100	17132
AR	5	17105	17132
KC	5	17099	17132
KC	5	17106	17132
KC	15	17105	17132
QY	15	17100	17132
BF	5	17104	17132
BF	5	17106	17132
MY	10	17100	17132
MY	10	17107	17132
RG	10	17107	17132
RG	15	17104	17132
RG	20	17100	17132
DA	5	17100	17132
DA	5	17106	17132
DA	5	17107	17132
DA	10	17099	17132
DA	15	17104	17132
DA	20	17105	17132
LD	10	17099	17132
LD	10	17104	17132
LD	10	17106	17132
MJ	10	17105	17132
QC	5	17099	17132
QC	5	17104	17132
QC	5	17106	17132
QC	5	17107	17132
QC	10	17100	17132
FO	5	17106	17132
FO	10	17104	17132
KG	5	17107	17132
KG	15	17099	17132
KG	15	17105	17132
KG	25	17101	17132
KG	25	17104	17132
KG	30	17100	17132
KG	50	17106	17132
HQ	5	17099	17132
HQ	5	17101	17132
HQ	10	17104	17132
HQ	15	17100	17132
BD	10	17101	17132
BD	10	17105	17132
FC	15	17104	17132
FC	20	17105	17132
AG	5	17099	17132
JC	5	17099	17132
JC	5	17100	17132
JC	5	17101	17132
CW	10	17107	17132
CW	15	17105	17132
CW	20	17100	17132
CW	25	17104	17132
EX	15	17107	17132
CB	5	17100	17132
FR	5	17100	17132
FR	5	17105	17132
FR	10	17101	17132
FR	10	17104	17132
JH	5	17104	17132
JH	10	17099	17132
JH	15	17101	17132
JH	25	17106	17132
JH	35	17105	17132
JH	40	17100	17132
DE	15	17106	17132
BH	5	17104	17132
BH	10	17099	17132
BH	10	17100	17132
BH	15	17101	17132
BH	30	17105	17132
BH	60	17106	17132
GC	5	17105	17132
GC	10	17100	17132
EV	10	17100	17132
OX	5	17104	17132
OX	5	17105	17132
AT	10	17105	17132
GM	5	17101	17132
GM	5	17105	17132
GM	15	17104	17132
GM	20	17107	17132
AS	5	17100	17132
AS	5	17107	17132
AZ	15	17106	17132
FI	5	17100	17132
FI	5	17106	17132
FI	20	17104	17132
IP	5	17100	17132
IP	5	17104	17132
CN	5	17100	17132
GU	5	17105	17132
PI	5	17100	17132
HG	5	17099	17132
HG	5	17101	17132
HG	5	17106	17132
HG	15	17104	17132
OF	4	17107	17132
OF	5	17100	17132
OF	5	17101	17132
OF	25	17105	17132
OF	60	17104	17132
