# Supplementary material for: An Adjusted Likelihood Ratio Approach Analysing Distribution of Food Products to Assist the Investigation of Foodborne Outbreaks
Source: PLoS One. 2015 Aug 3;10(8):e0134344. doi: 10.1371/journal.pone.0134344 (PMC4523185; doi:10.1371/journal.pone.0134344)
Supplement: S3 File — Anonymised files of the distribution of each food product unit included in the analysis. Variables are “Municipality” = Identifier of the Municipality,”NumPackages” = Number of consumer packages delivered;”Date_delivered” = The date the food product unit has been delivered;”Date_expired” = The date given where food product unit have expired. (ZIP) [file pone.0134344.s005.zip › prod154.txt]

Municipality	numPackages	Date_delivered	Date_expired
JW	5	17120	17146
JW	5	17125	17146
KR	10	17122	17146
AY	5	17121	17146
AY	5	17125	17146
CQ	5	17125	17146
PO	5	17125	17146
QD	5	17122	17146
QO	5	17125	17146
MN	10	17125	17146
PV	5	17125	17146
PV	10	17120	17146
QK	5	17122	17146
KU	5	17122	17146
KU	5	17125	17146
FH	5	17119	17146
FH	15	17121	17146
FH	45	17125	17146
BU	5	17119	17146
BU	5	17121	17146
BU	5	17122	17146
BU	10	17120	17146
BU	10	17125	17146
HV	10	17120	17146
OL	5	17120	17146
QV	5	17119	17146
QV	10	17120	17146
EG	5	17120	17146
HT	5	17119	17146
BW	5	17121	17146
EF	19	17126	17146
EF	20	17122	17146
EF	20	17125	17146
EF	35	17120	17146
EF	55	17119	17146
EF	90	17121	17146
OG	5	17125	17146
DK	5	17125	17146
MV	5	17125	17146
JL	5	17125	17146
GR	5	17122	17146
HN	5	17118	17146
KV	5	17122	17146
EC	5	17121	17146
RM	5	17125	17146
RJ	10	17125	17146
RN	5	17122	17146
RN	5	17125	17146
RN	10	17119	17146
RK	5	17125	17146
RK	10	17121	17146
BI	5	17125	17146
DQ	5	17125	17146
DH	5	17122	17146
RF	5	17122	17146
PD	15	17122	17146
IS	5	17121	17146
IS	5	17125	17146
FP	5	17122	17146
FP	5	17125	17146
QN	5	17120	17146
QN	5	17126	17146
QN	20	17122	17146
KM	15	17122	17146
EO	5	17119	17146
EO	5	17125	17146
GG	5	17125	17146
HP	5	17120	17146
HP	5	17122	17146
CE	5	17122	17146
CE	25	17125	17146
OU	5	17125	17146
QJ	5	17125	17146
FV	5	17125	17146
FU	5	17120	17146
FU	5	17125	17146
FU	5	17127	17146
FU	5	17128	17146
FU	10	17121	17146
FU	20	17126	17146
FU	50	17119	17146
CO	5	17122	17146
QS	5	17126	17146
GI	5	17119	17146
JT	5	17119	17146
JT	5	17122	17146
QB	5	17118	17146
QB	5	17122	17146
EQ	1	17118	17146
EQ	5	17122	17146
EQ	5	17125	17146
ME	5	17122	17146
ME	5	17127	17146
OO	5	17118	17146
DO	5	17127	17146
IB	5	17125	17146
LB	10	17118	17146
AH	5	17119	17146
DL	5	17118	17146
EK	5	17118	17146
KL	20	17115	17146
PZ	5	17114	17146
EH	5	17118	17146
RE	5	17118	17146
HU	5	17118	17146
KN	5	17118	17146
KI	5	17115	17146
FK	5	17115	17146
FK	5	17116	17146
IC	10	17115	17146
AC	5	17118	17146
HK	5	17115	17146
HK	15	17118	17146
MI	5	17116	17146
MI	5	17118	17146
MI	10	17114	17146
MI	25	17115	17146
LT	5	17115	17146
FS	5	17115	17146
QF	5	17115	17146
MU	5	17115	17146
FJ	10	17118	17146
AQ	5	17115	17146
ID	5	17115	17146
JB	10	17118	17146
GY	5	17114	17146
BK	5	17114	17146
BN	10	17118	17146
RC	15	17119	17146
RC	25	17113	17146
RC	25	17118	17146
RC	30	17114	17146
RC	80	17120	17146
RC	130	17115	17146
MO	5	17114	17146
MO	5	17121	17146
MO	15	17120	17146
MO	20	17118	17146
MO	35	17113	17146
GQ	5	17115	17146
FG	5	17114	17146
FG	10	17115	17146
RL	10	17114	17146
OD	10	17116	17146
OD	15	17115	17146
GN	5	17116	17146
GN	25	17115	17146
OQ	5	17114	17146
LK	5	17114	17146
LR	15	17116	17146
CZ	45	17114	17146
JO	10	17115	17146
HO	15	17119	17146
HO	15	17121	17146
HO	30	17115	17146
LI	5	17114	17146
LI	5	17118	17146
LI	10	17115	17146
LI	20	17119	17146
PS	5	17115	17146
PS	5	17120	17146
PS	20	17118	17146
PS	20	17121	17146
AN	10	17120	17146
AN	15	17115	17146
AN	40	17119	17146
AW	5	17115	17146
AW	15	17113	17146
AW	15	17121	17146
LO	5	17113	17146
LO	5	17114	17146
LO	25	17120	17146
QW	5	17114	17146
QW	5	17120	17146
QW	5	17121	17146
IH	5	17120	17146
IH	10	17119	17146
CD	10	17115	17146
DB	5	17114	17146
DB	5	17121	17146
DB	20	17113	17146
DB	20	17120	17146
MC	5	17118	17146
MC	15	17120	17146
MC	20	17119	17146
MC	40	17113	17146
MC	55	17115	17146
MC	75	17121	17146
PY	15	17118	17146
PY	15	17119	17146
PY	30	17113	17146
PY	35	17114	17146
PY	35	17120	17146
PY	45	17115	17146
PY	70	17121	17146
DS	25	17115	17146
DS	30	17120	17146
DS	36	17113	17146
DS	70	17119	17146
PW	20	17115	17146
GE	5	17119	17146
GE	10	17115	17146
GE	15	17120	17146
GE	15	17121	17146
GE	50	17113	17146
FN	10	17113	17146
FN	10	17118	17146
FN	30	17119	17146
FN	30	17120	17146
FN	50	17115	17146
BO	5	17113	17146
BO	10	17115	17146
BO	15	17118	17146
BO	25	17119	17146
BO	45	17120	17146
IT	5	17118	17146
KJ	5	17120	17146
KJ	10	17115	17146
KJ	10	17118	17146
KJ	20	17119	17146
KJ	25	17114	17146
KJ	230	17121	17146
EP	25	17115	17146
EP	30	17118	17146
EP	45	17120	17146
EP	50	17113	17146
EP	60	17114	17146
EP	70	17121	17146
EP	90	17119	17146
EL	5	17114	17146
EL	5	17115	17146
EL	5	17121	17146
IY	5	17118	17146
IY	5	17119	17146
IY	25	17115	17146
IY	25	17121	17146
IY	30	17114	17146
AR	5	17119	17146
KC	5	17113	17146
KC	5	17120	17146
KC	15	17119	17146
QY	15	17114	17146
BF	5	17118	17146
BF	5	17120	17146
MY	10	17114	17146
MY	10	17121	17146
RG	10	17121	17146
RG	15	17118	17146
RG	20	17114	17146
DA	5	17114	17146
DA	5	17120	17146
DA	5	17121	17146
DA	10	17113	17146
DA	15	17118	17146
DA	20	17119	17146
LD	10	17113	17146
LD	10	17118	17146
LD	10	17120	17146
MJ	10	17119	17146
QC	5	17113	17146
QC	5	17118	17146
QC	5	17120	17146
QC	5	17121	17146
QC	10	17114	17146
FO	5	17120	17146
FO	10	17118	17146
KG	5	17121	17146
KG	15	17113	17146
KG	15	17119	17146
KG	25	17115	17146
KG	25	17118	17146
KG	30	17114	17146
KG	50	17120	17146
HQ	5	17113	17146
HQ	5	17115	17146
HQ	10	17118	17146
HQ	15	17114	17146
BD	10	17115	17146
BD	10	17119	17146
FC	15	17118	17146
FC	20	17119	17146
AG	5	17113	17146
JC	5	17113	17146
JC	5	17114	17146
JC	5	17115	17146
CW	10	17121	17146
CW	15	17119	17146
CW	20	17114	17146
CW	25	17118	17146
EX	15	17121	17146
CB	5	17114	17146
FR	5	17114	17146
FR	5	17119	17146
FR	10	17115	17146
FR	10	17118	17146
JH	5	17118	17146
JH	10	17113	17146
JH	15	17115	17146
JH	25	17120	17146
JH	35	17119	17146
JH	40	17114	17146
DE	15	17120	17146
BH	5	17118	17146
BH	10	17113	17146
BH	10	17114	17146
BH	15	17115	17146
BH	30	17119	17146
BH	60	17120	17146
GC	5	17119	17146
GC	10	17114	17146
EV	10	17114	17146
OX	5	17118	17146
OX	5	17119	17146
AT	10	17119	17146
GM	5	17115	17146
GM	5	17119	17146
GM	15	17118	17146
GM	20	17121	17146
AS	5	17114	17146
AS	5	17121	17146
AZ	15	17120	17146
FI	5	17114	17146
FI	5	17120	17146
FI	20	17118	17146
IP	5	17114	17146
IP	5	17118	17146
CN	5	17114	17146
GU	5	17119	17146
PI	5	17114	17146
HG	5	17113	17146
HG	5	17115	17146
HG	5	17120	17146
HG	15	17118	17146
OF	4	17121	17146
OF	5	17114	17146
OF	5	17115	17146
OF	25	17119	17146
OF	60	17118	17146
