# Supplementary material for: An Adjusted Likelihood Ratio Approach Analysing Distribution of Food Products to Assist the Investigation of Foodborne Outbreaks
Source: PLoS One. 2015 Aug 3;10(8):e0134344. doi: 10.1371/journal.pone.0134344 (PMC4523185; doi:10.1371/journal.pone.0134344)
Supplement: S3 File — Anonymised files of the distribution of each food product unit included in the analysis. Variables are “Municipality” = Identifier of the Municipality,”NumPackages” = Number of consumer packages delivered;”Date_delivered” = The date the food product unit has been delivered;”Date_expired” = The date given where food product unit have expired. (ZIP) [file pone.0134344.s005.zip › prod155.txt]

Municipality	numPackages	Date_delivered	Date_expired
JW	5	17134	17160
JW	5	17139	17160
KR	10	17136	17160
AY	5	17135	17160
AY	5	17139	17160
CQ	5	17139	17160
PO	5	17139	17160
QD	5	17136	17160
QO	5	17139	17160
MN	10	17139	17160
PV	5	17139	17160
PV	10	17134	17160
QK	5	17136	17160
KU	5	17136	17160
KU	5	17139	17160
FH	5	17133	17160
FH	15	17135	17160
FH	45	17139	17160
BU	5	17133	17160
BU	5	17135	17160
BU	5	17136	17160
BU	10	17134	17160
BU	10	17139	17160
HV	10	17134	17160
OL	5	17134	17160
QV	5	17133	17160
QV	10	17134	17160
EG	5	17134	17160
HT	5	17133	17160
BW	5	17135	17160
EF	19	17140	17160
EF	20	17136	17160
EF	20	17139	17160
EF	35	17134	17160
EF	55	17133	17160
EF	90	17135	17160
OG	5	17139	17160
DK	5	17139	17160
MV	5	17139	17160
JL	5	17139	17160
GR	5	17136	17160
HN	5	17132	17160
KV	5	17136	17160
EC	5	17135	17160
RM	5	17139	17160
RJ	10	17139	17160
RN	5	17136	17160
RN	5	17139	17160
RN	10	17133	17160
RK	5	17139	17160
RK	10	17135	17160
BI	5	17139	17160
DQ	5	17139	17160
DH	5	17136	17160
RF	5	17136	17160
PD	15	17136	17160
IS	5	17135	17160
IS	5	17139	17160
FP	5	17136	17160
FP	5	17139	17160
QN	5	17134	17160
QN	5	17140	17160
QN	20	17136	17160
KM	15	17136	17160
EO	5	17133	17160
EO	5	17139	17160
GG	5	17139	17160
HP	5	17134	17160
HP	5	17136	17160
CE	5	17136	17160
CE	25	17139	17160
OU	5	17139	17160
QJ	5	17139	17160
FV	5	17139	17160
FU	5	17134	17160
FU	5	17139	17160
FU	5	17141	17160
FU	5	17142	17160
FU	10	17135	17160
FU	20	17140	17160
FU	50	17133	17160
CO	5	17136	17160
QS	5	17140	17160
GI	5	17133	17160
JT	5	17133	17160
JT	5	17136	17160
QB	5	17132	17160
QB	5	17136	17160
EQ	1	17132	17160
EQ	5	17136	17160
EQ	5	17139	17160
ME	5	17136	17160
ME	5	17141	17160
OO	5	17132	17160
DO	5	17141	17160
IB	5	17139	17160
LB	10	17132	17160
AH	5	17133	17160
DL	5	17132	17160
EK	5	17132	17160
KL	20	17129	17160
PZ	5	17128	17160
EH	5	17132	17160
RE	5	17132	17160
HU	5	17132	17160
KN	5	17132	17160
KI	5	17129	17160
FK	5	17129	17160
FK	5	17130	17160
IC	10	17129	17160
AC	5	17132	17160
HK	5	17129	17160
HK	15	17132	17160
MI	5	17130	17160
MI	5	17132	17160
MI	10	17128	17160
MI	25	17129	17160
LT	5	17129	17160
FS	5	17129	17160
QF	5	17129	17160
MU	5	17129	17160
FJ	10	17132	17160
AQ	5	17129	17160
ID	5	17129	17160
JB	10	17132	17160
GY	5	17128	17160
BK	5	17128	17160
BN	10	17132	17160
RC	15	17133	17160
RC	25	17127	17160
RC	25	17132	17160
RC	30	17128	17160
RC	80	17134	17160
RC	130	17129	17160
MO	5	17128	17160
MO	5	17135	17160
MO	15	17134	17160
MO	20	17132	17160
MO	35	17127	17160
GQ	5	17129	17160
FG	5	17128	17160
FG	10	17129	17160
RL	10	17128	17160
OD	10	17130	17160
OD	15	17129	17160
GN	5	17130	17160
GN	25	17129	17160
OQ	5	17128	17160
LK	5	17128	17160
LR	15	17130	17160
CZ	45	17128	17160
JO	10	17129	17160
HO	15	17133	17160
HO	15	17135	17160
HO	30	17129	17160
LI	5	17128	17160
LI	5	17132	17160
LI	10	17129	17160
LI	20	17133	17160
PS	5	17129	17160
PS	5	17134	17160
PS	20	17132	17160
PS	20	17135	17160
AN	10	17134	17160
AN	15	17129	17160
AN	40	17133	17160
AW	5	17129	17160
AW	15	17127	17160
AW	15	17135	17160
LO	5	17127	17160
LO	5	17128	17160
LO	25	17134	17160
QW	5	17128	17160
QW	5	17134	17160
QW	5	17135	17160
IH	5	17134	17160
IH	10	17133	17160
CD	10	17129	17160
DB	5	17128	17160
DB	5	17135	17160
DB	20	17127	17160
DB	20	17134	17160
MC	5	17132	17160
MC	15	17134	17160
MC	20	17133	17160
MC	40	17127	17160
MC	55	17129	17160
MC	75	17135	17160
PY	15	17132	17160
PY	15	17133	17160
PY	30	17127	17160
PY	35	17128	17160
PY	35	17134	17160
PY	45	17129	17160
PY	70	17135	17160
DS	25	17129	17160
DS	30	17134	17160
DS	36	17127	17160
DS	70	17133	17160
PW	20	17129	17160
GE	5	17133	17160
GE	10	17129	17160
GE	15	17134	17160
GE	15	17135	17160
GE	50	17127	17160
FN	10	17127	17160
FN	10	17132	17160
FN	30	17133	17160
FN	30	17134	17160
FN	50	17129	17160
BO	5	17127	17160
BO	10	17129	17160
BO	15	17132	17160
BO	25	17133	17160
BO	45	17134	17160
IT	5	17132	17160
KJ	5	17134	17160
KJ	10	17129	17160
KJ	10	17132	17160
KJ	20	17133	17160
KJ	25	17128	17160
KJ	230	17135	17160
EP	25	17129	17160
EP	30	17132	17160
EP	45	17134	17160
EP	50	17127	17160
EP	60	17128	17160
EP	70	17135	17160
EP	90	17133	17160
EL	5	17128	17160
EL	5	17129	17160
EL	5	17135	17160
IY	5	17132	17160
IY	5	17133	17160
IY	25	17129	17160
IY	25	17135	17160
IY	30	17128	17160
AR	5	17133	17160
KC	5	17127	17160
KC	5	17134	17160
KC	15	17133	17160
QY	15	17128	17160
BF	5	17132	17160
BF	5	17134	17160
MY	10	17128	17160
MY	10	17135	17160
RG	10	17135	17160
RG	15	17132	17160
RG	20	17128	17160
DA	5	17128	17160
DA	5	17134	17160
DA	5	17135	17160
DA	10	17127	17160
DA	15	17132	17160
DA	20	17133	17160
LD	10	17127	17160
LD	10	17132	17160
LD	10	17134	17160
MJ	10	17133	17160
QC	5	17127	17160
QC	5	17132	17160
QC	5	17134	17160
QC	5	17135	17160
QC	10	17128	17160
FO	5	17134	17160
FO	10	17132	17160
KG	5	17135	17160
KG	15	17127	17160
KG	15	17133	17160
KG	25	17129	17160
KG	25	17132	17160
KG	30	17128	17160
KG	50	17134	17160
HQ	5	17127	17160
HQ	5	17129	17160
HQ	10	17132	17160
HQ	15	17128	17160
BD	10	17129	17160
BD	10	17133	17160
FC	15	17132	17160
FC	20	17133	17160
AG	5	17127	17160
JC	5	17127	17160
JC	5	17128	17160
JC	5	17129	17160
CW	10	17135	17160
CW	15	17133	17160
CW	20	17128	17160
CW	25	17132	17160
EX	15	17135	17160
CB	5	17128	17160
FR	5	17128	17160
FR	5	17133	17160
FR	10	17129	17160
FR	10	17132	17160
JH	5	17132	17160
JH	10	17127	17160
JH	15	17129	17160
JH	25	17134	17160
JH	35	17133	17160
JH	40	17128	17160
DE	15	17134	17160
BH	5	17132	17160
BH	10	17127	17160
BH	10	17128	17160
BH	15	17129	17160
BH	30	17133	17160
BH	60	17134	17160
GC	5	17133	17160
GC	10	17128	17160
EV	10	17128	17160
OX	5	17132	17160
OX	5	17133	17160
AT	10	17133	17160
GM	5	17129	17160
GM	5	17133	17160
GM	15	17132	17160
GM	20	17135	17160
AS	5	17128	17160
AS	5	17135	17160
AZ	15	17134	17160
FI	5	17128	17160
FI	5	17134	17160
FI	20	17132	17160
IP	5	17128	17160
IP	5	17132	17160
CN	5	17128	17160
GU	5	17133	17160
PI	5	17128	17160
HG	5	17127	17160
HG	5	17129	17160
HG	5	17134	17160
HG	15	17132	17160
OF	4	17135	17160
OF	5	17128	17160
OF	5	17129	17160
OF	25	17133	17160
OF	60	17132	17160
