# Supplementary material for: An Adjusted Likelihood Ratio Approach Analysing Distribution of Food Products to Assist the Investigation of Foodborne Outbreaks
Source: PLoS One. 2015 Aug 3;10(8):e0134344. doi: 10.1371/journal.pone.0134344 (PMC4523185; doi:10.1371/journal.pone.0134344)
Supplement: S3 File — Anonymised files of the distribution of each food product unit included in the analysis. Variables are “Municipality” = Identifier of the Municipality,”NumPackages” = Number of consumer packages delivered;”Date_delivered” = The date the food product unit has been delivered;”Date_expired” = The date given where food product unit have expired. (ZIP) [file pone.0134344.s005.zip › prod156.txt]

Municipality	numPackages	Date_delivered	Date_expired
JW	5	17148	17174
JW	5	17153	17174
KR	10	17150	17174
AY	5	17149	17174
AY	5	17153	17174
CQ	5	17153	17174
PO	5	17153	17174
QD	5	17150	17174
QO	5	17153	17174
MN	10	17153	17174
PV	5	17153	17174
PV	10	17148	17174
QK	5	17150	17174
KU	5	17150	17174
KU	5	17153	17174
FH	5	17147	17174
FH	15	17149	17174
FH	45	17153	17174
BU	5	17147	17174
BU	5	17149	17174
BU	5	17150	17174
BU	10	17148	17174
BU	10	17153	17174
HV	10	17148	17174
OL	5	17148	17174
QV	5	17147	17174
QV	10	17148	17174
EG	5	17148	17174
HT	5	17147	17174
BW	5	17149	17174
EF	19	17154	17174
EF	20	17150	17174
EF	20	17153	17174
EF	35	17148	17174
EF	55	17147	17174
EF	90	17149	17174
OG	5	17153	17174
DK	5	17153	17174
MV	5	17153	17174
JL	5	17153	17174
GR	5	17150	17174
HN	5	17146	17174
KV	5	17150	17174
EC	5	17149	17174
RM	5	17153	17174
RJ	10	17153	17174
RN	5	17150	17174
RN	5	17153	17174
RN	10	17147	17174
RK	5	17153	17174
RK	10	17149	17174
BI	5	17153	17174
DQ	5	17153	17174
DH	5	17150	17174
RF	5	17150	17174
PD	15	17150	17174
IS	5	17149	17174
IS	5	17153	17174
FP	5	17150	17174
FP	5	17153	17174
QN	5	17148	17174
QN	5	17154	17174
QN	20	17150	17174
KM	15	17150	17174
EO	5	17147	17174
EO	5	17153	17174
GG	5	17153	17174
HP	5	17148	17174
HP	5	17150	17174
CE	5	17150	17174
CE	25	17153	17174
OU	5	17153	17174
QJ	5	17153	17174
FV	5	17153	17174
FU	5	17148	17174
FU	5	17153	17174
FU	5	17155	17174
FU	5	17156	17174
FU	10	17149	17174
FU	20	17154	17174
FU	50	17147	17174
CO	5	17150	17174
QS	5	17154	17174
GI	5	17147	17174
JT	5	17147	17174
JT	5	17150	17174
QB	5	17146	17174
QB	5	17150	17174
EQ	1	17146	17174
EQ	5	17150	17174
EQ	5	17153	17174
ME	5	17150	17174
ME	5	17155	17174
OO	5	17146	17174
DO	5	17155	17174
IB	5	17153	17174
LB	10	17146	17174
AH	5	17147	17174
DL	5	17146	17174
EK	5	17146	17174
KL	20	17143	17174
PZ	5	17142	17174
EH	5	17146	17174
RE	5	17146	17174
HU	5	17146	17174
KN	5	17146	17174
KI	5	17143	17174
FK	5	17143	17174
FK	5	17144	17174
IC	10	17143	17174
AC	5	17146	17174
HK	5	17143	17174
HK	15	17146	17174
MI	5	17144	17174
MI	5	17146	17174
MI	10	17142	17174
MI	25	17143	17174
LT	5	17143	17174
FS	5	17143	17174
QF	5	17143	17174
MU	5	17143	17174
FJ	10	17146	17174
AQ	5	17143	17174
ID	5	17143	17174
JB	10	17146	17174
GY	5	17142	17174
BK	5	17142	17174
BN	10	17146	17174
RC	15	17147	17174
RC	25	17141	17174
RC	25	17146	17174
RC	30	17142	17174
RC	80	17148	17174
RC	130	17143	17174
MO	5	17142	17174
MO	5	17149	17174
MO	15	17148	17174
MO	20	17146	17174
MO	35	17141	17174
GQ	5	17143	17174
FG	5	17142	17174
FG	10	17143	17174
RL	10	17142	17174
OD	10	17144	17174
OD	15	17143	17174
GN	5	17144	17174
GN	25	17143	17174
OQ	5	17142	17174
LK	5	17142	17174
LR	15	17144	17174
CZ	45	17142	17174
JO	10	17143	17174
HO	15	17147	17174
HO	15	17149	17174
HO	30	17143	17174
LI	5	17142	17174
LI	5	17146	17174
LI	10	17143	17174
LI	20	17147	17174
PS	5	17143	17174
PS	5	17148	17174
PS	20	17146	17174
PS	20	17149	17174
AN	10	17148	17174
AN	15	17143	17174
AN	40	17147	17174
AW	5	17143	17174
AW	15	17141	17174
AW	15	17149	17174
LO	5	17141	17174
LO	5	17142	17174
LO	25	17148	17174
QW	5	17142	17174
QW	5	17148	17174
QW	5	17149	17174
IH	5	17148	17174
IH	10	17147	17174
CD	10	17143	17174
DB	5	17142	17174
DB	5	17149	17174
DB	20	17141	17174
DB	20	17148	17174
MC	5	17146	17174
MC	15	17148	17174
MC	20	17147	17174
MC	40	17141	17174
MC	55	17143	17174
MC	75	17149	17174
PY	15	17146	17174
PY	15	17147	17174
PY	30	17141	17174
PY	35	17142	17174
PY	35	17148	17174
PY	45	17143	17174
PY	70	17149	17174
DS	25	17143	17174
DS	30	17148	17174
DS	36	17141	17174
DS	70	17147	17174
PW	20	17143	17174
GE	5	17147	17174
GE	10	17143	17174
GE	15	17148	17174
GE	15	17149	17174
GE	50	17141	17174
FN	10	17141	17174
FN	10	17146	17174
FN	30	17147	17174
FN	30	17148	17174
FN	50	17143	17174
BO	5	17141	17174
BO	10	17143	17174
BO	15	17146	17174
BO	25	17147	17174
BO	45	17148	17174
IT	5	17146	17174
KJ	5	17148	17174
KJ	10	17143	17174
KJ	10	17146	17174
KJ	20	17147	17174
KJ	25	17142	17174
KJ	230	17149	17174
EP	25	17143	17174
EP	30	17146	17174
EP	45	17148	17174
EP	50	17141	17174
EP	60	17142	17174
EP	70	17149	17174
EP	90	17147	17174
EL	5	17142	17174
EL	5	17143	17174
EL	5	17149	17174
IY	5	17146	17174
IY	5	17147	17174
IY	25	17143	17174
IY	25	17149	17174
IY	30	17142	17174
AR	5	17147	17174
KC	5	17141	17174
KC	5	17148	17174
KC	15	17147	17174
QY	15	17142	17174
BF	5	17146	17174
BF	5	17148	17174
MY	10	17142	17174
MY	10	17149	17174
RG	10	17149	17174
RG	15	17146	17174
RG	20	17142	17174
DA	5	17142	17174
DA	5	17148	17174
DA	5	17149	17174
DA	10	17141	17174
DA	15	17146	17174
DA	20	17147	17174
LD	10	17141	17174
LD	10	17146	17174
LD	10	17148	17174
MJ	10	17147	17174
QC	5	17141	17174
QC	5	17146	17174
QC	5	17148	17174
QC	5	17149	17174
QC	10	17142	17174
FO	5	17148	17174
FO	10	17146	17174
KG	5	17149	17174
KG	15	17141	17174
KG	15	17147	17174
KG	25	17143	17174
KG	25	17146	17174
KG	30	17142	17174
KG	50	17148	17174
HQ	5	17141	17174
HQ	5	17143	17174
HQ	10	17146	17174
HQ	15	17142	17174
BD	10	17143	17174
BD	10	17147	17174
FC	15	17146	17174
FC	20	17147	17174
AG	5	17141	17174
JC	5	17141	17174
JC	5	17142	17174
JC	5	17143	17174
CW	10	17149	17174
CW	15	17147	17174
CW	20	17142	17174
CW	25	17146	17174
EX	15	17149	17174
CB	5	17142	17174
FR	5	17142	17174
FR	5	17147	17174
FR	10	17143	17174
FR	10	17146	17174
JH	5	17146	17174
JH	10	17141	17174
JH	15	17143	17174
JH	25	17148	17174
JH	35	17147	17174
JH	40	17142	17174
DE	15	17148	17174
BH	5	17146	17174
BH	10	17141	17174
BH	10	17142	17174
BH	15	17143	17174
BH	30	17147	17174
BH	60	17148	17174
GC	5	17147	17174
GC	10	17142	17174
EV	10	17142	17174
OX	5	17146	17174
OX	5	17147	17174
AT	10	17147	17174
GM	5	17143	17174
GM	5	17147	17174
GM	15	17146	17174
GM	20	17149	17174
AS	5	17142	17174
AS	5	17149	17174
AZ	15	17148	17174
FI	5	17142	17174
FI	5	17148	17174
FI	20	17146	17174
IP	5	17142	17174
IP	5	17146	17174
CN	5	17142	17174
GU	5	17147	17174
PI	5	17142	17174
HG	5	17141	17174
HG	5	17143	17174
HG	5	17148	17174
HG	15	17146	17174
OF	4	17149	17174
OF	5	17142	17174
OF	5	17143	17174
OF	25	17147	17174
OF	60	17146	17174
