# Supplementary material for: An Adjusted Likelihood Ratio Approach Analysing Distribution of Food Products to Assist the Investigation of Foodborne Outbreaks
Source: PLoS One. 2015 Aug 3;10(8):e0134344. doi: 10.1371/journal.pone.0134344 (PMC4523185; doi:10.1371/journal.pone.0134344)
Supplement: S3 File — Anonymised files of the distribution of each food product unit included in the analysis. Variables are “Municipality” = Identifier of the Municipality,”NumPackages” = Number of consumer packages delivered;”Date_delivered” = The date the food product unit has been delivered;”Date_expired” = The date given where food product unit have expired. (ZIP) [file pone.0134344.s005.zip › prod157.txt]

Municipality	numPackages	Date_delivered	Date_expired
JW	5	17162	17188
JW	5	17167	17188
KR	10	17164	17188
AY	5	17163	17188
AY	5	17167	17188
CQ	5	17167	17188
PO	5	17167	17188
QD	5	17164	17188
QO	5	17167	17188
MN	10	17167	17188
PV	5	17167	17188
PV	10	17162	17188
QK	5	17164	17188
KU	5	17164	17188
KU	5	17167	17188
FH	5	17161	17188
FH	15	17163	17188
FH	45	17167	17188
BU	5	17161	17188
BU	5	17163	17188
BU	5	17164	17188
BU	10	17162	17188
BU	10	17167	17188
HV	10	17162	17188
OL	5	17162	17188
QV	5	17161	17188
QV	10	17162	17188
EG	5	17162	17188
HT	5	17161	17188
BW	5	17163	17188
EF	19	17168	17188
EF	20	17164	17188
EF	20	17167	17188
EF	35	17162	17188
EF	55	17161	17188
EF	90	17163	17188
OG	5	17167	17188
DK	5	17167	17188
MV	5	17167	17188
JL	5	17167	17188
GR	5	17164	17188
HN	5	17160	17188
KV	5	17164	17188
EC	5	17163	17188
RM	5	17167	17188
RJ	10	17167	17188
RN	5	17164	17188
RN	5	17167	17188
RN	10	17161	17188
RK	5	17167	17188
RK	10	17163	17188
BI	5	17167	17188
DQ	5	17167	17188
DH	5	17164	17188
RF	5	17164	17188
PD	15	17164	17188
IS	5	17163	17188
IS	5	17167	17188
FP	5	17164	17188
FP	5	17167	17188
QN	5	17162	17188
QN	5	17168	17188
QN	20	17164	17188
KM	15	17164	17188
EO	5	17161	17188
EO	5	17167	17188
GG	5	17167	17188
HP	5	17162	17188
HP	5	17164	17188
CE	5	17164	17188
CE	25	17167	17188
OU	5	17167	17188
QJ	5	17167	17188
FV	5	17167	17188
FU	5	17162	17188
FU	5	17167	17188
FU	5	17169	17188
FU	5	17170	17188
FU	10	17163	17188
FU	20	17168	17188
FU	50	17161	17188
CO	5	17164	17188
QS	5	17168	17188
GI	5	17161	17188
JT	5	17161	17188
JT	5	17164	17188
QB	5	17160	17188
QB	5	17164	17188
EQ	1	17160	17188
EQ	5	17164	17188
EQ	5	17167	17188
ME	5	17164	17188
ME	5	17169	17188
OO	5	17160	17188
DO	5	17169	17188
IB	5	17167	17188
LB	10	17160	17188
AH	5	17161	17188
DL	5	17160	17188
EK	5	17160	17188
KL	20	17157	17188
PZ	5	17156	17188
EH	5	17160	17188
RE	5	17160	17188
HU	5	17160	17188
KN	5	17160	17188
KI	5	17157	17188
FK	5	17157	17188
FK	5	17158	17188
IC	10	17157	17188
AC	5	17160	17188
HK	5	17157	17188
HK	15	17160	17188
MI	5	17158	17188
MI	5	17160	17188
MI	10	17156	17188
MI	25	17157	17188
LT	5	17157	17188
FS	5	17157	17188
QF	5	17157	17188
MU	5	17157	17188
FJ	10	17160	17188
AQ	5	17157	17188
ID	5	17157	17188
JB	10	17160	17188
GY	5	17156	17188
BK	5	17156	17188
BN	10	17160	17188
RC	15	17161	17188
RC	25	17155	17188
RC	25	17160	17188
RC	30	17156	17188
RC	80	17162	17188
RC	130	17157	17188
MO	5	17156	17188
MO	5	17163	17188
MO	15	17162	17188
MO	20	17160	17188
MO	35	17155	17188
GQ	5	17157	17188
FG	5	17156	17188
FG	10	17157	17188
RL	10	17156	17188
OD	10	17158	17188
OD	15	17157	17188
GN	5	17158	17188
GN	25	17157	17188
OQ	5	17156	17188
LK	5	17156	17188
LR	15	17158	17188
CZ	45	17156	17188
JO	10	17157	17188
HO	15	17161	17188
HO	15	17163	17188
HO	30	17157	17188
LI	5	17156	17188
LI	5	17160	17188
LI	10	17157	17188
LI	20	17161	17188
PS	5	17157	17188
PS	5	17162	17188
PS	20	17160	17188
PS	20	17163	17188
AN	10	17162	17188
AN	15	17157	17188
AN	40	17161	17188
AW	5	17157	17188
AW	15	17155	17188
AW	15	17163	17188
LO	5	17155	17188
LO	5	17156	17188
LO	25	17162	17188
QW	5	17156	17188
QW	5	17162	17188
QW	5	17163	17188
IH	5	17162	17188
IH	10	17161	17188
CD	10	17157	17188
DB	5	17156	17188
DB	5	17163	17188
DB	20	17155	17188
DB	20	17162	17188
MC	5	17160	17188
MC	15	17162	17188
MC	20	17161	17188
MC	40	17155	17188
MC	55	17157	17188
MC	75	17163	17188
PY	15	17160	17188
PY	15	17161	17188
PY	30	17155	17188
PY	35	17156	17188
PY	35	17162	17188
PY	45	17157	17188
PY	70	17163	17188
DS	25	17157	17188
DS	30	17162	17188
DS	36	17155	17188
DS	70	17161	17188
PW	20	17157	17188
GE	5	17161	17188
GE	10	17157	17188
GE	15	17162	17188
GE	15	17163	17188
GE	50	17155	17188
FN	10	17155	17188
FN	10	17160	17188
FN	30	17161	17188
FN	30	17162	17188
FN	50	17157	17188
BO	5	17155	17188
BO	10	17157	17188
BO	15	17160	17188
BO	25	17161	17188
BO	45	17162	17188
IT	5	17160	17188
KJ	5	17162	17188
KJ	10	17157	17188
KJ	10	17160	17188
KJ	20	17161	17188
KJ	25	17156	17188
KJ	230	17163	17188
EP	25	17157	17188
EP	30	17160	17188
EP	45	17162	17188
EP	50	17155	17188
EP	60	17156	17188
EP	70	17163	17188
EP	90	17161	17188
EL	5	17156	17188
EL	5	17157	17188
EL	5	17163	17188
IY	5	17160	17188
IY	5	17161	17188
IY	25	17157	17188
IY	25	17163	17188
IY	30	17156	17188
AR	5	17161	17188
KC	5	17155	17188
KC	5	17162	17188
KC	15	17161	17188
QY	15	17156	17188
BF	5	17160	17188
BF	5	17162	17188
MY	10	17156	17188
MY	10	17163	17188
RG	10	17163	17188
RG	15	17160	17188
RG	20	17156	17188
DA	5	17156	17188
DA	5	17162	17188
DA	5	17163	17188
DA	10	17155	17188
DA	15	17160	17188
DA	20	17161	17188
LD	10	17155	17188
LD	10	17160	17188
LD	10	17162	17188
MJ	10	17161	17188
QC	5	17155	17188
QC	5	17160	17188
QC	5	17162	17188
QC	5	17163	17188
QC	10	17156	17188
FO	5	17162	17188
FO	10	17160	17188
KG	5	17163	17188
KG	15	17155	17188
KG	15	17161	17188
KG	25	17157	17188
KG	25	17160	17188
KG	30	17156	17188
KG	50	17162	17188
HQ	5	17155	17188
HQ	5	17157	17188
HQ	10	17160	17188
HQ	15	17156	17188
BD	10	17157	17188
BD	10	17161	17188
FC	15	17160	17188
FC	20	17161	17188
AG	5	17155	17188
JC	5	17155	17188
JC	5	17156	17188
JC	5	17157	17188
CW	10	17163	17188
CW	15	17161	17188
CW	20	17156	17188
CW	25	17160	17188
EX	15	17163	17188
CB	5	17156	17188
FR	5	17156	17188
FR	5	17161	17188
FR	10	17157	17188
FR	10	17160	17188
JH	5	17160	17188
JH	10	17155	17188
JH	15	17157	17188
JH	25	17162	17188
JH	35	17161	17188
JH	40	17156	17188
DE	15	17162	17188
BH	5	17160	17188
BH	10	17155	17188
BH	10	17156	17188
BH	15	17157	17188
BH	30	17161	17188
BH	60	17162	17188
GC	5	17161	17188
GC	10	17156	17188
EV	10	17156	17188
OX	5	17160	17188
OX	5	17161	17188
AT	10	17161	17188
GM	5	17157	17188
GM	5	17161	17188
GM	15	17160	17188
GM	20	17163	17188
AS	5	17156	17188
AS	5	17163	17188
AZ	15	17162	17188
FI	5	17156	17188
FI	5	17162	17188
FI	20	17160	17188
IP	5	17156	17188
IP	5	17160	17188
CN	5	17156	17188
GU	5	17161	17188
PI	5	17156	17188
HG	5	17155	17188
HG	5	17157	17188
HG	5	17162	17188
HG	15	17160	17188
OF	4	17163	17188
OF	5	17156	17188
OF	5	17157	17188
OF	25	17161	17188
OF	60	17160	17188
