# Supplementary material for: An Adjusted Likelihood Ratio Approach Analysing Distribution of Food Products to Assist the Investigation of Foodborne Outbreaks
Source: PLoS One. 2015 Aug 3;10(8):e0134344. doi: 10.1371/journal.pone.0134344 (PMC4523185; doi:10.1371/journal.pone.0134344)
Supplement: S3 File — Anonymised files of the distribution of each food product unit included in the analysis. Variables are “Municipality” = Identifier of the Municipality,”NumPackages” = Number of consumer packages delivered;”Date_delivered” = The date the food product unit has been delivered;”Date_expired” = The date given where food product unit have expired. (ZIP) [file pone.0134344.s005.zip › prod158.txt]

Municipality	numPackages	Date_delivered	Date_expired
JW	5	17176	17202
JW	5	17181	17202
KR	10	17178	17202
AY	5	17177	17202
AY	5	17181	17202
CQ	5	17181	17202
PO	5	17181	17202
QD	5	17178	17202
QO	5	17181	17202
MN	10	17181	17202
PV	5	17181	17202
PV	10	17176	17202
QK	5	17178	17202
KU	5	17178	17202
KU	5	17181	17202
FH	5	17175	17202
FH	15	17177	17202
FH	45	17181	17202
BU	5	17175	17202
BU	5	17177	17202
BU	5	17178	17202
BU	10	17176	17202
BU	10	17181	17202
HV	10	17176	17202
OL	5	17176	17202
QV	5	17175	17202
QV	10	17176	17202
EG	5	17176	17202
HT	5	17175	17202
BW	5	17177	17202
EF	19	17182	17202
EF	20	17178	17202
EF	20	17181	17202
EF	35	17176	17202
EF	55	17175	17202
EF	90	17177	17202
OG	5	17181	17202
DK	5	17181	17202
MV	5	17181	17202
JL	5	17181	17202
GR	5	17178	17202
HN	5	17174	17202
KV	5	17178	17202
EC	5	17177	17202
RM	5	17181	17202
RJ	10	17181	17202
RN	5	17178	17202
RN	5	17181	17202
RN	10	17175	17202
RK	5	17181	17202
RK	10	17177	17202
BI	5	17181	17202
DQ	5	17181	17202
DH	5	17178	17202
RF	5	17178	17202
PD	15	17178	17202
IS	5	17177	17202
IS	5	17181	17202
FP	5	17178	17202
FP	5	17181	17202
QN	5	17176	17202
QN	5	17182	17202
QN	20	17178	17202
KM	15	17178	17202
EO	5	17175	17202
EO	5	17181	17202
GG	5	17181	17202
HP	5	17176	17202
HP	5	17178	17202
CE	5	17178	17202
CE	25	17181	17202
OU	5	17181	17202
QJ	5	17181	17202
FV	5	17181	17202
FU	5	17176	17202
FU	5	17181	17202
FU	5	17183	17202
FU	5	17184	17202
FU	10	17177	17202
FU	20	17182	17202
FU	50	17175	17202
CO	5	17178	17202
QS	5	17182	17202
GI	5	17175	17202
JT	5	17175	17202
JT	5	17178	17202
QB	5	17174	17202
QB	5	17178	17202
EQ	1	17174	17202
EQ	5	17178	17202
EQ	5	17181	17202
ME	5	17178	17202
ME	5	17183	17202
OO	5	17174	17202
DO	5	17183	17202
IB	5	17181	17202
LB	10	17174	17202
AH	5	17175	17202
DL	5	17174	17202
EK	5	17174	17202
KL	20	17171	17202
PZ	5	17170	17202
EH	5	17174	17202
RE	5	17174	17202
HU	5	17174	17202
KN	5	17174	17202
KI	5	17171	17202
FK	5	17171	17202
FK	5	17172	17202
IC	10	17171	17202
AC	5	17174	17202
HK	5	17171	17202
HK	15	17174	17202
MI	5	17172	17202
MI	5	17174	17202
MI	10	17170	17202
MI	25	17171	17202
LT	5	17171	17202
FS	5	17171	17202
QF	5	17171	17202
MU	5	17171	17202
FJ	10	17174	17202
AQ	5	17171	17202
ID	5	17171	17202
JB	10	17174	17202
GY	5	17170	17202
BK	5	17170	17202
BN	10	17174	17202
RC	15	17175	17202
RC	25	17169	17202
RC	25	17174	17202
RC	30	17170	17202
RC	80	17176	17202
RC	130	17171	17202
MO	5	17170	17202
MO	5	17177	17202
MO	15	17176	17202
MO	20	17174	17202
MO	35	17169	17202
GQ	5	17171	17202
FG	5	17170	17202
FG	10	17171	17202
RL	10	17170	17202
OD	10	17172	17202
OD	15	17171	17202
GN	5	17172	17202
GN	25	17171	17202
OQ	5	17170	17202
LK	5	17170	17202
LR	15	17172	17202
CZ	45	17170	17202
JO	10	17171	17202
HO	15	17175	17202
HO	15	17177	17202
HO	30	17171	17202
LI	5	17170	17202
LI	5	17174	17202
LI	10	17171	17202
LI	20	17175	17202
PS	5	17171	17202
PS	5	17176	17202
PS	20	17174	17202
PS	20	17177	17202
AN	10	17176	17202
AN	15	17171	17202
AN	40	17175	17202
AW	5	17171	17202
AW	15	17169	17202
AW	15	17177	17202
LO	5	17169	17202
LO	5	17170	17202
LO	25	17176	17202
QW	5	17170	17202
QW	5	17176	17202
QW	5	17177	17202
IH	5	17176	17202
IH	10	17175	17202
CD	10	17171	17202
DB	5	17170	17202
DB	5	17177	17202
DB	20	17169	17202
DB	20	17176	17202
MC	5	17174	17202
MC	15	17176	17202
MC	20	17175	17202
MC	40	17169	17202
MC	55	17171	17202
MC	75	17177	17202
PY	15	17174	17202
PY	15	17175	17202
PY	30	17169	17202
PY	35	17170	17202
PY	35	17176	17202
PY	45	17171	17202
PY	70	17177	17202
DS	25	17171	17202
DS	30	17176	17202
DS	36	17169	17202
DS	70	17175	17202
PW	20	17171	17202
GE	5	17175	17202
GE	10	17171	17202
GE	15	17176	17202
GE	15	17177	17202
GE	50	17169	17202
FN	10	17169	17202
FN	10	17174	17202
FN	30	17175	17202
FN	30	17176	17202
FN	50	17171	17202
BO	5	17169	17202
BO	10	17171	17202
BO	15	17174	17202
BO	25	17175	17202
BO	45	17176	17202
IT	5	17174	17202
KJ	5	17176	17202
KJ	10	17171	17202
KJ	10	17174	17202
KJ	20	17175	17202
KJ	25	17170	17202
KJ	230	17177	17202
EP	25	17171	17202
EP	30	17174	17202
EP	45	17176	17202
EP	50	17169	17202
EP	60	17170	17202
EP	70	17177	17202
EP	90	17175	17202
EL	5	17170	17202
EL	5	17171	17202
EL	5	17177	17202
IY	5	17174	17202
IY	5	17175	17202
IY	25	17171	17202
IY	25	17177	17202
IY	30	17170	17202
AR	5	17175	17202
KC	5	17169	17202
KC	5	17176	17202
KC	15	17175	17202
QY	15	17170	17202
BF	5	17174	17202
BF	5	17176	17202
MY	10	17170	17202
MY	10	17177	17202
RG	10	17177	17202
RG	15	17174	17202
RG	20	17170	17202
DA	5	17170	17202
DA	5	17176	17202
DA	5	17177	17202
DA	10	17169	17202
DA	15	17174	17202
DA	20	17175	17202
LD	10	17169	17202
LD	10	17174	17202
LD	10	17176	17202
MJ	10	17175	17202
QC	5	17169	17202
QC	5	17174	17202
QC	5	17176	17202
QC	5	17177	17202
QC	10	17170	17202
FO	5	17176	17202
FO	10	17174	17202
KG	5	17177	17202
KG	15	17169	17202
KG	15	17175	17202
KG	25	17171	17202
KG	25	17174	17202
KG	30	17170	17202
KG	50	17176	17202
HQ	5	17169	17202
HQ	5	17171	17202
HQ	10	17174	17202
HQ	15	17170	17202
BD	10	17171	17202
BD	10	17175	17202
FC	15	17174	17202
FC	20	17175	17202
AG	5	17169	17202
JC	5	17169	17202
JC	5	17170	17202
JC	5	17171	17202
CW	10	17177	17202
CW	15	17175	17202
CW	20	17170	17202
CW	25	17174	17202
EX	15	17177	17202
CB	5	17170	17202
FR	5	17170	17202
FR	5	17175	17202
FR	10	17171	17202
FR	10	17174	17202
JH	5	17174	17202
JH	10	17169	17202
JH	15	17171	17202
JH	25	17176	17202
JH	35	17175	17202
JH	40	17170	17202
DE	15	17176	17202
BH	5	17174	17202
BH	10	17169	17202
BH	10	17170	17202
BH	15	17171	17202
BH	30	17175	17202
BH	60	17176	17202
GC	5	17175	17202
GC	10	17170	17202
EV	10	17170	17202
OX	5	17174	17202
OX	5	17175	17202
AT	10	17175	17202
GM	5	17171	17202
GM	5	17175	17202
GM	15	17174	17202
GM	20	17177	17202
AS	5	17170	17202
AS	5	17177	17202
AZ	15	17176	17202
FI	5	17170	17202
FI	5	17176	17202
FI	20	17174	17202
IP	5	17170	17202
IP	5	17174	17202
CN	5	17170	17202
GU	5	17175	17202
PI	5	17170	17202
HG	5	17169	17202
HG	5	17171	17202
HG	5	17176	17202
HG	15	17174	17202
OF	4	17177	17202
OF	5	17170	17202
OF	5	17171	17202
OF	25	17175	17202
OF	60	17174	17202
