# Supplementary material for: An Adjusted Likelihood Ratio Approach Analysing Distribution of Food Products to Assist the Investigation of Foodborne Outbreaks
Source: PLoS One. 2015 Aug 3;10(8):e0134344. doi: 10.1371/journal.pone.0134344 (PMC4523185; doi:10.1371/journal.pone.0134344)
Supplement: S3 File — Anonymised files of the distribution of each food product unit included in the analysis. Variables are “Municipality” = Identifier of the Municipality,”NumPackages” = Number of consumer packages delivered;”Date_delivered” = The date the food product unit has been delivered;”Date_expired” = The date given where food product unit have expired. (ZIP) [file pone.0134344.s005.zip › prod159.txt]

Municipality	numPackages	Date_delivered	Date_expired
JW	5	17190	17216
JW	5	17195	17216
KR	10	17192	17216
AY	5	17191	17216
AY	5	17195	17216
CQ	5	17195	17216
PO	5	17195	17216
QD	5	17192	17216
QO	5	17195	17216
MN	10	17195	17216
PV	5	17195	17216
PV	10	17190	17216
QK	5	17192	17216
KU	5	17192	17216
KU	5	17195	17216
FH	5	17189	17216
FH	15	17191	17216
FH	45	17195	17216
BU	5	17189	17216
BU	5	17191	17216
BU	5	17192	17216
BU	10	17190	17216
BU	10	17195	17216
HV	10	17190	17216
OL	5	17190	17216
QV	5	17189	17216
QV	10	17190	17216
EG	5	17190	17216
HT	5	17189	17216
BW	5	17191	17216
EF	19	17196	17216
EF	20	17192	17216
EF	20	17195	17216
EF	35	17190	17216
EF	55	17189	17216
EF	90	17191	17216
OG	5	17195	17216
DK	5	17195	17216
MV	5	17195	17216
JL	5	17195	17216
GR	5	17192	17216
HN	5	17188	17216
KV	5	17192	17216
EC	5	17191	17216
RM	5	17195	17216
RJ	10	17195	17216
RN	5	17192	17216
RN	5	17195	17216
RN	10	17189	17216
RK	5	17195	17216
RK	10	17191	17216
BI	5	17195	17216
DQ	5	17195	17216
DH	5	17192	17216
RF	5	17192	17216
PD	15	17192	17216
IS	5	17191	17216
IS	5	17195	17216
FP	5	17192	17216
FP	5	17195	17216
QN	5	17190	17216
QN	5	17196	17216
QN	20	17192	17216
KM	15	17192	17216
EO	5	17189	17216
EO	5	17195	17216
GG	5	17195	17216
HP	5	17190	17216
HP	5	17192	17216
CE	5	17192	17216
CE	25	17195	17216
OU	5	17195	17216
QJ	5	17195	17216
FV	5	17195	17216
FU	5	17190	17216
FU	5	17195	17216
FU	5	17197	17216
FU	5	17198	17216
FU	10	17191	17216
FU	20	17196	17216
FU	50	17189	17216
CO	5	17192	17216
QS	5	17196	17216
GI	5	17189	17216
JT	5	17189	17216
JT	5	17192	17216
QB	5	17188	17216
QB	5	17192	17216
EQ	1	17188	17216
EQ	5	17192	17216
EQ	5	17195	17216
ME	5	17192	17216
ME	5	17197	17216
OO	5	17188	17216
DO	5	17197	17216
IB	5	17195	17216
LB	10	17188	17216
AH	5	17189	17216
DL	5	17188	17216
EK	5	17188	17216
KL	20	17185	17216
PZ	5	17184	17216
EH	5	17188	17216
RE	5	17188	17216
HU	5	17188	17216
KN	5	17188	17216
KI	5	17185	17216
FK	5	17185	17216
FK	5	17186	17216
IC	10	17185	17216
AC	5	17188	17216
HK	5	17185	17216
HK	15	17188	17216
MI	5	17186	17216
MI	5	17188	17216
MI	10	17184	17216
MI	25	17185	17216
LT	5	17185	17216
FS	5	17185	17216
QF	5	17185	17216
MU	5	17185	17216
FJ	10	17188	17216
AQ	5	17185	17216
ID	5	17185	17216
JB	10	17188	17216
GY	5	17184	17216
BK	5	17184	17216
BN	10	17188	17216
RC	15	17189	17216
RC	25	17183	17216
RC	25	17188	17216
RC	30	17184	17216
RC	80	17190	17216
RC	130	17185	17216
MO	5	17184	17216
MO	5	17191	17216
MO	15	17190	17216
MO	20	17188	17216
MO	35	17183	17216
GQ	5	17185	17216
FG	5	17184	17216
FG	10	17185	17216
RL	10	17184	17216
OD	10	17186	17216
OD	15	17185	17216
GN	5	17186	17216
GN	25	17185	17216
OQ	5	17184	17216
LK	5	17184	17216
LR	15	17186	17216
CZ	45	17184	17216
JO	10	17185	17216
HO	15	17189	17216
HO	15	17191	17216
HO	30	17185	17216
LI	5	17184	17216
LI	5	17188	17216
LI	10	17185	17216
LI	20	17189	17216
PS	5	17185	17216
PS	5	17190	17216
PS	20	17188	17216
PS	20	17191	17216
AN	10	17190	17216
AN	15	17185	17216
AN	40	17189	17216
AW	5	17185	17216
AW	15	17183	17216
AW	15	17191	17216
LO	5	17183	17216
LO	5	17184	17216
LO	25	17190	17216
QW	5	17184	17216
QW	5	17190	17216
QW	5	17191	17216
IH	5	17190	17216
IH	10	17189	17216
CD	10	17185	17216
DB	5	17184	17216
DB	5	17191	17216
DB	20	17183	17216
DB	20	17190	17216
MC	5	17188	17216
MC	15	17190	17216
MC	20	17189	17216
MC	40	17183	17216
MC	55	17185	17216
MC	75	17191	17216
PY	15	17188	17216
PY	15	17189	17216
PY	30	17183	17216
PY	35	17184	17216
PY	35	17190	17216
PY	45	17185	17216
PY	70	17191	17216
DS	25	17185	17216
DS	30	17190	17216
DS	36	17183	17216
DS	70	17189	17216
PW	20	17185	17216
GE	5	17189	17216
GE	10	17185	17216
GE	15	17190	17216
GE	15	17191	17216
GE	50	17183	17216
FN	10	17183	17216
FN	10	17188	17216
FN	30	17189	17216
FN	30	17190	17216
FN	50	17185	17216
BO	5	17183	17216
BO	10	17185	17216
BO	15	17188	17216
BO	25	17189	17216
BO	45	17190	17216
IT	5	17188	17216
KJ	5	17190	17216
KJ	10	17185	17216
KJ	10	17188	17216
KJ	20	17189	17216
KJ	25	17184	17216
KJ	230	17191	17216
EP	25	17185	17216
EP	30	17188	17216
EP	45	17190	17216
EP	50	17183	17216
EP	60	17184	17216
EP	70	17191	17216
EP	90	17189	17216
EL	5	17184	17216
EL	5	17185	17216
EL	5	17191	17216
IY	5	17188	17216
IY	5	17189	17216
IY	25	17185	17216
IY	25	17191	17216
IY	30	17184	17216
AR	5	17189	17216
KC	5	17183	17216
KC	5	17190	17216
KC	15	17189	17216
QY	15	17184	17216
BF	5	17188	17216
BF	5	17190	17216
MY	10	17184	17216
MY	10	17191	17216
RG	10	17191	17216
RG	15	17188	17216
RG	20	17184	17216
DA	5	17184	17216
DA	5	17190	17216
DA	5	17191	17216
DA	10	17183	17216
DA	15	17188	17216
DA	20	17189	17216
LD	10	17183	17216
LD	10	17188	17216
LD	10	17190	17216
MJ	10	17189	17216
QC	5	17183	17216
QC	5	17188	17216
QC	5	17190	17216
QC	5	17191	17216
QC	10	17184	17216
FO	5	17190	17216
FO	10	17188	17216
KG	5	17191	17216
KG	15	17183	17216
KG	15	17189	17216
KG	25	17185	17216
KG	25	17188	17216
KG	30	17184	17216
KG	50	17190	17216
HQ	5	17183	17216
HQ	5	17185	17216
HQ	10	17188	17216
HQ	15	17184	17216
BD	10	17185	17216
BD	10	17189	17216
FC	15	17188	17216
FC	20	17189	17216
AG	5	17183	17216
JC	5	17183	17216
JC	5	17184	17216
JC	5	17185	17216
CW	10	17191	17216
CW	15	17189	17216
CW	20	17184	17216
CW	25	17188	17216
EX	15	17191	17216
CB	5	17184	17216
FR	5	17184	17216
FR	5	17189	17216
FR	10	17185	17216
FR	10	17188	17216
JH	5	17188	17216
JH	10	17183	17216
JH	15	17185	17216
JH	25	17190	17216
JH	35	17189	17216
JH	40	17184	17216
DE	15	17190	17216
BH	5	17188	17216
BH	10	17183	17216
BH	10	17184	17216
BH	15	17185	17216
BH	30	17189	17216
BH	60	17190	17216
GC	5	17189	17216
GC	10	17184	17216
EV	10	17184	17216
OX	5	17188	17216
OX	5	17189	17216
AT	10	17189	17216
GM	5	17185	17216
GM	5	17189	17216
GM	15	17188	17216
GM	20	17191	17216
AS	5	17184	17216
AS	5	17191	17216
AZ	15	17190	17216
FI	5	17184	17216
FI	5	17190	17216
FI	20	17188	17216
IP	5	17184	17216
IP	5	17188	17216
CN	5	17184	17216
GU	5	17189	17216
PI	5	17184	17216
HG	5	17183	17216
HG	5	17185	17216
HG	5	17190	17216
HG	15	17188	17216
OF	4	17191	17216
OF	5	17184	17216
OF	5	17185	17216
OF	25	17189	17216
OF	60	17188	17216
