# Supplementary material for: An Adjusted Likelihood Ratio Approach Analysing Distribution of Food Products to Assist the Investigation of Foodborne Outbreaks
Source: PLoS One. 2015 Aug 3;10(8):e0134344. doi: 10.1371/journal.pone.0134344 (PMC4523185; doi:10.1371/journal.pone.0134344)
Supplement: S3 File — Anonymised files of the distribution of each food product unit included in the analysis. Variables are “Municipality” = Identifier of the Municipality,”NumPackages” = Number of consumer packages delivered;”Date_delivered” = The date the food product unit has been delivered;”Date_expired” = The date given where food product unit have expired. (ZIP) [file pone.0134344.s005.zip › prod160.txt]

Municipality	numPackages	Date_delivered	Date_expired
LB	5	17108	17129
BA	5	17108	17129
DL	5	17106	17129
EZ	5	17109	17129
EZ	10	17107	17129
EZ	15	17106	17129
EK	5	17106	17129
EK	5	17107	17129
EK	15	17108	17129
KL	15	17107	17129
KL	15	17108	17129
FB	5	17107	17129
JM	5	17107	17129
JM	5	17108	17129
RE	5	17107	17129
OW	5	17108	17129
DJ	10	17107	17129
OP	5	17109	17129
FK	5	17106	17129
JE	5	17107	17129
IC	5	17106	17129
HS	5	17107	17129
AC	10	17109	17129
HK	5	17107	17129
HK	5	17108	17129
HK	10	17106	17129
MI	10	17108	17129
MI	10	17109	17129
MI	15	17106	17129
MI	40	17107	17129
MI	100	17111	17129
QL	5	17108	17129
HZ	5	17107	17129
GV	5	17107	17129
KZ	5	17108	17129
JJ	5	17106	17129
FF	5	17108	17129
FJ	15	17107	17129
AQ	5	17108	17129
ID	5	17109	17129
JB	10	17108	17129
JB	20	17107	17129
PQ	5	17107	17129
BN	5	17107	17129
RC	5	17107	17129
RC	10	17111	17129
RC	40	17109	17129
RC	85	17106	17129
RC	85	17108	17129
MO	15	17108	17129
MO	70	17111	17129
GQ	10	17108	17129
FG	4	17106	17129
FG	5	17109	17129
CT	5	17107	17129
RL	5	17109	17129
RL	15	17107	17129
OD	5	17106	17129
OD	10	17108	17129
OD	20	17109	17129
GN	15	17109	17129
GN	20	17106	17129
JR	5	17107	17129
CY	5	17107	17129
LK	5	17109	17129
LR	15	17107	17129
LR	20	17109	17129
CZ	45	17106	17129
CZ	60	17107	17129
JO	5	17109	17129
HO	5	17111	17129
HO	10	17106	17129
HO	15	17108	17129
LI	5	17108	17129
LI	5	17109	17129
LZ	5	17108	17129
PS	5	17109	17129
AN	10	17107	17129
AN	40	17108	17129
AW	5	17108	17129
AW	5	17109	17129
JS	5	17107	17129
JS	5	17109	17129
LO	5	17107	17129
LO	5	17108	17129
LO	5	17111	17129
QW	5	17107	17129
QW	5	17112	17129
IH	5	17112	17129
CD	5	17108	17129
DB	5	17111	17129
DB	25	17108	17129
IM	10	17108	17129
MC	20	17108	17129
MC	60	17111	17129
PY	20	17108	17129
PY	75	17111	17129
DS	20	17108	17129
PW	5	17108	17129
GE	35	17108	17129
FN	85	17111	17129
FN	215	17108	17129
BO	15	17111	17129
BO	20	17112	17129
BO	30	17108	17129
KJ	70	17108	17129
KJ	90	17111	17129
EP	15	17112	17129
EP	35	17108	17129
EP	50	17111	17129
IY	10	17108	17129
KC	5	17112	17129
KC	15	17108	17129
QY	10	17111	17129
BF	5	17111	17129
MY	20	17111	17129
RG	25	17111	17129
DA	10	17108	17129
MJ	10	17112	17129
KG	5	17111	17129
KG	5	17112	17129
KG	20	17108	17129
HQ	15	17108	17129
HQ	15	17112	17129
HQ	20	17111	17129
BD	18	17112	17129
FC	5	17112	17129
CW	10	17112	17129
CW	15	17111	17129
EX	5	17108	17129
EX	15	17112	17129
CB	5	17108	17129
CB	10	17112	17129
FR	25	17112	17129
JH	10	17111	17129
JH	20	17112	17129
JH	30	17108	17129
DE	5	17108	17129
BH	35	17108	17129
BH	35	17111	17129
BH	85	17112	17129
EV	5	17108	17129
OX	5	17108	17129
OX	10	17112	17129
AT	5	17108	17129
AT	5	17112	17129
GM	5	17108	17129
AS	10	17108	17129
AS	15	17112	17129
AZ	10	17108	17129
FI	20	17111	17129
CN	5	17111	17129
GU	5	17112	17129
HG	5	17108	17129
HG	10	17112	17129
OF	30	17108	17129
OF	50	17112	17129
DX	15	17108	17129
