# Supplementary material for: An Adjusted Likelihood Ratio Approach Analysing Distribution of Food Products to Assist the Investigation of Foodborne Outbreaks
Source: PLoS One. 2015 Aug 3;10(8):e0134344. doi: 10.1371/journal.pone.0134344 (PMC4523185; doi:10.1371/journal.pone.0134344)
Supplement: S3 File — Anonymised files of the distribution of each food product unit included in the analysis. Variables are “Municipality” = Identifier of the Municipality,”NumPackages” = Number of consumer packages delivered;”Date_delivered” = The date the food product unit has been delivered;”Date_expired” = The date given where food product unit have expired. (ZIP) [file pone.0134344.s005.zip › prod161.txt]

Municipality	numPackages	Date_delivered	Date_expired
LB	5	17122	17143
BA	5	17122	17143
DL	5	17120	17143
EZ	5	17123	17143
EZ	10	17121	17143
EZ	15	17120	17143
EK	5	17120	17143
EK	5	17121	17143
EK	15	17122	17143
KL	15	17121	17143
KL	15	17122	17143
FB	5	17121	17143
JM	5	17121	17143
JM	5	17122	17143
RE	5	17121	17143
OW	5	17122	17143
DJ	10	17121	17143
OP	5	17123	17143
FK	5	17120	17143
JE	5	17121	17143
IC	5	17120	17143
HS	5	17121	17143
AC	10	17123	17143
HK	5	17121	17143
HK	5	17122	17143
HK	10	17120	17143
MI	10	17122	17143
MI	10	17123	17143
MI	15	17120	17143
MI	40	17121	17143
MI	100	17125	17143
QL	5	17122	17143
HZ	5	17121	17143
GV	5	17121	17143
KZ	5	17122	17143
JJ	5	17120	17143
FF	5	17122	17143
FJ	15	17121	17143
AQ	5	17122	17143
ID	5	17123	17143
JB	10	17122	17143
JB	20	17121	17143
PQ	5	17121	17143
BN	5	17121	17143
RC	5	17121	17143
RC	10	17125	17143
RC	40	17123	17143
RC	85	17120	17143
RC	85	17122	17143
MO	15	17122	17143
MO	70	17125	17143
GQ	10	17122	17143
FG	4	17120	17143
FG	5	17123	17143
CT	5	17121	17143
RL	5	17123	17143
RL	15	17121	17143
OD	5	17120	17143
OD	10	17122	17143
OD	20	17123	17143
GN	15	17123	17143
GN	20	17120	17143
JR	5	17121	17143
CY	5	17121	17143
LK	5	17123	17143
LR	15	17121	17143
LR	20	17123	17143
CZ	45	17120	17143
CZ	60	17121	17143
JO	5	17123	17143
HO	5	17125	17143
HO	10	17120	17143
HO	15	17122	17143
LI	5	17122	17143
LI	5	17123	17143
LZ	5	17122	17143
PS	5	17123	17143
AN	10	17121	17143
AN	40	17122	17143
AW	5	17122	17143
AW	5	17123	17143
JS	5	17121	17143
JS	5	17123	17143
LO	5	17121	17143
LO	5	17122	17143
LO	5	17125	17143
QW	5	17121	17143
QW	5	17126	17143
IH	5	17126	17143
CD	5	17122	17143
DB	5	17125	17143
DB	25	17122	17143
IM	10	17122	17143
MC	20	17122	17143
MC	60	17125	17143
PY	20	17122	17143
PY	75	17125	17143
DS	20	17122	17143
PW	5	17122	17143
GE	35	17122	17143
FN	85	17125	17143
FN	215	17122	17143
BO	15	17125	17143
BO	20	17126	17143
BO	30	17122	17143
KJ	70	17122	17143
KJ	90	17125	17143
EP	15	17126	17143
EP	35	17122	17143
EP	50	17125	17143
IY	10	17122	17143
KC	5	17126	17143
KC	15	17122	17143
QY	10	17125	17143
BF	5	17125	17143
MY	20	17125	17143
RG	25	17125	17143
DA	10	17122	17143
MJ	10	17126	17143
KG	5	17125	17143
KG	5	17126	17143
KG	20	17122	17143
HQ	15	17122	17143
HQ	15	17126	17143
HQ	20	17125	17143
BD	18	17126	17143
FC	5	17126	17143
CW	10	17126	17143
CW	15	17125	17143
EX	5	17122	17143
EX	15	17126	17143
CB	5	17122	17143
CB	10	17126	17143
FR	25	17126	17143
JH	10	17125	17143
JH	20	17126	17143
JH	30	17122	17143
DE	5	17122	17143
BH	35	17122	17143
BH	35	17125	17143
BH	85	17126	17143
EV	5	17122	17143
OX	5	17122	17143
OX	10	17126	17143
AT	5	17122	17143
AT	5	17126	17143
GM	5	17122	17143
AS	10	17122	17143
AS	15	17126	17143
AZ	10	17122	17143
FI	20	17125	17143
CN	5	17125	17143
GU	5	17126	17143
HG	5	17122	17143
HG	10	17126	17143
OF	30	17122	17143
OF	50	17126	17143
DX	15	17122	17143
