# Supplementary material for: An Adjusted Likelihood Ratio Approach Analysing Distribution of Food Products to Assist the Investigation of Foodborne Outbreaks
Source: PLoS One. 2015 Aug 3;10(8):e0134344. doi: 10.1371/journal.pone.0134344 (PMC4523185; doi:10.1371/journal.pone.0134344)
Supplement: S3 File — Anonymised files of the distribution of each food product unit included in the analysis. Variables are “Municipality” = Identifier of the Municipality,”NumPackages” = Number of consumer packages delivered;”Date_delivered” = The date the food product unit has been delivered;”Date_expired” = The date given where food product unit have expired. (ZIP) [file pone.0134344.s005.zip › prod162.txt]

Municipality	numPackages	Date_delivered	Date_expired
LB	5	17136	17157
BA	5	17136	17157
DL	5	17134	17157
EZ	5	17137	17157
EZ	10	17135	17157
EZ	15	17134	17157
EK	5	17134	17157
EK	5	17135	17157
EK	15	17136	17157
KL	15	17135	17157
KL	15	17136	17157
FB	5	17135	17157
JM	5	17135	17157
JM	5	17136	17157
RE	5	17135	17157
OW	5	17136	17157
DJ	10	17135	17157
OP	5	17137	17157
FK	5	17134	17157
JE	5	17135	17157
IC	5	17134	17157
HS	5	17135	17157
AC	10	17137	17157
HK	5	17135	17157
HK	5	17136	17157
HK	10	17134	17157
MI	10	17136	17157
MI	10	17137	17157
MI	15	17134	17157
MI	40	17135	17157
MI	100	17139	17157
QL	5	17136	17157
HZ	5	17135	17157
GV	5	17135	17157
KZ	5	17136	17157
JJ	5	17134	17157
FF	5	17136	17157
FJ	15	17135	17157
AQ	5	17136	17157
ID	5	17137	17157
JB	10	17136	17157
JB	20	17135	17157
PQ	5	17135	17157
BN	5	17135	17157
RC	5	17135	17157
RC	10	17139	17157
RC	40	17137	17157
RC	85	17134	17157
RC	85	17136	17157
MO	15	17136	17157
MO	70	17139	17157
GQ	10	17136	17157
FG	4	17134	17157
FG	5	17137	17157
CT	5	17135	17157
RL	5	17137	17157
RL	15	17135	17157
OD	5	17134	17157
OD	10	17136	17157
OD	20	17137	17157
GN	15	17137	17157
GN	20	17134	17157
JR	5	17135	17157
CY	5	17135	17157
LK	5	17137	17157
LR	15	17135	17157
LR	20	17137	17157
CZ	45	17134	17157
CZ	60	17135	17157
JO	5	17137	17157
HO	5	17139	17157
HO	10	17134	17157
HO	15	17136	17157
LI	5	17136	17157
LI	5	17137	17157
LZ	5	17136	17157
PS	5	17137	17157
AN	10	17135	17157
AN	40	17136	17157
AW	5	17136	17157
AW	5	17137	17157
JS	5	17135	17157
JS	5	17137	17157
LO	5	17135	17157
LO	5	17136	17157
LO	5	17139	17157
QW	5	17135	17157
QW	5	17140	17157
IH	5	17140	17157
CD	5	17136	17157
DB	5	17139	17157
DB	25	17136	17157
IM	10	17136	17157
MC	20	17136	17157
MC	60	17139	17157
PY	20	17136	17157
PY	75	17139	17157
DS	20	17136	17157
PW	5	17136	17157
GE	35	17136	17157
FN	85	17139	17157
FN	215	17136	17157
BO	15	17139	17157
BO	20	17140	17157
BO	30	17136	17157
KJ	70	17136	17157
KJ	90	17139	17157
EP	15	17140	17157
EP	35	17136	17157
EP	50	17139	17157
IY	10	17136	17157
KC	5	17140	17157
KC	15	17136	17157
QY	10	17139	17157
BF	5	17139	17157
MY	20	17139	17157
RG	25	17139	17157
DA	10	17136	17157
MJ	10	17140	17157
KG	5	17139	17157
KG	5	17140	17157
KG	20	17136	17157
HQ	15	17136	17157
HQ	15	17140	17157
HQ	20	17139	17157
BD	18	17140	17157
FC	5	17140	17157
CW	10	17140	17157
CW	15	17139	17157
EX	5	17136	17157
EX	15	17140	17157
CB	5	17136	17157
CB	10	17140	17157
FR	25	17140	17157
JH	10	17139	17157
JH	20	17140	17157
JH	30	17136	17157
DE	5	17136	17157
BH	35	17136	17157
BH	35	17139	17157
BH	85	17140	17157
EV	5	17136	17157
OX	5	17136	17157
OX	10	17140	17157
AT	5	17136	17157
AT	5	17140	17157
GM	5	17136	17157
AS	10	17136	17157
AS	15	17140	17157
AZ	10	17136	17157
FI	20	17139	17157
CN	5	17139	17157
GU	5	17140	17157
HG	5	17136	17157
HG	10	17140	17157
OF	30	17136	17157
OF	50	17140	17157
DX	15	17136	17157
