# Supplementary material for: An Adjusted Likelihood Ratio Approach Analysing Distribution of Food Products to Assist the Investigation of Foodborne Outbreaks
Source: PLoS One. 2015 Aug 3;10(8):e0134344. doi: 10.1371/journal.pone.0134344 (PMC4523185; doi:10.1371/journal.pone.0134344)
Supplement: S3 File — Anonymised files of the distribution of each food product unit included in the analysis. Variables are “Municipality” = Identifier of the Municipality,”NumPackages” = Number of consumer packages delivered;”Date_delivered” = The date the food product unit has been delivered;”Date_expired” = The date given where food product unit have expired. (ZIP) [file pone.0134344.s005.zip › prod163.txt]

Municipality	numPackages	Date_delivered	Date_expired
LB	5	17150	17171
BA	5	17150	17171
DL	5	17148	17171
EZ	5	17151	17171
EZ	10	17149	17171
EZ	15	17148	17171
EK	5	17148	17171
EK	5	17149	17171
EK	15	17150	17171
KL	15	17149	17171
KL	15	17150	17171
FB	5	17149	17171
JM	5	17149	17171
JM	5	17150	17171
RE	5	17149	17171
OW	5	17150	17171
DJ	10	17149	17171
OP	5	17151	17171
FK	5	17148	17171
JE	5	17149	17171
IC	5	17148	17171
HS	5	17149	17171
AC	10	17151	17171
HK	5	17149	17171
HK	5	17150	17171
HK	10	17148	17171
MI	10	17150	17171
MI	10	17151	17171
MI	15	17148	17171
MI	40	17149	17171
MI	100	17153	17171
QL	5	17150	17171
HZ	5	17149	17171
GV	5	17149	17171
KZ	5	17150	17171
JJ	5	17148	17171
FF	5	17150	17171
FJ	15	17149	17171
AQ	5	17150	17171
ID	5	17151	17171
JB	10	17150	17171
JB	20	17149	17171
PQ	5	17149	17171
BN	5	17149	17171
RC	5	17149	17171
RC	10	17153	17171
RC	40	17151	17171
RC	85	17148	17171
RC	85	17150	17171
MO	15	17150	17171
MO	70	17153	17171
GQ	10	17150	17171
FG	4	17148	17171
FG	5	17151	17171
CT	5	17149	17171
RL	5	17151	17171
RL	15	17149	17171
OD	5	17148	17171
OD	10	17150	17171
OD	20	17151	17171
GN	15	17151	17171
GN	20	17148	17171
JR	5	17149	17171
CY	5	17149	17171
LK	5	17151	17171
LR	15	17149	17171
LR	20	17151	17171
CZ	45	17148	17171
CZ	60	17149	17171
JO	5	17151	17171
HO	5	17153	17171
HO	10	17148	17171
HO	15	17150	17171
LI	5	17150	17171
LI	5	17151	17171
LZ	5	17150	17171
PS	5	17151	17171
AN	10	17149	17171
AN	40	17150	17171
AW	5	17150	17171
AW	5	17151	17171
JS	5	17149	17171
JS	5	17151	17171
LO	5	17149	17171
LO	5	17150	17171
LO	5	17153	17171
QW	5	17149	17171
QW	5	17154	17171
IH	5	17154	17171
CD	5	17150	17171
DB	5	17153	17171
DB	25	17150	17171
IM	10	17150	17171
MC	20	17150	17171
MC	60	17153	17171
PY	20	17150	17171
PY	75	17153	17171
DS	20	17150	17171
PW	5	17150	17171
GE	35	17150	17171
FN	85	17153	17171
FN	215	17150	17171
BO	15	17153	17171
BO	20	17154	17171
BO	30	17150	17171
KJ	70	17150	17171
KJ	90	17153	17171
EP	15	17154	17171
EP	35	17150	17171
EP	50	17153	17171
IY	10	17150	17171
KC	5	17154	17171
KC	15	17150	17171
QY	10	17153	17171
BF	5	17153	17171
MY	20	17153	17171
RG	25	17153	17171
DA	10	17150	17171
MJ	10	17154	17171
KG	5	17153	17171
KG	5	17154	17171
KG	20	17150	17171
HQ	15	17150	17171
HQ	15	17154	17171
HQ	20	17153	17171
BD	18	17154	17171
FC	5	17154	17171
CW	10	17154	17171
CW	15	17153	17171
EX	5	17150	17171
EX	15	17154	17171
CB	5	17150	17171
CB	10	17154	17171
FR	25	17154	17171
JH	10	17153	17171
JH	20	17154	17171
JH	30	17150	17171
DE	5	17150	17171
BH	35	17150	17171
BH	35	17153	17171
BH	85	17154	17171
EV	5	17150	17171
OX	5	17150	17171
OX	10	17154	17171
AT	5	17150	17171
AT	5	17154	17171
GM	5	17150	17171
AS	10	17150	17171
AS	15	17154	17171
AZ	10	17150	17171
FI	20	17153	17171
CN	5	17153	17171
GU	5	17154	17171
HG	5	17150	17171
HG	10	17154	17171
OF	30	17150	17171
OF	50	17154	17171
DX	15	17150	17171
