# Supplementary material for: An Adjusted Likelihood Ratio Approach Analysing Distribution of Food Products to Assist the Investigation of Foodborne Outbreaks
Source: PLoS One. 2015 Aug 3;10(8):e0134344. doi: 10.1371/journal.pone.0134344 (PMC4523185; doi:10.1371/journal.pone.0134344)
Supplement: S3 File — Anonymised files of the distribution of each food product unit included in the analysis. Variables are “Municipality” = Identifier of the Municipality,”NumPackages” = Number of consumer packages delivered;”Date_delivered” = The date the food product unit has been delivered;”Date_expired” = The date given where food product unit have expired. (ZIP) [file pone.0134344.s005.zip › prod164.txt]

Municipality	numPackages	Date_delivered	Date_expired
LB	5	17164	17185
BA	5	17164	17185
DL	5	17162	17185
EZ	5	17165	17185
EZ	10	17163	17185
EZ	15	17162	17185
EK	5	17162	17185
EK	5	17163	17185
EK	15	17164	17185
KL	15	17163	17185
KL	15	17164	17185
FB	5	17163	17185
JM	5	17163	17185
JM	5	17164	17185
RE	5	17163	17185
OW	5	17164	17185
DJ	10	17163	17185
OP	5	17165	17185
FK	5	17162	17185
JE	5	17163	17185
IC	5	17162	17185
HS	5	17163	17185
AC	10	17165	17185
HK	5	17163	17185
HK	5	17164	17185
HK	10	17162	17185
MI	10	17164	17185
MI	10	17165	17185
MI	15	17162	17185
MI	40	17163	17185
MI	100	17167	17185
QL	5	17164	17185
HZ	5	17163	17185
GV	5	17163	17185
KZ	5	17164	17185
JJ	5	17162	17185
FF	5	17164	17185
FJ	15	17163	17185
AQ	5	17164	17185
ID	5	17165	17185
JB	10	17164	17185
JB	20	17163	17185
PQ	5	17163	17185
BN	5	17163	17185
RC	5	17163	17185
RC	10	17167	17185
RC	40	17165	17185
RC	85	17162	17185
RC	85	17164	17185
MO	15	17164	17185
MO	70	17167	17185
GQ	10	17164	17185
FG	4	17162	17185
FG	5	17165	17185
CT	5	17163	17185
RL	5	17165	17185
RL	15	17163	17185
OD	5	17162	17185
OD	10	17164	17185
OD	20	17165	17185
GN	15	17165	17185
GN	20	17162	17185
JR	5	17163	17185
CY	5	17163	17185
LK	5	17165	17185
LR	15	17163	17185
LR	20	17165	17185
CZ	45	17162	17185
CZ	60	17163	17185
JO	5	17165	17185
HO	5	17167	17185
HO	10	17162	17185
HO	15	17164	17185
LI	5	17164	17185
LI	5	17165	17185
LZ	5	17164	17185
PS	5	17165	17185
AN	10	17163	17185
AN	40	17164	17185
AW	5	17164	17185
AW	5	17165	17185
JS	5	17163	17185
JS	5	17165	17185
LO	5	17163	17185
LO	5	17164	17185
LO	5	17167	17185
QW	5	17163	17185
QW	5	17168	17185
IH	5	17168	17185
CD	5	17164	17185
DB	5	17167	17185
DB	25	17164	17185
IM	10	17164	17185
MC	20	17164	17185
MC	60	17167	17185
PY	20	17164	17185
PY	75	17167	17185
DS	20	17164	17185
PW	5	17164	17185
GE	35	17164	17185
FN	85	17167	17185
FN	215	17164	17185
BO	15	17167	17185
BO	20	17168	17185
BO	30	17164	17185
KJ	70	17164	17185
KJ	90	17167	17185
EP	15	17168	17185
EP	35	17164	17185
EP	50	17167	17185
IY	10	17164	17185
KC	5	17168	17185
KC	15	17164	17185
QY	10	17167	17185
BF	5	17167	17185
MY	20	17167	17185
RG	25	17167	17185
DA	10	17164	17185
MJ	10	17168	17185
KG	5	17167	17185
KG	5	17168	17185
KG	20	17164	17185
HQ	15	17164	17185
HQ	15	17168	17185
HQ	20	17167	17185
BD	18	17168	17185
FC	5	17168	17185
CW	10	17168	17185
CW	15	17167	17185
EX	5	17164	17185
EX	15	17168	17185
CB	5	17164	17185
CB	10	17168	17185
FR	25	17168	17185
JH	10	17167	17185
JH	20	17168	17185
JH	30	17164	17185
DE	5	17164	17185
BH	35	17164	17185
BH	35	17167	17185
BH	85	17168	17185
EV	5	17164	17185
OX	5	17164	17185
OX	10	17168	17185
AT	5	17164	17185
AT	5	17168	17185
GM	5	17164	17185
AS	10	17164	17185
AS	15	17168	17185
AZ	10	17164	17185
FI	20	17167	17185
CN	5	17167	17185
GU	5	17168	17185
HG	5	17164	17185
HG	10	17168	17185
OF	30	17164	17185
OF	50	17168	17185
DX	15	17164	17185
