# Supplementary material for: An Adjusted Likelihood Ratio Approach Analysing Distribution of Food Products to Assist the Investigation of Foodborne Outbreaks
Source: PLoS One. 2015 Aug 3;10(8):e0134344. doi: 10.1371/journal.pone.0134344 (PMC4523185; doi:10.1371/journal.pone.0134344)
Supplement: S3 File — Anonymised files of the distribution of each food product unit included in the analysis. Variables are “Municipality” = Identifier of the Municipality,”NumPackages” = Number of consumer packages delivered;”Date_delivered” = The date the food product unit has been delivered;”Date_expired” = The date given where food product unit have expired. (ZIP) [file pone.0134344.s005.zip › prod165.txt]

Municipality	numPackages	Date_delivered	Date_expired
LB	5	17178	17199
BA	5	17178	17199
DL	5	17176	17199
EZ	5	17179	17199
EZ	10	17177	17199
EZ	15	17176	17199
EK	5	17176	17199
EK	5	17177	17199
EK	15	17178	17199
KL	15	17177	17199
KL	15	17178	17199
FB	5	17177	17199
JM	5	17177	17199
JM	5	17178	17199
RE	5	17177	17199
OW	5	17178	17199
DJ	10	17177	17199
OP	5	17179	17199
FK	5	17176	17199
JE	5	17177	17199
IC	5	17176	17199
HS	5	17177	17199
AC	10	17179	17199
HK	5	17177	17199
HK	5	17178	17199
HK	10	17176	17199
MI	10	17178	17199
MI	10	17179	17199
MI	15	17176	17199
MI	40	17177	17199
MI	100	17181	17199
QL	5	17178	17199
HZ	5	17177	17199
GV	5	17177	17199
KZ	5	17178	17199
JJ	5	17176	17199
FF	5	17178	17199
FJ	15	17177	17199
AQ	5	17178	17199
ID	5	17179	17199
JB	10	17178	17199
JB	20	17177	17199
PQ	5	17177	17199
BN	5	17177	17199
RC	5	17177	17199
RC	10	17181	17199
RC	40	17179	17199
RC	85	17176	17199
RC	85	17178	17199
MO	15	17178	17199
MO	70	17181	17199
GQ	10	17178	17199
FG	4	17176	17199
FG	5	17179	17199
CT	5	17177	17199
RL	5	17179	17199
RL	15	17177	17199
OD	5	17176	17199
OD	10	17178	17199
OD	20	17179	17199
GN	15	17179	17199
GN	20	17176	17199
JR	5	17177	17199
CY	5	17177	17199
LK	5	17179	17199
LR	15	17177	17199
LR	20	17179	17199
CZ	45	17176	17199
CZ	60	17177	17199
JO	5	17179	17199
HO	5	17181	17199
HO	10	17176	17199
HO	15	17178	17199
LI	5	17178	17199
LI	5	17179	17199
LZ	5	17178	17199
PS	5	17179	17199
AN	10	17177	17199
AN	40	17178	17199
AW	5	17178	17199
AW	5	17179	17199
JS	5	17177	17199
JS	5	17179	17199
LO	5	17177	17199
LO	5	17178	17199
LO	5	17181	17199
QW	5	17177	17199
QW	5	17182	17199
IH	5	17182	17199
CD	5	17178	17199
DB	5	17181	17199
DB	25	17178	17199
IM	10	17178	17199
MC	20	17178	17199
MC	60	17181	17199
PY	20	17178	17199
PY	75	17181	17199
DS	20	17178	17199
PW	5	17178	17199
GE	35	17178	17199
FN	85	17181	17199
FN	215	17178	17199
BO	15	17181	17199
BO	20	17182	17199
BO	30	17178	17199
KJ	70	17178	17199
KJ	90	17181	17199
EP	15	17182	17199
EP	35	17178	17199
EP	50	17181	17199
IY	10	17178	17199
KC	5	17182	17199
KC	15	17178	17199
QY	10	17181	17199
BF	5	17181	17199
MY	20	17181	17199
RG	25	17181	17199
DA	10	17178	17199
MJ	10	17182	17199
KG	5	17181	17199
KG	5	17182	17199
KG	20	17178	17199
HQ	15	17178	17199
HQ	15	17182	17199
HQ	20	17181	17199
BD	18	17182	17199
FC	5	17182	17199
CW	10	17182	17199
CW	15	17181	17199
EX	5	17178	17199
EX	15	17182	17199
CB	5	17178	17199
CB	10	17182	17199
FR	25	17182	17199
JH	10	17181	17199
JH	20	17182	17199
JH	30	17178	17199
DE	5	17178	17199
BH	35	17178	17199
BH	35	17181	17199
BH	85	17182	17199
EV	5	17178	17199
OX	5	17178	17199
OX	10	17182	17199
AT	5	17178	17199
AT	5	17182	17199
GM	5	17178	17199
AS	10	17178	17199
AS	15	17182	17199
AZ	10	17178	17199
FI	20	17181	17199
CN	5	17181	17199
GU	5	17182	17199
HG	5	17178	17199
HG	10	17182	17199
OF	30	17178	17199
OF	50	17182	17199
DX	15	17178	17199
