# Supplementary material for: An Adjusted Likelihood Ratio Approach Analysing Distribution of Food Products to Assist the Investigation of Foodborne Outbreaks
Source: PLoS One. 2015 Aug 3;10(8):e0134344. doi: 10.1371/journal.pone.0134344 (PMC4523185; doi:10.1371/journal.pone.0134344)
Supplement: S3 File — Anonymised files of the distribution of each food product unit included in the analysis. Variables are “Municipality” = Identifier of the Municipality,”NumPackages” = Number of consumer packages delivered;”Date_delivered” = The date the food product unit has been delivered;”Date_expired” = The date given where food product unit have expired. (ZIP) [file pone.0134344.s005.zip › prod166.txt]

Municipality	numPackages	Date_delivered	Date_expired
LB	5	17192	17213
BA	5	17192	17213
DL	5	17190	17213
EZ	5	17193	17213
EZ	10	17191	17213
EZ	15	17190	17213
EK	5	17190	17213
EK	5	17191	17213
EK	15	17192	17213
KL	15	17191	17213
KL	15	17192	17213
FB	5	17191	17213
JM	5	17191	17213
JM	5	17192	17213
RE	5	17191	17213
OW	5	17192	17213
DJ	10	17191	17213
OP	5	17193	17213
FK	5	17190	17213
JE	5	17191	17213
IC	5	17190	17213
HS	5	17191	17213
AC	10	17193	17213
HK	5	17191	17213
HK	5	17192	17213
HK	10	17190	17213
MI	10	17192	17213
MI	10	17193	17213
MI	15	17190	17213
MI	40	17191	17213
MI	100	17195	17213
QL	5	17192	17213
HZ	5	17191	17213
GV	5	17191	17213
KZ	5	17192	17213
JJ	5	17190	17213
FF	5	17192	17213
FJ	15	17191	17213
AQ	5	17192	17213
ID	5	17193	17213
JB	10	17192	17213
JB	20	17191	17213
PQ	5	17191	17213
BN	5	17191	17213
RC	5	17191	17213
RC	10	17195	17213
RC	40	17193	17213
RC	85	17190	17213
RC	85	17192	17213
MO	15	17192	17213
MO	70	17195	17213
GQ	10	17192	17213
FG	4	17190	17213
FG	5	17193	17213
CT	5	17191	17213
RL	5	17193	17213
RL	15	17191	17213
OD	5	17190	17213
OD	10	17192	17213
OD	20	17193	17213
GN	15	17193	17213
GN	20	17190	17213
JR	5	17191	17213
CY	5	17191	17213
LK	5	17193	17213
LR	15	17191	17213
LR	20	17193	17213
CZ	45	17190	17213
CZ	60	17191	17213
JO	5	17193	17213
HO	5	17195	17213
HO	10	17190	17213
HO	15	17192	17213
LI	5	17192	17213
LI	5	17193	17213
LZ	5	17192	17213
PS	5	17193	17213
AN	10	17191	17213
AN	40	17192	17213
AW	5	17192	17213
AW	5	17193	17213
JS	5	17191	17213
JS	5	17193	17213
LO	5	17191	17213
LO	5	17192	17213
LO	5	17195	17213
QW	5	17191	17213
QW	5	17196	17213
IH	5	17196	17213
CD	5	17192	17213
DB	5	17195	17213
DB	25	17192	17213
IM	10	17192	17213
MC	20	17192	17213
MC	60	17195	17213
PY	20	17192	17213
PY	75	17195	17213
DS	20	17192	17213
PW	5	17192	17213
GE	35	17192	17213
FN	85	17195	17213
FN	215	17192	17213
BO	15	17195	17213
BO	20	17196	17213
BO	30	17192	17213
KJ	70	17192	17213
KJ	90	17195	17213
EP	15	17196	17213
EP	35	17192	17213
EP	50	17195	17213
IY	10	17192	17213
KC	5	17196	17213
KC	15	17192	17213
QY	10	17195	17213
BF	5	17195	17213
MY	20	17195	17213
RG	25	17195	17213
DA	10	17192	17213
MJ	10	17196	17213
KG	5	17195	17213
KG	5	17196	17213
KG	20	17192	17213
HQ	15	17192	17213
HQ	15	17196	17213
HQ	20	17195	17213
BD	18	17196	17213
FC	5	17196	17213
CW	10	17196	17213
CW	15	17195	17213
EX	5	17192	17213
EX	15	17196	17213
CB	5	17192	17213
CB	10	17196	17213
FR	25	17196	17213
JH	10	17195	17213
JH	20	17196	17213
JH	30	17192	17213
DE	5	17192	17213
BH	35	17192	17213
BH	35	17195	17213
BH	85	17196	17213
EV	5	17192	17213
OX	5	17192	17213
OX	10	17196	17213
AT	5	17192	17213
AT	5	17196	17213
GM	5	17192	17213
AS	10	17192	17213
AS	15	17196	17213
AZ	10	17192	17213
FI	20	17195	17213
CN	5	17195	17213
GU	5	17196	17213
HG	5	17192	17213
HG	10	17196	17213
OF	30	17192	17213
OF	50	17196	17213
DX	15	17192	17213
