# Supplementary material for: An Adjusted Likelihood Ratio Approach Analysing Distribution of Food Products to Assist the Investigation of Foodborne Outbreaks
Source: PLoS One. 2015 Aug 3;10(8):e0134344. doi: 10.1371/journal.pone.0134344 (PMC4523185; doi:10.1371/journal.pone.0134344)
Supplement: S3 File — Anonymised files of the distribution of each food product unit included in the analysis. Variables are “Municipality” = Identifier of the Municipality,”NumPackages” = Number of consumer packages delivered;”Date_delivered” = The date the food product unit has been delivered;”Date_expired” = The date given where food product unit have expired. (ZIP) [file pone.0134344.s005.zip › prod167.txt]

Municipality	numPackages	Date_delivered	Date_expired
JW	5	17104	17125
AY	5	17100	17125
MK	5	17104	17125
MN	10	17105	17125
PV	5	17104	17125
QK	10	17105	17125
KU	5	17104	17125
FH	15	17104	17125
BU	5	17104	17125
OL	5	17101	17125
OL	15	17104	17125
QV	10	17104	17125
QV	10	17105	17125
CL	5	17104	17125
MX	5	17101	17125
HT	5	17100	17125
EF	5	17101	17125
EF	40	17100	17125
EF	55	17104	17125
OH	5	17104	17125
OH	5	17105	17125
CG	5	17105	17125
CG	10	17104	17125
HI	5	17101	17125
HI	5	17105	17125
FM	5	17104	17125
LH	5	17101	17125
OV	5	17105	17125
AD	5	17104	17125
RJ	10	17104	17125
JP	5	17105	17125
RN	15	17104	17125
RK	5	17104	17125
RK	5	17105	17125
RH	5	17105	17125
EB	5	17105	17125
RF	5	17105	17125
IS	5	17104	17125
CF	5	17104	17125
FP	5	17105	17125
QN	10	17105	17125
KM	9	17105	17125
KM	10	17104	17125
QE	5	17104	17125
IK	5	17104	17125
HP	5	17104	17125
CE	10	17104	17125
OY	5	17104	17125
OU	10	17104	17125
AV	5	17101	17125
AJ	5	17101	17125
JQ	5	17106	17125
HB	60	17099	17125
DT	5	17101	17125
MD	5	17106	17125
JV	10	17106	17125
PL	5	17106	17125
DP	5	17101	17125
JF	5	17105	17125
EZ	15	17097	17125
EK	20	17098	17125
KL	1	17097	17125
KL	25	17098	17125
EH	5	17097	17125
FB	5	17097	17125
JM	5	17097	17125
AK	5	17098	17125
KI	5	17098	17125
KE	5	17097	17125
DN	5	17098	17125
HK	5	17098	17125
HK	5	17099	17125
MI	5	17098	17125
MI	10	17097	17125
MI	20	17099	17125
GV	5	17097	17125
KT	5	17098	17125
AB	5	17098	17125
FJ	10	17098	17125
DW	5	17097	17125
RC	10	17097	17125
RC	15	17104	17125
RC	20	17101	17125
RC	55	17098	17125
RC	100	17099	17125
RC	130	17100	17125
MO	20	17100	17125
MO	20	17101	17125
MO	35	17104	17125
MO	110	17099	17125
GQ	15	17098	17125
CK	5	17097	17125
FG	5	17098	17125
FG	10	17097	17125
FG	30	17099	17125
CT	5	17097	17125
RL	15	17098	17125
OD	20	17099	17125
OD	35	17098	17125
BM	10	17098	17125
GN	5	17098	17125
GN	20	17099	17125
OQ	10	17098	17125
LK	20	17098	17125
LR	5	17098	17125
CZ	5	17099	17125
CZ	30	17098	17125
IG	15	17097	17125
LY	5	17097	17125
HO	5	17098	17125
HO	5	17101	17125
HO	10	17100	17125
HO	10	17104	17125
LI	15	17098	17125
LZ	5	17098	17125
PS	5	17101	17125
PS	10	17100	17125
PS	10	17104	17125
PS	20	17098	17125
AN	10	17097	17125
AN	20	17099	17125
AN	35	17101	17125
AN	65	17098	17125
AW	5	17100	17125
AW	15	17104	17125
JS	5	17098	17125
LO	5	17098	17125
LO	5	17099	17125
LO	5	17101	17125
QW	5	17098	17125
QW	5	17100	17125
QW	10	17099	17125
IH	5	17105	17125
IH	20	17099	17125
CD	15	17101	17125
DB	5	17100	17125
DB	10	17101	17125
DB	15	17099	17125
KY	5	17098	17125
IM	5	17098	17125
PT	5	17101	17125
PT	10	17099	17125
MC	25	17101	17125
MC	30	17100	17125
MC	60	17099	17125
MC	60	17104	17125
PY	30	17104	17125
PY	35	17100	17125
PY	70	17101	17125
PY	90	17099	17125
DS	10	17101	17125
DS	30	17100	17125
DS	65	17099	17125
PW	5	17101	17125
PW	5	17104	17125
GE	15	17099	17125
GE	20	17101	17125
GE	20	17104	17125
GE	30	17100	17125
FN	5	17099	17125
FN	40	17101	17125
FN	70	17100	17125
FN	105	17104	17125
BO	10	17101	17125
BO	25	17099	17125
BO	45	17104	17125
IT	10	17099	17125
IT	10	17101	17125
KJ	20	17099	17125
KJ	60	17101	17125
KJ	90	17100	17125
KJ	157	17098	17125
EP	5	17105	17125
EP	10	17098	17125
EP	45	17101	17125
EP	85	17104	17125
EP	105	17100	17125
EP	185	17099	17125
EL	10	17100	17125
IY	5	17104	17125
IY	15	17100	17125
IY	15	17101	17125
KC	5	17101	17125
KC	5	17104	17125
QY	10	17104	17125
BF	5	17099	17125
BF	10	17104	17125
MY	25	17104	17125
MY	30	17100	17125
RG	10	17100	17125
RG	10	17104	17125
DA	5	17098	17125
DA	5	17100	17125
DA	25	17101	17125
DA	45	17099	17125
LD	5	17098	17125
LD	5	17100	17125
LD	10	17099	17125
GX	5	17100	17125
QC	5	17104	17125
QC	10	17099	17125
FO	5	17099	17125
FO	5	17104	17125
KG	5	17105	17125
KG	10	17101	17125
KG	10	17104	17125
KG	35	17098	17125
KG	40	17099	17125
KG	75	17100	17125
HQ	5	17101	17125
HQ	10	17100	17125
HQ	15	17099	17125
BD	5	17101	17125
BD	5	17105	17125
BD	10	17100	17125
FC	5	17101	17125
FC	10	17100	17125
FC	10	17104	17125
JC	5	17098	17125
JC	5	17099	17125
JC	10	17100	17125
JC	20	17104	17125
CW	5	17104	17125
CW	20	17098	17125
EX	5	17099	17125
EX	5	17100	17125
EX	5	17101	17125
CB	5	17099	17125
CB	10	17100	17125
CB	10	17101	17125
FR	10	17098	17125
FR	10	17099	17125
FR	10	17101	17125
FR	40	17100	17125
JH	10	17098	17125
JH	25	17099	17125
JH	40	17100	17125
JH	65	17104	17125
JH	100	17101	17125
BH	5	17100	17125
BH	20	17105	17125
BH	25	17099	17125
BH	25	17101	17125
BH	25	17104	17125
GC	5	17100	17125
GC	10	17098	17125
EV	5	17100	17125
OX	5	17105	17125
AT	5	17105	17125
GM	5	17104	17125
GM	10	17101	17125
AS	5	17100	17125
AZ	5	17099	17125
FI	10	17100	17125
FI	10	17104	17125
IP	5	17101	17125
IP	5	17105	17125
CN	5	17100	17125
CN	10	17104	17125
GU	10	17098	17125
GU	15	17100	17125
PI	5	17100	17125
HG	5	17101	17125
HG	20	17104	17125
OF	5	17104	17125
OF	5	17105	17125
OF	15	17098	17125
OF	15	17100	17125
OF	15	17101	17125
DX	5	17099	17125
