# Supplementary material for: An Adjusted Likelihood Ratio Approach Analysing Distribution of Food Products to Assist the Investigation of Foodborne Outbreaks
Source: PLoS One. 2015 Aug 3;10(8):e0134344. doi: 10.1371/journal.pone.0134344 (PMC4523185; doi:10.1371/journal.pone.0134344)
Supplement: S3 File — Anonymised files of the distribution of each food product unit included in the analysis. Variables are “Municipality” = Identifier of the Municipality,”NumPackages” = Number of consumer packages delivered;”Date_delivered” = The date the food product unit has been delivered;”Date_expired” = The date given where food product unit have expired. (ZIP) [file pone.0134344.s005.zip › prod168.txt]

Municipality	numPackages	Date_delivered	Date_expired
JW	5	17118	17139
AY	5	17114	17139
MK	5	17118	17139
MN	10	17119	17139
PV	5	17118	17139
QK	10	17119	17139
KU	5	17118	17139
FH	15	17118	17139
BU	5	17118	17139
OL	5	17115	17139
OL	15	17118	17139
QV	10	17118	17139
QV	10	17119	17139
CL	5	17118	17139
MX	5	17115	17139
HT	5	17114	17139
EF	5	17115	17139
EF	40	17114	17139
EF	55	17118	17139
OH	5	17118	17139
OH	5	17119	17139
CG	5	17119	17139
CG	10	17118	17139
HI	5	17115	17139
HI	5	17119	17139
FM	5	17118	17139
LH	5	17115	17139
OV	5	17119	17139
AD	5	17118	17139
RJ	10	17118	17139
JP	5	17119	17139
RN	15	17118	17139
RK	5	17118	17139
RK	5	17119	17139
RH	5	17119	17139
EB	5	17119	17139
RF	5	17119	17139
IS	5	17118	17139
CF	5	17118	17139
FP	5	17119	17139
QN	10	17119	17139
KM	9	17119	17139
KM	10	17118	17139
QE	5	17118	17139
IK	5	17118	17139
HP	5	17118	17139
CE	10	17118	17139
OY	5	17118	17139
OU	10	17118	17139
AV	5	17115	17139
AJ	5	17115	17139
JQ	5	17120	17139
HB	60	17113	17139
DT	5	17115	17139
MD	5	17120	17139
JV	10	17120	17139
PL	5	17120	17139
DP	5	17115	17139
JF	5	17119	17139
EZ	15	17111	17139
EK	20	17112	17139
KL	1	17111	17139
KL	25	17112	17139
EH	5	17111	17139
FB	5	17111	17139
JM	5	17111	17139
AK	5	17112	17139
KI	5	17112	17139
KE	5	17111	17139
DN	5	17112	17139
HK	5	17112	17139
HK	5	17113	17139
MI	5	17112	17139
MI	10	17111	17139
MI	20	17113	17139
GV	5	17111	17139
KT	5	17112	17139
AB	5	17112	17139
FJ	10	17112	17139
DW	5	17111	17139
RC	10	17111	17139
RC	15	17118	17139
RC	20	17115	17139
RC	55	17112	17139
RC	100	17113	17139
RC	130	17114	17139
MO	20	17114	17139
MO	20	17115	17139
MO	35	17118	17139
MO	110	17113	17139
GQ	15	17112	17139
CK	5	17111	17139
FG	5	17112	17139
FG	10	17111	17139
FG	30	17113	17139
CT	5	17111	17139
RL	15	17112	17139
OD	20	17113	17139
OD	35	17112	17139
BM	10	17112	17139
GN	5	17112	17139
GN	20	17113	17139
OQ	10	17112	17139
LK	20	17112	17139
LR	5	17112	17139
CZ	5	17113	17139
CZ	30	17112	17139
IG	15	17111	17139
LY	5	17111	17139
HO	5	17112	17139
HO	5	17115	17139
HO	10	17114	17139
HO	10	17118	17139
LI	15	17112	17139
LZ	5	17112	17139
PS	5	17115	17139
PS	10	17114	17139
PS	10	17118	17139
PS	20	17112	17139
AN	10	17111	17139
AN	20	17113	17139
AN	35	17115	17139
AN	65	17112	17139
AW	5	17114	17139
AW	15	17118	17139
JS	5	17112	17139
LO	5	17112	17139
LO	5	17113	17139
LO	5	17115	17139
QW	5	17112	17139
QW	5	17114	17139
QW	10	17113	17139
IH	5	17119	17139
IH	20	17113	17139
CD	15	17115	17139
DB	5	17114	17139
DB	10	17115	17139
DB	15	17113	17139
KY	5	17112	17139
IM	5	17112	17139
PT	5	17115	17139
PT	10	17113	17139
MC	25	17115	17139
MC	30	17114	17139
MC	60	17113	17139
MC	60	17118	17139
PY	30	17118	17139
PY	35	17114	17139
PY	70	17115	17139
PY	90	17113	17139
DS	10	17115	17139
DS	30	17114	17139
DS	65	17113	17139
PW	5	17115	17139
PW	5	17118	17139
GE	15	17113	17139
GE	20	17115	17139
GE	20	17118	17139
GE	30	17114	17139
FN	5	17113	17139
FN	40	17115	17139
FN	70	17114	17139
FN	105	17118	17139
BO	10	17115	17139
BO	25	17113	17139
BO	45	17118	17139
IT	10	17113	17139
IT	10	17115	17139
KJ	20	17113	17139
KJ	60	17115	17139
KJ	90	17114	17139
KJ	157	17112	17139
EP	5	17119	17139
EP	10	17112	17139
EP	45	17115	17139
EP	85	17118	17139
EP	105	17114	17139
EP	185	17113	17139
EL	10	17114	17139
IY	5	17118	17139
IY	15	17114	17139
IY	15	17115	17139
KC	5	17115	17139
KC	5	17118	17139
QY	10	17118	17139
BF	5	17113	17139
BF	10	17118	17139
MY	25	17118	17139
MY	30	17114	17139
RG	10	17114	17139
RG	10	17118	17139
DA	5	17112	17139
DA	5	17114	17139
DA	25	17115	17139
DA	45	17113	17139
LD	5	17112	17139
LD	5	17114	17139
LD	10	17113	17139
GX	5	17114	17139
QC	5	17118	17139
QC	10	17113	17139
FO	5	17113	17139
FO	5	17118	17139
KG	5	17119	17139
KG	10	17115	17139
KG	10	17118	17139
KG	35	17112	17139
KG	40	17113	17139
KG	75	17114	17139
HQ	5	17115	17139
HQ	10	17114	17139
HQ	15	17113	17139
BD	5	17115	17139
BD	5	17119	17139
BD	10	17114	17139
FC	5	17115	17139
FC	10	17114	17139
FC	10	17118	17139
JC	5	17112	17139
JC	5	17113	17139
JC	10	17114	17139
JC	20	17118	17139
CW	5	17118	17139
CW	20	17112	17139
EX	5	17113	17139
EX	5	17114	17139
EX	5	17115	17139
CB	5	17113	17139
CB	10	17114	17139
CB	10	17115	17139
FR	10	17112	17139
FR	10	17113	17139
FR	10	17115	17139
FR	40	17114	17139
JH	10	17112	17139
JH	25	17113	17139
JH	40	17114	17139
JH	65	17118	17139
JH	100	17115	17139
BH	5	17114	17139
BH	20	17119	17139
BH	25	17113	17139
BH	25	17115	17139
BH	25	17118	17139
GC	5	17114	17139
GC	10	17112	17139
EV	5	17114	17139
OX	5	17119	17139
AT	5	17119	17139
GM	5	17118	17139
GM	10	17115	17139
AS	5	17114	17139
AZ	5	17113	17139
FI	10	17114	17139
FI	10	17118	17139
IP	5	17115	17139
IP	5	17119	17139
CN	5	17114	17139
CN	10	17118	17139
GU	10	17112	17139
GU	15	17114	17139
PI	5	17114	17139
HG	5	17115	17139
HG	20	17118	17139
OF	5	17118	17139
OF	5	17119	17139
OF	15	17112	17139
OF	15	17114	17139
OF	15	17115	17139
DX	5	17113	17139
