# Supplementary material for: An Adjusted Likelihood Ratio Approach Analysing Distribution of Food Products to Assist the Investigation of Foodborne Outbreaks
Source: PLoS One. 2015 Aug 3;10(8):e0134344. doi: 10.1371/journal.pone.0134344 (PMC4523185; doi:10.1371/journal.pone.0134344)
Supplement: S3 File — Anonymised files of the distribution of each food product unit included in the analysis. Variables are “Municipality” = Identifier of the Municipality,”NumPackages” = Number of consumer packages delivered;”Date_delivered” = The date the food product unit has been delivered;”Date_expired” = The date given where food product unit have expired. (ZIP) [file pone.0134344.s005.zip › prod169.txt]

Municipality	numPackages	Date_delivered	Date_expired
JW	5	17132	17153
AY	5	17128	17153
MK	5	17132	17153
MN	10	17133	17153
PV	5	17132	17153
QK	10	17133	17153
KU	5	17132	17153
FH	15	17132	17153
BU	5	17132	17153
OL	5	17129	17153
OL	15	17132	17153
QV	10	17132	17153
QV	10	17133	17153
CL	5	17132	17153
MX	5	17129	17153
HT	5	17128	17153
EF	5	17129	17153
EF	40	17128	17153
EF	55	17132	17153
OH	5	17132	17153
OH	5	17133	17153
CG	5	17133	17153
CG	10	17132	17153
HI	5	17129	17153
HI	5	17133	17153
FM	5	17132	17153
LH	5	17129	17153
OV	5	17133	17153
AD	5	17132	17153
RJ	10	17132	17153
JP	5	17133	17153
RN	15	17132	17153
RK	5	17132	17153
RK	5	17133	17153
RH	5	17133	17153
EB	5	17133	17153
RF	5	17133	17153
IS	5	17132	17153
CF	5	17132	17153
FP	5	17133	17153
QN	10	17133	17153
KM	9	17133	17153
KM	10	17132	17153
QE	5	17132	17153
IK	5	17132	17153
HP	5	17132	17153
CE	10	17132	17153
OY	5	17132	17153
OU	10	17132	17153
AV	5	17129	17153
AJ	5	17129	17153
JQ	5	17134	17153
HB	60	17127	17153
DT	5	17129	17153
MD	5	17134	17153
JV	10	17134	17153
PL	5	17134	17153
DP	5	17129	17153
JF	5	17133	17153
EZ	15	17125	17153
EK	20	17126	17153
KL	1	17125	17153
KL	25	17126	17153
EH	5	17125	17153
FB	5	17125	17153
JM	5	17125	17153
AK	5	17126	17153
KI	5	17126	17153
KE	5	17125	17153
DN	5	17126	17153
HK	5	17126	17153
HK	5	17127	17153
MI	5	17126	17153
MI	10	17125	17153
MI	20	17127	17153
GV	5	17125	17153
KT	5	17126	17153
AB	5	17126	17153
FJ	10	17126	17153
DW	5	17125	17153
RC	10	17125	17153
RC	15	17132	17153
RC	20	17129	17153
RC	55	17126	17153
RC	100	17127	17153
RC	130	17128	17153
MO	20	17128	17153
MO	20	17129	17153
MO	35	17132	17153
MO	110	17127	17153
GQ	15	17126	17153
CK	5	17125	17153
FG	5	17126	17153
FG	10	17125	17153
FG	30	17127	17153
CT	5	17125	17153
RL	15	17126	17153
OD	20	17127	17153
OD	35	17126	17153
BM	10	17126	17153
GN	5	17126	17153
GN	20	17127	17153
OQ	10	17126	17153
LK	20	17126	17153
LR	5	17126	17153
CZ	5	17127	17153
CZ	30	17126	17153
IG	15	17125	17153
LY	5	17125	17153
HO	5	17126	17153
HO	5	17129	17153
HO	10	17128	17153
HO	10	17132	17153
LI	15	17126	17153
LZ	5	17126	17153
PS	5	17129	17153
PS	10	17128	17153
PS	10	17132	17153
PS	20	17126	17153
AN	10	17125	17153
AN	20	17127	17153
AN	35	17129	17153
AN	65	17126	17153
AW	5	17128	17153
AW	15	17132	17153
JS	5	17126	17153
LO	5	17126	17153
LO	5	17127	17153
LO	5	17129	17153
QW	5	17126	17153
QW	5	17128	17153
QW	10	17127	17153
IH	5	17133	17153
IH	20	17127	17153
CD	15	17129	17153
DB	5	17128	17153
DB	10	17129	17153
DB	15	17127	17153
KY	5	17126	17153
IM	5	17126	17153
PT	5	17129	17153
PT	10	17127	17153
MC	25	17129	17153
MC	30	17128	17153
MC	60	17127	17153
MC	60	17132	17153
PY	30	17132	17153
PY	35	17128	17153
PY	70	17129	17153
PY	90	17127	17153
DS	10	17129	17153
DS	30	17128	17153
DS	65	17127	17153
PW	5	17129	17153
PW	5	17132	17153
GE	15	17127	17153
GE	20	17129	17153
GE	20	17132	17153
GE	30	17128	17153
FN	5	17127	17153
FN	40	17129	17153
FN	70	17128	17153
FN	105	17132	17153
BO	10	17129	17153
BO	25	17127	17153
BO	45	17132	17153
IT	10	17127	17153
IT	10	17129	17153
KJ	20	17127	17153
KJ	60	17129	17153
KJ	90	17128	17153
KJ	157	17126	17153
EP	5	17133	17153
EP	10	17126	17153
EP	45	17129	17153
EP	85	17132	17153
EP	105	17128	17153
EP	185	17127	17153
EL	10	17128	17153
IY	5	17132	17153
IY	15	17128	17153
IY	15	17129	17153
KC	5	17129	17153
KC	5	17132	17153
QY	10	17132	17153
BF	5	17127	17153
BF	10	17132	17153
MY	25	17132	17153
MY	30	17128	17153
RG	10	17128	17153
RG	10	17132	17153
DA	5	17126	17153
DA	5	17128	17153
DA	25	17129	17153
DA	45	17127	17153
LD	5	17126	17153
LD	5	17128	17153
LD	10	17127	17153
GX	5	17128	17153
QC	5	17132	17153
QC	10	17127	17153
FO	5	17127	17153
FO	5	17132	17153
KG	5	17133	17153
KG	10	17129	17153
KG	10	17132	17153
KG	35	17126	17153
KG	40	17127	17153
KG	75	17128	17153
HQ	5	17129	17153
HQ	10	17128	17153
HQ	15	17127	17153
BD	5	17129	17153
BD	5	17133	17153
BD	10	17128	17153
FC	5	17129	17153
FC	10	17128	17153
FC	10	17132	17153
JC	5	17126	17153
JC	5	17127	17153
JC	10	17128	17153
JC	20	17132	17153
CW	5	17132	17153
CW	20	17126	17153
EX	5	17127	17153
EX	5	17128	17153
EX	5	17129	17153
CB	5	17127	17153
CB	10	17128	17153
CB	10	17129	17153
FR	10	17126	17153
FR	10	17127	17153
FR	10	17129	17153
FR	40	17128	17153
JH	10	17126	17153
JH	25	17127	17153
JH	40	17128	17153
JH	65	17132	17153
JH	100	17129	17153
BH	5	17128	17153
BH	20	17133	17153
BH	25	17127	17153
BH	25	17129	17153
BH	25	17132	17153
GC	5	17128	17153
GC	10	17126	17153
EV	5	17128	17153
OX	5	17133	17153
AT	5	17133	17153
GM	5	17132	17153
GM	10	17129	17153
AS	5	17128	17153
AZ	5	17127	17153
FI	10	17128	17153
FI	10	17132	17153
IP	5	17129	17153
IP	5	17133	17153
CN	5	17128	17153
CN	10	17132	17153
GU	10	17126	17153
GU	15	17128	17153
PI	5	17128	17153
HG	5	17129	17153
HG	20	17132	17153
OF	5	17132	17153
OF	5	17133	17153
OF	15	17126	17153
OF	15	17128	17153
OF	15	17129	17153
DX	5	17127	17153
