# Supplementary material for: An Adjusted Likelihood Ratio Approach Analysing Distribution of Food Products to Assist the Investigation of Foodborne Outbreaks
Source: PLoS One. 2015 Aug 3;10(8):e0134344. doi: 10.1371/journal.pone.0134344 (PMC4523185; doi:10.1371/journal.pone.0134344)
Supplement: S3 File — Anonymised files of the distribution of each food product unit included in the analysis. Variables are “Municipality” = Identifier of the Municipality,”NumPackages” = Number of consumer packages delivered;”Date_delivered” = The date the food product unit has been delivered;”Date_expired” = The date given where food product unit have expired. (ZIP) [file pone.0134344.s005.zip › prod170.txt]

Municipality	numPackages	Date_delivered	Date_expired
JW	5	17146	17167
AY	5	17142	17167
MK	5	17146	17167
MN	10	17147	17167
PV	5	17146	17167
QK	10	17147	17167
KU	5	17146	17167
FH	15	17146	17167
BU	5	17146	17167
OL	5	17143	17167
OL	15	17146	17167
QV	10	17146	17167
QV	10	17147	17167
CL	5	17146	17167
MX	5	17143	17167
HT	5	17142	17167
EF	5	17143	17167
EF	40	17142	17167
EF	55	17146	17167
OH	5	17146	17167
OH	5	17147	17167
CG	5	17147	17167
CG	10	17146	17167
HI	5	17143	17167
HI	5	17147	17167
FM	5	17146	17167
LH	5	17143	17167
OV	5	17147	17167
AD	5	17146	17167
RJ	10	17146	17167
JP	5	17147	17167
RN	15	17146	17167
RK	5	17146	17167
RK	5	17147	17167
RH	5	17147	17167
EB	5	17147	17167
RF	5	17147	17167
IS	5	17146	17167
CF	5	17146	17167
FP	5	17147	17167
QN	10	17147	17167
KM	9	17147	17167
KM	10	17146	17167
QE	5	17146	17167
IK	5	17146	17167
HP	5	17146	17167
CE	10	17146	17167
OY	5	17146	17167
OU	10	17146	17167
AV	5	17143	17167
AJ	5	17143	17167
JQ	5	17148	17167
HB	60	17141	17167
DT	5	17143	17167
MD	5	17148	17167
JV	10	17148	17167
PL	5	17148	17167
DP	5	17143	17167
JF	5	17147	17167
EZ	15	17139	17167
EK	20	17140	17167
KL	1	17139	17167
KL	25	17140	17167
EH	5	17139	17167
FB	5	17139	17167
JM	5	17139	17167
AK	5	17140	17167
KI	5	17140	17167
KE	5	17139	17167
DN	5	17140	17167
HK	5	17140	17167
HK	5	17141	17167
MI	5	17140	17167
MI	10	17139	17167
MI	20	17141	17167
GV	5	17139	17167
KT	5	17140	17167
AB	5	17140	17167
FJ	10	17140	17167
DW	5	17139	17167
RC	10	17139	17167
RC	15	17146	17167
RC	20	17143	17167
RC	55	17140	17167
RC	100	17141	17167
RC	130	17142	17167
MO	20	17142	17167
MO	20	17143	17167
MO	35	17146	17167
MO	110	17141	17167
GQ	15	17140	17167
CK	5	17139	17167
FG	5	17140	17167
FG	10	17139	17167
FG	30	17141	17167
CT	5	17139	17167
RL	15	17140	17167
OD	20	17141	17167
OD	35	17140	17167
BM	10	17140	17167
GN	5	17140	17167
GN	20	17141	17167
OQ	10	17140	17167
LK	20	17140	17167
LR	5	17140	17167
CZ	5	17141	17167
CZ	30	17140	17167
IG	15	17139	17167
LY	5	17139	17167
HO	5	17140	17167
HO	5	17143	17167
HO	10	17142	17167
HO	10	17146	17167
LI	15	17140	17167
LZ	5	17140	17167
PS	5	17143	17167
PS	10	17142	17167
PS	10	17146	17167
PS	20	17140	17167
AN	10	17139	17167
AN	20	17141	17167
AN	35	17143	17167
AN	65	17140	17167
AW	5	17142	17167
AW	15	17146	17167
JS	5	17140	17167
LO	5	17140	17167
LO	5	17141	17167
LO	5	17143	17167
QW	5	17140	17167
QW	5	17142	17167
QW	10	17141	17167
IH	5	17147	17167
IH	20	17141	17167
CD	15	17143	17167
DB	5	17142	17167
DB	10	17143	17167
DB	15	17141	17167
KY	5	17140	17167
IM	5	17140	17167
PT	5	17143	17167
PT	10	17141	17167
MC	25	17143	17167
MC	30	17142	17167
MC	60	17141	17167
MC	60	17146	17167
PY	30	17146	17167
PY	35	17142	17167
PY	70	17143	17167
PY	90	17141	17167
DS	10	17143	17167
DS	30	17142	17167
DS	65	17141	17167
PW	5	17143	17167
PW	5	17146	17167
GE	15	17141	17167
GE	20	17143	17167
GE	20	17146	17167
GE	30	17142	17167
FN	5	17141	17167
FN	40	17143	17167
FN	70	17142	17167
FN	105	17146	17167
BO	10	17143	17167
BO	25	17141	17167
BO	45	17146	17167
IT	10	17141	17167
IT	10	17143	17167
KJ	20	17141	17167
KJ	60	17143	17167
KJ	90	17142	17167
KJ	157	17140	17167
EP	5	17147	17167
EP	10	17140	17167
EP	45	17143	17167
EP	85	17146	17167
EP	105	17142	17167
EP	185	17141	17167
EL	10	17142	17167
IY	5	17146	17167
IY	15	17142	17167
IY	15	17143	17167
KC	5	17143	17167
KC	5	17146	17167
QY	10	17146	17167
BF	5	17141	17167
BF	10	17146	17167
MY	25	17146	17167
MY	30	17142	17167
RG	10	17142	17167
RG	10	17146	17167
DA	5	17140	17167
DA	5	17142	17167
DA	25	17143	17167
DA	45	17141	17167
LD	5	17140	17167
LD	5	17142	17167
LD	10	17141	17167
GX	5	17142	17167
QC	5	17146	17167
QC	10	17141	17167
FO	5	17141	17167
FO	5	17146	17167
KG	5	17147	17167
KG	10	17143	17167
KG	10	17146	17167
KG	35	17140	17167
KG	40	17141	17167
KG	75	17142	17167
HQ	5	17143	17167
HQ	10	17142	17167
HQ	15	17141	17167
BD	5	17143	17167
BD	5	17147	17167
BD	10	17142	17167
FC	5	17143	17167
FC	10	17142	17167
FC	10	17146	17167
JC	5	17140	17167
JC	5	17141	17167
JC	10	17142	17167
JC	20	17146	17167
CW	5	17146	17167
CW	20	17140	17167
EX	5	17141	17167
EX	5	17142	17167
EX	5	17143	17167
CB	5	17141	17167
CB	10	17142	17167
CB	10	17143	17167
FR	10	17140	17167
FR	10	17141	17167
FR	10	17143	17167
FR	40	17142	17167
JH	10	17140	17167
JH	25	17141	17167
JH	40	17142	17167
JH	65	17146	17167
JH	100	17143	17167
BH	5	17142	17167
BH	20	17147	17167
BH	25	17141	17167
BH	25	17143	17167
BH	25	17146	17167
GC	5	17142	17167
GC	10	17140	17167
EV	5	17142	17167
OX	5	17147	17167
AT	5	17147	17167
GM	5	17146	17167
GM	10	17143	17167
AS	5	17142	17167
AZ	5	17141	17167
FI	10	17142	17167
FI	10	17146	17167
IP	5	17143	17167
IP	5	17147	17167
CN	5	17142	17167
CN	10	17146	17167
GU	10	17140	17167
GU	15	17142	17167
PI	5	17142	17167
HG	5	17143	17167
HG	20	17146	17167
OF	5	17146	17167
OF	5	17147	17167
OF	15	17140	17167
OF	15	17142	17167
OF	15	17143	17167
DX	5	17141	17167
