# Supplementary material for: An Adjusted Likelihood Ratio Approach Analysing Distribution of Food Products to Assist the Investigation of Foodborne Outbreaks
Source: PLoS One. 2015 Aug 3;10(8):e0134344. doi: 10.1371/journal.pone.0134344 (PMC4523185; doi:10.1371/journal.pone.0134344)
Supplement: S3 File — Anonymised files of the distribution of each food product unit included in the analysis. Variables are “Municipality” = Identifier of the Municipality,”NumPackages” = Number of consumer packages delivered;”Date_delivered” = The date the food product unit has been delivered;”Date_expired” = The date given where food product unit have expired. (ZIP) [file pone.0134344.s005.zip › prod171.txt]

Municipality	numPackages	Date_delivered	Date_expired
JW	5	17160	17181
AY	5	17156	17181
MK	5	17160	17181
MN	10	17161	17181
PV	5	17160	17181
QK	10	17161	17181
KU	5	17160	17181
FH	15	17160	17181
BU	5	17160	17181
OL	5	17157	17181
OL	15	17160	17181
QV	10	17160	17181
QV	10	17161	17181
CL	5	17160	17181
MX	5	17157	17181
HT	5	17156	17181
EF	5	17157	17181
EF	40	17156	17181
EF	55	17160	17181
OH	5	17160	17181
OH	5	17161	17181
CG	5	17161	17181
CG	10	17160	17181
HI	5	17157	17181
HI	5	17161	17181
FM	5	17160	17181
LH	5	17157	17181
OV	5	17161	17181
AD	5	17160	17181
RJ	10	17160	17181
JP	5	17161	17181
RN	15	17160	17181
RK	5	17160	17181
RK	5	17161	17181
RH	5	17161	17181
EB	5	17161	17181
RF	5	17161	17181
IS	5	17160	17181
CF	5	17160	17181
FP	5	17161	17181
QN	10	17161	17181
KM	9	17161	17181
KM	10	17160	17181
QE	5	17160	17181
IK	5	17160	17181
HP	5	17160	17181
CE	10	17160	17181
OY	5	17160	17181
OU	10	17160	17181
AV	5	17157	17181
AJ	5	17157	17181
JQ	5	17162	17181
HB	60	17155	17181
DT	5	17157	17181
MD	5	17162	17181
JV	10	17162	17181
PL	5	17162	17181
DP	5	17157	17181
JF	5	17161	17181
EZ	15	17153	17181
EK	20	17154	17181
KL	1	17153	17181
KL	25	17154	17181
EH	5	17153	17181
FB	5	17153	17181
JM	5	17153	17181
AK	5	17154	17181
KI	5	17154	17181
KE	5	17153	17181
DN	5	17154	17181
HK	5	17154	17181
HK	5	17155	17181
MI	5	17154	17181
MI	10	17153	17181
MI	20	17155	17181
GV	5	17153	17181
KT	5	17154	17181
AB	5	17154	17181
FJ	10	17154	17181
DW	5	17153	17181
RC	10	17153	17181
RC	15	17160	17181
RC	20	17157	17181
RC	55	17154	17181
RC	100	17155	17181
RC	130	17156	17181
MO	20	17156	17181
MO	20	17157	17181
MO	35	17160	17181
MO	110	17155	17181
GQ	15	17154	17181
CK	5	17153	17181
FG	5	17154	17181
FG	10	17153	17181
FG	30	17155	17181
CT	5	17153	17181
RL	15	17154	17181
OD	20	17155	17181
OD	35	17154	17181
BM	10	17154	17181
GN	5	17154	17181
GN	20	17155	17181
OQ	10	17154	17181
LK	20	17154	17181
LR	5	17154	17181
CZ	5	17155	17181
CZ	30	17154	17181
IG	15	17153	17181
LY	5	17153	17181
HO	5	17154	17181
HO	5	17157	17181
HO	10	17156	17181
HO	10	17160	17181
LI	15	17154	17181
LZ	5	17154	17181
PS	5	17157	17181
PS	10	17156	17181
PS	10	17160	17181
PS	20	17154	17181
AN	10	17153	17181
AN	20	17155	17181
AN	35	17157	17181
AN	65	17154	17181
AW	5	17156	17181
AW	15	17160	17181
JS	5	17154	17181
LO	5	17154	17181
LO	5	17155	17181
LO	5	17157	17181
QW	5	17154	17181
QW	5	17156	17181
QW	10	17155	17181
IH	5	17161	17181
IH	20	17155	17181
CD	15	17157	17181
DB	5	17156	17181
DB	10	17157	17181
DB	15	17155	17181
KY	5	17154	17181
IM	5	17154	17181
PT	5	17157	17181
PT	10	17155	17181
MC	25	17157	17181
MC	30	17156	17181
MC	60	17155	17181
MC	60	17160	17181
PY	30	17160	17181
PY	35	17156	17181
PY	70	17157	17181
PY	90	17155	17181
DS	10	17157	17181
DS	30	17156	17181
DS	65	17155	17181
PW	5	17157	17181
PW	5	17160	17181
GE	15	17155	17181
GE	20	17157	17181
GE	20	17160	17181
GE	30	17156	17181
FN	5	17155	17181
FN	40	17157	17181
FN	70	17156	17181
FN	105	17160	17181
BO	10	17157	17181
BO	25	17155	17181
BO	45	17160	17181
IT	10	17155	17181
IT	10	17157	17181
KJ	20	17155	17181
KJ	60	17157	17181
KJ	90	17156	17181
KJ	157	17154	17181
EP	5	17161	17181
EP	10	17154	17181
EP	45	17157	17181
EP	85	17160	17181
EP	105	17156	17181
EP	185	17155	17181
EL	10	17156	17181
IY	5	17160	17181
IY	15	17156	17181
IY	15	17157	17181
KC	5	17157	17181
KC	5	17160	17181
QY	10	17160	17181
BF	5	17155	17181
BF	10	17160	17181
MY	25	17160	17181
MY	30	17156	17181
RG	10	17156	17181
RG	10	17160	17181
DA	5	17154	17181
DA	5	17156	17181
DA	25	17157	17181
DA	45	17155	17181
LD	5	17154	17181
LD	5	17156	17181
LD	10	17155	17181
GX	5	17156	17181
QC	5	17160	17181
QC	10	17155	17181
FO	5	17155	17181
FO	5	17160	17181
KG	5	17161	17181
KG	10	17157	17181
KG	10	17160	17181
KG	35	17154	17181
KG	40	17155	17181
KG	75	17156	17181
HQ	5	17157	17181
HQ	10	17156	17181
HQ	15	17155	17181
BD	5	17157	17181
BD	5	17161	17181
BD	10	17156	17181
FC	5	17157	17181
FC	10	17156	17181
FC	10	17160	17181
JC	5	17154	17181
JC	5	17155	17181
JC	10	17156	17181
JC	20	17160	17181
CW	5	17160	17181
CW	20	17154	17181
EX	5	17155	17181
EX	5	17156	17181
EX	5	17157	17181
CB	5	17155	17181
CB	10	17156	17181
CB	10	17157	17181
FR	10	17154	17181
FR	10	17155	17181
FR	10	17157	17181
FR	40	17156	17181
JH	10	17154	17181
JH	25	17155	17181
JH	40	17156	17181
JH	65	17160	17181
JH	100	17157	17181
BH	5	17156	17181
BH	20	17161	17181
BH	25	17155	17181
BH	25	17157	17181
BH	25	17160	17181
GC	5	17156	17181
GC	10	17154	17181
EV	5	17156	17181
OX	5	17161	17181
AT	5	17161	17181
GM	5	17160	17181
GM	10	17157	17181
AS	5	17156	17181
AZ	5	17155	17181
FI	10	17156	17181
FI	10	17160	17181
IP	5	17157	17181
IP	5	17161	17181
CN	5	17156	17181
CN	10	17160	17181
GU	10	17154	17181
GU	15	17156	17181
PI	5	17156	17181
HG	5	17157	17181
HG	20	17160	17181
OF	5	17160	17181
OF	5	17161	17181
OF	15	17154	17181
OF	15	17156	17181
OF	15	17157	17181
DX	5	17155	17181
