# Supplementary material for: An Adjusted Likelihood Ratio Approach Analysing Distribution of Food Products to Assist the Investigation of Foodborne Outbreaks
Source: PLoS One. 2015 Aug 3;10(8):e0134344. doi: 10.1371/journal.pone.0134344 (PMC4523185; doi:10.1371/journal.pone.0134344)
Supplement: S3 File — Anonymised files of the distribution of each food product unit included in the analysis. Variables are “Municipality” = Identifier of the Municipality,”NumPackages” = Number of consumer packages delivered;”Date_delivered” = The date the food product unit has been delivered;”Date_expired” = The date given where food product unit have expired. (ZIP) [file pone.0134344.s005.zip › prod172.txt]

Municipality	numPackages	Date_delivered	Date_expired
JW	5	17174	17195
AY	5	17170	17195
MK	5	17174	17195
MN	10	17175	17195
PV	5	17174	17195
QK	10	17175	17195
KU	5	17174	17195
FH	15	17174	17195
BU	5	17174	17195
OL	5	17171	17195
OL	15	17174	17195
QV	10	17174	17195
QV	10	17175	17195
CL	5	17174	17195
MX	5	17171	17195
HT	5	17170	17195
EF	5	17171	17195
EF	40	17170	17195
EF	55	17174	17195
OH	5	17174	17195
OH	5	17175	17195
CG	5	17175	17195
CG	10	17174	17195
HI	5	17171	17195
HI	5	17175	17195
FM	5	17174	17195
LH	5	17171	17195
OV	5	17175	17195
AD	5	17174	17195
RJ	10	17174	17195
JP	5	17175	17195
RN	15	17174	17195
RK	5	17174	17195
RK	5	17175	17195
RH	5	17175	17195
EB	5	17175	17195
RF	5	17175	17195
IS	5	17174	17195
CF	5	17174	17195
FP	5	17175	17195
QN	10	17175	17195
KM	9	17175	17195
KM	10	17174	17195
QE	5	17174	17195
IK	5	17174	17195
HP	5	17174	17195
CE	10	17174	17195
OY	5	17174	17195
OU	10	17174	17195
AV	5	17171	17195
AJ	5	17171	17195
JQ	5	17176	17195
HB	60	17169	17195
DT	5	17171	17195
MD	5	17176	17195
JV	10	17176	17195
PL	5	17176	17195
DP	5	17171	17195
JF	5	17175	17195
EZ	15	17167	17195
EK	20	17168	17195
KL	1	17167	17195
KL	25	17168	17195
EH	5	17167	17195
FB	5	17167	17195
JM	5	17167	17195
AK	5	17168	17195
KI	5	17168	17195
KE	5	17167	17195
DN	5	17168	17195
HK	5	17168	17195
HK	5	17169	17195
MI	5	17168	17195
MI	10	17167	17195
MI	20	17169	17195
GV	5	17167	17195
KT	5	17168	17195
AB	5	17168	17195
FJ	10	17168	17195
DW	5	17167	17195
RC	10	17167	17195
RC	15	17174	17195
RC	20	17171	17195
RC	55	17168	17195
RC	100	17169	17195
RC	130	17170	17195
MO	20	17170	17195
MO	20	17171	17195
MO	35	17174	17195
MO	110	17169	17195
GQ	15	17168	17195
CK	5	17167	17195
FG	5	17168	17195
FG	10	17167	17195
FG	30	17169	17195
CT	5	17167	17195
RL	15	17168	17195
OD	20	17169	17195
OD	35	17168	17195
BM	10	17168	17195
GN	5	17168	17195
GN	20	17169	17195
OQ	10	17168	17195
LK	20	17168	17195
LR	5	17168	17195
CZ	5	17169	17195
CZ	30	17168	17195
IG	15	17167	17195
LY	5	17167	17195
HO	5	17168	17195
HO	5	17171	17195
HO	10	17170	17195
HO	10	17174	17195
LI	15	17168	17195
LZ	5	17168	17195
PS	5	17171	17195
PS	10	17170	17195
PS	10	17174	17195
PS	20	17168	17195
AN	10	17167	17195
AN	20	17169	17195
AN	35	17171	17195
AN	65	17168	17195
AW	5	17170	17195
AW	15	17174	17195
JS	5	17168	17195
LO	5	17168	17195
LO	5	17169	17195
LO	5	17171	17195
QW	5	17168	17195
QW	5	17170	17195
QW	10	17169	17195
IH	5	17175	17195
IH	20	17169	17195
CD	15	17171	17195
DB	5	17170	17195
DB	10	17171	17195
DB	15	17169	17195
KY	5	17168	17195
IM	5	17168	17195
PT	5	17171	17195
PT	10	17169	17195
MC	25	17171	17195
MC	30	17170	17195
MC	60	17169	17195
MC	60	17174	17195
PY	30	17174	17195
PY	35	17170	17195
PY	70	17171	17195
PY	90	17169	17195
DS	10	17171	17195
DS	30	17170	17195
DS	65	17169	17195
PW	5	17171	17195
PW	5	17174	17195
GE	15	17169	17195
GE	20	17171	17195
GE	20	17174	17195
GE	30	17170	17195
FN	5	17169	17195
FN	40	17171	17195
FN	70	17170	17195
FN	105	17174	17195
BO	10	17171	17195
BO	25	17169	17195
BO	45	17174	17195
IT	10	17169	17195
IT	10	17171	17195
KJ	20	17169	17195
KJ	60	17171	17195
KJ	90	17170	17195
KJ	157	17168	17195
EP	5	17175	17195
EP	10	17168	17195
EP	45	17171	17195
EP	85	17174	17195
EP	105	17170	17195
EP	185	17169	17195
EL	10	17170	17195
IY	5	17174	17195
IY	15	17170	17195
IY	15	17171	17195
KC	5	17171	17195
KC	5	17174	17195
QY	10	17174	17195
BF	5	17169	17195
BF	10	17174	17195
MY	25	17174	17195
MY	30	17170	17195
RG	10	17170	17195
RG	10	17174	17195
DA	5	17168	17195
DA	5	17170	17195
DA	25	17171	17195
DA	45	17169	17195
LD	5	17168	17195
LD	5	17170	17195
LD	10	17169	17195
GX	5	17170	17195
QC	5	17174	17195
QC	10	17169	17195
FO	5	17169	17195
FO	5	17174	17195
KG	5	17175	17195
KG	10	17171	17195
KG	10	17174	17195
KG	35	17168	17195
KG	40	17169	17195
KG	75	17170	17195
HQ	5	17171	17195
HQ	10	17170	17195
HQ	15	17169	17195
BD	5	17171	17195
BD	5	17175	17195
BD	10	17170	17195
FC	5	17171	17195
FC	10	17170	17195
FC	10	17174	17195
JC	5	17168	17195
JC	5	17169	17195
JC	10	17170	17195
JC	20	17174	17195
CW	5	17174	17195
CW	20	17168	17195
EX	5	17169	17195
EX	5	17170	17195
EX	5	17171	17195
CB	5	17169	17195
CB	10	17170	17195
CB	10	17171	17195
FR	10	17168	17195
FR	10	17169	17195
FR	10	17171	17195
FR	40	17170	17195
JH	10	17168	17195
JH	25	17169	17195
JH	40	17170	17195
JH	65	17174	17195
JH	100	17171	17195
BH	5	17170	17195
BH	20	17175	17195
BH	25	17169	17195
BH	25	17171	17195
BH	25	17174	17195
GC	5	17170	17195
GC	10	17168	17195
EV	5	17170	17195
OX	5	17175	17195
AT	5	17175	17195
GM	5	17174	17195
GM	10	17171	17195
AS	5	17170	17195
AZ	5	17169	17195
FI	10	17170	17195
FI	10	17174	17195
IP	5	17171	17195
IP	5	17175	17195
CN	5	17170	17195
CN	10	17174	17195
GU	10	17168	17195
GU	15	17170	17195
PI	5	17170	17195
HG	5	17171	17195
HG	20	17174	17195
OF	5	17174	17195
OF	5	17175	17195
OF	15	17168	17195
OF	15	17170	17195
OF	15	17171	17195
DX	5	17169	17195
