# Supplementary material for: An Adjusted Likelihood Ratio Approach Analysing Distribution of Food Products to Assist the Investigation of Foodborne Outbreaks
Source: PLoS One. 2015 Aug 3;10(8):e0134344. doi: 10.1371/journal.pone.0134344 (PMC4523185; doi:10.1371/journal.pone.0134344)
Supplement: S3 File — Anonymised files of the distribution of each food product unit included in the analysis. Variables are “Municipality” = Identifier of the Municipality,”NumPackages” = Number of consumer packages delivered;”Date_delivered” = The date the food product unit has been delivered;”Date_expired” = The date given where food product unit have expired. (ZIP) [file pone.0134344.s005.zip › prod173.txt]

Municipality	numPackages	Date_delivered	Date_expired
JW	5	17188	17209
AY	5	17184	17209
MK	5	17188	17209
MN	10	17189	17209
PV	5	17188	17209
QK	10	17189	17209
KU	5	17188	17209
FH	15	17188	17209
BU	5	17188	17209
OL	5	17185	17209
OL	15	17188	17209
QV	10	17188	17209
QV	10	17189	17209
CL	5	17188	17209
MX	5	17185	17209
HT	5	17184	17209
EF	5	17185	17209
EF	40	17184	17209
EF	55	17188	17209
OH	5	17188	17209
OH	5	17189	17209
CG	5	17189	17209
CG	10	17188	17209
HI	5	17185	17209
HI	5	17189	17209
FM	5	17188	17209
LH	5	17185	17209
OV	5	17189	17209
AD	5	17188	17209
RJ	10	17188	17209
JP	5	17189	17209
RN	15	17188	17209
RK	5	17188	17209
RK	5	17189	17209
RH	5	17189	17209
EB	5	17189	17209
RF	5	17189	17209
IS	5	17188	17209
CF	5	17188	17209
FP	5	17189	17209
QN	10	17189	17209
KM	9	17189	17209
KM	10	17188	17209
QE	5	17188	17209
IK	5	17188	17209
HP	5	17188	17209
CE	10	17188	17209
OY	5	17188	17209
OU	10	17188	17209
AV	5	17185	17209
AJ	5	17185	17209
JQ	5	17190	17209
HB	60	17183	17209
DT	5	17185	17209
MD	5	17190	17209
JV	10	17190	17209
PL	5	17190	17209
DP	5	17185	17209
JF	5	17189	17209
EZ	15	17181	17209
EK	20	17182	17209
KL	1	17181	17209
KL	25	17182	17209
EH	5	17181	17209
FB	5	17181	17209
JM	5	17181	17209
AK	5	17182	17209
KI	5	17182	17209
KE	5	17181	17209
DN	5	17182	17209
HK	5	17182	17209
HK	5	17183	17209
MI	5	17182	17209
MI	10	17181	17209
MI	20	17183	17209
GV	5	17181	17209
KT	5	17182	17209
AB	5	17182	17209
FJ	10	17182	17209
DW	5	17181	17209
RC	10	17181	17209
RC	15	17188	17209
RC	20	17185	17209
RC	55	17182	17209
RC	100	17183	17209
RC	130	17184	17209
MO	20	17184	17209
MO	20	17185	17209
MO	35	17188	17209
MO	110	17183	17209
GQ	15	17182	17209
CK	5	17181	17209
FG	5	17182	17209
FG	10	17181	17209
FG	30	17183	17209
CT	5	17181	17209
RL	15	17182	17209
OD	20	17183	17209
OD	35	17182	17209
BM	10	17182	17209
GN	5	17182	17209
GN	20	17183	17209
OQ	10	17182	17209
LK	20	17182	17209
LR	5	17182	17209
CZ	5	17183	17209
CZ	30	17182	17209
IG	15	17181	17209
LY	5	17181	17209
HO	5	17182	17209
HO	5	17185	17209
HO	10	17184	17209
HO	10	17188	17209
LI	15	17182	17209
LZ	5	17182	17209
PS	5	17185	17209
PS	10	17184	17209
PS	10	17188	17209
PS	20	17182	17209
AN	10	17181	17209
AN	20	17183	17209
AN	35	17185	17209
AN	65	17182	17209
AW	5	17184	17209
AW	15	17188	17209
JS	5	17182	17209
LO	5	17182	17209
LO	5	17183	17209
LO	5	17185	17209
QW	5	17182	17209
QW	5	17184	17209
QW	10	17183	17209
IH	5	17189	17209
IH	20	17183	17209
CD	15	17185	17209
DB	5	17184	17209
DB	10	17185	17209
DB	15	17183	17209
KY	5	17182	17209
IM	5	17182	17209
PT	5	17185	17209
PT	10	17183	17209
MC	25	17185	17209
MC	30	17184	17209
MC	60	17183	17209
MC	60	17188	17209
PY	30	17188	17209
PY	35	17184	17209
PY	70	17185	17209
PY	90	17183	17209
DS	10	17185	17209
DS	30	17184	17209
DS	65	17183	17209
PW	5	17185	17209
PW	5	17188	17209
GE	15	17183	17209
GE	20	17185	17209
GE	20	17188	17209
GE	30	17184	17209
FN	5	17183	17209
FN	40	17185	17209
FN	70	17184	17209
FN	105	17188	17209
BO	10	17185	17209
BO	25	17183	17209
BO	45	17188	17209
IT	10	17183	17209
IT	10	17185	17209
KJ	20	17183	17209
KJ	60	17185	17209
KJ	90	17184	17209
KJ	157	17182	17209
EP	5	17189	17209
EP	10	17182	17209
EP	45	17185	17209
EP	85	17188	17209
EP	105	17184	17209
EP	185	17183	17209
EL	10	17184	17209
IY	5	17188	17209
IY	15	17184	17209
IY	15	17185	17209
KC	5	17185	17209
KC	5	17188	17209
QY	10	17188	17209
BF	5	17183	17209
BF	10	17188	17209
MY	25	17188	17209
MY	30	17184	17209
RG	10	17184	17209
RG	10	17188	17209
DA	5	17182	17209
DA	5	17184	17209
DA	25	17185	17209
DA	45	17183	17209
LD	5	17182	17209
LD	5	17184	17209
LD	10	17183	17209
GX	5	17184	17209
QC	5	17188	17209
QC	10	17183	17209
FO	5	17183	17209
FO	5	17188	17209
KG	5	17189	17209
KG	10	17185	17209
KG	10	17188	17209
KG	35	17182	17209
KG	40	17183	17209
KG	75	17184	17209
HQ	5	17185	17209
HQ	10	17184	17209
HQ	15	17183	17209
BD	5	17185	17209
BD	5	17189	17209
BD	10	17184	17209
FC	5	17185	17209
FC	10	17184	17209
FC	10	17188	17209
JC	5	17182	17209
JC	5	17183	17209
JC	10	17184	17209
JC	20	17188	17209
CW	5	17188	17209
CW	20	17182	17209
EX	5	17183	17209
EX	5	17184	17209
EX	5	17185	17209
CB	5	17183	17209
CB	10	17184	17209
CB	10	17185	17209
FR	10	17182	17209
FR	10	17183	17209
FR	10	17185	17209
FR	40	17184	17209
JH	10	17182	17209
JH	25	17183	17209
JH	40	17184	17209
JH	65	17188	17209
JH	100	17185	17209
BH	5	17184	17209
BH	20	17189	17209
BH	25	17183	17209
BH	25	17185	17209
BH	25	17188	17209
GC	5	17184	17209
GC	10	17182	17209
EV	5	17184	17209
OX	5	17189	17209
AT	5	17189	17209
GM	5	17188	17209
GM	10	17185	17209
AS	5	17184	17209
AZ	5	17183	17209
FI	10	17184	17209
FI	10	17188	17209
IP	5	17185	17209
IP	5	17189	17209
CN	5	17184	17209
CN	10	17188	17209
GU	10	17182	17209
GU	15	17184	17209
PI	5	17184	17209
HG	5	17185	17209
HG	20	17188	17209
OF	5	17188	17209
OF	5	17189	17209
OF	15	17182	17209
OF	15	17184	17209
OF	15	17185	17209
DX	5	17183	17209
