# Supplementary material for: An Adjusted Likelihood Ratio Approach Analysing Distribution of Food Products to Assist the Investigation of Foodborne Outbreaks
Source: PLoS One. 2015 Aug 3;10(8):e0134344. doi: 10.1371/journal.pone.0134344 (PMC4523185; doi:10.1371/journal.pone.0134344)
Supplement: S3 File — Anonymised files of the distribution of each food product unit included in the analysis. Variables are “Municipality” = Identifier of the Municipality,”NumPackages” = Number of consumer packages delivered;”Date_delivered” = The date the food product unit has been delivered;”Date_expired” = The date given where food product unit have expired. (ZIP) [file pone.0134344.s005.zip › prod174.txt]

Municipality	numPackages	Date_delivered	Date_expired
MI	20.49	16912	17130
RC	4	16898	17130
RC	12.94	16902	17130
MO	1	16904	17130
MO	5	16897	17130
MO	8	16908	17130
MO	41	16903	17130
FG	3	16910	17130
OD	5	16915	17130
OD	1	16910	17130
GN	5	16910	17130
GN	25	16915	17130
CY	8	16909	17130
HO	7	16898	17130
HO	12	16902	17130
HO	70	16901	17130
PS	5	16904	17130
PS	5	16901	17130
AN	20	16902	17130
AN	20	16908	17130
AN	30	16896	17130
LO	3	16896	17130
LO	6	16898	17130
IH	5	16902	17130
CD	4	16904	17130
DB	2	16896	17130
IM	1	16915	17130
MC	10	16908	17130
MC	10	16897	17130
MC	25	16894	17130
PY	10	16901	17130
PY	20	16894	17130
PY	20	16908	17130
PY	20	16897	17130
DS	90	16896	17130
PW	5	16909	17130
PW	5	16895	17130
GE	15	16905	17130
GE	20	16897	17130
GE	30	16896	17130
GE	40	16904	17130
FN	25	16903	17130
FN	42	16904	17130
FN	50	16895	17130
BO	1	16902	17130
BO	1	16905	17130
BO	10	16898	17130
BO	15	16896	17130
BO	20	16903	17130
KJ	1.9	16909	17130
KJ	39.72	16905	17130
KJ	40	16897	17130
KJ	95	16902	17130
EP	5	16896	17130
EP	19.68	16897	17130
EP	20.73	16889	17130
EP	41.07	16898	17130
KC	3	16901	17130
MY	10	16901	17130
RG	5	16897	17130
DA	3	16901	17130
DA	10	16903	17130
QC	4	16896	17130
KG	10	16903	17130
HQ	10	16902	17130
HQ	10	16904	17130
BD	5	16898	17130
CW	10	16902	17130
EX	8	16902	17130
EX	10	16909	17130
EX	20	16896	17130
CB	2	16905	17130
CB	2	16895	17130
CB	2	16909	17130
CB	10	16903	17130
JH	4	16895	17130
JH	30	16909	17130
JH	51	16897	17130
BH	1	16903	17130
BH	1	16908	17130
BH	3	16904	17130
BH	8	16909	17130
GM	3	16902	17130
GM	10	16897	17130
GM	15	16905	17130
GM	15	16904	17130
AZ	1	16903	17130
FI	15	16895	17130
GU	5	16902	17130
GU	6	16898	17130
HG	3	16903	17130
OF	10	16898	17130
DX	3.12	16910	17130
