# Supplementary material for: An Adjusted Likelihood Ratio Approach Analysing Distribution of Food Products to Assist the Investigation of Foodborne Outbreaks
Source: PLoS One. 2015 Aug 3;10(8):e0134344. doi: 10.1371/journal.pone.0134344 (PMC4523185; doi:10.1371/journal.pone.0134344)
Supplement: S3 File — Anonymised files of the distribution of each food product unit included in the analysis. Variables are “Municipality” = Identifier of the Municipality,”NumPackages” = Number of consumer packages delivered;”Date_delivered” = The date the food product unit has been delivered;”Date_expired” = The date given where food product unit have expired. (ZIP) [file pone.0134344.s005.zip › prod175.txt]

Municipality	numPackages	Date_delivered	Date_expired
MI	20.49	16926	17144
RC	4	16912	17144
RC	12.94	16916	17144
MO	1	16918	17144
MO	5	16911	17144
MO	8	16922	17144
MO	41	16917	17144
FG	3	16924	17144
OD	5	16929	17144
OD	1	16924	17144
GN	5	16924	17144
GN	25	16929	17144
CY	8	16923	17144
HO	7	16912	17144
HO	12	16916	17144
HO	70	16915	17144
PS	5	16918	17144
PS	5	16915	17144
AN	20	16916	17144
AN	20	16922	17144
AN	30	16910	17144
LO	3	16910	17144
LO	6	16912	17144
IH	5	16916	17144
CD	4	16918	17144
DB	2	16910	17144
IM	1	16929	17144
MC	10	16922	17144
MC	10	16911	17144
MC	25	16908	17144
PY	10	16915	17144
PY	20	16908	17144
PY	20	16922	17144
PY	20	16911	17144
DS	90	16910	17144
PW	5	16923	17144
PW	5	16909	17144
GE	15	16919	17144
GE	20	16911	17144
GE	30	16910	17144
GE	40	16918	17144
FN	25	16917	17144
FN	42	16918	17144
FN	50	16909	17144
BO	1	16916	17144
BO	1	16919	17144
BO	10	16912	17144
BO	15	16910	17144
BO	20	16917	17144
KJ	1.9	16923	17144
KJ	39.72	16919	17144
KJ	40	16911	17144
KJ	95	16916	17144
EP	5	16910	17144
EP	19.68	16911	17144
EP	20.73	16903	17144
EP	41.07	16912	17144
KC	3	16915	17144
MY	10	16915	17144
RG	5	16911	17144
DA	3	16915	17144
DA	10	16917	17144
QC	4	16910	17144
KG	10	16917	17144
HQ	10	16916	17144
HQ	10	16918	17144
BD	5	16912	17144
CW	10	16916	17144
EX	8	16916	17144
EX	10	16923	17144
EX	20	16910	17144
CB	2	16919	17144
CB	2	16909	17144
CB	2	16923	17144
CB	10	16917	17144
JH	4	16909	17144
JH	30	16923	17144
JH	51	16911	17144
BH	1	16917	17144
BH	1	16922	17144
BH	3	16918	17144
BH	8	16923	17144
GM	3	16916	17144
GM	10	16911	17144
GM	15	16919	17144
GM	15	16918	17144
AZ	1	16917	17144
FI	15	16909	17144
GU	5	16916	17144
GU	6	16912	17144
HG	3	16917	17144
OF	10	16912	17144
DX	3.12	16924	17144
