# Supplementary material for: An Adjusted Likelihood Ratio Approach Analysing Distribution of Food Products to Assist the Investigation of Foodborne Outbreaks
Source: PLoS One. 2015 Aug 3;10(8):e0134344. doi: 10.1371/journal.pone.0134344 (PMC4523185; doi:10.1371/journal.pone.0134344)
Supplement: S3 File — Anonymised files of the distribution of each food product unit included in the analysis. Variables are “Municipality” = Identifier of the Municipality,”NumPackages” = Number of consumer packages delivered;”Date_delivered” = The date the food product unit has been delivered;”Date_expired” = The date given where food product unit have expired. (ZIP) [file pone.0134344.s005.zip › prod176.txt]

Municipality	numPackages	Date_delivered	Date_expired
MI	20.49	16940	17158
RC	4	16926	17158
RC	12.94	16930	17158
MO	1	16932	17158
MO	5	16925	17158
MO	8	16936	17158
MO	41	16931	17158
FG	3	16938	17158
OD	5	16943	17158
OD	1	16938	17158
GN	5	16938	17158
GN	25	16943	17158
CY	8	16937	17158
HO	7	16926	17158
HO	12	16930	17158
HO	70	16929	17158
PS	5	16932	17158
PS	5	16929	17158
AN	20	16930	17158
AN	20	16936	17158
AN	30	16924	17158
LO	3	16924	17158
LO	6	16926	17158
IH	5	16930	17158
CD	4	16932	17158
DB	2	16924	17158
IM	1	16943	17158
MC	10	16936	17158
MC	10	16925	17158
MC	25	16922	17158
PY	10	16929	17158
PY	20	16922	17158
PY	20	16936	17158
PY	20	16925	17158
DS	90	16924	17158
PW	5	16937	17158
PW	5	16923	17158
GE	15	16933	17158
GE	20	16925	17158
GE	30	16924	17158
GE	40	16932	17158
FN	25	16931	17158
FN	42	16932	17158
FN	50	16923	17158
BO	1	16930	17158
BO	1	16933	17158
BO	10	16926	17158
BO	15	16924	17158
BO	20	16931	17158
KJ	1.9	16937	17158
KJ	39.72	16933	17158
KJ	40	16925	17158
KJ	95	16930	17158
EP	5	16924	17158
EP	19.68	16925	17158
EP	20.73	16917	17158
EP	41.07	16926	17158
KC	3	16929	17158
MY	10	16929	17158
RG	5	16925	17158
DA	3	16929	17158
DA	10	16931	17158
QC	4	16924	17158
KG	10	16931	17158
HQ	10	16930	17158
HQ	10	16932	17158
BD	5	16926	17158
CW	10	16930	17158
EX	8	16930	17158
EX	10	16937	17158
EX	20	16924	17158
CB	2	16933	17158
CB	2	16923	17158
CB	2	16937	17158
CB	10	16931	17158
JH	4	16923	17158
JH	30	16937	17158
JH	51	16925	17158
BH	1	16931	17158
BH	1	16936	17158
BH	3	16932	17158
BH	8	16937	17158
GM	3	16930	17158
GM	10	16925	17158
GM	15	16933	17158
GM	15	16932	17158
AZ	1	16931	17158
FI	15	16923	17158
GU	5	16930	17158
GU	6	16926	17158
HG	3	16931	17158
OF	10	16926	17158
DX	3.12	16938	17158
