# Supplementary material for: An Adjusted Likelihood Ratio Approach Analysing Distribution of Food Products to Assist the Investigation of Foodborne Outbreaks
Source: PLoS One. 2015 Aug 3;10(8):e0134344. doi: 10.1371/journal.pone.0134344 (PMC4523185; doi:10.1371/journal.pone.0134344)
Supplement: S3 File — Anonymised files of the distribution of each food product unit included in the analysis. Variables are “Municipality” = Identifier of the Municipality,”NumPackages” = Number of consumer packages delivered;”Date_delivered” = The date the food product unit has been delivered;”Date_expired” = The date given where food product unit have expired. (ZIP) [file pone.0134344.s005.zip › prod177.txt]

Municipality	numPackages	Date_delivered	Date_expired
MI	20.49	16954	17172
RC	4	16940	17172
RC	12.94	16944	17172
MO	1	16946	17172
MO	5	16939	17172
MO	8	16950	17172
MO	41	16945	17172
FG	3	16952	17172
OD	5	16957	17172
OD	1	16952	17172
GN	5	16952	17172
GN	25	16957	17172
CY	8	16951	17172
HO	7	16940	17172
HO	12	16944	17172
HO	70	16943	17172
PS	5	16946	17172
PS	5	16943	17172
AN	20	16944	17172
AN	20	16950	17172
AN	30	16938	17172
LO	3	16938	17172
LO	6	16940	17172
IH	5	16944	17172
CD	4	16946	17172
DB	2	16938	17172
IM	1	16957	17172
MC	10	16950	17172
MC	10	16939	17172
MC	25	16936	17172
PY	10	16943	17172
PY	20	16936	17172
PY	20	16950	17172
PY	20	16939	17172
DS	90	16938	17172
PW	5	16951	17172
PW	5	16937	17172
GE	15	16947	17172
GE	20	16939	17172
GE	30	16938	17172
GE	40	16946	17172
FN	25	16945	17172
FN	42	16946	17172
FN	50	16937	17172
BO	1	16944	17172
BO	1	16947	17172
BO	10	16940	17172
BO	15	16938	17172
BO	20	16945	17172
KJ	1.9	16951	17172
KJ	39.72	16947	17172
KJ	40	16939	17172
KJ	95	16944	17172
EP	5	16938	17172
EP	19.68	16939	17172
EP	20.73	16931	17172
EP	41.07	16940	17172
KC	3	16943	17172
MY	10	16943	17172
RG	5	16939	17172
DA	3	16943	17172
DA	10	16945	17172
QC	4	16938	17172
KG	10	16945	17172
HQ	10	16944	17172
HQ	10	16946	17172
BD	5	16940	17172
CW	10	16944	17172
EX	8	16944	17172
EX	10	16951	17172
EX	20	16938	17172
CB	2	16947	17172
CB	2	16937	17172
CB	2	16951	17172
CB	10	16945	17172
JH	4	16937	17172
JH	30	16951	17172
JH	51	16939	17172
BH	1	16945	17172
BH	1	16950	17172
BH	3	16946	17172
BH	8	16951	17172
GM	3	16944	17172
GM	10	16939	17172
GM	15	16947	17172
GM	15	16946	17172
AZ	1	16945	17172
FI	15	16937	17172
GU	5	16944	17172
GU	6	16940	17172
HG	3	16945	17172
OF	10	16940	17172
DX	3.12	16952	17172
