# Supplementary material for: An Adjusted Likelihood Ratio Approach Analysing Distribution of Food Products to Assist the Investigation of Foodborne Outbreaks
Source: PLoS One. 2015 Aug 3;10(8):e0134344. doi: 10.1371/journal.pone.0134344 (PMC4523185; doi:10.1371/journal.pone.0134344)
Supplement: S3 File — Anonymised files of the distribution of each food product unit included in the analysis. Variables are “Municipality” = Identifier of the Municipality,”NumPackages” = Number of consumer packages delivered;”Date_delivered” = The date the food product unit has been delivered;”Date_expired” = The date given where food product unit have expired. (ZIP) [file pone.0134344.s005.zip › prod178.txt]

Municipality	numPackages	Date_delivered	Date_expired
MI	20.49	16968	17186
RC	4	16954	17186
RC	12.94	16958	17186
MO	1	16960	17186
MO	5	16953	17186
MO	8	16964	17186
MO	41	16959	17186
FG	3	16966	17186
OD	5	16971	17186
OD	1	16966	17186
GN	5	16966	17186
GN	25	16971	17186
CY	8	16965	17186
HO	7	16954	17186
HO	12	16958	17186
HO	70	16957	17186
PS	5	16960	17186
PS	5	16957	17186
AN	20	16958	17186
AN	20	16964	17186
AN	30	16952	17186
LO	3	16952	17186
LO	6	16954	17186
IH	5	16958	17186
CD	4	16960	17186
DB	2	16952	17186
IM	1	16971	17186
MC	10	16964	17186
MC	10	16953	17186
MC	25	16950	17186
PY	10	16957	17186
PY	20	16950	17186
PY	20	16964	17186
PY	20	16953	17186
DS	90	16952	17186
PW	5	16965	17186
PW	5	16951	17186
GE	15	16961	17186
GE	20	16953	17186
GE	30	16952	17186
GE	40	16960	17186
FN	25	16959	17186
FN	42	16960	17186
FN	50	16951	17186
BO	1	16958	17186
BO	1	16961	17186
BO	10	16954	17186
BO	15	16952	17186
BO	20	16959	17186
KJ	1.9	16965	17186
KJ	39.72	16961	17186
KJ	40	16953	17186
KJ	95	16958	17186
EP	5	16952	17186
EP	19.68	16953	17186
EP	20.73	16945	17186
EP	41.07	16954	17186
KC	3	16957	17186
MY	10	16957	17186
RG	5	16953	17186
DA	3	16957	17186
DA	10	16959	17186
QC	4	16952	17186
KG	10	16959	17186
HQ	10	16958	17186
HQ	10	16960	17186
BD	5	16954	17186
CW	10	16958	17186
EX	8	16958	17186
EX	10	16965	17186
EX	20	16952	17186
CB	2	16961	17186
CB	2	16951	17186
CB	2	16965	17186
CB	10	16959	17186
JH	4	16951	17186
JH	30	16965	17186
JH	51	16953	17186
BH	1	16959	17186
BH	1	16964	17186
BH	3	16960	17186
BH	8	16965	17186
GM	3	16958	17186
GM	10	16953	17186
GM	15	16961	17186
GM	15	16960	17186
AZ	1	16959	17186
FI	15	16951	17186
GU	5	16958	17186
GU	6	16954	17186
HG	3	16959	17186
OF	10	16954	17186
DX	3.12	16966	17186
