# Supplementary material for: An Adjusted Likelihood Ratio Approach Analysing Distribution of Food Products to Assist the Investigation of Foodborne Outbreaks
Source: PLoS One. 2015 Aug 3;10(8):e0134344. doi: 10.1371/journal.pone.0134344 (PMC4523185; doi:10.1371/journal.pone.0134344)
Supplement: S3 File — Anonymised files of the distribution of each food product unit included in the analysis. Variables are “Municipality” = Identifier of the Municipality,”NumPackages” = Number of consumer packages delivered;”Date_delivered” = The date the food product unit has been delivered;”Date_expired” = The date given where food product unit have expired. (ZIP) [file pone.0134344.s005.zip › prod179.txt]

Municipality	numPackages	Date_delivered	Date_expired
MI	20.49	16982	17200
RC	4	16968	17200
RC	12.94	16972	17200
MO	1	16974	17200
MO	5	16967	17200
MO	8	16978	17200
MO	41	16973	17200
FG	3	16980	17200
OD	5	16985	17200
OD	1	16980	17200
GN	5	16980	17200
GN	25	16985	17200
CY	8	16979	17200
HO	7	16968	17200
HO	12	16972	17200
HO	70	16971	17200
PS	5	16974	17200
PS	5	16971	17200
AN	20	16972	17200
AN	20	16978	17200
AN	30	16966	17200
LO	3	16966	17200
LO	6	16968	17200
IH	5	16972	17200
CD	4	16974	17200
DB	2	16966	17200
IM	1	16985	17200
MC	10	16978	17200
MC	10	16967	17200
MC	25	16964	17200
PY	10	16971	17200
PY	20	16964	17200
PY	20	16978	17200
PY	20	16967	17200
DS	90	16966	17200
PW	5	16979	17200
PW	5	16965	17200
GE	15	16975	17200
GE	20	16967	17200
GE	30	16966	17200
GE	40	16974	17200
FN	25	16973	17200
FN	42	16974	17200
FN	50	16965	17200
BO	1	16972	17200
BO	1	16975	17200
BO	10	16968	17200
BO	15	16966	17200
BO	20	16973	17200
KJ	1.9	16979	17200
KJ	39.72	16975	17200
KJ	40	16967	17200
KJ	95	16972	17200
EP	5	16966	17200
EP	19.68	16967	17200
EP	20.73	16959	17200
EP	41.07	16968	17200
KC	3	16971	17200
MY	10	16971	17200
RG	5	16967	17200
DA	3	16971	17200
DA	10	16973	17200
QC	4	16966	17200
KG	10	16973	17200
HQ	10	16972	17200
HQ	10	16974	17200
BD	5	16968	17200
CW	10	16972	17200
EX	8	16972	17200
EX	10	16979	17200
EX	20	16966	17200
CB	2	16975	17200
CB	2	16965	17200
CB	2	16979	17200
CB	10	16973	17200
JH	4	16965	17200
JH	30	16979	17200
JH	51	16967	17200
BH	1	16973	17200
BH	1	16978	17200
BH	3	16974	17200
BH	8	16979	17200
GM	3	16972	17200
GM	10	16967	17200
GM	15	16975	17200
GM	15	16974	17200
AZ	1	16973	17200
FI	15	16965	17200
GU	5	16972	17200
GU	6	16968	17200
HG	3	16973	17200
OF	10	16968	17200
DX	3.12	16980	17200
