# Supplementary material for: An Adjusted Likelihood Ratio Approach Analysing Distribution of Food Products to Assist the Investigation of Foodborne Outbreaks
Source: PLoS One. 2015 Aug 3;10(8):e0134344. doi: 10.1371/journal.pone.0134344 (PMC4523185; doi:10.1371/journal.pone.0134344)
Supplement: S3 File — Anonymised files of the distribution of each food product unit included in the analysis. Variables are “Municipality” = Identifier of the Municipality,”NumPackages” = Number of consumer packages delivered;”Date_delivered” = The date the food product unit has been delivered;”Date_expired” = The date given where food product unit have expired. (ZIP) [file pone.0134344.s005.zip › prod180.txt]

Municipality	numPackages	Date_delivered	Date_expired
MI	20.49	16996	17214
RC	4	16982	17214
RC	12.94	16986	17214
MO	1	16988	17214
MO	5	16981	17214
MO	8	16992	17214
MO	41	16987	17214
FG	3	16994	17214
OD	5	16999	17214
OD	1	16994	17214
GN	5	16994	17214
GN	25	16999	17214
CY	8	16993	17214
HO	7	16982	17214
HO	12	16986	17214
HO	70	16985	17214
PS	5	16988	17214
PS	5	16985	17214
AN	20	16986	17214
AN	20	16992	17214
AN	30	16980	17214
LO	3	16980	17214
LO	6	16982	17214
IH	5	16986	17214
CD	4	16988	17214
DB	2	16980	17214
IM	1	16999	17214
MC	10	16992	17214
MC	10	16981	17214
MC	25	16978	17214
PY	10	16985	17214
PY	20	16978	17214
PY	20	16992	17214
PY	20	16981	17214
DS	90	16980	17214
PW	5	16993	17214
PW	5	16979	17214
GE	15	16989	17214
GE	20	16981	17214
GE	30	16980	17214
GE	40	16988	17214
FN	25	16987	17214
FN	42	16988	17214
FN	50	16979	17214
BO	1	16986	17214
BO	1	16989	17214
BO	10	16982	17214
BO	15	16980	17214
BO	20	16987	17214
KJ	1.9	16993	17214
KJ	39.72	16989	17214
KJ	40	16981	17214
KJ	95	16986	17214
EP	5	16980	17214
EP	19.68	16981	17214
EP	20.73	16973	17214
EP	41.07	16982	17214
KC	3	16985	17214
MY	10	16985	17214
RG	5	16981	17214
DA	3	16985	17214
DA	10	16987	17214
QC	4	16980	17214
KG	10	16987	17214
HQ	10	16986	17214
HQ	10	16988	17214
BD	5	16982	17214
CW	10	16986	17214
EX	8	16986	17214
EX	10	16993	17214
EX	20	16980	17214
CB	2	16989	17214
CB	2	16979	17214
CB	2	16993	17214
CB	10	16987	17214
JH	4	16979	17214
JH	30	16993	17214
JH	51	16981	17214
BH	1	16987	17214
BH	1	16992	17214
BH	3	16988	17214
BH	8	16993	17214
GM	3	16986	17214
GM	10	16981	17214
GM	15	16989	17214
GM	15	16988	17214
AZ	1	16987	17214
FI	15	16979	17214
GU	5	16986	17214
GU	6	16982	17214
HG	3	16987	17214
OF	10	16982	17214
DX	3.12	16994	17214
