# Supplementary material for: An Adjusted Likelihood Ratio Approach Analysing Distribution of Food Products to Assist the Investigation of Foodborne Outbreaks
Source: PLoS One. 2015 Aug 3;10(8):e0134344. doi: 10.1371/journal.pone.0134344 (PMC4523185; doi:10.1371/journal.pone.0134344)
Supplement: S3 File — Anonymised files of the distribution of each food product unit included in the analysis. Variables are “Municipality” = Identifier of the Municipality,”NumPackages” = Number of consumer packages delivered;”Date_delivered” = The date the food product unit has been delivered;”Date_expired” = The date given where food product unit have expired. (ZIP) [file pone.0134344.s005.zip › prod181.txt]

Municipality	numPackages	Date_delivered	Date_expired
MI	20.49	17010	17228
RC	4	16996	17228
RC	12.94	17000	17228
MO	1	17002	17228
MO	5	16995	17228
MO	8	17006	17228
MO	41	17001	17228
FG	3	17008	17228
OD	5	17013	17228
OD	1	17008	17228
GN	5	17008	17228
GN	25	17013	17228
CY	8	17007	17228
HO	7	16996	17228
HO	12	17000	17228
HO	70	16999	17228
PS	5	17002	17228
PS	5	16999	17228
AN	20	17000	17228
AN	20	17006	17228
AN	30	16994	17228
LO	3	16994	17228
LO	6	16996	17228
IH	5	17000	17228
CD	4	17002	17228
DB	2	16994	17228
IM	1	17013	17228
MC	10	17006	17228
MC	10	16995	17228
MC	25	16992	17228
PY	10	16999	17228
PY	20	16992	17228
PY	20	17006	17228
PY	20	16995	17228
DS	90	16994	17228
PW	5	17007	17228
PW	5	16993	17228
GE	15	17003	17228
GE	20	16995	17228
GE	30	16994	17228
GE	40	17002	17228
FN	25	17001	17228
FN	42	17002	17228
FN	50	16993	17228
BO	1	17000	17228
BO	1	17003	17228
BO	10	16996	17228
BO	15	16994	17228
BO	20	17001	17228
KJ	1.9	17007	17228
KJ	39.72	17003	17228
KJ	40	16995	17228
KJ	95	17000	17228
EP	5	16994	17228
EP	19.68	16995	17228
EP	20.73	16987	17228
EP	41.07	16996	17228
KC	3	16999	17228
MY	10	16999	17228
RG	5	16995	17228
DA	3	16999	17228
DA	10	17001	17228
QC	4	16994	17228
KG	10	17001	17228
HQ	10	17000	17228
HQ	10	17002	17228
BD	5	16996	17228
CW	10	17000	17228
EX	8	17000	17228
EX	10	17007	17228
EX	20	16994	17228
CB	2	17003	17228
CB	2	16993	17228
CB	2	17007	17228
CB	10	17001	17228
JH	4	16993	17228
JH	30	17007	17228
JH	51	16995	17228
BH	1	17001	17228
BH	1	17006	17228
BH	3	17002	17228
BH	8	17007	17228
GM	3	17000	17228
GM	10	16995	17228
GM	15	17003	17228
GM	15	17002	17228
AZ	1	17001	17228
FI	15	16993	17228
GU	5	17000	17228
GU	6	16996	17228
HG	3	17001	17228
OF	10	16996	17228
DX	3.12	17008	17228
