# Supplementary material for: An Adjusted Likelihood Ratio Approach Analysing Distribution of Food Products to Assist the Investigation of Foodborne Outbreaks
Source: PLoS One. 2015 Aug 3;10(8):e0134344. doi: 10.1371/journal.pone.0134344 (PMC4523185; doi:10.1371/journal.pone.0134344)
Supplement: S3 File — Anonymised files of the distribution of each food product unit included in the analysis. Variables are “Municipality” = Identifier of the Municipality,”NumPackages” = Number of consumer packages delivered;”Date_delivered” = The date the food product unit has been delivered;”Date_expired” = The date given where food product unit have expired. (ZIP) [file pone.0134344.s005.zip › prod182.txt]

Municipality	numPackages	Date_delivered	Date_expired
MI	20.49	17024	17242
RC	4	17010	17242
RC	12.94	17014	17242
MO	1	17016	17242
MO	5	17009	17242
MO	8	17020	17242
MO	41	17015	17242
FG	3	17022	17242
OD	5	17027	17242
OD	1	17022	17242
GN	5	17022	17242
GN	25	17027	17242
CY	8	17021	17242
HO	7	17010	17242
HO	12	17014	17242
HO	70	17013	17242
PS	5	17016	17242
PS	5	17013	17242
AN	20	17014	17242
AN	20	17020	17242
AN	30	17008	17242
LO	3	17008	17242
LO	6	17010	17242
IH	5	17014	17242
CD	4	17016	17242
DB	2	17008	17242
IM	1	17027	17242
MC	10	17020	17242
MC	10	17009	17242
MC	25	17006	17242
PY	10	17013	17242
PY	20	17006	17242
PY	20	17020	17242
PY	20	17009	17242
DS	90	17008	17242
PW	5	17021	17242
PW	5	17007	17242
GE	15	17017	17242
GE	20	17009	17242
GE	30	17008	17242
GE	40	17016	17242
FN	25	17015	17242
FN	42	17016	17242
FN	50	17007	17242
BO	1	17014	17242
BO	1	17017	17242
BO	10	17010	17242
BO	15	17008	17242
BO	20	17015	17242
KJ	1.9	17021	17242
KJ	39.72	17017	17242
KJ	40	17009	17242
KJ	95	17014	17242
EP	5	17008	17242
EP	19.68	17009	17242
EP	20.73	17001	17242
EP	41.07	17010	17242
KC	3	17013	17242
MY	10	17013	17242
RG	5	17009	17242
DA	3	17013	17242
DA	10	17015	17242
QC	4	17008	17242
KG	10	17015	17242
HQ	10	17014	17242
HQ	10	17016	17242
BD	5	17010	17242
CW	10	17014	17242
EX	8	17014	17242
EX	10	17021	17242
EX	20	17008	17242
CB	2	17017	17242
CB	2	17007	17242
CB	2	17021	17242
CB	10	17015	17242
JH	4	17007	17242
JH	30	17021	17242
JH	51	17009	17242
BH	1	17015	17242
BH	1	17020	17242
BH	3	17016	17242
BH	8	17021	17242
GM	3	17014	17242
GM	10	17009	17242
GM	15	17017	17242
GM	15	17016	17242
AZ	1	17015	17242
FI	15	17007	17242
GU	5	17014	17242
GU	6	17010	17242
HG	3	17015	17242
OF	10	17010	17242
DX	3.12	17022	17242
