# Supplementary material for: An Adjusted Likelihood Ratio Approach Analysing Distribution of Food Products to Assist the Investigation of Foodborne Outbreaks
Source: PLoS One. 2015 Aug 3;10(8):e0134344. doi: 10.1371/journal.pone.0134344 (PMC4523185; doi:10.1371/journal.pone.0134344)
Supplement: S3 File — Anonymised files of the distribution of each food product unit included in the analysis. Variables are “Municipality” = Identifier of the Municipality,”NumPackages” = Number of consumer packages delivered;”Date_delivered” = The date the food product unit has been delivered;”Date_expired” = The date given where food product unit have expired. (ZIP) [file pone.0134344.s005.zip › prod183.txt]

Municipality	numPackages	Date_delivered	Date_expired
MI	20.49	17038	17256
RC	4	17024	17256
RC	12.94	17028	17256
MO	1	17030	17256
MO	5	17023	17256
MO	8	17034	17256
MO	41	17029	17256
FG	3	17036	17256
OD	5	17041	17256
OD	1	17036	17256
GN	5	17036	17256
GN	25	17041	17256
CY	8	17035	17256
HO	7	17024	17256
HO	12	17028	17256
HO	70	17027	17256
PS	5	17030	17256
PS	5	17027	17256
AN	20	17028	17256
AN	20	17034	17256
AN	30	17022	17256
LO	3	17022	17256
LO	6	17024	17256
IH	5	17028	17256
CD	4	17030	17256
DB	2	17022	17256
IM	1	17041	17256
MC	10	17034	17256
MC	10	17023	17256
MC	25	17020	17256
PY	10	17027	17256
PY	20	17020	17256
PY	20	17034	17256
PY	20	17023	17256
DS	90	17022	17256
PW	5	17035	17256
PW	5	17021	17256
GE	15	17031	17256
GE	20	17023	17256
GE	30	17022	17256
GE	40	17030	17256
FN	25	17029	17256
FN	42	17030	17256
FN	50	17021	17256
BO	1	17028	17256
BO	1	17031	17256
BO	10	17024	17256
BO	15	17022	17256
BO	20	17029	17256
KJ	1.9	17035	17256
KJ	39.72	17031	17256
KJ	40	17023	17256
KJ	95	17028	17256
EP	5	17022	17256
EP	19.68	17023	17256
EP	20.73	17015	17256
EP	41.07	17024	17256
KC	3	17027	17256
MY	10	17027	17256
RG	5	17023	17256
DA	3	17027	17256
DA	10	17029	17256
QC	4	17022	17256
KG	10	17029	17256
HQ	10	17028	17256
HQ	10	17030	17256
BD	5	17024	17256
CW	10	17028	17256
EX	8	17028	17256
EX	10	17035	17256
EX	20	17022	17256
CB	2	17031	17256
CB	2	17021	17256
CB	2	17035	17256
CB	10	17029	17256
JH	4	17021	17256
JH	30	17035	17256
JH	51	17023	17256
BH	1	17029	17256
BH	1	17034	17256
BH	3	17030	17256
BH	8	17035	17256
GM	3	17028	17256
GM	10	17023	17256
GM	15	17031	17256
GM	15	17030	17256
AZ	1	17029	17256
FI	15	17021	17256
GU	5	17028	17256
GU	6	17024	17256
HG	3	17029	17256
OF	10	17024	17256
DX	3.12	17036	17256
