# Supplementary material for: An Adjusted Likelihood Ratio Approach Analysing Distribution of Food Products to Assist the Investigation of Foodborne Outbreaks
Source: PLoS One. 2015 Aug 3;10(8):e0134344. doi: 10.1371/journal.pone.0134344 (PMC4523185; doi:10.1371/journal.pone.0134344)
Supplement: S3 File — Anonymised files of the distribution of each food product unit included in the analysis. Variables are “Municipality” = Identifier of the Municipality,”NumPackages” = Number of consumer packages delivered;”Date_delivered” = The date the food product unit has been delivered;”Date_expired” = The date given where food product unit have expired. (ZIP) [file pone.0134344.s005.zip › prod184.txt]

Municipality	numPackages	Date_delivered	Date_expired
MI	20.49	17052	17270
RC	4	17038	17270
RC	12.94	17042	17270
MO	1	17044	17270
MO	5	17037	17270
MO	8	17048	17270
MO	41	17043	17270
FG	3	17050	17270
OD	5	17055	17270
OD	1	17050	17270
GN	5	17050	17270
GN	25	17055	17270
CY	8	17049	17270
HO	7	17038	17270
HO	12	17042	17270
HO	70	17041	17270
PS	5	17044	17270
PS	5	17041	17270
AN	20	17042	17270
AN	20	17048	17270
AN	30	17036	17270
LO	3	17036	17270
LO	6	17038	17270
IH	5	17042	17270
CD	4	17044	17270
DB	2	17036	17270
IM	1	17055	17270
MC	10	17048	17270
MC	10	17037	17270
MC	25	17034	17270
PY	10	17041	17270
PY	20	17034	17270
PY	20	17048	17270
PY	20	17037	17270
DS	90	17036	17270
PW	5	17049	17270
PW	5	17035	17270
GE	15	17045	17270
GE	20	17037	17270
GE	30	17036	17270
GE	40	17044	17270
FN	25	17043	17270
FN	42	17044	17270
FN	50	17035	17270
BO	1	17042	17270
BO	1	17045	17270
BO	10	17038	17270
BO	15	17036	17270
BO	20	17043	17270
KJ	1.9	17049	17270
KJ	39.72	17045	17270
KJ	40	17037	17270
KJ	95	17042	17270
EP	5	17036	17270
EP	19.68	17037	17270
EP	20.73	17029	17270
EP	41.07	17038	17270
KC	3	17041	17270
MY	10	17041	17270
RG	5	17037	17270
DA	3	17041	17270
DA	10	17043	17270
QC	4	17036	17270
KG	10	17043	17270
HQ	10	17042	17270
HQ	10	17044	17270
BD	5	17038	17270
CW	10	17042	17270
EX	8	17042	17270
EX	10	17049	17270
EX	20	17036	17270
CB	2	17045	17270
CB	2	17035	17270
CB	2	17049	17270
CB	10	17043	17270
JH	4	17035	17270
JH	30	17049	17270
JH	51	17037	17270
BH	1	17043	17270
BH	1	17048	17270
BH	3	17044	17270
BH	8	17049	17270
GM	3	17042	17270
GM	10	17037	17270
GM	15	17045	17270
GM	15	17044	17270
AZ	1	17043	17270
FI	15	17035	17270
GU	5	17042	17270
GU	6	17038	17270
HG	3	17043	17270
OF	10	17038	17270
DX	3.12	17050	17270
