# Supplementary material for: An Adjusted Likelihood Ratio Approach Analysing Distribution of Food Products to Assist the Investigation of Foodborne Outbreaks
Source: PLoS One. 2015 Aug 3;10(8):e0134344. doi: 10.1371/journal.pone.0134344 (PMC4523185; doi:10.1371/journal.pone.0134344)
Supplement: S3 File — Anonymised files of the distribution of each food product unit included in the analysis. Variables are “Municipality” = Identifier of the Municipality,”NumPackages” = Number of consumer packages delivered;”Date_delivered” = The date the food product unit has been delivered;”Date_expired” = The date given where food product unit have expired. (ZIP) [file pone.0134344.s005.zip › prod185.txt]

Municipality	numPackages	Date_delivered	Date_expired
MI	20.49	17066	17284
RC	4	17052	17284
RC	12.94	17056	17284
MO	1	17058	17284
MO	5	17051	17284
MO	8	17062	17284
MO	41	17057	17284
FG	3	17064	17284
OD	5	17069	17284
OD	1	17064	17284
GN	5	17064	17284
GN	25	17069	17284
CY	8	17063	17284
HO	7	17052	17284
HO	12	17056	17284
HO	70	17055	17284
PS	5	17058	17284
PS	5	17055	17284
AN	20	17056	17284
AN	20	17062	17284
AN	30	17050	17284
LO	3	17050	17284
LO	6	17052	17284
IH	5	17056	17284
CD	4	17058	17284
DB	2	17050	17284
IM	1	17069	17284
MC	10	17062	17284
MC	10	17051	17284
MC	25	17048	17284
PY	10	17055	17284
PY	20	17048	17284
PY	20	17062	17284
PY	20	17051	17284
DS	90	17050	17284
PW	5	17063	17284
PW	5	17049	17284
GE	15	17059	17284
GE	20	17051	17284
GE	30	17050	17284
GE	40	17058	17284
FN	25	17057	17284
FN	42	17058	17284
FN	50	17049	17284
BO	1	17056	17284
BO	1	17059	17284
BO	10	17052	17284
BO	15	17050	17284
BO	20	17057	17284
KJ	1.9	17063	17284
KJ	39.72	17059	17284
KJ	40	17051	17284
KJ	95	17056	17284
EP	5	17050	17284
EP	19.68	17051	17284
EP	20.73	17043	17284
EP	41.07	17052	17284
KC	3	17055	17284
MY	10	17055	17284
RG	5	17051	17284
DA	3	17055	17284
DA	10	17057	17284
QC	4	17050	17284
KG	10	17057	17284
HQ	10	17056	17284
HQ	10	17058	17284
BD	5	17052	17284
CW	10	17056	17284
EX	8	17056	17284
EX	10	17063	17284
EX	20	17050	17284
CB	2	17059	17284
CB	2	17049	17284
CB	2	17063	17284
CB	10	17057	17284
JH	4	17049	17284
JH	30	17063	17284
JH	51	17051	17284
BH	1	17057	17284
BH	1	17062	17284
BH	3	17058	17284
BH	8	17063	17284
GM	3	17056	17284
GM	10	17051	17284
GM	15	17059	17284
GM	15	17058	17284
AZ	1	17057	17284
FI	15	17049	17284
GU	5	17056	17284
GU	6	17052	17284
HG	3	17057	17284
OF	10	17052	17284
DX	3.12	17064	17284
