# Supplementary material for: An Adjusted Likelihood Ratio Approach Analysing Distribution of Food Products to Assist the Investigation of Foodborne Outbreaks
Source: PLoS One. 2015 Aug 3;10(8):e0134344. doi: 10.1371/journal.pone.0134344 (PMC4523185; doi:10.1371/journal.pone.0134344)
Supplement: S3 File — Anonymised files of the distribution of each food product unit included in the analysis. Variables are “Municipality” = Identifier of the Municipality,”NumPackages” = Number of consumer packages delivered;”Date_delivered” = The date the food product unit has been delivered;”Date_expired” = The date given where food product unit have expired. (ZIP) [file pone.0134344.s005.zip › prod186.txt]

Municipality	numPackages	Date_delivered	Date_expired
MI	20.49	17080	17298
RC	4	17066	17298
RC	12.94	17070	17298
MO	1	17072	17298
MO	5	17065	17298
MO	8	17076	17298
MO	41	17071	17298
FG	3	17078	17298
OD	5	17083	17298
OD	1	17078	17298
GN	5	17078	17298
GN	25	17083	17298
CY	8	17077	17298
HO	7	17066	17298
HO	12	17070	17298
HO	70	17069	17298
PS	5	17072	17298
PS	5	17069	17298
AN	20	17070	17298
AN	20	17076	17298
AN	30	17064	17298
LO	3	17064	17298
LO	6	17066	17298
IH	5	17070	17298
CD	4	17072	17298
DB	2	17064	17298
IM	1	17083	17298
MC	10	17076	17298
MC	10	17065	17298
MC	25	17062	17298
PY	10	17069	17298
PY	20	17062	17298
PY	20	17076	17298
PY	20	17065	17298
DS	90	17064	17298
PW	5	17077	17298
PW	5	17063	17298
GE	15	17073	17298
GE	20	17065	17298
GE	30	17064	17298
GE	40	17072	17298
FN	25	17071	17298
FN	42	17072	17298
FN	50	17063	17298
BO	1	17070	17298
BO	1	17073	17298
BO	10	17066	17298
BO	15	17064	17298
BO	20	17071	17298
KJ	1.9	17077	17298
KJ	39.72	17073	17298
KJ	40	17065	17298
KJ	95	17070	17298
EP	5	17064	17298
EP	19.68	17065	17298
EP	20.73	17057	17298
EP	41.07	17066	17298
KC	3	17069	17298
MY	10	17069	17298
RG	5	17065	17298
DA	3	17069	17298
DA	10	17071	17298
QC	4	17064	17298
KG	10	17071	17298
HQ	10	17070	17298
HQ	10	17072	17298
BD	5	17066	17298
CW	10	17070	17298
EX	8	17070	17298
EX	10	17077	17298
EX	20	17064	17298
CB	2	17073	17298
CB	2	17063	17298
CB	2	17077	17298
CB	10	17071	17298
JH	4	17063	17298
JH	30	17077	17298
JH	51	17065	17298
BH	1	17071	17298
BH	1	17076	17298
BH	3	17072	17298
BH	8	17077	17298
GM	3	17070	17298
GM	10	17065	17298
GM	15	17073	17298
GM	15	17072	17298
AZ	1	17071	17298
FI	15	17063	17298
GU	5	17070	17298
GU	6	17066	17298
HG	3	17071	17298
OF	10	17066	17298
DX	3.12	17078	17298
