# Supplementary material for: An Adjusted Likelihood Ratio Approach Analysing Distribution of Food Products to Assist the Investigation of Foodborne Outbreaks
Source: PLoS One. 2015 Aug 3;10(8):e0134344. doi: 10.1371/journal.pone.0134344 (PMC4523185; doi:10.1371/journal.pone.0134344)
Supplement: S3 File — Anonymised files of the distribution of each food product unit included in the analysis. Variables are “Municipality” = Identifier of the Municipality,”NumPackages” = Number of consumer packages delivered;”Date_delivered” = The date the food product unit has been delivered;”Date_expired” = The date given where food product unit have expired. (ZIP) [file pone.0134344.s005.zip › prod187.txt]

Municipality	numPackages	Date_delivered	Date_expired
MI	20.49	17094	17312
RC	4	17080	17312
RC	12.94	17084	17312
MO	1	17086	17312
MO	5	17079	17312
MO	8	17090	17312
MO	41	17085	17312
FG	3	17092	17312
OD	5	17097	17312
OD	1	17092	17312
GN	5	17092	17312
GN	25	17097	17312
CY	8	17091	17312
HO	7	17080	17312
HO	12	17084	17312
HO	70	17083	17312
PS	5	17086	17312
PS	5	17083	17312
AN	20	17084	17312
AN	20	17090	17312
AN	30	17078	17312
LO	3	17078	17312
LO	6	17080	17312
IH	5	17084	17312
CD	4	17086	17312
DB	2	17078	17312
IM	1	17097	17312
MC	10	17090	17312
MC	10	17079	17312
MC	25	17076	17312
PY	10	17083	17312
PY	20	17076	17312
PY	20	17090	17312
PY	20	17079	17312
DS	90	17078	17312
PW	5	17091	17312
PW	5	17077	17312
GE	15	17087	17312
GE	20	17079	17312
GE	30	17078	17312
GE	40	17086	17312
FN	25	17085	17312
FN	42	17086	17312
FN	50	17077	17312
BO	1	17084	17312
BO	1	17087	17312
BO	10	17080	17312
BO	15	17078	17312
BO	20	17085	17312
KJ	1.9	17091	17312
KJ	39.72	17087	17312
KJ	40	17079	17312
KJ	95	17084	17312
EP	5	17078	17312
EP	19.68	17079	17312
EP	20.73	17071	17312
EP	41.07	17080	17312
KC	3	17083	17312
MY	10	17083	17312
RG	5	17079	17312
DA	3	17083	17312
DA	10	17085	17312
QC	4	17078	17312
KG	10	17085	17312
HQ	10	17084	17312
HQ	10	17086	17312
BD	5	17080	17312
CW	10	17084	17312
EX	8	17084	17312
EX	10	17091	17312
EX	20	17078	17312
CB	2	17087	17312
CB	2	17077	17312
CB	2	17091	17312
CB	10	17085	17312
JH	4	17077	17312
JH	30	17091	17312
JH	51	17079	17312
BH	1	17085	17312
BH	1	17090	17312
BH	3	17086	17312
BH	8	17091	17312
GM	3	17084	17312
GM	10	17079	17312
GM	15	17087	17312
GM	15	17086	17312
AZ	1	17085	17312
FI	15	17077	17312
GU	5	17084	17312
GU	6	17080	17312
HG	3	17085	17312
OF	10	17080	17312
DX	3.12	17092	17312
