# Supplementary material for: An Adjusted Likelihood Ratio Approach Analysing Distribution of Food Products to Assist the Investigation of Foodborne Outbreaks
Source: PLoS One. 2015 Aug 3;10(8):e0134344. doi: 10.1371/journal.pone.0134344 (PMC4523185; doi:10.1371/journal.pone.0134344)
Supplement: S3 File — Anonymised files of the distribution of each food product unit included in the analysis. Variables are “Municipality” = Identifier of the Municipality,”NumPackages” = Number of consumer packages delivered;”Date_delivered” = The date the food product unit has been delivered;”Date_expired” = The date given where food product unit have expired. (ZIP) [file pone.0134344.s005.zip › prod188.txt]

Municipality	numPackages	Date_delivered	Date_expired
MI	20.49	17108	17326
RC	4	17094	17326
RC	12.94	17098	17326
MO	1	17100	17326
MO	5	17093	17326
MO	8	17104	17326
MO	41	17099	17326
FG	3	17106	17326
OD	5	17111	17326
OD	1	17106	17326
GN	5	17106	17326
GN	25	17111	17326
CY	8	17105	17326
HO	7	17094	17326
HO	12	17098	17326
HO	70	17097	17326
PS	5	17100	17326
PS	5	17097	17326
AN	20	17098	17326
AN	20	17104	17326
AN	30	17092	17326
LO	3	17092	17326
LO	6	17094	17326
IH	5	17098	17326
CD	4	17100	17326
DB	2	17092	17326
IM	1	17111	17326
MC	10	17104	17326
MC	10	17093	17326
MC	25	17090	17326
PY	10	17097	17326
PY	20	17090	17326
PY	20	17104	17326
PY	20	17093	17326
DS	90	17092	17326
PW	5	17105	17326
PW	5	17091	17326
GE	15	17101	17326
GE	20	17093	17326
GE	30	17092	17326
GE	40	17100	17326
FN	25	17099	17326
FN	42	17100	17326
FN	50	17091	17326
BO	1	17098	17326
BO	1	17101	17326
BO	10	17094	17326
BO	15	17092	17326
BO	20	17099	17326
KJ	1.9	17105	17326
KJ	39.72	17101	17326
KJ	40	17093	17326
KJ	95	17098	17326
EP	5	17092	17326
EP	19.68	17093	17326
EP	20.73	17085	17326
EP	41.07	17094	17326
KC	3	17097	17326
MY	10	17097	17326
RG	5	17093	17326
DA	3	17097	17326
DA	10	17099	17326
QC	4	17092	17326
KG	10	17099	17326
HQ	10	17098	17326
HQ	10	17100	17326
BD	5	17094	17326
CW	10	17098	17326
EX	8	17098	17326
EX	10	17105	17326
EX	20	17092	17326
CB	2	17101	17326
CB	2	17091	17326
CB	2	17105	17326
CB	10	17099	17326
JH	4	17091	17326
JH	30	17105	17326
JH	51	17093	17326
BH	1	17099	17326
BH	1	17104	17326
BH	3	17100	17326
BH	8	17105	17326
GM	3	17098	17326
GM	10	17093	17326
GM	15	17101	17326
GM	15	17100	17326
AZ	1	17099	17326
FI	15	17091	17326
GU	5	17098	17326
GU	6	17094	17326
HG	3	17099	17326
OF	10	17094	17326
DX	3.12	17106	17326
