# Supplementary material for: An Adjusted Likelihood Ratio Approach Analysing Distribution of Food Products to Assist the Investigation of Foodborne Outbreaks
Source: PLoS One. 2015 Aug 3;10(8):e0134344. doi: 10.1371/journal.pone.0134344 (PMC4523185; doi:10.1371/journal.pone.0134344)
Supplement: S3 File — Anonymised files of the distribution of each food product unit included in the analysis. Variables are “Municipality” = Identifier of the Municipality,”NumPackages” = Number of consumer packages delivered;”Date_delivered” = The date the food product unit has been delivered;”Date_expired” = The date given where food product unit have expired. (ZIP) [file pone.0134344.s005.zip › prod189.txt]

Municipality	numPackages	Date_delivered	Date_expired
MI	20.49	17122	17340
RC	4	17108	17340
RC	12.94	17112	17340
MO	1	17114	17340
MO	5	17107	17340
MO	8	17118	17340
MO	41	17113	17340
FG	3	17120	17340
OD	5	17125	17340
OD	1	17120	17340
GN	5	17120	17340
GN	25	17125	17340
CY	8	17119	17340
HO	7	17108	17340
HO	12	17112	17340
HO	70	17111	17340
PS	5	17114	17340
PS	5	17111	17340
AN	20	17112	17340
AN	20	17118	17340
AN	30	17106	17340
LO	3	17106	17340
LO	6	17108	17340
IH	5	17112	17340
CD	4	17114	17340
DB	2	17106	17340
IM	1	17125	17340
MC	10	17118	17340
MC	10	17107	17340
MC	25	17104	17340
PY	10	17111	17340
PY	20	17104	17340
PY	20	17118	17340
PY	20	17107	17340
DS	90	17106	17340
PW	5	17119	17340
PW	5	17105	17340
GE	15	17115	17340
GE	20	17107	17340
GE	30	17106	17340
GE	40	17114	17340
FN	25	17113	17340
FN	42	17114	17340
FN	50	17105	17340
BO	1	17112	17340
BO	1	17115	17340
BO	10	17108	17340
BO	15	17106	17340
BO	20	17113	17340
KJ	1.9	17119	17340
KJ	39.72	17115	17340
KJ	40	17107	17340
KJ	95	17112	17340
EP	5	17106	17340
EP	19.68	17107	17340
EP	20.73	17099	17340
EP	41.07	17108	17340
KC	3	17111	17340
MY	10	17111	17340
RG	5	17107	17340
DA	3	17111	17340
DA	10	17113	17340
QC	4	17106	17340
KG	10	17113	17340
HQ	10	17112	17340
HQ	10	17114	17340
BD	5	17108	17340
CW	10	17112	17340
EX	8	17112	17340
EX	10	17119	17340
EX	20	17106	17340
CB	2	17115	17340
CB	2	17105	17340
CB	2	17119	17340
CB	10	17113	17340
JH	4	17105	17340
JH	30	17119	17340
JH	51	17107	17340
BH	1	17113	17340
BH	1	17118	17340
BH	3	17114	17340
BH	8	17119	17340
GM	3	17112	17340
GM	10	17107	17340
GM	15	17115	17340
GM	15	17114	17340
AZ	1	17113	17340
FI	15	17105	17340
GU	5	17112	17340
GU	6	17108	17340
HG	3	17113	17340
OF	10	17108	17340
DX	3.12	17120	17340
