# Supplementary material for: An Adjusted Likelihood Ratio Approach Analysing Distribution of Food Products to Assist the Investigation of Foodborne Outbreaks
Source: PLoS One. 2015 Aug 3;10(8):e0134344. doi: 10.1371/journal.pone.0134344 (PMC4523185; doi:10.1371/journal.pone.0134344)
Supplement: S3 File — Anonymised files of the distribution of each food product unit included in the analysis. Variables are “Municipality” = Identifier of the Municipality,”NumPackages” = Number of consumer packages delivered;”Date_delivered” = The date the food product unit has been delivered;”Date_expired” = The date given where food product unit have expired. (ZIP) [file pone.0134344.s005.zip › prod190.txt]

Municipality	numPackages	Date_delivered	Date_expired
MI	20.49	17136	17354
RC	4	17122	17354
RC	12.94	17126	17354
MO	1	17128	17354
MO	5	17121	17354
MO	8	17132	17354
MO	41	17127	17354
FG	3	17134	17354
OD	5	17139	17354
OD	1	17134	17354
GN	5	17134	17354
GN	25	17139	17354
CY	8	17133	17354
HO	7	17122	17354
HO	12	17126	17354
HO	70	17125	17354
PS	5	17128	17354
PS	5	17125	17354
AN	20	17126	17354
AN	20	17132	17354
AN	30	17120	17354
LO	3	17120	17354
LO	6	17122	17354
IH	5	17126	17354
CD	4	17128	17354
DB	2	17120	17354
IM	1	17139	17354
MC	10	17132	17354
MC	10	17121	17354
MC	25	17118	17354
PY	10	17125	17354
PY	20	17118	17354
PY	20	17132	17354
PY	20	17121	17354
DS	90	17120	17354
PW	5	17133	17354
PW	5	17119	17354
GE	15	17129	17354
GE	20	17121	17354
GE	30	17120	17354
GE	40	17128	17354
FN	25	17127	17354
FN	42	17128	17354
FN	50	17119	17354
BO	1	17126	17354
BO	1	17129	17354
BO	10	17122	17354
BO	15	17120	17354
BO	20	17127	17354
KJ	1.9	17133	17354
KJ	39.72	17129	17354
KJ	40	17121	17354
KJ	95	17126	17354
EP	5	17120	17354
EP	19.68	17121	17354
EP	20.73	17113	17354
EP	41.07	17122	17354
KC	3	17125	17354
MY	10	17125	17354
RG	5	17121	17354
DA	3	17125	17354
DA	10	17127	17354
QC	4	17120	17354
KG	10	17127	17354
HQ	10	17126	17354
HQ	10	17128	17354
BD	5	17122	17354
CW	10	17126	17354
EX	8	17126	17354
EX	10	17133	17354
EX	20	17120	17354
CB	2	17129	17354
CB	2	17119	17354
CB	2	17133	17354
CB	10	17127	17354
JH	4	17119	17354
JH	30	17133	17354
JH	51	17121	17354
BH	1	17127	17354
BH	1	17132	17354
BH	3	17128	17354
BH	8	17133	17354
GM	3	17126	17354
GM	10	17121	17354
GM	15	17129	17354
GM	15	17128	17354
AZ	1	17127	17354
FI	15	17119	17354
GU	5	17126	17354
GU	6	17122	17354
HG	3	17127	17354
OF	10	17122	17354
DX	3.12	17134	17354
