# Supplementary material for: An Adjusted Likelihood Ratio Approach Analysing Distribution of Food Products to Assist the Investigation of Foodborne Outbreaks
Source: PLoS One. 2015 Aug 3;10(8):e0134344. doi: 10.1371/journal.pone.0134344 (PMC4523185; doi:10.1371/journal.pone.0134344)
Supplement: S3 File — Anonymised files of the distribution of each food product unit included in the analysis. Variables are “Municipality” = Identifier of the Municipality,”NumPackages” = Number of consumer packages delivered;”Date_delivered” = The date the food product unit has been delivered;”Date_expired” = The date given where food product unit have expired. (ZIP) [file pone.0134344.s005.zip › prod191.txt]

Municipality	numPackages	Date_delivered	Date_expired
MI	20.49	17150	17368
RC	4	17136	17368
RC	12.94	17140	17368
MO	1	17142	17368
MO	5	17135	17368
MO	8	17146	17368
MO	41	17141	17368
FG	3	17148	17368
OD	5	17153	17368
OD	1	17148	17368
GN	5	17148	17368
GN	25	17153	17368
CY	8	17147	17368
HO	7	17136	17368
HO	12	17140	17368
HO	70	17139	17368
PS	5	17142	17368
PS	5	17139	17368
AN	20	17140	17368
AN	20	17146	17368
AN	30	17134	17368
LO	3	17134	17368
LO	6	17136	17368
IH	5	17140	17368
CD	4	17142	17368
DB	2	17134	17368
IM	1	17153	17368
MC	10	17146	17368
MC	10	17135	17368
MC	25	17132	17368
PY	10	17139	17368
PY	20	17132	17368
PY	20	17146	17368
PY	20	17135	17368
DS	90	17134	17368
PW	5	17147	17368
PW	5	17133	17368
GE	15	17143	17368
GE	20	17135	17368
GE	30	17134	17368
GE	40	17142	17368
FN	25	17141	17368
FN	42	17142	17368
FN	50	17133	17368
BO	1	17140	17368
BO	1	17143	17368
BO	10	17136	17368
BO	15	17134	17368
BO	20	17141	17368
KJ	1.9	17147	17368
KJ	39.72	17143	17368
KJ	40	17135	17368
KJ	95	17140	17368
EP	5	17134	17368
EP	19.68	17135	17368
EP	20.73	17127	17368
EP	41.07	17136	17368
KC	3	17139	17368
MY	10	17139	17368
RG	5	17135	17368
DA	3	17139	17368
DA	10	17141	17368
QC	4	17134	17368
KG	10	17141	17368
HQ	10	17140	17368
HQ	10	17142	17368
BD	5	17136	17368
CW	10	17140	17368
EX	8	17140	17368
EX	10	17147	17368
EX	20	17134	17368
CB	2	17143	17368
CB	2	17133	17368
CB	2	17147	17368
CB	10	17141	17368
JH	4	17133	17368
JH	30	17147	17368
JH	51	17135	17368
BH	1	17141	17368
BH	1	17146	17368
BH	3	17142	17368
BH	8	17147	17368
GM	3	17140	17368
GM	10	17135	17368
GM	15	17143	17368
GM	15	17142	17368
AZ	1	17141	17368
FI	15	17133	17368
GU	5	17140	17368
GU	6	17136	17368
HG	3	17141	17368
OF	10	17136	17368
DX	3.12	17148	17368
