# Supplementary material for: An Adjusted Likelihood Ratio Approach Analysing Distribution of Food Products to Assist the Investigation of Foodborne Outbreaks
Source: PLoS One. 2015 Aug 3;10(8):e0134344. doi: 10.1371/journal.pone.0134344 (PMC4523185; doi:10.1371/journal.pone.0134344)
Supplement: S3 File — Anonymised files of the distribution of each food product unit included in the analysis. Variables are “Municipality” = Identifier of the Municipality,”NumPackages” = Number of consumer packages delivered;”Date_delivered” = The date the food product unit has been delivered;”Date_expired” = The date given where food product unit have expired. (ZIP) [file pone.0134344.s005.zip › prod192.txt]

Municipality	numPackages	Date_delivered	Date_expired
MI	20.49	17164	17382
RC	4	17150	17382
RC	12.94	17154	17382
MO	1	17156	17382
MO	5	17149	17382
MO	8	17160	17382
MO	41	17155	17382
FG	3	17162	17382
OD	5	17167	17382
OD	1	17162	17382
GN	5	17162	17382
GN	25	17167	17382
CY	8	17161	17382
HO	7	17150	17382
HO	12	17154	17382
HO	70	17153	17382
PS	5	17156	17382
PS	5	17153	17382
AN	20	17154	17382
AN	20	17160	17382
AN	30	17148	17382
LO	3	17148	17382
LO	6	17150	17382
IH	5	17154	17382
CD	4	17156	17382
DB	2	17148	17382
IM	1	17167	17382
MC	10	17160	17382
MC	10	17149	17382
MC	25	17146	17382
PY	10	17153	17382
PY	20	17146	17382
PY	20	17160	17382
PY	20	17149	17382
DS	90	17148	17382
PW	5	17161	17382
PW	5	17147	17382
GE	15	17157	17382
GE	20	17149	17382
GE	30	17148	17382
GE	40	17156	17382
FN	25	17155	17382
FN	42	17156	17382
FN	50	17147	17382
BO	1	17154	17382
BO	1	17157	17382
BO	10	17150	17382
BO	15	17148	17382
BO	20	17155	17382
KJ	1.9	17161	17382
KJ	39.72	17157	17382
KJ	40	17149	17382
KJ	95	17154	17382
EP	5	17148	17382
EP	19.68	17149	17382
EP	20.73	17141	17382
EP	41.07	17150	17382
KC	3	17153	17382
MY	10	17153	17382
RG	5	17149	17382
DA	3	17153	17382
DA	10	17155	17382
QC	4	17148	17382
KG	10	17155	17382
HQ	10	17154	17382
HQ	10	17156	17382
BD	5	17150	17382
CW	10	17154	17382
EX	8	17154	17382
EX	10	17161	17382
EX	20	17148	17382
CB	2	17157	17382
CB	2	17147	17382
CB	2	17161	17382
CB	10	17155	17382
JH	4	17147	17382
JH	30	17161	17382
JH	51	17149	17382
BH	1	17155	17382
BH	1	17160	17382
BH	3	17156	17382
BH	8	17161	17382
GM	3	17154	17382
GM	10	17149	17382
GM	15	17157	17382
GM	15	17156	17382
AZ	1	17155	17382
FI	15	17147	17382
GU	5	17154	17382
GU	6	17150	17382
HG	3	17155	17382
OF	10	17150	17382
DX	3.12	17162	17382
