# Supplementary material for: An Adjusted Likelihood Ratio Approach Analysing Distribution of Food Products to Assist the Investigation of Foodborne Outbreaks
Source: PLoS One. 2015 Aug 3;10(8):e0134344. doi: 10.1371/journal.pone.0134344 (PMC4523185; doi:10.1371/journal.pone.0134344)
Supplement: S3 File — Anonymised files of the distribution of each food product unit included in the analysis. Variables are “Municipality” = Identifier of the Municipality,”NumPackages” = Number of consumer packages delivered;”Date_delivered” = The date the food product unit has been delivered;”Date_expired” = The date given where food product unit have expired. (ZIP) [file pone.0134344.s005.zip › prod193.txt]

Municipality	numPackages	Date_delivered	Date_expired
MI	20.49	17178	17396
RC	4	17164	17396
RC	12.94	17168	17396
MO	1	17170	17396
MO	5	17163	17396
MO	8	17174	17396
MO	41	17169	17396
FG	3	17176	17396
OD	5	17181	17396
OD	1	17176	17396
GN	5	17176	17396
GN	25	17181	17396
CY	8	17175	17396
HO	7	17164	17396
HO	12	17168	17396
HO	70	17167	17396
PS	5	17170	17396
PS	5	17167	17396
AN	20	17168	17396
AN	20	17174	17396
AN	30	17162	17396
LO	3	17162	17396
LO	6	17164	17396
IH	5	17168	17396
CD	4	17170	17396
DB	2	17162	17396
IM	1	17181	17396
MC	10	17174	17396
MC	10	17163	17396
MC	25	17160	17396
PY	10	17167	17396
PY	20	17160	17396
PY	20	17174	17396
PY	20	17163	17396
DS	90	17162	17396
PW	5	17175	17396
PW	5	17161	17396
GE	15	17171	17396
GE	20	17163	17396
GE	30	17162	17396
GE	40	17170	17396
FN	25	17169	17396
FN	42	17170	17396
FN	50	17161	17396
BO	1	17168	17396
BO	1	17171	17396
BO	10	17164	17396
BO	15	17162	17396
BO	20	17169	17396
KJ	1.9	17175	17396
KJ	39.72	17171	17396
KJ	40	17163	17396
KJ	95	17168	17396
EP	5	17162	17396
EP	19.68	17163	17396
EP	20.73	17155	17396
EP	41.07	17164	17396
KC	3	17167	17396
MY	10	17167	17396
RG	5	17163	17396
DA	3	17167	17396
DA	10	17169	17396
QC	4	17162	17396
KG	10	17169	17396
HQ	10	17168	17396
HQ	10	17170	17396
BD	5	17164	17396
CW	10	17168	17396
EX	8	17168	17396
EX	10	17175	17396
EX	20	17162	17396
CB	2	17171	17396
CB	2	17161	17396
CB	2	17175	17396
CB	10	17169	17396
JH	4	17161	17396
JH	30	17175	17396
JH	51	17163	17396
BH	1	17169	17396
BH	1	17174	17396
BH	3	17170	17396
BH	8	17175	17396
GM	3	17168	17396
GM	10	17163	17396
GM	15	17171	17396
GM	15	17170	17396
AZ	1	17169	17396
FI	15	17161	17396
GU	5	17168	17396
GU	6	17164	17396
HG	3	17169	17396
OF	10	17164	17396
DX	3.12	17176	17396
