# Supplementary material for: An Adjusted Likelihood Ratio Approach Analysing Distribution of Food Products to Assist the Investigation of Foodborne Outbreaks
Source: PLoS One. 2015 Aug 3;10(8):e0134344. doi: 10.1371/journal.pone.0134344 (PMC4523185; doi:10.1371/journal.pone.0134344)
Supplement: S3 File — Anonymised files of the distribution of each food product unit included in the analysis. Variables are “Municipality” = Identifier of the Municipality,”NumPackages” = Number of consumer packages delivered;”Date_delivered” = The date the food product unit has been delivered;”Date_expired” = The date given where food product unit have expired. (ZIP) [file pone.0134344.s005.zip › prod194.txt]

Municipality	numPackages	Date_delivered	Date_expired
MI	20.49	17192	17410
RC	4	17178	17410
RC	12.94	17182	17410
MO	1	17184	17410
MO	5	17177	17410
MO	8	17188	17410
MO	41	17183	17410
FG	3	17190	17410
OD	5	17195	17410
OD	1	17190	17410
GN	5	17190	17410
GN	25	17195	17410
CY	8	17189	17410
HO	7	17178	17410
HO	12	17182	17410
HO	70	17181	17410
PS	5	17184	17410
PS	5	17181	17410
AN	20	17182	17410
AN	20	17188	17410
AN	30	17176	17410
LO	3	17176	17410
LO	6	17178	17410
IH	5	17182	17410
CD	4	17184	17410
DB	2	17176	17410
IM	1	17195	17410
MC	10	17188	17410
MC	10	17177	17410
MC	25	17174	17410
PY	10	17181	17410
PY	20	17174	17410
PY	20	17188	17410
PY	20	17177	17410
DS	90	17176	17410
PW	5	17189	17410
PW	5	17175	17410
GE	15	17185	17410
GE	20	17177	17410
GE	30	17176	17410
GE	40	17184	17410
FN	25	17183	17410
FN	42	17184	17410
FN	50	17175	17410
BO	1	17182	17410
BO	1	17185	17410
BO	10	17178	17410
BO	15	17176	17410
BO	20	17183	17410
KJ	1.9	17189	17410
KJ	39.72	17185	17410
KJ	40	17177	17410
KJ	95	17182	17410
EP	5	17176	17410
EP	19.68	17177	17410
EP	20.73	17169	17410
EP	41.07	17178	17410
KC	3	17181	17410
MY	10	17181	17410
RG	5	17177	17410
DA	3	17181	17410
DA	10	17183	17410
QC	4	17176	17410
KG	10	17183	17410
HQ	10	17182	17410
HQ	10	17184	17410
BD	5	17178	17410
CW	10	17182	17410
EX	8	17182	17410
EX	10	17189	17410
EX	20	17176	17410
CB	2	17185	17410
CB	2	17175	17410
CB	2	17189	17410
CB	10	17183	17410
JH	4	17175	17410
JH	30	17189	17410
JH	51	17177	17410
BH	1	17183	17410
BH	1	17188	17410
BH	3	17184	17410
BH	8	17189	17410
GM	3	17182	17410
GM	10	17177	17410
GM	15	17185	17410
GM	15	17184	17410
AZ	1	17183	17410
FI	15	17175	17410
GU	5	17182	17410
GU	6	17178	17410
HG	3	17183	17410
OF	10	17178	17410
DX	3.12	17190	17410
