# Supplementary material for: An Adjusted Likelihood Ratio Approach Analysing Distribution of Food Products to Assist the Investigation of Foodborne Outbreaks
Source: PLoS One. 2015 Aug 3;10(8):e0134344. doi: 10.1371/journal.pone.0134344 (PMC4523185; doi:10.1371/journal.pone.0134344)
Supplement: S3 File — Anonymised files of the distribution of each food product unit included in the analysis. Variables are “Municipality” = Identifier of the Municipality,”NumPackages” = Number of consumer packages delivered;”Date_delivered” = The date the food product unit has been delivered;”Date_expired” = The date given where food product unit have expired. (ZIP) [file pone.0134344.s005.zip › prod195.txt]

Municipality	numPackages	Date_delivered	Date_expired
MI	20.49	17206	17424
RC	4	17192	17424
RC	12.94	17196	17424
MO	1	17198	17424
MO	5	17191	17424
MO	8	17202	17424
MO	41	17197	17424
FG	3	17204	17424
OD	5	17209	17424
OD	1	17204	17424
GN	5	17204	17424
GN	25	17209	17424
CY	8	17203	17424
HO	7	17192	17424
HO	12	17196	17424
HO	70	17195	17424
PS	5	17198	17424
PS	5	17195	17424
AN	20	17196	17424
AN	20	17202	17424
AN	30	17190	17424
LO	3	17190	17424
LO	6	17192	17424
IH	5	17196	17424
CD	4	17198	17424
DB	2	17190	17424
IM	1	17209	17424
MC	10	17202	17424
MC	10	17191	17424
MC	25	17188	17424
PY	10	17195	17424
PY	20	17188	17424
PY	20	17202	17424
PY	20	17191	17424
DS	90	17190	17424
PW	5	17203	17424
PW	5	17189	17424
GE	15	17199	17424
GE	20	17191	17424
GE	30	17190	17424
GE	40	17198	17424
FN	25	17197	17424
FN	42	17198	17424
FN	50	17189	17424
BO	1	17196	17424
BO	1	17199	17424
BO	10	17192	17424
BO	15	17190	17424
BO	20	17197	17424
KJ	1.9	17203	17424
KJ	39.72	17199	17424
KJ	40	17191	17424
KJ	95	17196	17424
EP	5	17190	17424
EP	19.68	17191	17424
EP	20.73	17183	17424
EP	41.07	17192	17424
KC	3	17195	17424
MY	10	17195	17424
RG	5	17191	17424
DA	3	17195	17424
DA	10	17197	17424
QC	4	17190	17424
KG	10	17197	17424
HQ	10	17196	17424
HQ	10	17198	17424
BD	5	17192	17424
CW	10	17196	17424
EX	8	17196	17424
EX	10	17203	17424
EX	20	17190	17424
CB	2	17199	17424
CB	2	17189	17424
CB	2	17203	17424
CB	10	17197	17424
JH	4	17189	17424
JH	30	17203	17424
JH	51	17191	17424
BH	1	17197	17424
BH	1	17202	17424
BH	3	17198	17424
BH	8	17203	17424
GM	3	17196	17424
GM	10	17191	17424
GM	15	17199	17424
GM	15	17198	17424
AZ	1	17197	17424
FI	15	17189	17424
GU	5	17196	17424
GU	6	17192	17424
HG	3	17197	17424
OF	10	17192	17424
DX	3.12	17204	17424
