# Supplementary material for: An Adjusted Likelihood Ratio Approach Analysing Distribution of Food Products to Assist the Investigation of Foodborne Outbreaks
Source: PLoS One. 2015 Aug 3;10(8):e0134344. doi: 10.1371/journal.pone.0134344 (PMC4523185; doi:10.1371/journal.pone.0134344)
Supplement: S3 File — Anonymised files of the distribution of each food product unit included in the analysis. Variables are “Municipality” = Identifier of the Municipality,”NumPackages” = Number of consumer packages delivered;”Date_delivered” = The date the food product unit has been delivered;”Date_expired” = The date given where food product unit have expired. (ZIP) [file pone.0134344.s005.zip › prod196.txt]

Municipality	numPackages	Date_delivered	Date_expired
KQ	5	17056	17078
KQ	5	17111	17130
KQ	5	17112	17130
JW	5	17053	17078
JW	5	17055	17078
JW	10	17109	17130
KR	5	17056	17078
KR	5	17105	17130
KR	10	17054	17078
KR	10	17110	17130
AY	5	17055	17078
AY	5	17105	17130
AY	5	17109	17130
AY	5	17110	17130
AY	10	17054	17078
CQ	5	17109	17130
MK	60	17062	17078
BT	5	17053	17078
MN	5	17054	17078
MN	15	17110	17130
PV	5	17055	17078
QK	5	17054	17078
QK	10	17106	17130
EI	5	17054	17078
EI	5	17056	17078
EI	15	17110	17130
FH	5	17054	17078
FH	5	17055	17078
FH	5	17109	17130
FH	5	17110	17130
FH	5	17112	17130
FH	10	17056	17078
BU	5	17056	17078
BU	5	17110	17130
BU	5	17112	17130
BU	10	17055	17078
GZ	5	17055	17078
GZ	5	17056	17078
GZ	5	17112	17130
QU	5	17055	17078
OL	5	17110	17130
QV	5	17054	17078
QV	5	17110	17130
QV	5	17111	17130
QV	10	17109	17130
ML	5	17056	17078
EG	5	17054	17078
HT	5	17110	17130
HT	5	17112	17130
HT	10	17055	17078
EF	5	17053	17078
EF	10	17056	17078
EF	10	17105	17130
EF	10	17111	17130
EF	10	17112	17130
EF	15	17055	17078
EF	15	17109	17130
EF	20	17054	17078
EF	25	17110	17130
EF	65	17061	17078
EF	110	17113	17130
OG	5	17054	17078
OG	5	17055	17078
LF	5	17110	17130
OH	5	17054	17078
OH	5	17110	17130
OH	5	17111	17130
OH	10	17112	17130
CG	5	17056	17078
CG	5	17106	17130
JN	5	17111	17130
IV	5	17112	17130
JL	5	17106	17130
JL	5	17109	17130
JL	5	17111	17130
GR	5	17048	17078
HI	5	17054	17078
HI	10	17106	17130
FM	10	17109	17130
HX	5	17111	17130
KB	5	17054	17078
KB	5	17111	17130
OV	5	17106	17130
AD	5	17109	17130
KD	5	17111	17130
CX	5	17109	17130
CX	5	17111	17130
CX	5	17112	17130
LX	5	17110	17130
RJ	5	17056	17078
RJ	5	17109	17130
RJ	5	17112	17130
GW	5	17112	17130
RN	5	17056	17078
RN	5	17111	17130
RN	5	17112	17130
RN	10	17054	17078
RN	10	17109	17130
RK	5	17054	17078
RK	5	17106	17130
RH	5	17054	17078
RH	5	17056	17078
RH	5	17109	17130
MT	5	17111	17130
MT	10	17106	17130
DQ	5	17106	17130
DH	5	17110	17130
RF	5	17054	17078
RF	5	17106	17130
PD	5	17054	17078
PD	10	17055	17078
PD	10	17110	17130
PD	65	17113	17130
JI	5	17055	17078
JI	5	17111	17130
JI	5	17112	17130
IS	5	17056	17078
IS	5	17110	17130
IS	5	17111	17130
IS	10	17055	17078
CF	5	17056	17078
CF	5	17112	17130
FP	10	17106	17130
MR	5	17054	17078
MR	5	17056	17078
MR	5	17111	17130
QN	5	17055	17078
QN	5	17106	17130
QN	5	17109	17130
QN	5	17110	17130
QN	10	17111	17130
KM	5	17054	17078
KM	5	17056	17078
KM	5	17109	17130
KM	5	17110	17130
EO	5	17106	17130
EO	5	17109	17130
EO	5	17110	17130
EO	5	17111	17130
QE	5	17111	17130
EY	5	17110	17130
PX	5	17055	17078
PX	5	17109	17130
IK	5	17106	17130
GG	5	17054	17078
HP	10	17055	17078
CE	5	17056	17078
CE	5	17109	17130
CE	5	17110	17130
AV	5	17056	17078
FV	5	17055	17078
FU	5	17060	17078
FU	10	17110	17130
FU	15	17109	17130
FU	35	17056	17078
EQ	5	17060	17078
EQ	5	17109	17130
ME	5	17057	17078
ME	5	17109	17130
PF	5	17057	17078
OO	5	17109	17130
JF	5	17109	17130
IB	5	17060	17078
IB	10	17109	17130
LB	5	17048	17078
BA	10	17055	17078
DL	5	17048	17078
DL	5	17055	17078
EZ	5	17048	17078
EZ	5	17106	17130
EZ	10	17049	17078
EZ	10	17053	17078
EK	5	17048	17078
EK	5	17053	17078
EK	10	17054	17078
KL	5	17106	17130
KL	10	17055	17078
KL	15	17054	17078
PZ	5	17050	17078
PZ	5	17053	17078
PZ	5	17055	17078
EH	5	17048	17078
JM	5	17056	17078
JM	10	17049	17078
AX	5	17049	17078
DZ	5	17053	17078
DZ	5	17106	17130
HU	5	17049	17078
HU	5	17053	17078
KW	5	17049	17078
OW	5	17048	17078
OW	5	17055	17078
DJ	5	17053	17078
DJ	5	17054	17078
FK	5	17055	17078
KE	5	17049	17078
KE	5	17053	17078
IC	5	17055	17078
IC	5	17106	17130
IC	10	17049	17078
DN	5	17049	17078
DN	5	17054	17078
HS	5	17055	17078
HK	5	17050	17078
HK	5	17053	17078
HK	5	17106	17130
HK	10	17055	17078
MI	4	17056	17078
MI	5	17049	17078
MI	10	17048	17078
MI	10	17051	17078
MI	30	17050	17078
QL	5	17053	17078
HZ	5	17054	17078
BC	5	17049	17078
BC	5	17060	17078
RO	5	17055	17078
AE	5	17051	17078
AE	5	17106	17130
KZ	76	17109	17130
JJ	5	17056	17078
AB	5	17051	17078
DU	5	17054	17078
MU	10	17106	17130
FJ	5	17050	17078
FJ	5	17109	17130
FJ	10	17055	17078
AQ	5	17055	17078
AM	5	17054	17078
AM	5	17106	17130
ID	5	17055	17078
PQ	5	17050	17078
PQ	5	17106	17130
FD	5	17106	17130
RC	5	17061	17078
RC	5	17105	17130
RC	5	17109	17130
RC	5	17110	17130
RC	10	17050	17078
RC	10	17055	17078
RC	10	17062	17078
RC	10	17104	17130
RC	20	17106	17130
MO	10	17109	17130
MO	15	17060	17078
MO	15	17104	17130
FG	4	17105	17130
FG	5	17054	17078
FG	5	17055	17078
FG	5	17109	17130
GN	5	17051	17078
GN	10	17053	17078
GN	15	17048	17078
GN	15	17107	17130
GN	20	17055	17078
LR	5	17051	17078
LR	5	17055	17078
CZ	10	17053	17078
CZ	15	17055	17078
HO	5	17048	17078
HO	5	17050	17078
HO	5	17053	17078
HO	5	17105	17130
HO	5	17106	17130
LI	5	17054	17078
PS	5	17051	17078
PS	5	17057	17078
AN	5	17050	17078
AN	5	17054	17078
AW	5	17054	17078
AW	5	17106	17130
AW	10	17109	17130
DB	5	17104	17130
DB	5	17106	17130
PT	5	17104	17130
MC	5	17060	17078
MC	10	17109	17130
PY	5	17060	17078
PY	5	17104	17130
PY	5	17105	17130
PY	5	17106	17130
DS	10	17105	17130
DS	15	17104	17130
DS	20	17106	17130
GE	15	17105	17130
FN	5	17061	17078
FN	10	17060	17078
FN	30	17106	17130
BO	5	17060	17078
BO	5	17104	17130
BO	15	17109	17130
KJ	10	17061	17078
KJ	10	17106	17130
KJ	100	17060	17078
EP	5	17062	17078
EP	5	17109	17130
EP	5	17110	17130
EP	10	17106	17130
EP	15	17060	17078
EP	15	17061	17078
EP	25	17104	17130
EP	25	17105	17130
IY	5	17106	17130
IY	10	17105	17130
KC	5	17057	17078
QY	5	17105	17130
MY	5	17109	17130
MY	10	17060	17078
MY	15	17105	17130
RG	5	17060	17078
RG	10	17109	17130
DA	5	17057	17078
DA	5	17110	17130
DA	10	17061	17078
DA	10	17106	17130
DA	15	17104	17130
LD	5	17105	17130
KG	5	17104	17130
KG	5	17110	17130
KG	20	17105	17130
HQ	5	17104	17130
HQ	5	17105	17130
FC	5	17060	17078
FC	5	17109	17130
FC	10	17105	17130
CW	5	17105	17130
CW	5	17109	17130
EX	5	17061	17078
EX	5	17105	17130
EX	5	17110	17130
FR	5	17062	17078
FR	5	17110	17130
FR	10	17105	17130
JH	5	17062	17078
JH	5	17106	17130
JH	5	17109	17130
BH	5	17060	17078
BH	5	17106	17130
BH	10	17061	17078
BH	10	17109	17130
BH	10	17110	17130
BH	15	17105	17130
EV	5	17106	17130
AS	5	17061	17078
AS	5	17106	17130
AS	5	17110	17130
GU	5	17105	17130
HG	5	17109	17130
OF	5	17060	17078
OF	5	17105	17130
OF	5	17109	17130
OF	10	17061	17078
OF	10	17106	17130
OF	15	17110	17130
