# Supplementary material for: An Adjusted Likelihood Ratio Approach Analysing Distribution of Food Products to Assist the Investigation of Foodborne Outbreaks
Source: PLoS One. 2015 Aug 3;10(8):e0134344. doi: 10.1371/journal.pone.0134344 (PMC4523185; doi:10.1371/journal.pone.0134344)
Supplement: S3 File — Anonymised files of the distribution of each food product unit included in the analysis. Variables are “Municipality” = Identifier of the Municipality,”NumPackages” = Number of consumer packages delivered;”Date_delivered” = The date the food product unit has been delivered;”Date_expired” = The date given where food product unit have expired. (ZIP) [file pone.0134344.s005.zip › prod197.txt]

Municipality	numPackages	Date_delivered	Date_expired
KQ	5	17070	17092
KQ	5	17125	17144
KQ	5	17126	17144
JW	5	17067	17092
JW	5	17069	17092
JW	10	17123	17144
KR	5	17070	17092
KR	5	17119	17144
KR	10	17068	17092
KR	10	17124	17144
AY	5	17069	17092
AY	5	17119	17144
AY	5	17123	17144
AY	5	17124	17144
AY	10	17068	17092
CQ	5	17123	17144
MK	60	17076	17092
BT	5	17067	17092
MN	5	17068	17092
MN	15	17124	17144
PV	5	17069	17092
QK	5	17068	17092
QK	10	17120	17144
EI	5	17068	17092
EI	5	17070	17092
EI	15	17124	17144
FH	5	17068	17092
FH	5	17069	17092
FH	5	17123	17144
FH	5	17124	17144
FH	5	17126	17144
FH	10	17070	17092
BU	5	17070	17092
BU	5	17124	17144
BU	5	17126	17144
BU	10	17069	17092
GZ	5	17069	17092
GZ	5	17070	17092
GZ	5	17126	17144
QU	5	17069	17092
OL	5	17124	17144
QV	5	17068	17092
QV	5	17124	17144
QV	5	17125	17144
QV	10	17123	17144
ML	5	17070	17092
EG	5	17068	17092
HT	5	17124	17144
HT	5	17126	17144
HT	10	17069	17092
EF	5	17067	17092
EF	10	17070	17092
EF	10	17119	17144
EF	10	17125	17144
EF	10	17126	17144
EF	15	17069	17092
EF	15	17123	17144
EF	20	17068	17092
EF	25	17124	17144
EF	65	17075	17092
EF	110	17127	17144
OG	5	17068	17092
OG	5	17069	17092
LF	5	17124	17144
OH	5	17068	17092
OH	5	17124	17144
OH	5	17125	17144
OH	10	17126	17144
CG	5	17070	17092
CG	5	17120	17144
JN	5	17125	17144
IV	5	17126	17144
JL	5	17120	17144
JL	5	17123	17144
JL	5	17125	17144
GR	5	17062	17092
HI	5	17068	17092
HI	10	17120	17144
FM	10	17123	17144
HX	5	17125	17144
KB	5	17068	17092
KB	5	17125	17144
OV	5	17120	17144
AD	5	17123	17144
KD	5	17125	17144
CX	5	17123	17144
CX	5	17125	17144
CX	5	17126	17144
LX	5	17124	17144
RJ	5	17070	17092
RJ	5	17123	17144
RJ	5	17126	17144
GW	5	17126	17144
RN	5	17070	17092
RN	5	17125	17144
RN	5	17126	17144
RN	10	17068	17092
RN	10	17123	17144
RK	5	17068	17092
RK	5	17120	17144
RH	5	17068	17092
RH	5	17070	17092
RH	5	17123	17144
MT	5	17125	17144
MT	10	17120	17144
DQ	5	17120	17144
DH	5	17124	17144
RF	5	17068	17092
RF	5	17120	17144
PD	5	17068	17092
PD	10	17069	17092
PD	10	17124	17144
PD	65	17127	17144
JI	5	17069	17092
JI	5	17125	17144
JI	5	17126	17144
IS	5	17070	17092
IS	5	17124	17144
IS	5	17125	17144
IS	10	17069	17092
CF	5	17070	17092
CF	5	17126	17144
FP	10	17120	17144
MR	5	17068	17092
MR	5	17070	17092
MR	5	17125	17144
QN	5	17069	17092
QN	5	17120	17144
QN	5	17123	17144
QN	5	17124	17144
QN	10	17125	17144
KM	5	17068	17092
KM	5	17070	17092
KM	5	17123	17144
KM	5	17124	17144
EO	5	17120	17144
EO	5	17123	17144
EO	5	17124	17144
EO	5	17125	17144
QE	5	17125	17144
EY	5	17124	17144
PX	5	17069	17092
PX	5	17123	17144
IK	5	17120	17144
GG	5	17068	17092
HP	10	17069	17092
CE	5	17070	17092
CE	5	17123	17144
CE	5	17124	17144
AV	5	17070	17092
FV	5	17069	17092
FU	5	17074	17092
FU	10	17124	17144
FU	15	17123	17144
FU	35	17070	17092
EQ	5	17074	17092
EQ	5	17123	17144
ME	5	17071	17092
ME	5	17123	17144
PF	5	17071	17092
OO	5	17123	17144
JF	5	17123	17144
IB	5	17074	17092
IB	10	17123	17144
LB	5	17062	17092
BA	10	17069	17092
DL	5	17062	17092
DL	5	17069	17092
EZ	5	17062	17092
EZ	5	17120	17144
EZ	10	17063	17092
EZ	10	17067	17092
EK	5	17062	17092
EK	5	17067	17092
EK	10	17068	17092
KL	5	17120	17144
KL	10	17069	17092
KL	15	17068	17092
PZ	5	17064	17092
PZ	5	17067	17092
PZ	5	17069	17092
EH	5	17062	17092
JM	5	17070	17092
JM	10	17063	17092
AX	5	17063	17092
DZ	5	17067	17092
DZ	5	17120	17144
HU	5	17063	17092
HU	5	17067	17092
KW	5	17063	17092
OW	5	17062	17092
OW	5	17069	17092
DJ	5	17067	17092
DJ	5	17068	17092
FK	5	17069	17092
KE	5	17063	17092
KE	5	17067	17092
IC	5	17069	17092
IC	5	17120	17144
IC	10	17063	17092
DN	5	17063	17092
DN	5	17068	17092
HS	5	17069	17092
HK	5	17064	17092
HK	5	17067	17092
HK	5	17120	17144
HK	10	17069	17092
MI	4	17070	17092
MI	5	17063	17092
MI	10	17062	17092
MI	10	17065	17092
MI	30	17064	17092
QL	5	17067	17092
HZ	5	17068	17092
BC	5	17063	17092
BC	5	17074	17092
RO	5	17069	17092
AE	5	17065	17092
AE	5	17120	17144
KZ	76	17123	17144
JJ	5	17070	17092
AB	5	17065	17092
DU	5	17068	17092
MU	10	17120	17144
FJ	5	17064	17092
FJ	5	17123	17144
FJ	10	17069	17092
AQ	5	17069	17092
AM	5	17068	17092
AM	5	17120	17144
ID	5	17069	17092
PQ	5	17064	17092
PQ	5	17120	17144
FD	5	17120	17144
RC	5	17075	17092
RC	5	17119	17144
RC	5	17123	17144
RC	5	17124	17144
RC	10	17064	17092
RC	10	17069	17092
RC	10	17076	17092
RC	10	17118	17144
RC	20	17120	17144
MO	10	17123	17144
MO	15	17074	17092
MO	15	17118	17144
FG	4	17119	17144
FG	5	17068	17092
FG	5	17069	17092
FG	5	17123	17144
GN	5	17065	17092
GN	10	17067	17092
GN	15	17062	17092
GN	15	17121	17144
GN	20	17069	17092
LR	5	17065	17092
LR	5	17069	17092
CZ	10	17067	17092
CZ	15	17069	17092
HO	5	17062	17092
HO	5	17064	17092
HO	5	17067	17092
HO	5	17119	17144
HO	5	17120	17144
LI	5	17068	17092
PS	5	17065	17092
PS	5	17071	17092
AN	5	17064	17092
AN	5	17068	17092
AW	5	17068	17092
AW	5	17120	17144
AW	10	17123	17144
DB	5	17118	17144
DB	5	17120	17144
PT	5	17118	17144
MC	5	17074	17092
MC	10	17123	17144
PY	5	17074	17092
PY	5	17118	17144
PY	5	17119	17144
PY	5	17120	17144
DS	10	17119	17144
DS	15	17118	17144
DS	20	17120	17144
GE	15	17119	17144
FN	5	17075	17092
FN	10	17074	17092
FN	30	17120	17144
BO	5	17074	17092
BO	5	17118	17144
BO	15	17123	17144
KJ	10	17075	17092
KJ	10	17120	17144
KJ	100	17074	17092
EP	5	17076	17092
EP	5	17123	17144
EP	5	17124	17144
EP	10	17120	17144
EP	15	17074	17092
EP	15	17075	17092
EP	25	17118	17144
EP	25	17119	17144
IY	5	17120	17144
IY	10	17119	17144
KC	5	17071	17092
QY	5	17119	17144
MY	5	17123	17144
MY	10	17074	17092
MY	15	17119	17144
RG	5	17074	17092
RG	10	17123	17144
DA	5	17071	17092
DA	5	17124	17144
DA	10	17075	17092
DA	10	17120	17144
DA	15	17118	17144
LD	5	17119	17144
KG	5	17118	17144
KG	5	17124	17144
KG	20	17119	17144
HQ	5	17118	17144
HQ	5	17119	17144
FC	5	17074	17092
FC	5	17123	17144
FC	10	17119	17144
CW	5	17119	17144
CW	5	17123	17144
EX	5	17075	17092
EX	5	17119	17144
EX	5	17124	17144
FR	5	17076	17092
FR	5	17124	17144
FR	10	17119	17144
JH	5	17076	17092
JH	5	17120	17144
JH	5	17123	17144
BH	5	17074	17092
BH	5	17120	17144
BH	10	17075	17092
BH	10	17123	17144
BH	10	17124	17144
BH	15	17119	17144
EV	5	17120	17144
AS	5	17075	17092
AS	5	17120	17144
AS	5	17124	17144
GU	5	17119	17144
HG	5	17123	17144
OF	5	17074	17092
OF	5	17119	17144
OF	5	17123	17144
OF	10	17075	17092
OF	10	17120	17144
OF	15	17124	17144
