# Supplementary material for: An Adjusted Likelihood Ratio Approach Analysing Distribution of Food Products to Assist the Investigation of Foodborne Outbreaks
Source: PLoS One. 2015 Aug 3;10(8):e0134344. doi: 10.1371/journal.pone.0134344 (PMC4523185; doi:10.1371/journal.pone.0134344)
Supplement: S3 File — Anonymised files of the distribution of each food product unit included in the analysis. Variables are “Municipality” = Identifier of the Municipality,”NumPackages” = Number of consumer packages delivered;”Date_delivered” = The date the food product unit has been delivered;”Date_expired” = The date given where food product unit have expired. (ZIP) [file pone.0134344.s005.zip › prod198.txt]

Municipality	numPackages	Date_delivered	Date_expired
KQ	5	17084	17106
KQ	5	17139	17158
KQ	5	17140	17158
JW	5	17081	17106
JW	5	17083	17106
JW	10	17137	17158
KR	5	17084	17106
KR	5	17133	17158
KR	10	17082	17106
KR	10	17138	17158
AY	5	17083	17106
AY	5	17133	17158
AY	5	17137	17158
AY	5	17138	17158
AY	10	17082	17106
CQ	5	17137	17158
MK	60	17090	17106
BT	5	17081	17106
MN	5	17082	17106
MN	15	17138	17158
PV	5	17083	17106
QK	5	17082	17106
QK	10	17134	17158
EI	5	17082	17106
EI	5	17084	17106
EI	15	17138	17158
FH	5	17082	17106
FH	5	17083	17106
FH	5	17137	17158
FH	5	17138	17158
FH	5	17140	17158
FH	10	17084	17106
BU	5	17084	17106
BU	5	17138	17158
BU	5	17140	17158
BU	10	17083	17106
GZ	5	17083	17106
GZ	5	17084	17106
GZ	5	17140	17158
QU	5	17083	17106
OL	5	17138	17158
QV	5	17082	17106
QV	5	17138	17158
QV	5	17139	17158
QV	10	17137	17158
ML	5	17084	17106
EG	5	17082	17106
HT	5	17138	17158
HT	5	17140	17158
HT	10	17083	17106
EF	5	17081	17106
EF	10	17084	17106
EF	10	17133	17158
EF	10	17139	17158
EF	10	17140	17158
EF	15	17083	17106
EF	15	17137	17158
EF	20	17082	17106
EF	25	17138	17158
EF	65	17089	17106
EF	110	17141	17158
OG	5	17082	17106
OG	5	17083	17106
LF	5	17138	17158
OH	5	17082	17106
OH	5	17138	17158
OH	5	17139	17158
OH	10	17140	17158
CG	5	17084	17106
CG	5	17134	17158
JN	5	17139	17158
IV	5	17140	17158
JL	5	17134	17158
JL	5	17137	17158
JL	5	17139	17158
GR	5	17076	17106
HI	5	17082	17106
HI	10	17134	17158
FM	10	17137	17158
HX	5	17139	17158
KB	5	17082	17106
KB	5	17139	17158
OV	5	17134	17158
AD	5	17137	17158
KD	5	17139	17158
CX	5	17137	17158
CX	5	17139	17158
CX	5	17140	17158
LX	5	17138	17158
RJ	5	17084	17106
RJ	5	17137	17158
RJ	5	17140	17158
GW	5	17140	17158
RN	5	17084	17106
RN	5	17139	17158
RN	5	17140	17158
RN	10	17082	17106
RN	10	17137	17158
RK	5	17082	17106
RK	5	17134	17158
RH	5	17082	17106
RH	5	17084	17106
RH	5	17137	17158
MT	5	17139	17158
MT	10	17134	17158
DQ	5	17134	17158
DH	5	17138	17158
RF	5	17082	17106
RF	5	17134	17158
PD	5	17082	17106
PD	10	17083	17106
PD	10	17138	17158
PD	65	17141	17158
JI	5	17083	17106
JI	5	17139	17158
JI	5	17140	17158
IS	5	17084	17106
IS	5	17138	17158
IS	5	17139	17158
IS	10	17083	17106
CF	5	17084	17106
CF	5	17140	17158
FP	10	17134	17158
MR	5	17082	17106
MR	5	17084	17106
MR	5	17139	17158
QN	5	17083	17106
QN	5	17134	17158
QN	5	17137	17158
QN	5	17138	17158
QN	10	17139	17158
KM	5	17082	17106
KM	5	17084	17106
KM	5	17137	17158
KM	5	17138	17158
EO	5	17134	17158
EO	5	17137	17158
EO	5	17138	17158
EO	5	17139	17158
QE	5	17139	17158
EY	5	17138	17158
PX	5	17083	17106
PX	5	17137	17158
IK	5	17134	17158
GG	5	17082	17106
HP	10	17083	17106
CE	5	17084	17106
CE	5	17137	17158
CE	5	17138	17158
AV	5	17084	17106
FV	5	17083	17106
FU	5	17088	17106
FU	10	17138	17158
FU	15	17137	17158
FU	35	17084	17106
EQ	5	17088	17106
EQ	5	17137	17158
ME	5	17085	17106
ME	5	17137	17158
PF	5	17085	17106
OO	5	17137	17158
JF	5	17137	17158
IB	5	17088	17106
IB	10	17137	17158
LB	5	17076	17106
BA	10	17083	17106
DL	5	17076	17106
DL	5	17083	17106
EZ	5	17076	17106
EZ	5	17134	17158
EZ	10	17077	17106
EZ	10	17081	17106
EK	5	17076	17106
EK	5	17081	17106
EK	10	17082	17106
KL	5	17134	17158
KL	10	17083	17106
KL	15	17082	17106
PZ	5	17078	17106
PZ	5	17081	17106
PZ	5	17083	17106
EH	5	17076	17106
JM	5	17084	17106
JM	10	17077	17106
AX	5	17077	17106
DZ	5	17081	17106
DZ	5	17134	17158
HU	5	17077	17106
HU	5	17081	17106
KW	5	17077	17106
OW	5	17076	17106
OW	5	17083	17106
DJ	5	17081	17106
DJ	5	17082	17106
FK	5	17083	17106
KE	5	17077	17106
KE	5	17081	17106
IC	5	17083	17106
IC	5	17134	17158
IC	10	17077	17106
DN	5	17077	17106
DN	5	17082	17106
HS	5	17083	17106
HK	5	17078	17106
HK	5	17081	17106
HK	5	17134	17158
HK	10	17083	17106
MI	4	17084	17106
MI	5	17077	17106
MI	10	17076	17106
MI	10	17079	17106
MI	30	17078	17106
QL	5	17081	17106
HZ	5	17082	17106
BC	5	17077	17106
BC	5	17088	17106
RO	5	17083	17106
AE	5	17079	17106
AE	5	17134	17158
KZ	76	17137	17158
JJ	5	17084	17106
AB	5	17079	17106
DU	5	17082	17106
MU	10	17134	17158
FJ	5	17078	17106
FJ	5	17137	17158
FJ	10	17083	17106
AQ	5	17083	17106
AM	5	17082	17106
AM	5	17134	17158
ID	5	17083	17106
PQ	5	17078	17106
PQ	5	17134	17158
FD	5	17134	17158
RC	5	17089	17106
RC	5	17133	17158
RC	5	17137	17158
RC	5	17138	17158
RC	10	17078	17106
RC	10	17083	17106
RC	10	17090	17106
RC	10	17132	17158
RC	20	17134	17158
MO	10	17137	17158
MO	15	17088	17106
MO	15	17132	17158
FG	4	17133	17158
FG	5	17082	17106
FG	5	17083	17106
FG	5	17137	17158
GN	5	17079	17106
GN	10	17081	17106
GN	15	17076	17106
GN	15	17135	17158
GN	20	17083	17106
LR	5	17079	17106
LR	5	17083	17106
CZ	10	17081	17106
CZ	15	17083	17106
HO	5	17076	17106
HO	5	17078	17106
HO	5	17081	17106
HO	5	17133	17158
HO	5	17134	17158
LI	5	17082	17106
PS	5	17079	17106
PS	5	17085	17106
AN	5	17078	17106
AN	5	17082	17106
AW	5	17082	17106
AW	5	17134	17158
AW	10	17137	17158
DB	5	17132	17158
DB	5	17134	17158
PT	5	17132	17158
MC	5	17088	17106
MC	10	17137	17158
PY	5	17088	17106
PY	5	17132	17158
PY	5	17133	17158
PY	5	17134	17158
DS	10	17133	17158
DS	15	17132	17158
DS	20	17134	17158
GE	15	17133	17158
FN	5	17089	17106
FN	10	17088	17106
FN	30	17134	17158
BO	5	17088	17106
BO	5	17132	17158
BO	15	17137	17158
KJ	10	17089	17106
KJ	10	17134	17158
KJ	100	17088	17106
EP	5	17090	17106
EP	5	17137	17158
EP	5	17138	17158
EP	10	17134	17158
EP	15	17088	17106
EP	15	17089	17106
EP	25	17132	17158
EP	25	17133	17158
IY	5	17134	17158
IY	10	17133	17158
KC	5	17085	17106
QY	5	17133	17158
MY	5	17137	17158
MY	10	17088	17106
MY	15	17133	17158
RG	5	17088	17106
RG	10	17137	17158
DA	5	17085	17106
DA	5	17138	17158
DA	10	17089	17106
DA	10	17134	17158
DA	15	17132	17158
LD	5	17133	17158
KG	5	17132	17158
KG	5	17138	17158
KG	20	17133	17158
HQ	5	17132	17158
HQ	5	17133	17158
FC	5	17088	17106
FC	5	17137	17158
FC	10	17133	17158
CW	5	17133	17158
CW	5	17137	17158
EX	5	17089	17106
EX	5	17133	17158
EX	5	17138	17158
FR	5	17090	17106
FR	5	17138	17158
FR	10	17133	17158
JH	5	17090	17106
JH	5	17134	17158
JH	5	17137	17158
BH	5	17088	17106
BH	5	17134	17158
BH	10	17089	17106
BH	10	17137	17158
BH	10	17138	17158
BH	15	17133	17158
EV	5	17134	17158
AS	5	17089	17106
AS	5	17134	17158
AS	5	17138	17158
GU	5	17133	17158
HG	5	17137	17158
OF	5	17088	17106
OF	5	17133	17158
OF	5	17137	17158
OF	10	17089	17106
OF	10	17134	17158
OF	15	17138	17158
