# Supplementary material for: An Adjusted Likelihood Ratio Approach Analysing Distribution of Food Products to Assist the Investigation of Foodborne Outbreaks
Source: PLoS One. 2015 Aug 3;10(8):e0134344. doi: 10.1371/journal.pone.0134344 (PMC4523185; doi:10.1371/journal.pone.0134344)
Supplement: S3 File — Anonymised files of the distribution of each food product unit included in the analysis. Variables are “Municipality” = Identifier of the Municipality,”NumPackages” = Number of consumer packages delivered;”Date_delivered” = The date the food product unit has been delivered;”Date_expired” = The date given where food product unit have expired. (ZIP) [file pone.0134344.s005.zip › prod199.txt]

Municipality	numPackages	Date_delivered	Date_expired
KQ	5	17098	17120
KQ	5	17153	17172
KQ	5	17154	17172
JW	5	17095	17120
JW	5	17097	17120
JW	10	17151	17172
KR	5	17098	17120
KR	5	17147	17172
KR	10	17096	17120
KR	10	17152	17172
AY	5	17097	17120
AY	5	17147	17172
AY	5	17151	17172
AY	5	17152	17172
AY	10	17096	17120
CQ	5	17151	17172
MK	60	17104	17120
BT	5	17095	17120
MN	5	17096	17120
MN	15	17152	17172
PV	5	17097	17120
QK	5	17096	17120
QK	10	17148	17172
EI	5	17096	17120
EI	5	17098	17120
EI	15	17152	17172
FH	5	17096	17120
FH	5	17097	17120
FH	5	17151	17172
FH	5	17152	17172
FH	5	17154	17172
FH	10	17098	17120
BU	5	17098	17120
BU	5	17152	17172
BU	5	17154	17172
BU	10	17097	17120
GZ	5	17097	17120
GZ	5	17098	17120
GZ	5	17154	17172
QU	5	17097	17120
OL	5	17152	17172
QV	5	17096	17120
QV	5	17152	17172
QV	5	17153	17172
QV	10	17151	17172
ML	5	17098	17120
EG	5	17096	17120
HT	5	17152	17172
HT	5	17154	17172
HT	10	17097	17120
EF	5	17095	17120
EF	10	17098	17120
EF	10	17147	17172
EF	10	17153	17172
EF	10	17154	17172
EF	15	17097	17120
EF	15	17151	17172
EF	20	17096	17120
EF	25	17152	17172
EF	65	17103	17120
EF	110	17155	17172
OG	5	17096	17120
OG	5	17097	17120
LF	5	17152	17172
OH	5	17096	17120
OH	5	17152	17172
OH	5	17153	17172
OH	10	17154	17172
CG	5	17098	17120
CG	5	17148	17172
JN	5	17153	17172
IV	5	17154	17172
JL	5	17148	17172
JL	5	17151	17172
JL	5	17153	17172
GR	5	17090	17120
HI	5	17096	17120
HI	10	17148	17172
FM	10	17151	17172
HX	5	17153	17172
KB	5	17096	17120
KB	5	17153	17172
OV	5	17148	17172
AD	5	17151	17172
KD	5	17153	17172
CX	5	17151	17172
CX	5	17153	17172
CX	5	17154	17172
LX	5	17152	17172
RJ	5	17098	17120
RJ	5	17151	17172
RJ	5	17154	17172
GW	5	17154	17172
RN	5	17098	17120
RN	5	17153	17172
RN	5	17154	17172
RN	10	17096	17120
RN	10	17151	17172
RK	5	17096	17120
RK	5	17148	17172
RH	5	17096	17120
RH	5	17098	17120
RH	5	17151	17172
MT	5	17153	17172
MT	10	17148	17172
DQ	5	17148	17172
DH	5	17152	17172
RF	5	17096	17120
RF	5	17148	17172
PD	5	17096	17120
PD	10	17097	17120
PD	10	17152	17172
PD	65	17155	17172
JI	5	17097	17120
JI	5	17153	17172
JI	5	17154	17172
IS	5	17098	17120
IS	5	17152	17172
IS	5	17153	17172
IS	10	17097	17120
CF	5	17098	17120
CF	5	17154	17172
FP	10	17148	17172
MR	5	17096	17120
MR	5	17098	17120
MR	5	17153	17172
QN	5	17097	17120
QN	5	17148	17172
QN	5	17151	17172
QN	5	17152	17172
QN	10	17153	17172
KM	5	17096	17120
KM	5	17098	17120
KM	5	17151	17172
KM	5	17152	17172
EO	5	17148	17172
EO	5	17151	17172
EO	5	17152	17172
EO	5	17153	17172
QE	5	17153	17172
EY	5	17152	17172
PX	5	17097	17120
PX	5	17151	17172
IK	5	17148	17172
GG	5	17096	17120
HP	10	17097	17120
CE	5	17098	17120
CE	5	17151	17172
CE	5	17152	17172
AV	5	17098	17120
FV	5	17097	17120
FU	5	17102	17120
FU	10	17152	17172
FU	15	17151	17172
FU	35	17098	17120
EQ	5	17102	17120
EQ	5	17151	17172
ME	5	17099	17120
ME	5	17151	17172
PF	5	17099	17120
OO	5	17151	17172
JF	5	17151	17172
IB	5	17102	17120
IB	10	17151	17172
LB	5	17090	17120
BA	10	17097	17120
DL	5	17090	17120
DL	5	17097	17120
EZ	5	17090	17120
EZ	5	17148	17172
EZ	10	17091	17120
EZ	10	17095	17120
EK	5	17090	17120
EK	5	17095	17120
EK	10	17096	17120
KL	5	17148	17172
KL	10	17097	17120
KL	15	17096	17120
PZ	5	17092	17120
PZ	5	17095	17120
PZ	5	17097	17120
EH	5	17090	17120
JM	5	17098	17120
JM	10	17091	17120
AX	5	17091	17120
DZ	5	17095	17120
DZ	5	17148	17172
HU	5	17091	17120
HU	5	17095	17120
KW	5	17091	17120
OW	5	17090	17120
OW	5	17097	17120
DJ	5	17095	17120
DJ	5	17096	17120
FK	5	17097	17120
KE	5	17091	17120
KE	5	17095	17120
IC	5	17097	17120
IC	5	17148	17172
IC	10	17091	17120
DN	5	17091	17120
DN	5	17096	17120
HS	5	17097	17120
HK	5	17092	17120
HK	5	17095	17120
HK	5	17148	17172
HK	10	17097	17120
MI	4	17098	17120
MI	5	17091	17120
MI	10	17090	17120
MI	10	17093	17120
MI	30	17092	17120
QL	5	17095	17120
HZ	5	17096	17120
BC	5	17091	17120
BC	5	17102	17120
RO	5	17097	17120
AE	5	17093	17120
AE	5	17148	17172
KZ	76	17151	17172
JJ	5	17098	17120
AB	5	17093	17120
DU	5	17096	17120
MU	10	17148	17172
FJ	5	17092	17120
FJ	5	17151	17172
FJ	10	17097	17120
AQ	5	17097	17120
AM	5	17096	17120
AM	5	17148	17172
ID	5	17097	17120
PQ	5	17092	17120
PQ	5	17148	17172
FD	5	17148	17172
RC	5	17103	17120
RC	5	17147	17172
RC	5	17151	17172
RC	5	17152	17172
RC	10	17092	17120
RC	10	17097	17120
RC	10	17104	17120
RC	10	17146	17172
RC	20	17148	17172
MO	10	17151	17172
MO	15	17102	17120
MO	15	17146	17172
FG	4	17147	17172
FG	5	17096	17120
FG	5	17097	17120
FG	5	17151	17172
GN	5	17093	17120
GN	10	17095	17120
GN	15	17090	17120
GN	15	17149	17172
GN	20	17097	17120
LR	5	17093	17120
LR	5	17097	17120
CZ	10	17095	17120
CZ	15	17097	17120
HO	5	17090	17120
HO	5	17092	17120
HO	5	17095	17120
HO	5	17147	17172
HO	5	17148	17172
LI	5	17096	17120
PS	5	17093	17120
PS	5	17099	17120
AN	5	17092	17120
AN	5	17096	17120
AW	5	17096	17120
AW	5	17148	17172
AW	10	17151	17172
DB	5	17146	17172
DB	5	17148	17172
PT	5	17146	17172
MC	5	17102	17120
MC	10	17151	17172
PY	5	17102	17120
PY	5	17146	17172
PY	5	17147	17172
PY	5	17148	17172
DS	10	17147	17172
DS	15	17146	17172
DS	20	17148	17172
GE	15	17147	17172
FN	5	17103	17120
FN	10	17102	17120
FN	30	17148	17172
BO	5	17102	17120
BO	5	17146	17172
BO	15	17151	17172
KJ	10	17103	17120
KJ	10	17148	17172
KJ	100	17102	17120
EP	5	17104	17120
EP	5	17151	17172
EP	5	17152	17172
EP	10	17148	17172
EP	15	17102	17120
EP	15	17103	17120
EP	25	17146	17172
EP	25	17147	17172
IY	5	17148	17172
IY	10	17147	17172
KC	5	17099	17120
QY	5	17147	17172
MY	5	17151	17172
MY	10	17102	17120
MY	15	17147	17172
RG	5	17102	17120
RG	10	17151	17172
DA	5	17099	17120
DA	5	17152	17172
DA	10	17103	17120
DA	10	17148	17172
DA	15	17146	17172
LD	5	17147	17172
KG	5	17146	17172
KG	5	17152	17172
KG	20	17147	17172
HQ	5	17146	17172
HQ	5	17147	17172
FC	5	17102	17120
FC	5	17151	17172
FC	10	17147	17172
CW	5	17147	17172
CW	5	17151	17172
EX	5	17103	17120
EX	5	17147	17172
EX	5	17152	17172
FR	5	17104	17120
FR	5	17152	17172
FR	10	17147	17172
JH	5	17104	17120
JH	5	17148	17172
JH	5	17151	17172
BH	5	17102	17120
BH	5	17148	17172
BH	10	17103	17120
BH	10	17151	17172
BH	10	17152	17172
BH	15	17147	17172
EV	5	17148	17172
AS	5	17103	17120
AS	5	17148	17172
AS	5	17152	17172
GU	5	17147	17172
HG	5	17151	17172
OF	5	17102	17120
OF	5	17147	17172
OF	5	17151	17172
OF	10	17103	17120
OF	10	17148	17172
OF	15	17152	17172
