# Supplementary material for: An Adjusted Likelihood Ratio Approach Analysing Distribution of Food Products to Assist the Investigation of Foodborne Outbreaks
Source: PLoS One. 2015 Aug 3;10(8):e0134344. doi: 10.1371/journal.pone.0134344 (PMC4523185; doi:10.1371/journal.pone.0134344)
Supplement: S3 File — Anonymised files of the distribution of each food product unit included in the analysis. Variables are “Municipality” = Identifier of the Municipality,”NumPackages” = Number of consumer packages delivered;”Date_delivered” = The date the food product unit has been delivered;”Date_expired” = The date given where food product unit have expired. (ZIP) [file pone.0134344.s005.zip › prod200.txt]

Municipality	numPackages	Date_delivered	Date_expired
KQ	5	17112	17134
KQ	5	17167	17186
KQ	5	17168	17186
JW	5	17109	17134
JW	5	17111	17134
JW	10	17165	17186
KR	5	17112	17134
KR	5	17161	17186
KR	10	17110	17134
KR	10	17166	17186
AY	5	17111	17134
AY	5	17161	17186
AY	5	17165	17186
AY	5	17166	17186
AY	10	17110	17134
CQ	5	17165	17186
MK	60	17118	17134
BT	5	17109	17134
MN	5	17110	17134
MN	15	17166	17186
PV	5	17111	17134
QK	5	17110	17134
QK	10	17162	17186
EI	5	17110	17134
EI	5	17112	17134
EI	15	17166	17186
FH	5	17110	17134
FH	5	17111	17134
FH	5	17165	17186
FH	5	17166	17186
FH	5	17168	17186
FH	10	17112	17134
BU	5	17112	17134
BU	5	17166	17186
BU	5	17168	17186
BU	10	17111	17134
GZ	5	17111	17134
GZ	5	17112	17134
GZ	5	17168	17186
QU	5	17111	17134
OL	5	17166	17186
QV	5	17110	17134
QV	5	17166	17186
QV	5	17167	17186
QV	10	17165	17186
ML	5	17112	17134
EG	5	17110	17134
HT	5	17166	17186
HT	5	17168	17186
HT	10	17111	17134
EF	5	17109	17134
EF	10	17112	17134
EF	10	17161	17186
EF	10	17167	17186
EF	10	17168	17186
EF	15	17111	17134
EF	15	17165	17186
EF	20	17110	17134
EF	25	17166	17186
EF	65	17117	17134
EF	110	17169	17186
OG	5	17110	17134
OG	5	17111	17134
LF	5	17166	17186
OH	5	17110	17134
OH	5	17166	17186
OH	5	17167	17186
OH	10	17168	17186
CG	5	17112	17134
CG	5	17162	17186
JN	5	17167	17186
IV	5	17168	17186
JL	5	17162	17186
JL	5	17165	17186
JL	5	17167	17186
GR	5	17104	17134
HI	5	17110	17134
HI	10	17162	17186
FM	10	17165	17186
HX	5	17167	17186
KB	5	17110	17134
KB	5	17167	17186
OV	5	17162	17186
AD	5	17165	17186
KD	5	17167	17186
CX	5	17165	17186
CX	5	17167	17186
CX	5	17168	17186
LX	5	17166	17186
RJ	5	17112	17134
RJ	5	17165	17186
RJ	5	17168	17186
GW	5	17168	17186
RN	5	17112	17134
RN	5	17167	17186
RN	5	17168	17186
RN	10	17110	17134
RN	10	17165	17186
RK	5	17110	17134
RK	5	17162	17186
RH	5	17110	17134
RH	5	17112	17134
RH	5	17165	17186
MT	5	17167	17186
MT	10	17162	17186
DQ	5	17162	17186
DH	5	17166	17186
RF	5	17110	17134
RF	5	17162	17186
PD	5	17110	17134
PD	10	17111	17134
PD	10	17166	17186
PD	65	17169	17186
JI	5	17111	17134
JI	5	17167	17186
JI	5	17168	17186
IS	5	17112	17134
IS	5	17166	17186
IS	5	17167	17186
IS	10	17111	17134
CF	5	17112	17134
CF	5	17168	17186
FP	10	17162	17186
MR	5	17110	17134
MR	5	17112	17134
MR	5	17167	17186
QN	5	17111	17134
QN	5	17162	17186
QN	5	17165	17186
QN	5	17166	17186
QN	10	17167	17186
KM	5	17110	17134
KM	5	17112	17134
KM	5	17165	17186
KM	5	17166	17186
EO	5	17162	17186
EO	5	17165	17186
EO	5	17166	17186
EO	5	17167	17186
QE	5	17167	17186
EY	5	17166	17186
PX	5	17111	17134
PX	5	17165	17186
IK	5	17162	17186
GG	5	17110	17134
HP	10	17111	17134
CE	5	17112	17134
CE	5	17165	17186
CE	5	17166	17186
AV	5	17112	17134
FV	5	17111	17134
FU	5	17116	17134
FU	10	17166	17186
FU	15	17165	17186
FU	35	17112	17134
EQ	5	17116	17134
EQ	5	17165	17186
ME	5	17113	17134
ME	5	17165	17186
PF	5	17113	17134
OO	5	17165	17186
JF	5	17165	17186
IB	5	17116	17134
IB	10	17165	17186
LB	5	17104	17134
BA	10	17111	17134
DL	5	17104	17134
DL	5	17111	17134
EZ	5	17104	17134
EZ	5	17162	17186
EZ	10	17105	17134
EZ	10	17109	17134
EK	5	17104	17134
EK	5	17109	17134
EK	10	17110	17134
KL	5	17162	17186
KL	10	17111	17134
KL	15	17110	17134
PZ	5	17106	17134
PZ	5	17109	17134
PZ	5	17111	17134
EH	5	17104	17134
JM	5	17112	17134
JM	10	17105	17134
AX	5	17105	17134
DZ	5	17109	17134
DZ	5	17162	17186
HU	5	17105	17134
HU	5	17109	17134
KW	5	17105	17134
OW	5	17104	17134
OW	5	17111	17134
DJ	5	17109	17134
DJ	5	17110	17134
FK	5	17111	17134
KE	5	17105	17134
KE	5	17109	17134
IC	5	17111	17134
IC	5	17162	17186
IC	10	17105	17134
DN	5	17105	17134
DN	5	17110	17134
HS	5	17111	17134
HK	5	17106	17134
HK	5	17109	17134
HK	5	17162	17186
HK	10	17111	17134
MI	4	17112	17134
MI	5	17105	17134
MI	10	17104	17134
MI	10	17107	17134
MI	30	17106	17134
QL	5	17109	17134
HZ	5	17110	17134
BC	5	17105	17134
BC	5	17116	17134
RO	5	17111	17134
AE	5	17107	17134
AE	5	17162	17186
KZ	76	17165	17186
JJ	5	17112	17134
AB	5	17107	17134
DU	5	17110	17134
MU	10	17162	17186
FJ	5	17106	17134
FJ	5	17165	17186
FJ	10	17111	17134
AQ	5	17111	17134
AM	5	17110	17134
AM	5	17162	17186
ID	5	17111	17134
PQ	5	17106	17134
PQ	5	17162	17186
FD	5	17162	17186
RC	5	17117	17134
RC	5	17161	17186
RC	5	17165	17186
RC	5	17166	17186
RC	10	17106	17134
RC	10	17111	17134
RC	10	17118	17134
RC	10	17160	17186
RC	20	17162	17186
MO	10	17165	17186
MO	15	17116	17134
MO	15	17160	17186
FG	4	17161	17186
FG	5	17110	17134
FG	5	17111	17134
FG	5	17165	17186
GN	5	17107	17134
GN	10	17109	17134
GN	15	17104	17134
GN	15	17163	17186
GN	20	17111	17134
LR	5	17107	17134
LR	5	17111	17134
CZ	10	17109	17134
CZ	15	17111	17134
HO	5	17104	17134
HO	5	17106	17134
HO	5	17109	17134
HO	5	17161	17186
HO	5	17162	17186
LI	5	17110	17134
PS	5	17107	17134
PS	5	17113	17134
AN	5	17106	17134
AN	5	17110	17134
AW	5	17110	17134
AW	5	17162	17186
AW	10	17165	17186
DB	5	17160	17186
DB	5	17162	17186
PT	5	17160	17186
MC	5	17116	17134
MC	10	17165	17186
PY	5	17116	17134
PY	5	17160	17186
PY	5	17161	17186
PY	5	17162	17186
DS	10	17161	17186
DS	15	17160	17186
DS	20	17162	17186
GE	15	17161	17186
FN	5	17117	17134
FN	10	17116	17134
FN	30	17162	17186
BO	5	17116	17134
BO	5	17160	17186
BO	15	17165	17186
KJ	10	17117	17134
KJ	10	17162	17186
KJ	100	17116	17134
EP	5	17118	17134
EP	5	17165	17186
EP	5	17166	17186
EP	10	17162	17186
EP	15	17116	17134
EP	15	17117	17134
EP	25	17160	17186
EP	25	17161	17186
IY	5	17162	17186
IY	10	17161	17186
KC	5	17113	17134
QY	5	17161	17186
MY	5	17165	17186
MY	10	17116	17134
MY	15	17161	17186
RG	5	17116	17134
RG	10	17165	17186
DA	5	17113	17134
DA	5	17166	17186
DA	10	17117	17134
DA	10	17162	17186
DA	15	17160	17186
LD	5	17161	17186
KG	5	17160	17186
KG	5	17166	17186
KG	20	17161	17186
HQ	5	17160	17186
HQ	5	17161	17186
FC	5	17116	17134
FC	5	17165	17186
FC	10	17161	17186
CW	5	17161	17186
CW	5	17165	17186
EX	5	17117	17134
EX	5	17161	17186
EX	5	17166	17186
FR	5	17118	17134
FR	5	17166	17186
FR	10	17161	17186
JH	5	17118	17134
JH	5	17162	17186
JH	5	17165	17186
BH	5	17116	17134
BH	5	17162	17186
BH	10	17117	17134
BH	10	17165	17186
BH	10	17166	17186
BH	15	17161	17186
EV	5	17162	17186
AS	5	17117	17134
AS	5	17162	17186
AS	5	17166	17186
GU	5	17161	17186
HG	5	17165	17186
OF	5	17116	17134
OF	5	17161	17186
OF	5	17165	17186
OF	10	17117	17134
OF	10	17162	17186
OF	15	17166	17186
