# Supplementary material for: An Adjusted Likelihood Ratio Approach Analysing Distribution of Food Products to Assist the Investigation of Foodborne Outbreaks
Source: PLoS One. 2015 Aug 3;10(8):e0134344. doi: 10.1371/journal.pone.0134344 (PMC4523185; doi:10.1371/journal.pone.0134344)
Supplement: S4 File — (TXT) [file pone.0134344.s006.txt]

Path <- "Q:/Mat og vann/2011_pH E coli 2006 Case and food distribution/R-programme/august2014Anja/Supplementary/"
 # needs to be changed and spefied 
epsilon <- 0.00001
maxExposureTime <- 14
withoutCase5 <- FALSE     #change to TRUE if you want to run without case 5
withoutConsumptionExposureIntervals  <- FALSE   #change to TRUE if you want to run without time
 
C_Data <- read.table(paste(Path, "cases.txt", sep = ""),  header=TRUE ,sep="\t")
if(withoutCase5){
  C_Data <- C_Data[-which(C_Data$Case == 5),]
}
NumCases  <- length(unique(C_Data$Case))  #Total number of unique cases in dataset
C_DataTime <- C_Data[,c("Case", "firstdate")]
C_DataTime <- unique(C_DataTime)          


  
names1 <- list.files(paste(Path, "Prod/", sep = ""), pattern = ".txt", all.files = FALSE, full.names = FALSE, ignore.case = TRUE) # vector of file names
NumNames <- length(names1)

consumedCases <- matrix(0, nrow = NumNames, ncol = NumCases)
rownames(consumedCases) <-  names1
colnames(consumedCases) <- paste("Case", 1:NumCases, sep = "")

sold <- matrix(0, nrow = NumNames, ncol = NumCases)
rownames(sold) <-  names1
colnames(sold) <- paste("Case", 1:NumCases, sep = "")


for(n in 1:NumNames){
  P_Data <- read.table(paste(Path, "Prod/", names1[n], sep=""), header=TRUE, sep="\t")     
  nProd <- nrow(P_Data)
  InSold <- rep(FALSE, nProd)
  for(ca in C_DataTime$Case){
     C_DataCase <- C_Data[C_Data$Case == ca,]
     municipalities <-  as.character(C_DataCase$Municipality)
     w <-  C_DataCase$Index
     exposureInterval <- (C_DataTime[which(C_DataTime$Case == ca),2]-maxExposureTime):C_DataTime[which(C_DataTime$Case == ca),2]
     deliveredInPeriod <- rep(NA, nProd)
     deliveredAlready <- rep(NA, nProd)
     maxDate <- max(C_DataTime[which(C_DataTime$Case < (ca+1)),2])
     for(i in 1:nProd){
        prodDate <- P_Data[i,"Date_delivered"]:P_Data[i,"Date_expired"]
        deliveredInPeriod[i] <- any(exposureInterval %in% prodDate)
        deliveredAlready[i] <- (P_Data[i,"Date_delivered"] < maxDate + 1)
     }
     if(withoutConsumptionExposureIntervals ){
      P_DatadeliveredAlready <- P_Data
      P_DatadeliveredInPeriod <- P_Data
     } else {
      P_DatadeliveredAlready <- P_Data[deliveredAlready,]
      P_DatadeliveredInPeriod <- P_Data[deliveredInPeriod,]
     }
     MunicipalitySoldInPeriod <- as.character(P_DatadeliveredInPeriod[, "Municipality"])
     NumberSoldBefore <- sum(P_DatadeliveredAlready[, "numPackages"])
     sold[n,which(C_DataTime$Case == ca)] <- NumberSoldBefore
     if(length(which(municipalities %in% MunicipalitySoldInPeriod)) > 0){
      soldToCase <- as.character(municipalities[which(municipalities %in% MunicipalitySoldInPeriod)])
      wCase <- w[which(municipalities %in% MunicipalitySoldInPeriod)]
      NumberSoldToCase <- 0
      for(j in 1:length(wCase)){
        NumberSoldToCase <- NumberSoldToCase + wCase[j] * sum(P_DatadeliveredInPeriod[P_DatadeliveredInPeriod$Municipality == soldToCase[j], "numPackages"])
      }
      consumedCases[n, which(C_DataTime$Case == ca)] <- NumberSoldToCase
     }
  }
}

 
 
likelihoodPerProd <-  matrix(0, nrow = NumNames, ncol = NumCases)
rownames(likelihoodPerProd) <-  names1
colnames(likelihoodPerProd) <- paste("Case", 1:NumCases, sep = "")

freqPerProd <- consumedCases[,1]/sold[,1]
freqPerProd[is.na(freqPerProd)] <- 0
likelihoodPerProd[,1] <- freqPerProd

for(ca in 2:ncol(likelihoodPerProd)){
  freqPerProd <- consumedCases[,1:ca]/sold[,ca] 
  freqPerProd[is.na(freqPerProd)] <- 0
  freqPerProd <- freqPerProd + epsilon
  likelihoodPerProd[,ca] <- apply(freqPerProd, 1, prod)
}

maxlikeperCase <- apply(likelihoodPerProd,2,max)
likelihoodRatioPerProd <- likelihoodPerProd/matrix(rep(maxlikeperCase, nrow(likelihoodPerProd)), ncol = ncol(likelihoodPerProd), byrow = T)

if(withoutCase5){
  likelihoodRatioPerProd2 <- cbind(likelihoodRatioPerProd[,1:4], rep(NA, nrow(likelihoodRatioPerProd)), likelihoodRatioPerProd[,5:15])
  likelihoodRatioPerProd <-  likelihoodRatioPerProd2
} 


frequency  <-  matrix(0, nrow = NumNames, ncol = NumCases)
rownames(frequency ) <-  names1
colnames(frequency ) <- paste("Case", 1:NumCases, sep = "")
frequency [,1] <- frequency [,1]/sold[,1]
for(ca in 2:ncol(frequency )){
  frequency [,ca] <- consumedCases[,ca]/sold[,ca] 
}
frequency [is.na(frequency )] <- 0
summary(as.numeric(frequency ))
table(as.numeric(frequency ) > 0)
summary(as.numeric(frequency [frequency  > 0]))
quantile( as.numeric(frequency [frequency  > 0]), 0.01)


length(as.numeric(frequency )) 
 
min(frequency[frequency  > 0])

  
  
maintekst <- "Likelihood ratio"
if(withoutConsumptionExposureIntervals ){
  maintekst <- paste(maintekst, "without time")
} 
if(withoutCase5){
  maintekst <- paste(maintekst, "without case 5")
}

  
  
if(withoutCase5){
  likelihoodRatioPerProd2 <- cbind(likelihoodRatioPerProd[,1:4], rep(NA, nrow(likelihoodRatioPerProd)), likelihoodRatioPerProd[,5:15])
  likelihoodRatioPerProd <-  likelihoodRatioPerProd2
} 
boxplot(likelihoodRatioPerProd, xlab = "Cases included", ylab = "Likelihood ratio", main = maintekst, names = c("Case \n 1", "Case \n 1-2", "Case \n 1-3", "Case \n 1-4", "Case \n 1-5", "Case \n 1-6","Case \n 1-7", "Case \n 1-8","Case \n 1-9", "Case \n 1-10","Case \n 1-11", "Case \n 1-12","Case \n 1-13", "Case \n 1-14","Case \n 1-15","Case \n 1-16"))


Product <- which(names1 == "prod2489.txt")
Batch <- which(names1 == "prod2493.txt")
Lot <- which(names1 == "prod2567.txt")
points(1:ncol(likelihoodRatioPerProd), likelihoodRatioPerProd[Product,], col = "red3", cex = 2, pch = 15)
points(1:ncol(likelihoodRatioPerProd), likelihoodRatioPerProd[Lot,], col = "red3", cex = 2, pch = 17)
points(1:ncol(likelihoodRatioPerProd), likelihoodRatioPerProd[Batch,], col = "red3", cex = 2, pch = 19)

whichBatch <- likelihoodRatioPerProd[Batch,] 
rankLikelihoodBatch <- rep(NA, ncol(likelihoodRatioPerProd))
whichLot <- likelihoodRatioPerProd[Lot,] 
rankLikelihoodLot <- rep(NA, ncol(likelihoodRatioPerProd))
whichProd <- likelihoodRatioPerProd[Product,] 
rankLikelihoodProd <- rep(NA, ncol(likelihoodRatioPerProd))
for(i in 1:ncol(likelihoodRatioPerProd)){
  y <- sort(likelihoodRatioPerProd[,i], decreasing = T)
  rankLikelihoodBatch[i] <- min(which(y == as.numeric(whichBatch[i])))
  rankLikelihoodLot[i] <- min(which(y == as.numeric(whichLot[i])))
  rankLikelihoodProd[i] <- min(which(y == as.numeric(whichProd[i])))
}  
text((1:ncol(likelihoodRatioPerProd))[rankLikelihoodBatch < 30], whichBatch[rankLikelihoodBatch < 30], rankLikelihoodBatch[rankLikelihoodBatch < 30], 2, col = "red3")
text((1:ncol(likelihoodRatioPerProd))[rankLikelihoodLot < 30], whichLot[rankLikelihoodLot < 30], rankLikelihoodLot[rankLikelihoodLot < 30], 2, col = "red3")
text((1:ncol(likelihoodRatioPerProd))[rankLikelihoodProd < 30], whichProd[rankLikelihoodProd < 30], rankLikelihoodProd[rankLikelihoodProd < 30], 2, col = "red3")


best <- rep(NA, 15)
for(i in 1:15){         
 best[i] <- as.numeric(which(likelihoodRatioPerProd[,i] == 1)) [1]
}
names1[unique(best)]
names1[best]


worstProduct <- apply(rbind(rankLikelihoodBatch, rankLikelihoodLot, rankLikelihoodProd),2,max)


notcontrols <-  which(substr(names1,5,8) %in% 2487:2626) 
# 2006 data are identified as prod2488 to prod2626 ; prod2489= product X, prod2493=batch A and prod2493=lot A3C1
All <- 1:2626 
controls <- All[-notcontrols]


#sjekk
for(i in 1:16){
 nri <- as.numeric(sort(likelihoodRatioPerProd[,i],decreasing = T)[worstProduct[i]])
 better <- as.numeric(which(likelihoodRatioPerProd[,i] > nri)) 
 namesBetter <- names1[better]
 controlsBetter <- namesBetter[namesBetter %in% names1[controls]] 
 controlsBetterj <- better[namesBetter %in% names1[controls]] 
 y <- sort(likelihoodRatioPerProd[,i], decreasing = T)
 for(j in controlsBetterj){
    whichC <- likelihoodRatioPerProd[j,i] 
    points(i, whichC, col = "Cyan3", cex = 1, pch = 19)
 }
}


bestProduct <- apply(rbind(rankLikelihoodBatch, rankLikelihoodLot, rankLikelihoodProd),2,min)
bestProduct
worstProduct
